# Supplementary material for: Exploring the gut microbiome and immunological landscape in kidney cancer: a Mendelian randomization analysis
Source: Front Immunol. 2024 Aug 29;15:1459967. doi: 10.3389/fimmu.2024.1459967 (PMC11390574; doi:10.3389/fimmu.2024.1459967)
Supplement: Supplementary file 1 [file Table1.xls]

SNP	effect_allele.exposure	other_allele.exposure	effect_allele.outcome	other_allele.outcome	beta.exposure	beta.outcome	eaf.exposure	eaf.outcome	remove	palindromic	ambiguous	id.outcome	se.outcome	pval.outcome	samplesize.outcome	outcome	se.exposure	pval.exposure	samplesize.exposure	exposure	mr_keep.exposure	pval_origin.exposure	id.exposure	action	SNP_index	mr_keep	r.exposure	r.outcome	sd	R2	F
rs10226722	C	T	C	T	0.1184	0.0263	0.6006	0.6211	FALSE	FALSE	FALSE	finn-b-C3_KIDNEY_NOTRENALPELVIS	0.0478	0.5818	1.00E+05	Malignant neoplasm of kidney, except renal pelvis || id:finn-b-C3_KIDNEY_NOTRENALPELVIS	0.0256	3.84E-06	3658	IgD+ B cell %B cell	TRUE	reported	GCST90001391	2	1	TRUE	0.005816794	3.03E-06	1.548323894	0.005816794	21.390625
rs11068290	T	C	T	C	0.3904	-0.0024	0.0231	0.03196	FALSE	FALSE	FALSE	finn-b-C3_KIDNEY_NOTRENALPELVIS	0.1309	0.9851	1.00E+05	Malignant neoplasm of kidney, except renal pelvis || id:finn-b-C3_KIDNEY_NOTRENALPELVIS	0.08097	1.49E-06	3658	IgD+ B cell %B cell	TRUE	reported	GCST90001391	2	1	TRUE	0.006318476	3.36E-09	4.897179128	0.006318476	23.2472368
rs138919897	G	A	G	A	1.402	-0.487	0.0019	0.008965	FALSE	FALSE	FALSE	finn-b-C3_KIDNEY_NOTRENALPELVIS	0.2585	0.0595498	1.00E+05	Malignant neoplasm of kidney, except renal pelvis || id:finn-b-C3_KIDNEY_NOTRENALPELVIS	0.2997	2.99E-06	3658	IgD+ B cell %B cell	TRUE	reported	GCST90001391	2	1	TRUE	0.005950104	3.55E-05	18.12627621	0.005950104	21.88379014
rs140191306	T	C	T	C	0.4421	0.1011	0.0179	0.005735	FALSE	FALSE	FALSE	finn-b-C3_KIDNEY_NOTRENALPELVIS	0.3114	0.745501	1.00E+05	Malignant neoplasm of kidney, except renal pelvis || id:finn-b-C3_KIDNEY_NOTRENALPELVIS	0.09364	2.43E-06	3658	IgD+ B cell %B cell	TRUE	reported	GCST90001391	2	1	TRUE	0.006059994	1.05E-06	5.663478493	0.006059994	22.29041837
rs148496020	A	T	A	T	-0.4088	0.1085	0.0193	0.004346	FALSE	TRUE	FALSE	finn-b-C3_KIDNEY_NOTRENALPELVIS	0.3585	0.762	1.00E+05	Malignant neoplasm of kidney, except renal pelvis || id:finn-b-C3_KIDNEY_NOTRENALPELVIS	0.08921	4.75E-06	3658	IgD+ B cell %B cell	TRUE	reported	GCST90001391	2	1	TRUE	0.005710856	9.16E-07	5.395545881	0.005710856	20.99881056
rs17405603	T	A	T	A	0.1542	-0.0299	0.284	0.2941	FALSE	TRUE	FALSE	finn-b-C3_KIDNEY_NOTRENALPELVIS	0.0512	0.5589	1.00E+05	Malignant neoplasm of kidney, except renal pelvis || id:finn-b-C3_KIDNEY_NOTRENALPELVIS	0.02757	2.38E-08	3658	IgD+ B cell %B cell	TRUE	reported	GCST90001391	2	1	TRUE	0.008483769	3.41E-06	1.667472256	0.008483769	31.28205067
rs2450220	T	C	T	C	-0.152	-0.0357	0.816	0.934	FALSE	FALSE	FALSE	finn-b-C3_KIDNEY_NOTRENALPELVIS	0.0943	0.7048	1.00E+05	Malignant neoplasm of kidney, except renal pelvis || id:finn-b-C3_KIDNEY_NOTRENALPELVIS	0.03167	1.65E-06	3658	IgD+ B cell %B cell	TRUE	reported	GCST90001391	2	1	TRUE	0.006261193	1.43E-06	1.915446005	0.006261193	23.03515024
rs4691917	G	A	G	A	0.9378	0.3988	0.9956	0.9731	FALSE	FALSE	FALSE	finn-b-C3_KIDNEY_NOTRENALPELVIS	0.1437	0.00553503	1.00E+05	Malignant neoplasm of kidney, except renal pelvis || id:finn-b-C3_KIDNEY_NOTRENALPELVIS	0.1877	6.10E-07	3658	IgD+ B cell %B cell	TRUE	reported	GCST90001391	2	1	TRUE	0.006781574	7.70E-05	11.35235917	0.006781574	24.96272035
rs72757888	T	C	T	C	0.5864	-0.0463	0.01	0.0553	FALSE	FALSE	FALSE	finn-b-C3_KIDNEY_NOTRENALPELVIS	0.0999	0.6428	1.00E+05	Malignant neoplasm of kidney, except renal pelvis || id:finn-b-C3_KIDNEY_NOTRENALPELVIS	0.1201	1.09E-06	3658	IgD+ B cell %B cell	TRUE	reported	GCST90001391	2	1	TRUE	0.006478478	2.15E-06	7.263816392	0.006478478	23.83976162
rs72952600	G	C	G	C	0.49	-0.0044	0.0142	0.02692	FALSE	TRUE	FALSE	finn-b-C3_KIDNEY_NOTRENALPELVIS	0.1434	0.9756	1.00E+05	Malignant neoplasm of kidney, except renal pelvis || id:finn-b-C3_KIDNEY_NOTRENALPELVIS	0.1045	2.83E-06	3658	IgD+ B cell %B cell	TRUE	reported	GCST90001391	2	1	TRUE	0.005977911	9.41E-09	6.320306519	0.005977911	21.98667613
rs73426855	C	T	C	T	-0.174	0.051	0.1471	0.2229	FALSE	FALSE	FALSE	finn-b-C3_KIDNEY_NOTRENALPELVIS	0.0569	0.3698	1.00E+05	Malignant neoplasm of kidney, except renal pelvis || id:finn-b-C3_KIDNEY_NOTRENALPELVIS	0.03482	6.08E-07	3658	IgD+ B cell %B cell	TRUE	reported	GCST90001391	2	1	TRUE	0.006783886	8.03E-06	2.105962421	0.006783886	24.97128912
rs9265870	G	A	G	A	0.1454	0.0456	0.4718	0.2065	FALSE	FALSE	FALSE	finn-b-C3_KIDNEY_NOTRENALPELVIS	0.0573	0.4267	1.00E+05	Malignant neoplasm of kidney, except renal pelvis || id:finn-b-C3_KIDNEY_NOTRENALPELVIS	0.03049	1.92E-06	3658	IgD+ B cell %B cell	TRUE	reported	GCST90001391	2	1	TRUE	0.006181797	6.33E-06	1.84407795	0.006181797	22.74123072
rs11159480	T	G	T	G	-0.1526	-0.0169	0.8166	0.8864	FALSE	FALSE	FALSE	finn-b-C3_KIDNEY_NOTRENALPELVIS	0.0728	0.8158	1.00E+05	Malignant neoplasm of kidney, except renal pelvis || id:finn-b-C3_KIDNEY_NOTRENALPELVIS	0.0323	2.40E-06	3656	IgD+ CD38+ B cell Absolute Count	TRUE	reported	GCST90001392	2	1	TRUE	0.006071425	5.39E-07	1.953015166	0.006071425	22.32050532
rs116285595	T	C	T	C	0.6503	-0.0447	0.0068	0.002946	FALSE	FALSE	FALSE	finn-b-C3_KIDNEY_NOTRENALPELVIS	0.4335	0.9178	1.00E+05	Malignant neoplasm of kidney, except renal pelvis || id:finn-b-C3_KIDNEY_NOTRENALPELVIS	0.1415	4.44E-06	3656	IgD+ CD38+ B cell Absolute Count	TRUE	reported	GCST90001392	2	1	TRUE	0.005747024	1.06E-07	8.555778515	0.005747024	21.12100738
rs12036556	T	C	T	C	0.3487	0.0528	0.0265	0.02192	FALSE	FALSE	FALSE	finn-b-C3_KIDNEY_NOTRENALPELVIS	0.1604	0.741899	1.00E+05	Malignant neoplasm of kidney, except renal pelvis || id:finn-b-C3_KIDNEY_NOTRENALPELVIS	0.07421	2.71E-06	3656	IgD+ CD38+ B cell Absolute Count	TRUE	reported	GCST90001392	2	1	TRUE	0.006006123	1.08E-06	4.487097693	0.006006123	22.0789813
rs12939565	T	A	T	A	-0.1364	0.0228	0.4267	0.484	FALSE	TRUE	TRUE	finn-b-C3_KIDNEY_NOTRENALPELVIS	0.0462	0.621901	1.00E+05	Malignant neoplasm of kidney, except renal pelvis || id:finn-b-C3_KIDNEY_NOTRENALPELVIS	0.02672	3.47E-07	3656	IgD+ CD38+ B cell Absolute Count	TRUE	reported	GCST90001392	2	1	FALSE	0.007081106	2.44E-06	1.615621215	0.007081106	26.05888522
rs1294253	C	T	C	T	-0.1382	0.0516	0.7254	0.8116	FALSE	FALSE	FALSE	finn-b-C3_KIDNEY_NOTRENALPELVIS	0.059	0.3815	1.00E+05	Malignant neoplasm of kidney, except renal pelvis || id:finn-b-C3_KIDNEY_NOTRENALPELVIS	0.02658	2.10E-07	3656	IgD+ CD38+ B cell Absolute Count	TRUE	reported	GCST90001392	2	1	TRUE	0.007344062	7.65E-06	1.607156134	0.007344062	27.03374002
rs140380950	C	T	C	T	-0.3568	-0.199	0.0368	0.002433	FALSE	FALSE	FALSE	finn-b-C3_KIDNEY_NOTRENALPELVIS	0.4654	0.6689	1.00E+05	Malignant neoplasm of kidney, except renal pelvis || id:finn-b-C3_KIDNEY_NOTRENALPELVIS	0.06296	1.57E-08	3656	IgD+ CD38+ B cell Absolute Count	TRUE	reported	GCST90001392	2	1	TRUE	0.00871267	1.83E-06	3.806867953	0.00871267	32.11591152
rs143397127	C	T	C	T	-0.4626	-0.0689	0.0157	0.001015	FALSE	FALSE	FALSE	finn-b-C3_KIDNEY_NOTRENALPELVIS	0.7531	0.9271	1.00E+05	Malignant neoplasm of kidney, except renal pelvis || id:finn-b-C3_KIDNEY_NOTRENALPELVIS	0.09576	1.42E-06	3656	IgD+ CD38+ B cell Absolute Count	TRUE	reported	GCST90001392	2	1	TRUE	0.006346139	8.37E-08	5.790115552	0.006346139	23.33689016
rs146959444	C	T	C	T	1.249	-0.115	0.0023	0.01969	FALSE	FALSE	FALSE	finn-b-C3_KIDNEY_NOTRENALPELVIS	0.1648	0.4852	1.00E+05	Malignant neoplasm of kidney, except renal pelvis || id:finn-b-C3_KIDNEY_NOTRENALPELVIS	0.2574	1.29E-06	3656	IgD+ CD38+ B cell Absolute Count	TRUE	reported	GCST90001392	2	1	TRUE	0.006402502	4.87E-06	15.56365646	0.006402502	23.54549318
rs16868356	C	T	C	T	0.4146	-0.3088	0.0198	0.006601	FALSE	FALSE	FALSE	finn-b-C3_KIDNEY_NOTRENALPELVIS	0.2851	0.2788	1.00E+05	Malignant neoplasm of kidney, except renal pelvis || id:finn-b-C3_KIDNEY_NOTRENALPELVIS	0.08532	1.23E-06	3656	IgD+ CD38+ B cell Absolute Count	TRUE	reported	GCST90001392	2	1	TRUE	0.006420825	1.17E-05	5.158862353	0.006420825	23.61331181
rs2395904	G	T	G	T	-0.1279	0.0551	0.2657	0.2666	FALSE	FALSE	FALSE	finn-b-C3_KIDNEY_NOTRENALPELVIS	0.0521	0.2907	1.00E+05	Malignant neoplasm of kidney, except renal pelvis || id:finn-b-C3_KIDNEY_NOTRENALPELVIS	0.02666	1.69E-06	3656	IgD+ CD38+ B cell Absolute Count	TRUE	reported	GCST90001392	2	1	TRUE	0.006259294	1.12E-05	1.611993323	0.006259294	23.01552038
rs374727947	G	T	G	T	0.6111	-0.216	0.0098	0.00845	FALSE	FALSE	FALSE	finn-b-C3_KIDNEY_NOTRENALPELVIS	0.2437	0.3755	1.00E+05	Malignant neoplasm of kidney, except renal pelvis || id:finn-b-C3_KIDNEY_NOTRENALPELVIS	0.1307	3.02E-06	3656	IgD+ CD38+ B cell Absolute Count	TRUE	reported	GCST90001392	2	1	TRUE	0.005947224	7.86E-06	7.902757964	0.005947224	21.86116954
rs61878035	A	G	A	G	0.1453	0.059	0.1886	0.2208	FALSE	FALSE	FALSE	finn-b-C3_KIDNEY_NOTRENALPELVIS	0.0555	0.2881	1.00E+05	Malignant neoplasm of kidney, except renal pelvis || id:finn-b-C3_KIDNEY_NOTRENALPELVIS	0.03068	2.24E-06	3656	IgD+ CD38+ B cell Absolute Count	TRUE	reported	GCST90001392	2	1	TRUE	0.006100905	1.13E-05	1.855062084	0.006100905	22.42954781
rs733555	T	G	T	G	-0.1396	0.0643	0.2637	0.4524	FALSE	FALSE	FALSE	finn-b-C3_KIDNEY_NOTRENALPELVIS	0.0463	0.1654	1.00E+05	Malignant neoplasm of kidney, except renal pelvis || id:finn-b-C3_KIDNEY_NOTRENALPELVIS	0.02714	2.85E-07	3656	IgD+ CD38+ B cell Absolute Count	TRUE	reported	GCST90001392	2	1	TRUE	0.007188683	1.93E-05	1.641016459	0.007188683	26.45764287
rs76112278	A	G	A	G	-0.4579	-0.0958	0.0194	0.01523	FALSE	FALSE	FALSE	finn-b-C3_KIDNEY_NOTRENALPELVIS	0.1932	0.6202	1.00E+05	Malignant neoplasm of kidney, except renal pelvis || id:finn-b-C3_KIDNEY_NOTRENALPELVIS	0.08605	1.09E-07	3656	IgD+ CD38+ B cell Absolute Count	TRUE	reported	GCST90001392	2	1	TRUE	0.00768986	2.46E-06	5.203001705	0.00768986	28.31649775
rs76608654	C	T	C	T	0.2489	-0.1047	0.0494	0.05227	FALSE	FALSE	FALSE	finn-b-C3_KIDNEY_NOTRENALPELVIS	0.103	0.3094	1.00E+05	Malignant neoplasm of kidney, except renal pelvis || id:finn-b-C3_KIDNEY_NOTRENALPELVIS	0.05423	4.56E-06	3656	IgD+ CD38+ B cell Absolute Count	TRUE	reported	GCST90001392	2	1	TRUE	0.005731991	1.03E-05	3.279009674	0.005731991	21.0654424
rs7667070	C	T	C	T	-0.2956	0.0048	0.0361	0.04379	FALSE	FALSE	FALSE	finn-b-C3_KIDNEY_NOTRENALPELVIS	0.1142	0.9667	1.00E+05	Malignant neoplasm of kidney, except renal pelvis || id:finn-b-C3_KIDNEY_NOTRENALPELVIS	0.06254	2.36E-06	3656	IgD+ CD38+ B cell Absolute Count	TRUE	reported	GCST90001392	2	1	TRUE	0.006076834	1.77E-08	3.781472709	0.006076834	22.34051116
rs78188887	G	A	G	A	1.533	-0.0857	0.0014	0.02615	FALSE	FALSE	FALSE	finn-b-C3_KIDNEY_NOTRENALPELVIS	0.1456	0.5563	1.00E+05	Malignant neoplasm of kidney, except renal pelvis || id:finn-b-C3_KIDNEY_NOTRENALPELVIS	0.3206	1.80E-06	3656	IgD+ CD38+ B cell Absolute Count	TRUE	reported	GCST90001392	2	1	TRUE	0.006218415	3.46E-06	19.38503599	0.006218415	22.86426651
rs78658073	A	G	A	G	1.665	-0.1164	0.001	0.02048	FALSE	FALSE	FALSE	finn-b-C3_KIDNEY_NOTRENALPELVIS	0.1651	0.4806	1.00E+05	Malignant neoplasm of kidney, except renal pelvis || id:finn-b-C3_KIDNEY_NOTRENALPELVIS	0.362	4.39E-06	3656	IgD+ CD38+ B cell Absolute Count	TRUE	reported	GCST90001392	2	1	TRUE	0.005756197	4.97E-06	21.88828143	0.005756197	21.15491743
rs80330977	A	G	A	G	-0.2576	0.2244	0.0814	0.05668	FALSE	FALSE	FALSE	finn-b-C3_KIDNEY_NOTRENALPELVIS	0.1001	0.0249902	1.00E+05	Malignant neoplasm of kidney, except renal pelvis || id:finn-b-C3_KIDNEY_NOTRENALPELVIS	0.04422	6.16E-09	3656	IgD+ CD38+ B cell Absolute Count	TRUE	reported	GCST90001392	2	1	TRUE	0.00920176	5.03E-05	2.673756367	0.00920176	33.9354991
rs2301101	G	T	G	T	-0.187	-0.1087	0.1097	0.06067	FALSE	FALSE	FALSE	finn-b-C3_KIDNEY_NOTRENALPELVIS	0.0954	0.2546	1.00E+05	Malignant neoplasm of kidney, except renal pelvis || id:finn-b-C3_KIDNEY_NOTRENALPELVIS	0.03994	2.94E-06	3657	IgD+ CD38dim B cell %B cell	TRUE	reported	GCST90001393	2	1	TRUE	0.005961873	1.30E-05	2.415296993	0.005961873	21.9213397
rs329966	G	A	G	A	-0.1265	-0.1372	0.5425	0.6614	FALSE	FALSE	FALSE	finn-b-C3_KIDNEY_NOTRENALPELVIS	0.0489	0.00498896	1.00E+05	Malignant neoplasm of kidney, except renal pelvis || id:finn-b-C3_KIDNEY_NOTRENALPELVIS	0.02461	2.90E-07	3657	IgD+ CD38dim B cell %B cell	TRUE	reported	GCST90001393	2	1	TRUE	0.007176989	7.87E-05	1.488243841	0.007176989	26.42152153
rs4811007	G	A	G	A	0.1261	0.0059	0.4837	0.509	FALSE	FALSE	FALSE	finn-b-C3_KIDNEY_NOTRENALPELVIS	0.0461	0.8989	1.00E+05	Malignant neoplasm of kidney, except renal pelvis || id:finn-b-C3_KIDNEY_NOTRENALPELVIS	0.02461	3.13E-07	3657	IgD+ CD38dim B cell %B cell	TRUE	reported	GCST90001393	2	1	TRUE	0.007131996	1.64E-07	1.488243841	0.007131996	26.25469308
rs546147740	C	T	C	T	0.763	-0.1323	0.0051	0.006057	FALSE	FALSE	FALSE	finn-b-C3_KIDNEY_NOTRENALPELVIS	0.2904	0.6486	1.00E+05	Malignant neoplasm of kidney, except renal pelvis || id:finn-b-C3_KIDNEY_NOTRENALPELVIS	0.1665	4.75E-06	3657	IgD+ CD38dim B cell %B cell	TRUE	reported	GCST90001393	2	1	TRUE	0.005712748	2.08E-06	10.0687769	0.005712748	21.00006313
rs61912200	A	T	A	T	1.216	-0.2188	0.0022	0.03389	FALSE	TRUE	FALSE	finn-b-C3_KIDNEY_NOTRENALPELVIS	0.1319	0.0970108	1.00E+05	Malignant neoplasm of kidney, except renal pelvis || id:finn-b-C3_KIDNEY_NOTRENALPELVIS	0.2655	4.82E-06	3657	IgD+ CD38dim B cell %B cell	TRUE	reported	GCST90001393	2	1	TRUE	0.005706441	2.75E-05	16.05561722	0.005706441	20.97674501
rs6835759	G	A	G	A	0.1189	-0.0519	0.4701	0.2885	FALSE	FALSE	FALSE	finn-b-C3_KIDNEY_NOTRENALPELVIS	0.051	0.3091	1.00E+05	Malignant neoplasm of kidney, except renal pelvis || id:finn-b-C3_KIDNEY_NOTRENALPELVIS	0.02486	1.79E-06	3657	IgD+ CD38dim B cell %B cell	TRUE	reported	GCST90001393	2	1	TRUE	0.006219629	1.04E-05	1.503362124	0.006219629	22.87501885
rs78269238	T	C	T	C	-0.2771	-0.106	0.0582	0.02293	FALSE	FALSE	FALSE	finn-b-C3_KIDNEY_NOTRENALPELVIS	0.1577	0.501601	1.00E+05	Malignant neoplasm of kidney, except renal pelvis || id:finn-b-C3_KIDNEY_NOTRENALPELVIS	0.05349	2.34E-07	3657	IgD+ CD38dim B cell %B cell	TRUE	reported	GCST90001393	2	1	TRUE	0.007288923	4.52E-06	3.234707966	0.007288923	26.83662241
rs78958229	T	C	T	C	0.2934	0.1417	0.044	0.006448	FALSE	FALSE	FALSE	finn-b-C3_KIDNEY_NOTRENALPELVIS	0.281	0.613999	1.00E+05	Malignant neoplasm of kidney, except renal pelvis || id:finn-b-C3_KIDNEY_NOTRENALPELVIS	0.0591	7.22E-07	3657	IgD+ CD38dim B cell %B cell	TRUE	reported	GCST90001393	2	1	TRUE	0.006697909	2.54E-06	3.573962251	0.006697909	24.64593264
rs116851238	T	C	T	C	-0.4319	-0.1038	0.0176	0.005341	FALSE	FALSE	FALSE	finn-b-C3_KIDNEY_NOTRENALPELVIS	0.3119	0.739399	1.00E+05	Malignant neoplasm of kidney, except renal pelvis || id:finn-b-C3_KIDNEY_NOTRENALPELVIS	0.08996	1.64E-06	3656	IgD+ CD38dim B cell Absolute Count	TRUE	reported	GCST90001394	2	1	TRUE	0.006268563	1.11E-06	5.43941933	0.006268563	23.04981874
rs12197153	A	G	A	G	2.216	0.0988	7.00E-04	0.08704	FALSE	FALSE	FALSE	finn-b-C3_KIDNEY_NOTRENALPELVIS	0.0822	0.2294	1.00E+05	Malignant neoplasm of kidney, except renal pelvis || id:finn-b-C3_KIDNEY_NOTRENALPELVIS	0.4431	5.96E-07	3656	IgD+ CD38dim B cell Absolute Count	TRUE	reported	GCST90001394	2	1	TRUE	0.006798371	1.44E-05	26.79198205	0.006798371	25.01128541
rs12799241	A	G	A	G	0.13	0.0969	0.2619	0.1892	FALSE	FALSE	FALSE	finn-b-C3_KIDNEY_NOTRENALPELVIS	0.0593	0.1021	1.00E+05	Malignant neoplasm of kidney, except renal pelvis || id:finn-b-C3_KIDNEY_NOTRENALPELVIS	0.0273	1.99E-06	3656	IgD+ CD38dim B cell Absolute Count	TRUE	reported	GCST90001394	2	1	TRUE	0.006167456	2.67E-05	1.650690837	0.006167456	22.67573696
rs12906621	A	G	A	G	0.1764	0.0602	0.1091	0.08879	FALSE	FALSE	FALSE	finn-b-C3_KIDNEY_NOTRENALPELVIS	0.082	0.4625	1.00E+05	Malignant neoplasm of kidney, except renal pelvis || id:finn-b-C3_KIDNEY_NOTRENALPELVIS	0.03817	3.91E-06	3656	IgD+ CD38dim B cell Absolute Count	TRUE	reported	GCST90001394	2	1	TRUE	0.005811032	5.39E-06	2.307943929	0.005811032	21.35761934
rs12939566	T	A	T	A	-0.1486	0.0372	0.4148	0.4956	FALSE	TRUE	TRUE	finn-b-C3_KIDNEY_NOTRENALPELVIS	0.0461	0.4198	1.00E+05	Malignant neoplasm of kidney, except renal pelvis || id:finn-b-C3_KIDNEY_NOTRENALPELVIS	0.02725	5.31E-08	3656	IgD+ CD38dim B cell Absolute Count	TRUE	reported	GCST90001394	2	1	FALSE	0.008072646	6.51E-06	1.647667594	0.008072646	29.73751031
rs141880653	T	C	T	C	1.849	-0.2063	0.001	0.005439	FALSE	FALSE	FALSE	finn-b-C3_KIDNEY_NOTRENALPELVIS	0.3227	0.522701	1.00E+05	Malignant neoplasm of kidney, except renal pelvis || id:finn-b-C3_KIDNEY_NOTRENALPELVIS	0.3979	3.49E-06	3656	IgD+ CD38dim B cell Absolute Count	TRUE	reported	GCST90001394	2	1	TRUE	0.005874873	4.09E-06	24.05897011	0.005874873	21.59364434
rs143176410	C	G	C	G	1.912	-0.3635	0.001	0.007095	FALSE	TRUE	FALSE	finn-b-C3_KIDNEY_NOTRENALPELVIS	0.274	0.1846	1.00E+05	Malignant neoplasm of kidney, except renal pelvis || id:finn-b-C3_KIDNEY_NOTRENALPELVIS	0.3929	1.19E-06	3656	IgD+ CD38dim B cell Absolute Count	TRUE	reported	GCST90001394	2	1	TRUE	0.006439284	1.76E-05	23.75664579	0.006439284	23.68163691
rs143397127	C	T	C	T	-0.4549	-0.0689	0.0157	0.001015	FALSE	FALSE	FALSE	finn-b-C3_KIDNEY_NOTRENALPELVIS	0.7531	0.9271	1.00E+05	Malignant neoplasm of kidney, except renal pelvis || id:finn-b-C3_KIDNEY_NOTRENALPELVIS	0.09626	2.38E-06	3656	IgD+ CD38dim B cell Absolute Count	TRUE	reported	GCST90001394	2	1	TRUE	0.006074707	8.37E-08	5.820347985	0.006074707	22.33264482
rs147207149	G	A	G	A	0.6732	-0.0598	0.0075	0.01725	FALSE	FALSE	FALSE	finn-b-C3_KIDNEY_NOTRENALPELVIS	0.1768	0.735099	1.00E+05	Malignant neoplasm of kidney, except renal pelvis || id:finn-b-C3_KIDNEY_NOTRENALPELVIS	0.1407	1.78E-06	3656	IgD+ CD38dim B cell Absolute Count	TRUE	reported	GCST90001394	2	1	TRUE	0.006226142	1.14E-06	8.507406622	0.006226142	22.89285828
rs1510970	A	G	A	G	-0.1966	-0.0498	0.087	0.1647	FALSE	FALSE	FALSE	finn-b-C3_KIDNEY_NOTRENALPELVIS	0.0623	0.4241	1.00E+05	Malignant neoplasm of kidney, except renal pelvis || id:finn-b-C3_KIDNEY_NOTRENALPELVIS	0.04234	3.57E-06	3656	IgD+ CD38dim B cell Absolute Count	TRUE	reported	GCST90001394	2	1	TRUE	0.005865995	6.39E-06	2.560082419	0.005865995	21.56082227
rs17056318	C	T	C	T	-0.2225	0.2244	0.081	0.05669	FALSE	FALSE	FALSE	finn-b-C3_KIDNEY_NOTRENALPELVIS	0.1001	0.0250098	1.00E+05	Malignant neoplasm of kidney, except renal pelvis || id:finn-b-C3_KIDNEY_NOTRENALPELVIS	0.04431	5.37E-07	3656	IgD+ CD38dim B cell Absolute Count	TRUE	reported	GCST90001394	2	1	TRUE	0.006853326	5.03E-05	2.679198205	0.006853326	25.21485822
rs2395904	G	T	G	T	-0.1253	0.0551	0.2657	0.2666	FALSE	FALSE	FALSE	finn-b-C3_KIDNEY_NOTRENALPELVIS	0.0521	0.2907	1.00E+05	Malignant neoplasm of kidney, except renal pelvis || id:finn-b-C3_KIDNEY_NOTRENALPELVIS	0.0268	3.03E-06	3656	IgD+ CD38dim B cell Absolute Count	TRUE	reported	GCST90001394	2	1	TRUE	0.005946668	1.12E-05	1.620458404	0.005946668	21.85911395
rs283340	C	T	C	T	0.1175	0.0309	0.5621	0.529	FALSE	FALSE	FALSE	finn-b-C3_KIDNEY_NOTRENALPELVIS	0.0467	0.5085	1.00E+05	Malignant neoplasm of kidney, except renal pelvis || id:finn-b-C3_KIDNEY_NOTRENALPELVIS	0.02409	1.13E-06	3656	IgD+ CD38dim B cell Absolute Count	TRUE	reported	GCST90001394	2	1	TRUE	0.006468672	4.38E-06	1.456598618	0.006468672	23.79042132
rs34764986	C	T	C	T	-0.2175	-0.1182	0.0699	0.0292	FALSE	FALSE	FALSE	finn-b-C3_KIDNEY_NOTRENALPELVIS	0.1384	0.393	1.00E+05	Malignant neoplasm of kidney, except renal pelvis || id:finn-b-C3_KIDNEY_NOTRENALPELVIS	0.04671	3.31E-06	3656	IgD+ CD38dim B cell Absolute Count	TRUE	reported	GCST90001394	2	1	TRUE	0.005898762	7.29E-06	2.824313883	0.005898762	21.68197244
rs4792571	T	G	T	G	0.1093	0.0375	0.4699	0.4792	FALSE	FALSE	FALSE	finn-b-C3_KIDNEY_NOTRENALPELVIS	0.0463	0.4186	1.00E+05	Malignant neoplasm of kidney, except renal pelvis || id:finn-b-C3_KIDNEY_NOTRENALPELVIS	0.02377	4.42E-06	3656	IgD+ CD38dim B cell Absolute Count	TRUE	reported	GCST90001394	2	1	TRUE	0.005753176	6.56E-06	1.437249861	0.005753176	21.14374734
rs655580	A	G	A	G	0.1183	0.1323	0.4571	0.347	FALSE	FALSE	FALSE	finn-b-C3_KIDNEY_NOTRENALPELVIS	0.0486	0.00649501	1.00E+05	Malignant neoplasm of kidney, except renal pelvis || id:finn-b-C3_KIDNEY_NOTRENALPELVIS	0.0239	7.70E-07	3656	IgD+ CD38dim B cell Absolute Count	TRUE	reported	GCST90001394	2	1	TRUE	0.006660439	7.41E-05	1.445110293	0.006660439	24.50042891
rs75474045	A	G	A	G	0.5528	0.0431	0.0126	0.02188	FALSE	FALSE	FALSE	finn-b-C3_KIDNEY_NOTRENALPELVIS	0.1649	0.7939	1.00E+05	Malignant neoplasm of kidney, except renal pelvis || id:finn-b-C3_KIDNEY_NOTRENALPELVIS	0.1063	2.09E-07	3656	IgD+ CD38dim B cell Absolute Count	TRUE	reported	GCST90001394	2	1	TRUE	0.007346805	6.83E-07	6.427415238	0.007346805	27.04391359
rs10254361	T	G	T	G	0.1333	0.041	0.2404	0.2908	FALSE	FALSE	FALSE	finn-b-C3_KIDNEY_NOTRENALPELVIS	0.051	0.4207	1.00E+05	Malignant neoplasm of kidney, except renal pelvis || id:finn-b-C3_KIDNEY_NOTRENALPELVIS	0.02899	4.40E-06	3657	IgD+ CD38- B cell %B cell	TRUE	reported	GCST90001395	2	1	TRUE	0.005751372	6.46E-06	1.75311617	0.005751372	21.14286653
rs10444793	A	G	A	G	-0.4608	-0.1395	0.018	0.01675	FALSE	FALSE	FALSE	finn-b-C3_KIDNEY_NOTRENALPELVIS	0.1813	0.4417	1.00E+05	Malignant neoplasm of kidney, except renal pelvis || id:finn-b-C3_KIDNEY_NOTRENALPELVIS	0.09102	4.35E-07	3657	IgD+ CD38- B cell %B cell	TRUE	reported	GCST90001395	2	1	TRUE	0.006963524	5.92E-06	5.504264705	0.006963524	25.63015771
rs11150426	C	G	C	G	-0.1169	-0.015	0.5386	0.5154	FALSE	TRUE	TRUE	finn-b-C3_KIDNEY_NOTRENALPELVIS	0.0462	0.745101	1.00E+05	Malignant neoplasm of kidney, except renal pelvis || id:finn-b-C3_KIDNEY_NOTRENALPELVIS	0.02444	1.78E-06	3657	IgD+ CD38- B cell %B cell	TRUE	reported	GCST90001395	2	1	FALSE	0.006220557	1.05E-06	1.477963408	0.006220557	22.87845112
rs113398446	C	A	C	A	0.1793	0.1178	0.1687	0.1811	FALSE	FALSE	FALSE	finn-b-C3_KIDNEY_NOTRENALPELVIS	0.0615	0.0552205	1.00E+05	Malignant neoplasm of kidney, except renal pelvis || id:finn-b-C3_KIDNEY_NOTRENALPELVIS	0.03256	3.91E-08	3657	IgD+ CD38- B cell %B cell	TRUE	reported	GCST90001395	2	1	TRUE	0.008228413	3.67E-05	1.96900526	0.008228413	30.32436998
rs1512044	A	G	A	G	0.202	0.0629	0.1084	0.06541	FALSE	FALSE	FALSE	finn-b-C3_KIDNEY_NOTRENALPELVIS	0.0947	0.507	1.00E+05	Malignant neoplasm of kidney, except renal pelvis || id:finn-b-C3_KIDNEY_NOTRENALPELVIS	0.03882	2.07E-07	3657	IgD+ CD38- B cell %B cell	TRUE	reported	GCST90001395	2	1	TRUE	0.007353581	4.41E-06	2.347567082	0.007353581	27.0764471
rs181771926	A	G	A	G	-0.5276	-0.0127	0.0126	0.008941	FALSE	FALSE	FALSE	finn-b-C3_KIDNEY_NOTRENALPELVIS	0.2536	0.9602	1.00E+05	Malignant neoplasm of kidney, except renal pelvis || id:finn-b-C3_KIDNEY_NOTRENALPELVIS	0.1101	1.73E-06	3657	IgD+ CD38- B cell %B cell	TRUE	reported	GCST90001395	2	1	TRUE	0.006243492	2.51E-08	6.658092112	0.006243492	22.96333364
rs2621369	T	C	T	C	0.1498	-0.0544	0.2901	0.4065	FALSE	FALSE	FALSE	finn-b-C3_KIDNEY_NOTRENALPELVIS	0.0548	0.321	1.00E+05	Malignant neoplasm of kidney, except renal pelvis || id:finn-b-C3_KIDNEY_NOTRENALPELVIS	0.03155	2.13E-06	3657	IgD+ CD38- B cell %B cell	TRUE	reported	GCST90001395	2	1	TRUE	0.006130093	9.85E-06	1.907927394	0.006130093	22.54368459
rs329966	G	A	G	A	0.1246	-0.1372	0.5425	0.6614	FALSE	FALSE	FALSE	finn-b-C3_KIDNEY_NOTRENALPELVIS	0.0489	0.00498896	1.00E+05	Malignant neoplasm of kidney, except renal pelvis || id:finn-b-C3_KIDNEY_NOTRENALPELVIS	0.02445	3.63E-07	3657	IgD+ CD38- B cell %B cell	TRUE	reported	GCST90001395	2	1	TRUE	0.007055309	7.87E-05	1.478568139	0.007055309	25.9703832
rs73909843	C	T	C	T	-0.2138	0.0845	0.0764	0.06978	FALSE	FALSE	FALSE	finn-b-C3_KIDNEY_NOTRENALPELVIS	0.0913	0.3549	1.00E+05	Malignant neoplasm of kidney, except renal pelvis || id:finn-b-C3_KIDNEY_NOTRENALPELVIS	0.04629	4.01E-06	3657	IgD+ CD38- B cell %B cell	TRUE	reported	GCST90001395	2	1	TRUE	0.005802648	8.57E-06	2.799301397	0.005802648	21.33246492
rs77762131	C	G	C	G	0.3388	0.3966	0.045	0.007255	FALSE	TRUE	FALSE	finn-b-C3_KIDNEY_NOTRENALPELVIS	0.2745	0.1485	1.00E+05	Malignant neoplasm of kidney, except renal pelvis || id:finn-b-C3_KIDNEY_NOTRENALPELVIS	0.05748	4.10E-09	3657	IgD+ CD38- B cell %B cell	TRUE	reported	GCST90001395	2	1	TRUE	0.009415802	2.09E-05	3.475995773	0.009415802	34.74187748
rs78009119	G	T	G	T	-0.4914	0.0064	0.0137	0.002526	FALSE	FALSE	FALSE	finn-b-C3_KIDNEY_NOTRENALPELVIS	0.4694	0.9892	1.00E+05	Malignant neoplasm of kidney, except renal pelvis || id:finn-b-C3_KIDNEY_NOTRENALPELVIS	0.1063	3.88E-06	3657	IgD+ CD38- B cell %B cell	TRUE	reported	GCST90001395	2	1	TRUE	0.005812789	1.86E-09	6.428294201	0.005812789	21.36996325
rs80032720	A	G	A	G	0.2539	-0.4639	0.0734	0.002662	FALSE	FALSE	FALSE	finn-b-C3_KIDNEY_NOTRENALPELVIS	0.4309	0.2816	1.00E+05	Malignant neoplasm of kidney, except renal pelvis || id:finn-b-C3_KIDNEY_NOTRENALPELVIS	0.05434	3.09E-06	3657	IgD+ CD38- B cell %B cell	TRUE	reported	GCST90001395	2	1	TRUE	0.00593762	1.16E-05	3.28611013	0.00593762	21.83162855
rs1158784	T	A	T	A	0.174	-0.0168	0.1554	0.3214	FALSE	TRUE	FALSE	finn-b-C3_KIDNEY_NOTRENALPELVIS	0.0618	0.7858	1.00E+05	Malignant neoplasm of kidney, except renal pelvis || id:finn-b-C3_KIDNEY_NOTRENALPELVIS	0.03801	4.88E-06	3656	IgD+ CD38- B cell Absolute Count	TRUE	reported	GCST90001396	2	1	TRUE	0.005702308	7.39E-07	2.29826955	0.005702308	20.95572822
rs12216018	T	C	T	C	-0.1686	0.0135	0.1415	0.2299	FALSE	FALSE	FALSE	finn-b-C3_KIDNEY_NOTRENALPELVIS	0.0548	0.806	1.00E+05	Malignant neoplasm of kidney, except renal pelvis || id:finn-b-C3_KIDNEY_NOTRENALPELVIS	0.03603	2.99E-06	3656	IgD+ CD38- B cell Absolute Count	TRUE	reported	GCST90001396	2	1	TRUE	0.005956941	6.07E-07	2.178549116	0.005956941	21.89710074
rs12874404	G	A	G	A	0.1363	-0.0698	0.3256	0.03512	FALSE	FALSE	FALSE	finn-b-C3_KIDNEY_NOTRENALPELVIS	0.1276	0.5846	1.00E+05	Malignant neoplasm of kidney, except renal pelvis || id:finn-b-C3_KIDNEY_NOTRENALPELVIS	0.02669	3.42E-07	3656	IgD+ CD38- B cell Absolute Count	TRUE	reported	GCST90001396	2	1	TRUE	0.007086591	2.99E-06	1.613807269	0.007086591	26.07921796
rs146687492	T	G	T	G	-0.3372	0.0085	0.0291	0.05166	FALSE	FALSE	FALSE	finn-b-C3_KIDNEY_NOTRENALPELVIS	0.1053	0.9357	1.00E+05	Malignant neoplasm of kidney, except renal pelvis || id:finn-b-C3_KIDNEY_NOTRENALPELVIS	0.07361	4.77E-06	3656	IgD+ CD38- B cell Absolute Count	TRUE	reported	GCST90001396	2	1	TRUE	0.00571013	6.52E-08	4.450818774	0.00571013	20.98463871
rs1529727	G	T	G	T	0.1176	0.0368	0.5581	0.5415	FALSE	FALSE	FALSE	finn-b-C3_KIDNEY_NOTRENALPELVIS	0.0463	0.427	1.00E+05	Malignant neoplasm of kidney, except renal pelvis || id:finn-b-C3_KIDNEY_NOTRENALPELVIS	0.02521	3.21E-06	3656	IgD+ CD38- B cell Absolute Count	TRUE	reported	GCST90001396	2	1	TRUE	0.005920001	6.32E-06	1.524319268	0.005920001	21.76050411
rs62235484	A	G	A	G	0.4628	-0.0735	0.0175	0.05681	FALSE	FALSE	FALSE	finn-b-C3_KIDNEY_NOTRENALPELVIS	0.0996	0.4602	1.00E+05	Malignant neoplasm of kidney, except renal pelvis || id:finn-b-C3_KIDNEY_NOTRENALPELVIS	0.09388	8.58E-07	3656	IgD+ CD38- B cell Absolute Count	TRUE	reported	GCST90001396	2	1	TRUE	0.006606831	5.45E-06	5.676441604	0.006606831	24.3019173
rs77762131	C	G	C	G	0.3229	0.3966	0.045	0.007255	FALSE	TRUE	FALSE	finn-b-C3_KIDNEY_NOTRENALPELVIS	0.2745	0.1485	1.00E+05	Malignant neoplasm of kidney, except renal pelvis || id:finn-b-C3_KIDNEY_NOTRENALPELVIS	0.05806	2.85E-08	3656	IgD+ CD38- B cell Absolute Count	TRUE	reported	GCST90001396	2	1	TRUE	0.008393687	2.09E-05	3.51059011	0.008393687	30.93015006
rs79207264	A	G	A	G	0.1854	0.0388	0.1184	0.04539	FALSE	FALSE	FALSE	finn-b-C3_KIDNEY_NOTRENALPELVIS	0.1107	0.7258	1.00E+05	Malignant neoplasm of kidney, except renal pelvis || id:finn-b-C3_KIDNEY_NOTRENALPELVIS	0.03946	2.74E-06	3656	IgD+ CD38- B cell Absolute Count	TRUE	reported	GCST90001396	2	1	TRUE	0.006005109	1.23E-06	2.385943606	0.006005109	22.07523308
rs12539793	T	C	T	C	-0.5404	0.0155	0.0115	0.07155	FALSE	FALSE	FALSE	finn-b-C3_KIDNEY_NOTRENALPELVIS	0.0904	0.8638	1.00E+05	Malignant neoplasm of kidney, except renal pelvis || id:finn-b-C3_KIDNEY_NOTRENALPELVIS	0.1145	2.47E-06	3657	Unswitched memory B cell %B cell	TRUE	reported	GCST90001397	2	1	TRUE	0.006057502	2.94E-07	6.924173904	0.006057502	22.27510231
rs138380722	A	G	A	G	-1.906	0.0832	7.00E-04	0.02283	FALSE	FALSE	FALSE	finn-b-C3_KIDNEY_NOTRENALPELVIS	0.1598	0.6027	1.00E+05	Malignant neoplasm of kidney, except renal pelvis || id:finn-b-C3_KIDNEY_NOTRENALPELVIS	0.4167	4.94E-06	3657	Unswitched memory B cell %B cell	TRUE	reported	GCST90001397	2	1	TRUE	0.005691576	2.71E-06	25.19915516	0.005691576	20.92178774
rs143553941	C	G	C	G	0.5187	0.0942	0.013	0.01438	FALSE	TRUE	FALSE	finn-b-C3_KIDNEY_NOTRENALPELVIS	0.195	0.6293	1.00E+05	Malignant neoplasm of kidney, except renal pelvis || id:finn-b-C3_KIDNEY_NOTRENALPELVIS	0.1092	2.09E-06	3657	Unswitched memory B cell %B cell	TRUE	reported	GCST90001397	2	1	TRUE	0.006135178	2.33E-06	6.603666291	0.006135178	22.5625
rs143666202	A	G	A	G	0.2759	-0.0027	0.0503	0.1302	FALSE	FALSE	FALSE	finn-b-C3_KIDNEY_NOTRENALPELVIS	0.069	0.9689	1.00E+05	Malignant neoplasm of kidney, except renal pelvis || id:finn-b-C3_KIDNEY_NOTRENALPELVIS	0.0579	1.96E-06	3657	Unswitched memory B cell %B cell	TRUE	reported	GCST90001397	2	1	TRUE	0.006174037	1.53E-08	3.501394489	0.006174037	22.70629487
rs146430312	T	G	T	G	1.017	0.032	0.0027	0.06922	FALSE	FALSE	FALSE	finn-b-C3_KIDNEY_NOTRENALPELVIS	0.091	0.7252	1.00E+05	Malignant neoplasm of kidney, except renal pelvis || id:finn-b-C3_KIDNEY_NOTRENALPELVIS	0.2222	4.87E-06	3657	Unswitched memory B cell %B cell	TRUE	reported	GCST90001397	2	1	TRUE	0.005698813	1.24E-06	13.43713049	0.005698813	20.94854175
rs1596383	A	G	A	G	0.1208	0.0577	0.6259	0.6113	FALSE	FALSE	FALSE	finn-b-C3_KIDNEY_NOTRENALPELVIS	0.0473	0.2224	1.00E+05	Malignant neoplasm of kidney, except renal pelvis || id:finn-b-C3_KIDNEY_NOTRENALPELVIS	0.02585	3.06E-06	3657	Unswitched memory B cell %B cell	TRUE	reported	GCST90001397	2	1	TRUE	0.005939341	1.49E-05	1.563230528	0.005939341	21.83799558
rs1679013	T	C	T	C	-0.1252	-0.0012	0.5945	0.4348	FALSE	FALSE	FALSE	finn-b-C3_KIDNEY_NOTRENALPELVIS	0.0471	0.979	1.00E+05	Malignant neoplasm of kidney, except renal pelvis || id:finn-b-C3_KIDNEY_NOTRENALPELVIS	0.02555	9.97E-07	3657	Unswitched memory B cell %B cell	TRUE	reported	GCST90001397	2	1	TRUE	0.00652673	6.49E-09	1.545088587	0.00652673	24.01191785
rs17006489	G	A	G	A	-0.1728	-0.0247	0.1354	0.1283	FALSE	FALSE	FALSE	finn-b-C3_KIDNEY_NOTRENALPELVIS	0.0693	0.7213	1.00E+05	Malignant neoplasm of kidney, except renal pelvis || id:finn-b-C3_KIDNEY_NOTRENALPELVIS	0.03779	4.98E-06	3657	Unswitched memory B cell %B cell	TRUE	reported	GCST90001397	2	1	TRUE	0.005688122	1.27E-06	2.285279754	0.005688122	20.90902069
rs1883832	C	T	C	T	-0.1236	-0.053	0.6318	0.7298	FALSE	FALSE	FALSE	finn-b-C3_KIDNEY_NOTRENALPELVIS	0.052	0.3079	1.00E+05	Malignant neoplasm of kidney, except renal pelvis || id:finn-b-C3_KIDNEY_NOTRENALPELVIS	0.02682	4.24E-06	3657	Unswitched memory B cell %B cell	TRUE	reported	GCST90001397	2	1	TRUE	0.005777178	1.04E-05	1.621889468	0.005777178	21.23828256
rs1930922	G	A	G	A	-0.137	0.0385	0.2419	0.2742	FALSE	FALSE	FALSE	finn-b-C3_KIDNEY_NOTRENALPELVIS	0.0517	0.4573	1.00E+05	Malignant neoplasm of kidney, except renal pelvis || id:finn-b-C3_KIDNEY_NOTRENALPELVIS	0.0295	3.55E-06	3657	Unswitched memory B cell %B cell	TRUE	reported	GCST90001397	2	1	TRUE	0.005866169	5.55E-06	1.783957469	0.005866169	21.5673657
rs45608038	G	A	G	A	0.294	0.0152	0.0421	0.03641	FALSE	FALSE	FALSE	finn-b-C3_KIDNEY_NOTRENALPELVIS	0.1233	0.9019	1.00E+05	Malignant neoplasm of kidney, except renal pelvis || id:finn-b-C3_KIDNEY_NOTRENALPELVIS	0.06266	2.81E-06	3657	Unswitched memory B cell %B cell	TRUE	reported	GCST90001397	2	1	TRUE	0.005987128	1.52E-07	3.78924661	0.005987128	22.01475617
rs4710879	T	C	T	C	-0.1204	-0.0799	0.5621	0.6029	FALSE	FALSE	FALSE	finn-b-C3_KIDNEY_NOTRENALPELVIS	0.047	0.0895097	1.00E+05	Malignant neoplasm of kidney, except renal pelvis || id:finn-b-C3_KIDNEY_NOTRENALPELVIS	0.0253	2.03E-06	3657	Unswitched memory B cell %B cell	TRUE	reported	GCST90001397	2	1	TRUE	0.006158031	2.89E-05	1.529970304	0.006158031	22.64706526
rs72844588	A	G	A	G	0.2054	-0.0338	0.0913	0.1515	FALSE	FALSE	FALSE	finn-b-C3_KIDNEY_NOTRENALPELVIS	0.0646	0.6011	1.00E+05	Malignant neoplasm of kidney, except renal pelvis || id:finn-b-C3_KIDNEY_NOTRENALPELVIS	0.04341	2.31E-06	3657	Unswitched memory B cell %B cell	TRUE	reported	GCST90001397	2	1	TRUE	0.006088101	2.74E-06	2.62513877	0.006088101	22.38830975
rs73032183	C	T	C	T	0.1675	-0.0438	0.1509	0.07074	FALSE	FALSE	FALSE	finn-b-C3_KIDNEY_NOTRENALPELVIS	0.0903	0.627899	1.00E+05	Malignant neoplasm of kidney, except renal pelvis || id:finn-b-C3_KIDNEY_NOTRENALPELVIS	0.03506	1.85E-06	3657	Unswitched memory B cell %B cell	TRUE	reported	GCST90001397	2	1	TRUE	0.006206043	2.35E-06	2.120188097	0.006206043	22.8247379
rs73192651	T	C	T	C	0.5551	-0.072	0.02	0.01626	FALSE	FALSE	FALSE	finn-b-C3_KIDNEY_NOTRENALPELVIS	0.1856	0.697999	1.00E+05	Malignant neoplasm of kidney, except renal pelvis || id:finn-b-C3_KIDNEY_NOTRENALPELVIS	0.08989	7.31E-10	3657	Unswitched memory B cell %B cell	TRUE	reported	GCST90001397	2	1	TRUE	0.01032582	1.50E-06	5.435930063	0.01032582	38.13464377
rs7322292	T	C	T	C	-0.1256	-0.0325	0.3275	0.4321	FALSE	FALSE	FALSE	finn-b-C3_KIDNEY_NOTRENALPELVIS	0.0465	0.4845	1.00E+05	Malignant neoplasm of kidney, except renal pelvis || id:finn-b-C3_KIDNEY_NOTRENALPELVIS	0.02669	2.61E-06	3657	Unswitched memory B cell %B cell	TRUE	reported	GCST90001397	2	1	TRUE	0.006022424	4.89E-06	1.614027961	0.006022424	22.14532872
rs75766272	T	C	T	C	-0.4409	0.0102	0.0201	0.07405	FALSE	FALSE	FALSE	finn-b-C3_KIDNEY_NOTRENALPELVIS	0.0897	0.9096	1.00E+05	Malignant neoplasm of kidney, except renal pelvis || id:finn-b-C3_KIDNEY_NOTRENALPELVIS	0.08695	4.15E-07	3657	Unswitched memory B cell %B cell	TRUE	reported	GCST90001397	2	1	TRUE	0.006985687	1.29E-07	5.258139047	0.006985687	25.71230582
rs77201712	C	T	C	T	0.2907	0.0125	0.0392	0.07728	FALSE	FALSE	FALSE	finn-b-C3_KIDNEY_NOTRENALPELVIS	0.0871	0.8859	1.00E+05	Malignant neoplasm of kidney, except renal pelvis || id:finn-b-C3_KIDNEY_NOTRENALPELVIS	0.06322	4.39E-06	3657	Unswitched memory B cell %B cell	TRUE	reported	GCST90001397	2	1	TRUE	0.005751599	2.06E-07	3.823111565	0.005751599	21.1437045
rs77762131	C	G	C	G	0.3067	0.3966	0.045	0.007255	FALSE	TRUE	FALSE	finn-b-C3_KIDNEY_NOTRENALPELVIS	0.2745	0.1485	1.00E+05	Malignant neoplasm of kidney, except renal pelvis || id:finn-b-C3_KIDNEY_NOTRENALPELVIS	0.05822	1.46E-07	3657	Unswitched memory B cell %B cell	TRUE	reported	GCST90001397	2	1	TRUE	0.007535477	2.09E-05	3.520745892	0.007535477	27.75128834
rs112839090	A	G	A	G	-0.1468	-0.0794	0.1972	0.1115	FALSE	FALSE	FALSE	finn-b-C3_KIDNEY_NOTRENALPELVIS	0.0744	0.286	1.00E+05	Malignant neoplasm of kidney, except renal pelvis || id:finn-b-C3_KIDNEY_NOTRENALPELVIS	0.03096	2.19E-06	3656	Unswitched memory B cell Absolute Count	TRUE	reported	GCST90001398	2	1	TRUE	0.006115299	1.14E-05	1.871992246	0.006115299	22.48279016
rs11657118	C	T	C	T	-0.1112	-0.1043	0.475	0.4024	FALSE	FALSE	FALSE	finn-b-C3_KIDNEY_NOTRENALPELVIS	0.047	0.0264198	1.00E+05	Malignant neoplasm of kidney, except renal pelvis || id:finn-b-C3_KIDNEY_NOTRENALPELVIS	0.02412	4.21E-06	3656	Unswitched memory B cell Absolute Count	TRUE	reported	GCST90001398	2	1	TRUE	0.005783191	4.92E-05	1.458412564	0.005783191	21.25469942
rs118092259	G	T	G	T	-0.2912	-0.0713	0.0414	0.007616	FALSE	FALSE	FALSE	finn-b-C3_KIDNEY_NOTRENALPELVIS	0.2657	0.788501	1.00E+05	Malignant neoplasm of kidney, except renal pelvis || id:finn-b-C3_KIDNEY_NOTRENALPELVIS	0.06306	4.00E-06	3656	Unswitched memory B cell Absolute Count	TRUE	reported	GCST90001398	2	1	TRUE	0.005802019	7.20E-07	3.812914439	0.005802019	21.32430121
rs12461001	A	G	A	G	0.1184	-0.0253	0.6291	0.4494	FALSE	FALSE	FALSE	finn-b-C3_KIDNEY_NOTRENALPELVIS	0.0466	0.5867	1.00E+05	Malignant neoplasm of kidney, except renal pelvis || id:finn-b-C3_KIDNEY_NOTRENALPELVIS	0.02528	2.95E-06	3656	Unswitched memory B cell Absolute Count	TRUE	reported	GCST90001398	2	1	TRUE	0.005967348	2.95E-06	1.528551808	0.005967348	21.93558725
rs12874404	G	A	G	A	0.1523	-0.0698	0.3256	0.03512	FALSE	FALSE	FALSE	finn-b-C3_KIDNEY_NOTRENALPELVIS	0.1276	0.5846	1.00E+05	Malignant neoplasm of kidney, except renal pelvis || id:finn-b-C3_KIDNEY_NOTRENALPELVIS	0.02639	8.62E-09	3656	Unswitched memory B cell Absolute Count	TRUE	reported	GCST90001398	2	1	TRUE	0.009032581	2.99E-06	1.595667809	0.009032581	33.30588869
rs143666202	A	G	A	G	0.268	-0.0027	0.0502	0.1302	FALSE	FALSE	FALSE	finn-b-C3_KIDNEY_NOTRENALPELVIS	0.069	0.9689	1.00E+05	Malignant neoplasm of kidney, except renal pelvis || id:finn-b-C3_KIDNEY_NOTRENALPELVIS	0.05703	2.71E-06	3656	Unswitched memory B cell Absolute Count	TRUE	reported	GCST90001398	2	1	TRUE	0.006007275	1.53E-08	3.448311298	0.006007275	22.08324267
rs145371905	T	G	T	G	0.4126	0.2	0.0194	0.004723	FALSE	FALSE	FALSE	finn-b-C3_KIDNEY_NOTRENALPELVIS	0.342	0.558799	1.00E+05	Malignant neoplasm of kidney, except renal pelvis || id:finn-b-C3_KIDNEY_NOTRENALPELVIS	0.08871	3.43E-06	3656	Unswitched memory B cell Absolute Count	TRUE	reported	GCST90001398	2	1	TRUE	0.00588547	3.42E-06	5.363838248	0.00588547	21.63282758
rs4076316	A	T	A	T	-0.1331	0.0462	0.3005	0.3902	FALSE	TRUE	FALSE	finn-b-C3_KIDNEY_NOTRENALPELVIS	0.0477	0.3331	1.00E+05	Malignant neoplasm of kidney, except renal pelvis || id:finn-b-C3_KIDNEY_NOTRENALPELVIS	0.02714	9.73E-07	3656	Unswitched memory B cell Absolute Count	TRUE	reported	GCST90001398	2	1	TRUE	0.00653911	9.38E-06	1.641016459	0.00653911	24.05118198
rs6032660	A	G	A	G	-0.1345	-0.0603	0.6359	0.7268	FALSE	FALSE	FALSE	finn-b-C3_KIDNEY_NOTRENALPELVIS	0.0518	0.2444	1.00E+05	Malignant neoplasm of kidney, except renal pelvis || id:finn-b-C3_KIDNEY_NOTRENALPELVIS	0.02641	3.66E-07	3656	Unswitched memory B cell Absolute Count	TRUE	reported	GCST90001398	2	1	TRUE	0.007048026	1.36E-05	1.596877107	0.007048026	25.93628479
rs73192651	T	C	T	C	0.4968	-0.072	0.02	0.01626	FALSE	FALSE	FALSE	finn-b-C3_KIDNEY_NOTRENALPELVIS	0.1856	0.697999	1.00E+05	Malignant neoplasm of kidney, except renal pelvis || id:finn-b-C3_KIDNEY_NOTRENALPELVIS	0.08845	2.09E-08	3656	Unswitched memory B cell Absolute Count	TRUE	reported	GCST90001398	2	1	TRUE	0.008559836	1.50E-06	5.348117383	0.008559836	31.54768529
rs77762131	C	G	C	G	0.3067	0.3966	0.045	0.007255	FALSE	TRUE	FALSE	finn-b-C3_KIDNEY_NOTRENALPELVIS	0.2745	0.1485	1.00E+05	Malignant neoplasm of kidney, except renal pelvis || id:finn-b-C3_KIDNEY_NOTRENALPELVIS	0.05723	8.87E-08	3656	Unswitched memory B cell Absolute Count	TRUE	reported	GCST90001398	2	1	TRUE	0.007798506	2.09E-05	3.460404272	0.007798506	28.71971065
rs8014978	C	T	C	T	-0.123	0.0451	0.5737	0.4078	FALSE	FALSE	FALSE	finn-b-C3_KIDNEY_NOTRENALPELVIS	0.0474	0.3414	1.00E+05	Malignant neoplasm of kidney, except renal pelvis || id:finn-b-C3_KIDNEY_NOTRENALPELVIS	0.02471	6.71E-07	3656	Unswitched memory B cell Absolute Count	TRUE	reported	GCST90001398	2	1	TRUE	0.006735365	9.05E-06	1.494086835	0.006735365	24.77791348
rs11086984	T	C	T	C	-0.1811	0.1176	0.1514	0.1233	FALSE	FALSE	FALSE	finn-b-C3_KIDNEY_NOTRENALPELVIS	0.0708	0.0966897	1.00E+05	Malignant neoplasm of kidney, except renal pelvis || id:finn-b-C3_KIDNEY_NOTRENALPELVIS	0.03498	2.37E-07	3657	IgD- CD27- B cell %B cell	TRUE	reported	GCST90001399	2	1	TRUE	0.007280088	2.76E-05	2.115350246	0.007280088	26.80385688
rs116473015	T	C	T	C	0.3455	0.2228	0.029	0.01212	FALSE	FALSE	FALSE	finn-b-C3_KIDNEY_NOTRENALPELVIS	0.21	0.2886	1.00E+05	Malignant neoplasm of kidney, except renal pelvis || id:finn-b-C3_KIDNEY_NOTRENALPELVIS	0.07401	3.14E-06	3657	IgD- CD27- B cell %B cell	TRUE	reported	GCST90001399	2	1	TRUE	0.005927153	1.13E-05	4.475616687	0.005927153	21.7929135
rs11658240	G	A	G	A	-0.1678	-0.0809	0.1362	0.1119	FALSE	FALSE	FALSE	finn-b-C3_KIDNEY_NOTRENALPELVIS	0.0734	0.2706	1.00E+05	Malignant neoplasm of kidney, except renal pelvis || id:finn-b-C3_KIDNEY_NOTRENALPELVIS	0.03574	2.77E-06	3657	IgD- CD27- B cell %B cell	TRUE	reported	GCST90001399	2	1	TRUE	0.005994819	1.21E-05	2.161309828	0.005994819	22.04320891
rs2250246	G	A	G	A	0.1466	0.0914	0.5339	0.6136	FALSE	FALSE	FALSE	finn-b-C3_KIDNEY_NOTRENALPELVIS	0.0475	0.05432	1.00E+05	Malignant neoplasm of kidney, except renal pelvis || id:finn-b-C3_KIDNEY_NOTRENALPELVIS	0.02442	2.13E-09	3657	IgD- CD27- B cell %B cell	TRUE	reported	GCST90001399	2	1	TRUE	0.009764004	3.70E-05	1.476753945	0.009764004	36.03932277
rs35574803	C	T	C	T	-0.3526	0.0552	0.0562	0.01045	FALSE	FALSE	FALSE	finn-b-C3_KIDNEY_NOTRENALPELVIS	0.2269	0.8079	1.00E+05	Malignant neoplasm of kidney, except renal pelvis || id:finn-b-C3_KIDNEY_NOTRENALPELVIS	0.05371	5.92E-11	3657	IgD- CD27- B cell %B cell	TRUE	reported	GCST90001399	2	1	TRUE	0.011654025	5.92E-07	3.248012056	0.011654025	43.09772158
rs35661323	T	C	T	C	0.1158	0.0653	0.5505	0.4188	FALSE	FALSE	FALSE	finn-b-C3_KIDNEY_NOTRENALPELVIS	0.0469	0.1637	1.00E+05	Malignant neoplasm of kidney, except renal pelvis || id:finn-b-C3_KIDNEY_NOTRENALPELVIS	0.02527	4.73E-06	3657	IgD- CD27- B cell %B cell	TRUE	reported	GCST90001399	2	1	TRUE	0.005712566	1.94E-05	1.52815611	0.005712566	20.99938785
rs4810485	G	T	G	T	0.3898	-0.0649	0.6314	0.7289	FALSE	FALSE	FALSE	finn-b-C3_KIDNEY_NOTRENALPELVIS	0.0519	0.2111	1.00E+05	Malignant neoplasm of kidney, except renal pelvis || id:finn-b-C3_KIDNEY_NOTRENALPELVIS	0.02585	7.20E-50	3657	IgD- CD27- B cell %B cell	TRUE	reported	GCST90001399	2	1	TRUE	0.058568477	1.56E-05	1.563230528	0.058568477	227.3853993
rs6073079	A	G	A	G	0.1776	0.1019	0.12	0.06346	FALSE	FALSE	FALSE	finn-b-C3_KIDNEY_NOTRENALPELVIS	0.0956	0.2865	1.00E+05	Malignant neoplasm of kidney, except renal pelvis || id:finn-b-C3_KIDNEY_NOTRENALPELVIS	0.03746	2.21E-06	3657	IgD- CD27- B cell %B cell	TRUE	reported	GCST90001399	2	1	TRUE	0.006112239	1.14E-05	2.26532362	0.006112239	22.47762269
rs7224129	A	G	A	G	-0.1297	0.0188	0.4751	0.4479	FALSE	FALSE	FALSE	finn-b-C3_KIDNEY_NOTRENALPELVIS	0.0464	0.6859	1.00E+05	Malignant neoplasm of kidney, except renal pelvis || id:finn-b-C3_KIDNEY_NOTRENALPELVIS	0.02756	2.61E-06	3657	IgD- CD27- B cell %B cell	TRUE	reported	GCST90001399	2	1	TRUE	0.006022967	1.64E-06	1.666639588	0.006022967	22.14733759
rs72897237	C	T	C	T	0.4671	0.1935	0.0161	0.01052	FALSE	FALSE	FALSE	finn-b-C3_KIDNEY_NOTRENALPELVIS	0.2236	0.3867	1.00E+05	Malignant neoplasm of kidney, except renal pelvis || id:finn-b-C3_KIDNEY_NOTRENALPELVIS	0.09743	1.70E-06	3657	IgD- CD27- B cell %B cell	TRUE	reported	GCST90001399	2	1	TRUE	0.0062492	7.49E-06	5.891897497	0.0062492	22.9844613
rs79430021	A	G	A	G	0.7602	-0.5889	0.006	0.001239	FALSE	FALSE	FALSE	finn-b-C3_KIDNEY_NOTRENALPELVIS	0.7343	0.4226	1.00E+05	Malignant neoplasm of kidney, except renal pelvis || id:finn-b-C3_KIDNEY_NOTRENALPELVIS	0.1642	3.81E-06	3657	IgD- CD27- B cell %B cell	TRUE	reported	GCST90001399	2	1	TRUE	0.005830189	6.43E-06	9.92968869	0.005830189	21.43430593
rs11638959	A	G	A	G	0.1525	-0.0329	0.1557	0.105	FALSE	FALSE	FALSE	finn-b-C3_KIDNEY_NOTRENALPELVIS	0.0762	0.666201	1.00E+05	Malignant neoplasm of kidney, except renal pelvis || id:finn-b-C3_KIDNEY_NOTRENALPELVIS	0.03281	3.47E-06	3657	IgD+ B cell Absolute Count	TRUE	reported	GCST90001400	2	1	TRUE	0.005875981	1.86E-06	1.984123544	0.005875981	21.60365467
rs11653761	T	G	T	G	-0.1212	-0.0446	0.5919	0.5982	FALSE	FALSE	FALSE	finn-b-C3_KIDNEY_NOTRENALPELVIS	0.047	0.3433	1.00E+05	Malignant neoplasm of kidney, except renal pelvis || id:finn-b-C3_KIDNEY_NOTRENALPELVIS	0.02449	7.77E-07	3657	IgD+ B cell Absolute Count	TRUE	reported	GCST90001400	2	1	TRUE	0.006656406	9.00E-06	1.480987065	0.006656406	24.4921928
rs12197153	A	G	A	G	2.08	0.0988	7.00E-04	0.08704	FALSE	FALSE	FALSE	finn-b-C3_KIDNEY_NOTRENALPELVIS	0.0822	0.2294	1.00E+05	Malignant neoplasm of kidney, except renal pelvis || id:finn-b-C3_KIDNEY_NOTRENALPELVIS	0.4491	3.74E-06	3657	IgD+ B cell Absolute Count	TRUE	reported	GCST90001400	2	1	TRUE	0.00583461	1.44E-05	27.15848472	0.00583461	21.45065509
rs12461001	A	G	A	G	0.1175	-0.0253	0.6292	0.4494	FALSE	FALSE	FALSE	finn-b-C3_KIDNEY_NOTRENALPELVIS	0.0466	0.5867	1.00E+05	Malignant neoplasm of kidney, except renal pelvis || id:finn-b-C3_KIDNEY_NOTRENALPELVIS	0.02527	3.43E-06	3657	IgD+ B cell Absolute Count	TRUE	reported	GCST90001400	2	1	TRUE	0.00588053	2.95E-06	1.52815611	0.00588053	21.62047591
rs150663332	T	C	T	C	-0.2314	-0.0626	0.0839	0.08774	FALSE	FALSE	FALSE	finn-b-C3_KIDNEY_NOTRENALPELVIS	0.0822	0.4462	1.00E+05	Malignant neoplasm of kidney, except renal pelvis || id:finn-b-C3_KIDNEY_NOTRENALPELVIS	0.04374	1.28E-07	3657	IgD+ B cell Absolute Count	TRUE	reported	GCST90001400	2	1	TRUE	0.007599217	5.80E-06	2.645094904	0.007599217	27.98782514
rs189761842	T	C	T	C	0.8269	-0.1104	0.0055	0.02379	FALSE	FALSE	FALSE	finn-b-C3_KIDNEY_NOTRENALPELVIS	0.1516	0.4665	1.00E+05	Malignant neoplasm of kidney, except renal pelvis || id:finn-b-C3_KIDNEY_NOTRENALPELVIS	0.1697	1.15E-06	3657	IgD+ B cell Absolute Count	TRUE	reported	GCST90001400	2	1	TRUE	0.006454206	5.30E-06	10.26229093	0.006454206	23.74336666
rs3811215	T	G	T	G	-0.1332	0.0282	0.3033	0.1704	FALSE	FALSE	FALSE	finn-b-C3_KIDNEY_NOTRENALPELVIS	0.0618	0.6486	1.00E+05	Malignant neoplasm of kidney, except renal pelvis || id:finn-b-C3_KIDNEY_NOTRENALPELVIS	0.02679	6.86E-07	3657	IgD+ B cell Absolute Count	TRUE	reported	GCST90001400	2	1	TRUE	0.006718126	2.08E-06	1.620075274	0.006718126	24.72082854
rs4145212	A	T	A	T	0.1284	-0.0427	0.5405	0.7655	FALSE	TRUE	TRUE	finn-b-C3_KIDNEY_NOTRENALPELVIS	0.0546	0.4344	1.00E+05	Malignant neoplasm of kidney, except renal pelvis || id:finn-b-C3_KIDNEY_NOTRENALPELVIS	0.02442	1.53E-07	3657	IgD+ B cell Absolute Count	TRUE	reported	GCST90001400	2	1	FALSE	0.007507212	6.12E-06	1.476753945	0.007507212	27.64640897
rs62067029	T	A	T	A	-0.1669	0.0249	0.4148	0.4837	FALSE	TRUE	TRUE	finn-b-C3_KIDNEY_NOTRENALPELVIS	0.0461	0.5898	1.00E+05	Malignant neoplasm of kidney, except renal pelvis || id:finn-b-C3_KIDNEY_NOTRENALPELVIS	0.0285	5.12E-09	3657	IgD+ B cell Absolute Count	TRUE	reported	GCST90001400	2	1	FALSE	0.009295647	2.92E-06	1.723484334	0.009295647	34.29437981
rs701839	G	A	G	A	0.1309	0.0309	0.7123	0.6757	FALSE	FALSE	FALSE	finn-b-C3_KIDNEY_NOTRENALPELVIS	0.0494	0.5308	1.00E+05	Malignant neoplasm of kidney, except renal pelvis || id:finn-b-C3_KIDNEY_NOTRENALPELVIS	0.02785	2.71E-06	3657	IgD+ B cell Absolute Count	TRUE	reported	GCST90001400	2	1	TRUE	0.006007924	3.91E-06	1.684176797	0.006007924	22.09168764
rs71615254	C	A	C	A	-0.3043	-0.0342	0.0406	0.07606	FALSE	FALSE	FALSE	finn-b-C3_KIDNEY_NOTRENALPELVIS	0.087	0.6939	1.00E+05	Malignant neoplasm of kidney, except renal pelvis || id:finn-b-C3_KIDNEY_NOTRENALPELVIS	0.06135	7.40E-07	3657	IgD+ B cell Absolute Count	TRUE	reported	GCST90001400	2	1	TRUE	0.006686116	1.55E-06	3.710026803	0.006686116	24.60224679
rs112432445	A	G	A	G	0.2796	-0.0116	0.0528	0.01065	FALSE	FALSE	FALSE	finn-b-C3_KIDNEY_NOTRENALPELVIS	0.2217	0.9582	1.00E+05	Malignant neoplasm of kidney, except renal pelvis || id:finn-b-C3_KIDNEY_NOTRENALPELVIS	0.05583	5.77E-07	3656	IgD- CD27- B cell Absolute Count	TRUE	reported	GCST90001401	2	1	TRUE	0.006817102	2.74E-08	3.375753459	0.006817102	25.08066679
rs114551034	A	G	A	G	-0.2787	0.0233	0.0509	0.01006	FALSE	FALSE	FALSE	finn-b-C3_KIDNEY_NOTRENALPELVIS	0.2307	0.9194	1.00E+05	Malignant neoplasm of kidney, except renal pelvis || id:finn-b-C3_KIDNEY_NOTRENALPELVIS	0.05695	1.03E-06	3656	IgD- CD27- B cell Absolute Count	TRUE	reported	GCST90001401	2	1	TRUE	0.006511496	1.02E-07	3.443474109	0.006511496	23.94895018
rs11688492	C	T	C	T	-0.1216	-0.0991	0.5196	0.3943	FALSE	FALSE	FALSE	finn-b-C3_KIDNEY_NOTRENALPELVIS	0.0474	0.0363999	1.00E+05	Malignant neoplasm of kidney, except renal pelvis || id:finn-b-C3_KIDNEY_NOTRENALPELVIS	0.02504	1.24E-06	3656	IgD- CD27- B cell Absolute Count	TRUE	reported	GCST90001401	2	1	TRUE	0.006412628	4.37E-05	1.51404024	0.006412628	23.58297012
rs144306835	A	G	A	G	0.3826	-0.0082	0.0234	0.05568	FALSE	FALSE	FALSE	finn-b-C3_KIDNEY_NOTRENALPELVIS	0.1022	0.936	1.00E+05	Malignant neoplasm of kidney, except renal pelvis || id:finn-b-C3_KIDNEY_NOTRENALPELVIS	0.07964	1.62E-06	3656	IgD- CD27- B cell Absolute Count	TRUE	reported	GCST90001401	2	1	TRUE	0.006276599	6.44E-08	4.815421915	0.006276599	23.07955488
rs2250246	G	A	G	A	0.1359	0.0914	0.5341	0.6136	FALSE	FALSE	FALSE	finn-b-C3_KIDNEY_NOTRENALPELVIS	0.0475	0.05432	1.00E+05	Malignant neoplasm of kidney, except renal pelvis || id:finn-b-C3_KIDNEY_NOTRENALPELVIS	0.02451	3.13E-08	3656	IgD- CD27- B cell Absolute Count	TRUE	reported	GCST90001401	2	1	TRUE	0.008343438	3.70E-05	1.481993862	0.008343438	30.74342798
rs35574803	C	T	C	T	-0.2808	0.0552	0.0562	0.01045	FALSE	FALSE	FALSE	finn-b-C3_KIDNEY_NOTRENALPELVIS	0.2269	0.8079	1.00E+05	Malignant neoplasm of kidney, except renal pelvis || id:finn-b-C3_KIDNEY_NOTRENALPELVIS	0.05393	2.02E-07	3656	IgD- CD27- B cell Absolute Count	TRUE	reported	GCST90001401	2	1	TRUE	0.007364691	5.92E-07	3.260870214	0.007364691	27.11024025
rs406298	G	C	G	C	0.1135	-0.0873	0.5327	0.5432	FALSE	TRUE	TRUE	finn-b-C3_KIDNEY_NOTRENALPELVIS	0.0465	0.0605006	1.00E+05	Malignant neoplasm of kidney, except renal pelvis || id:finn-b-C3_KIDNEY_NOTRENALPELVIS	0.0244	3.39E-06	3656	IgD- CD27- B cell Absolute Count	TRUE	reported	GCST90001401	2	1	FALSE	0.005886801	3.52E-05	1.475342726	0.005886801	21.63774859
rs421516	A	C	A	C	-0.2897	-0.2763	0.9583	0.9973	FALSE	FALSE	FALSE	finn-b-C3_KIDNEY_NOTRENALPELVIS	0.4331	0.5235	1.00E+05	Malignant neoplasm of kidney, except renal pelvis || id:finn-b-C3_KIDNEY_NOTRENALPELVIS	0.0627	3.97E-06	3656	IgD- CD27- B cell Absolute Count	TRUE	reported	GCST90001401	2	1	TRUE	0.005808492	4.07E-06	3.791147088	0.005808492	21.34823175
rs4239702	C	T	C	T	0.2841	-0.0543	0.6002	0.7113	FALSE	FALSE	FALSE	finn-b-C3_KIDNEY_NOTRENALPELVIS	0.0511	0.2882	1.00E+05	Malignant neoplasm of kidney, except renal pelvis || id:finn-b-C3_KIDNEY_NOTRENALPELVIS	0.02593	1.64E-27	3656	IgD- CD27- B cell Absolute Count	TRUE	reported	GCST90001401	2	1	TRUE	0.031807576	1.13E-05	1.567853971	0.031807576	120.0431641
rs61786059	T	G	T	G	-0.1238	-0.0051	0.3135	0.2505	FALSE	FALSE	FALSE	finn-b-C3_KIDNEY_NOTRENALPELVIS	0.0531	0.9227	1.00E+05	Malignant neoplasm of kidney, except renal pelvis || id:finn-b-C3_KIDNEY_NOTRENALPELVIS	0.02692	4.45E-06	3656	IgD- CD27- B cell Absolute Count	TRUE	reported	GCST90001401	2	1	TRUE	0.005754614	9.22E-08	1.627714188	0.005754614	21.14906531
rs72953104	G	C	G	C	0.2313	0.0211	0.0643	0.1667	FALSE	TRUE	FALSE	finn-b-C3_KIDNEY_NOTRENALPELVIS	0.0619	0.7327	1.00E+05	Malignant neoplasm of kidney, except renal pelvis || id:finn-b-C3_KIDNEY_NOTRENALPELVIS	0.05018	4.18E-06	3656	IgD- CD27- B cell Absolute Count	TRUE	reported	GCST90001401	2	1	TRUE	0.005781007	1.16E-06	3.034126967	0.005781007	21.24662494
rs7518494	A	G	A	G	0.2278	0.1497	0.9334	0.9215	FALSE	FALSE	FALSE	finn-b-C3_KIDNEY_NOTRENALPELVIS	0.0868	0.0844306	1.00E+05	Malignant neoplasm of kidney, except renal pelvis || id:finn-b-C3_KIDNEY_NOTRENALPELVIS	0.04884	3.21E-06	3656	IgD- CD27- B cell Absolute Count	TRUE	reported	GCST90001401	2	1	TRUE	0.005918472	2.97E-05	2.953104047	0.005918472	21.75485179
rs77126700	C	T	C	T	0.3825	-0.0192	0.0239	0.01023	FALSE	FALSE	FALSE	finn-b-C3_KIDNEY_NOTRENALPELVIS	0.2331	0.9342	1.00E+05	Malignant neoplasm of kidney, except renal pelvis || id:finn-b-C3_KIDNEY_NOTRENALPELVIS	0.08026	1.95E-06	3656	IgD- CD27- B cell Absolute Count	TRUE	reported	GCST90001401	2	1	TRUE	0.006177388	6.78E-08	4.852910132	0.006177388	22.71248054
rs9615714	G	A	G	A	-0.1733	0.0808	0.1421	0.09962	FALSE	FALSE	FALSE	finn-b-C3_KIDNEY_NOTRENALPELVIS	0.077	0.2943	1.00E+05	Malignant neoplasm of kidney, except renal pelvis || id:finn-b-C3_KIDNEY_NOTRENALPELVIS	0.03486	6.95E-07	3656	IgD- CD27- B cell Absolute Count	TRUE	reported	GCST90001401	2	1	TRUE	0.006718098	1.10E-05	2.107805223	0.006718098	24.71396116
rs11068290	T	C	T	C	-0.407	-0.0024	0.0231	0.03196	FALSE	FALSE	FALSE	finn-b-C3_KIDNEY_NOTRENALPELVIS	0.1309	0.9851	1.00E+05	Malignant neoplasm of kidney, except renal pelvis || id:finn-b-C3_KIDNEY_NOTRENALPELVIS	0.08203	7.31E-07	3657	Switched memory B cell %B cell	TRUE	reported	GCST90001402	2	1	TRUE	0.006690225	3.36E-09	4.960611226	0.006690225	24.61746875
rs11204752	C	T	C	T	0.1189	0.0281	0.5387	0.5163	FALSE	FALSE	FALSE	finn-b-C3_KIDNEY_NOTRENALPELVIS	0.0462	0.5429	1.00E+05	Malignant neoplasm of kidney, except renal pelvis || id:finn-b-C3_KIDNEY_NOTRENALPELVIS	0.02561	3.59E-06	3657	Switched memory B cell %B cell	TRUE	reported	GCST90001402	2	1	TRUE	0.005862779	3.70E-06	1.548716975	0.005862779	21.55482753
rs114917376	G	A	G	A	0.1985	-0.0969	0.0958	0.09943	FALSE	FALSE	FALSE	finn-b-C3_KIDNEY_NOTRENALPELVIS	0.0768	0.2072	1.00E+05	Malignant neoplasm of kidney, except renal pelvis || id:finn-b-C3_KIDNEY_NOTRENALPELVIS	0.04285	3.74E-06	3657	Switched memory B cell %B cell	TRUE	reported	GCST90001402	2	1	TRUE	0.005836999	1.59E-05	2.591273815	0.005836999	21.45948868
rs140191306	T	C	T	C	-0.4624	0.1011	0.0179	0.005735	FALSE	FALSE	FALSE	finn-b-C3_KIDNEY_NOTRENALPELVIS	0.3114	0.745501	1.00E+05	Malignant neoplasm of kidney, except renal pelvis || id:finn-b-C3_KIDNEY_NOTRENALPELVIS	0.09477	1.11E-06	3657	Switched memory B cell %B cell	TRUE	reported	GCST90001402	2	1	TRUE	0.006471232	1.05E-06	5.731038959	0.006471232	23.80640894
rs17405603	T	A	T	A	-0.1414	-0.0299	0.2841	0.2941	FALSE	TRUE	FALSE	finn-b-C3_KIDNEY_NOTRENALPELVIS	0.0512	0.5589	1.00E+05	Malignant neoplasm of kidney, except renal pelvis || id:finn-b-C3_KIDNEY_NOTRENALPELVIS	0.02795	4.40E-07	3657	Switched memory B cell %B cell	TRUE	reported	GCST90001402	2	1	TRUE	0.006953722	3.41E-06	1.69022411	0.006953722	25.5938249
rs2450220	T	C	T	C	0.1522	-0.0357	0.816	0.934	FALSE	FALSE	FALSE	finn-b-C3_KIDNEY_NOTRENALPELVIS	0.0943	0.7048	1.00E+05	Malignant neoplasm of kidney, except renal pelvis || id:finn-b-C3_KIDNEY_NOTRENALPELVIS	0.03212	2.25E-06	3657	Switched memory B cell %B cell	TRUE	reported	GCST90001402	2	1	TRUE	0.006105638	1.43E-06	1.942397081	0.006105638	22.45319932
rs55658041	T	G	T	G	1.008	-0.2407	0.0037	0.01417	FALSE	FALSE	FALSE	finn-b-C3_KIDNEY_NOTRENALPELVIS	0.1973	0.2224	1.00E+05	Malignant neoplasm of kidney, except renal pelvis || id:finn-b-C3_KIDNEY_NOTRENALPELVIS	0.2105	1.75E-06	3657	Switched memory B cell %B cell	TRUE	reported	GCST90001402	2	1	TRUE	0.006234668	1.49E-05	12.72959482	0.006234668	22.93067631
rs72757888	T	C	T	C	-0.5733	-0.0463	0.01	0.0553	FALSE	FALSE	FALSE	finn-b-C3_KIDNEY_NOTRENALPELVIS	0.0999	0.6428	1.00E+05	Malignant neoplasm of kidney, except renal pelvis || id:finn-b-C3_KIDNEY_NOTRENALPELVIS	0.1213	2.37E-06	3657	Switched memory B cell %B cell	TRUE	reported	GCST90001402	2	1	TRUE	0.006074475	2.15E-06	7.335391219	0.006074475	22.33789688
rs73426855	C	T	C	T	0.1769	0.051	0.1471	0.2229	FALSE	FALSE	FALSE	finn-b-C3_KIDNEY_NOTRENALPELVIS	0.0569	0.3698	1.00E+05	Malignant neoplasm of kidney, except renal pelvis || id:finn-b-C3_KIDNEY_NOTRENALPELVIS	0.03524	5.43E-07	3657	Switched memory B cell %B cell	TRUE	reported	GCST90001402	2	1	TRUE	0.006847193	8.03E-06	2.131073261	0.006847193	25.19903248
rs9265880	C	T	C	T	-0.1543	0.0456	0.4717	0.2065	FALSE	FALSE	FALSE	finn-b-C3_KIDNEY_NOTRENALPELVIS	0.0573	0.4265	1.00E+05	Malignant neoplasm of kidney, except renal pelvis || id:finn-b-C3_KIDNEY_NOTRENALPELVIS	0.0316	1.10E-06	3657	Switched memory B cell %B cell	TRUE	reported	GCST90001402	2	1	TRUE	0.006481066	6.33E-06	1.910951051	0.006481066	23.84282367
rs115218350	A	T	A	T	-1.838	-0.1093	8.00E-04	0.01572	FALSE	TRUE	FALSE	finn-b-C3_KIDNEY_NOTRENALPELVIS	0.1908	0.566899	1.00E+05	Malignant neoplasm of kidney, except renal pelvis || id:finn-b-C3_KIDNEY_NOTRENALPELVIS	0.4006	4.61E-06	3656	Switched memory B cell Absolute Count	TRUE	reported	GCST90001403	2	1	TRUE	0.005728036	3.28E-06	24.22222525	0.005728036	21.05082516
rs115414430	G	C	G	C	0.3537	-0.0755	0.0286	0.03149	FALSE	TRUE	FALSE	finn-b-C3_KIDNEY_NOTRENALPELVIS	0.1333	0.5709	1.00E+05	Malignant neoplasm of kidney, except renal pelvis || id:finn-b-C3_KIDNEY_NOTRENALPELVIS	0.07458	2.20E-06	3656	Switched memory B cell Absolute Count	TRUE	reported	GCST90001403	2	1	TRUE	0.00611775	3.21E-06	4.509469694	0.00611775	22.49185948
rs11653761	T	G	T	G	-0.1273	-0.0446	0.592	0.5982	FALSE	FALSE	FALSE	finn-b-C3_KIDNEY_NOTRENALPELVIS	0.047	0.3433	1.00E+05	Malignant neoplasm of kidney, except renal pelvis || id:finn-b-C3_KIDNEY_NOTRENALPELVIS	0.02469	2.65E-07	3656	Switched memory B cell Absolute Count	TRUE	reported	GCST90001403	2	1	TRUE	0.007222673	9.00E-06	1.492877537	0.007222673	26.58365104
rs11777835	C	T	C	T	-0.1238	-0.0236	0.5715	0.4562	FALSE	FALSE	FALSE	finn-b-C3_KIDNEY_NOTRENALPELVIS	0.0462	0.6096	1.00E+05	Malignant neoplasm of kidney, except renal pelvis || id:finn-b-C3_KIDNEY_NOTRENALPELVIS	0.02489	6.83E-07	3656	Switched memory B cell Absolute Count	TRUE	reported	GCST90001403	2	1	TRUE	0.006725003	2.61E-06	1.504970511	0.006725003	24.73953293
rs1519526	C	T	C	T	0.1511	0.0523	0.1957	0.1507	FALSE	FALSE	FALSE	finn-b-C3_KIDNEY_NOTRENALPELVIS	0.0652	0.4224	1.00E+05	Malignant neoplasm of kidney, except renal pelvis || id:finn-b-C3_KIDNEY_NOTRENALPELVIS	0.03122	1.35E-06	3656	Switched memory B cell Absolute Count	TRUE	reported	GCST90001403	2	1	TRUE	0.006369706	6.43E-06	1.887713111	0.006369706	23.42411175
rs2454536	C	T	C	T	-0.1356	0.0683	0.283	0.3378	FALSE	FALSE	FALSE	finn-b-C3_KIDNEY_NOTRENALPELVIS	0.0486	0.1601	1.00E+05	Malignant neoplasm of kidney, except renal pelvis || id:finn-b-C3_KIDNEY_NOTRENALPELVIS	0.02771	1.02E-06	3656	Switched memory B cell Absolute Count	TRUE	reported	GCST90001403	2	1	TRUE	0.006510898	1.98E-05	1.675481432	0.006510898	23.94673606
rs4076316	A	T	A	T	-0.1251	0.0462	0.3005	0.3902	FALSE	TRUE	FALSE	finn-b-C3_KIDNEY_NOTRENALPELVIS	0.0477	0.3331	1.00E+05	Malignant neoplasm of kidney, except renal pelvis || id:finn-b-C3_KIDNEY_NOTRENALPELVIS	0.02725	4.54E-06	3656	Switched memory B cell Absolute Count	TRUE	reported	GCST90001403	2	1	TRUE	0.005734761	9.38E-06	1.647667594	0.005734761	21.0756805
rs421516	A	C	A	C	-0.2923	-0.2763	0.9583	0.9973	FALSE	FALSE	FALSE	finn-b-C3_KIDNEY_NOTRENALPELVIS	0.4331	0.5235	1.00E+05	Malignant neoplasm of kidney, except renal pelvis || id:finn-b-C3_KIDNEY_NOTRENALPELVIS	0.06252	3.03E-06	3656	Switched memory B cell Absolute Count	TRUE	reported	GCST90001403	2	1	TRUE	0.005946493	4.07E-06	3.780263412	0.005946493	21.85846658
rs60508745	C	T	C	T	-0.1161	-0.0035	0.5137	0.5498	FALSE	FALSE	FALSE	finn-b-C3_KIDNEY_NOTRENALPELVIS	0.047	0.9404	1.00E+05	Malignant neoplasm of kidney, except renal pelvis || id:finn-b-C3_KIDNEY_NOTRENALPELVIS	0.02496	3.37E-06	3656	Switched memory B cell Absolute Count	TRUE	reported	GCST90001403	2	1	TRUE	0.005886305	5.55E-08	1.509203051	0.005886305	21.63591554
rs62521107	T	C	T	C	-0.2543	0.4032	0.058	0.004633	FALSE	FALSE	FALSE	finn-b-C3_KIDNEY_NOTRENALPELVIS	0.3218	0.2102	1.00E+05	Malignant neoplasm of kidney, except renal pelvis || id:finn-b-C3_KIDNEY_NOTRENALPELVIS	0.05357	2.15E-06	3656	Switched memory B cell Absolute Count	TRUE	reported	GCST90001403	2	1	TRUE	0.006129299	1.57E-05	3.239102863	0.006129299	22.5345779
rs73178168	T	C	T	C	0.16	-0.1698	0.1703	0.04544	FALSE	FALSE	FALSE	finn-b-C3_KIDNEY_NOTRENALPELVIS	0.113	0.1327	1.00E+05	Malignant neoplasm of kidney, except renal pelvis || id:finn-b-C3_KIDNEY_NOTRENALPELVIS	0.03344	1.78E-06	3656	Switched memory B cell Absolute Count	TRUE	reported	GCST90001403	2	1	TRUE	0.006226248	2.26E-05	2.021945113	0.006226248	22.89324878
rs7595246	C	T	C	T	0.1458	2.00E-04	0.1893	0.1918	FALSE	FALSE	FALSE	finn-b-C3_KIDNEY_NOTRENALPELVIS	0.059	0.9979	1.00E+05	Malignant neoplasm of kidney, except renal pelvis || id:finn-b-C3_KIDNEY_NOTRENALPELVIS	0.03118	3.02E-06	3656	Switched memory B cell Absolute Count	TRUE	reported	GCST90001403	2	1	TRUE	0.005948441	1.15E-10	1.885294517	0.005948441	21.86567186
rs77741094	G	C	G	C	-0.5466	-0.2157	0.0126	0.02465	FALSE	TRUE	FALSE	finn-b-C3_KIDNEY_NOTRENALPELVIS	0.151	0.1531	1.00E+05	Malignant neoplasm of kidney, except renal pelvis || id:finn-b-C3_KIDNEY_NOTRENALPELVIS	0.1111	9.03E-07	3656	Switched memory B cell Absolute Count	TRUE	reported	GCST90001403	2	1	TRUE	0.006580747	2.04E-05	6.717646594	0.006580747	24.20533719
rs80076964	C	G	C	G	0.481	0.0115	0.0141	0.01874	FALSE	TRUE	FALSE	finn-b-C3_KIDNEY_NOTRENALPELVIS	0.1718	0.9467	1.00E+05	Malignant neoplasm of kidney, except renal pelvis || id:finn-b-C3_KIDNEY_NOTRENALPELVIS	0.1008	1.88E-06	3656	Switched memory B cell Absolute Count	TRUE	reported	GCST90001403	2	1	TRUE	0.006193021	4.48E-08	6.094858476	0.006193021	22.77031762
rs9520836	G	A	G	A	0.1323	0.0587	0.5044	0.2244	FALSE	FALSE	FALSE	finn-b-C3_KIDNEY_NOTRENALPELVIS	0.0556	0.2907	1.00E+05	Malignant neoplasm of kidney, except renal pelvis || id:finn-b-C3_KIDNEY_NOTRENALPELVIS	0.02454	7.43E-08	3656	Switched memory B cell Absolute Count	TRUE	reported	GCST90001403	2	1	TRUE	0.00789153	1.11E-05	1.483807808	0.00789153	29.06501635
rs10849436	A	G	A	G	0.1576	0.0353	0.1595	0.2604	FALSE	FALSE	FALSE	finn-b-C3_KIDNEY_NOTRENALPELVIS	0.0526	0.5027	1.00E+05	Malignant neoplasm of kidney, except renal pelvis || id:finn-b-C3_KIDNEY_NOTRENALPELVIS	0.0337	3.02E-06	3658	Plasma Blast-Plasma Cell %B cell	TRUE	reported	GCST90001404	2	1	TRUE	0.005946429	4.50E-06	2.038223251	0.005946429	21.87019345
rs11089305	G	A	G	A	0.1338	-0.0208	0.2881	0.3361	FALSE	FALSE	FALSE	finn-b-C3_KIDNEY_NOTRENALPELVIS	0.0492	0.671901	1.00E+05	Malignant neoplasm of kidney, except renal pelvis || id:finn-b-C3_KIDNEY_NOTRENALPELVIS	0.02685	6.52E-07	3658	Plasma Blast-Plasma Cell %B cell	TRUE	reported	GCST90001404	2	1	TRUE	0.006746485	1.79E-06	1.623925646	0.006746485	24.83268312
rs12412378	A	C	A	C	-0.1669	0.0388	0.1607	0.1144	FALSE	FALSE	FALSE	finn-b-C3_KIDNEY_NOTRENALPELVIS	0.0737	0.5986	1.00E+05	Malignant neoplasm of kidney, except renal pelvis || id:finn-b-C3_KIDNEY_NOTRENALPELVIS	0.0328	3.78E-07	3658	Plasma Blast-Plasma Cell %B cell	TRUE	reported	GCST90001404	2	1	TRUE	0.007032244	2.77E-06	1.983789989	0.007032244	25.89196349
rs12709039	A	C	A	C	-0.1407	-0.0878	0.7365	0.8849	FALSE	FALSE	FALSE	finn-b-C3_KIDNEY_NOTRENALPELVIS	0.0726	0.2268	1.00E+05	Malignant neoplasm of kidney, except renal pelvis || id:finn-b-C3_KIDNEY_NOTRENALPELVIS	0.02784	4.57E-07	3658	Plasma Blast-Plasma Cell %B cell	TRUE	reported	GCST90001404	2	1	TRUE	0.006937772	1.46E-05	1.683802234	0.006937772	25.54169608
rs138542577	C	G	C	G	0.3534	0.0755	0.0376	0.01782	FALSE	TRUE	FALSE	finn-b-C3_KIDNEY_NOTRENALPELVIS	0.1795	0.674099	1.00E+05	Malignant neoplasm of kidney, except renal pelvis || id:finn-b-C3_KIDNEY_NOTRENALPELVIS	0.06406	3.71E-08	3658	Plasma Blast-Plasma Cell %B cell	TRUE	reported	GCST90001404	2	1	TRUE	0.008255678	1.77E-06	3.874438619	0.008255678	30.43401299
rs140642786	A	G	A	G	0.1711	-0.0872	0.1223	0.07624	FALSE	FALSE	FALSE	finn-b-C3_KIDNEY_NOTRENALPELVIS	0.0875	0.3193	1.00E+05	Malignant neoplasm of kidney, except renal pelvis || id:finn-b-C3_KIDNEY_NOTRENALPELVIS	0.03733	4.75E-06	3658	Plasma Blast-Plasma Cell %B cell	TRUE	reported	GCST90001404	2	1	TRUE	0.005713332	9.93E-06	2.25777074	0.005713332	21.00796761
rs185836310	C	T	C	T	-0.257	-0.0255	0.051	0.01948	FALSE	FALSE	FALSE	finn-b-C3_KIDNEY_NOTRENALPELVIS	0.1706	0.8813	1.00E+05	Malignant neoplasm of kidney, except renal pelvis || id:finn-b-C3_KIDNEY_NOTRENALPELVIS	0.05578	4.23E-06	3658	Plasma Blast-Plasma Cell %B cell	TRUE	reported	GCST90001404	2	1	TRUE	0.005772829	2.23E-07	3.373652609	0.005772829	21.22800723
rs186329	C	T	C	T	0.154	-0.0217	0.1706	0.3909	FALSE	FALSE	FALSE	finn-b-C3_KIDNEY_NOTRENALPELVIS	0.0475	0.6481	1.00E+05	Malignant neoplasm of kidney, except renal pelvis || id:finn-b-C3_KIDNEY_NOTRENALPELVIS	0.03221	1.80E-06	3658	Plasma Blast-Plasma Cell %B cell	TRUE	reported	GCST90001404	2	1	TRUE	0.006213651	2.09E-06	1.948105962	0.006213651	22.8591455
rs187723151	A	G	A	G	-0.9069	-0.1345	0.004	0.004593	FALSE	FALSE	FALSE	finn-b-C3_KIDNEY_NOTRENALPELVIS	0.3639	0.7117	1.00E+05	Malignant neoplasm of kidney, except renal pelvis || id:finn-b-C3_KIDNEY_NOTRENALPELVIS	0.1924	2.52E-06	3658	Plasma Blast-Plasma Cell %B cell	TRUE	reported	GCST90001404	2	1	TRUE	0.006040476	1.37E-06	11.63662176	0.006040476	22.21818959
rs2019885	C	T	C	T	-0.1749	0.037	0.1211	0.07881	FALSE	FALSE	FALSE	finn-b-C3_KIDNEY_NOTRENALPELVIS	0.0869	0.6699	1.00E+05	Malignant neoplasm of kidney, except renal pelvis || id:finn-b-C3_KIDNEY_NOTRENALPELVIS	0.03747	3.16E-06	3658	Plasma Blast-Plasma Cell %B cell	TRUE	reported	GCST90001404	2	1	TRUE	0.005924144	1.81E-06	2.266238137	0.005924144	21.78774244
rs2792563	A	G	A	G	-0.1287	-0.0118	0.5671	0.496	FALSE	FALSE	FALSE	finn-b-C3_KIDNEY_NOTRENALPELVIS	0.0464	0.8002	1.00E+05	Malignant neoplasm of kidney, except renal pelvis || id:finn-b-C3_KIDNEY_NOTRENALPELVIS	0.02511	3.15E-07	3658	Plasma Blast-Plasma Cell %B cell	TRUE	reported	GCST90001404	2	1	TRUE	0.007134245	6.47E-07	1.518688007	0.007134245	26.27021749
rs34629	A	G	A	G	-0.2427	-0.0481	0.0633	0.03867	FALSE	FALSE	FALSE	finn-b-C3_KIDNEY_NOTRENALPELVIS	0.1203	0.6894	1.00E+05	Malignant neoplasm of kidney, except renal pelvis || id:finn-b-C3_KIDNEY_NOTRENALPELVIS	0.05008	1.31E-06	3658	Plasma Blast-Plasma Cell %B cell	TRUE	reported	GCST90001404	2	1	TRUE	0.006382984	1.60E-06	3.028908617	0.006382984	23.48610035
rs4458909	A	G	A	G	-0.1199	-0.0046	0.3324	0.1175	FALSE	FALSE	FALSE	finn-b-C3_KIDNEY_NOTRENALPELVIS	0.0717	0.9493	1.00E+05	Malignant neoplasm of kidney, except renal pelvis || id:finn-b-C3_KIDNEY_NOTRENALPELVIS	0.02567	3.10E-06	3658	Plasma Blast-Plasma Cell %B cell	TRUE	reported	GCST90001404	2	1	TRUE	0.005931937	4.12E-08	1.552557592	0.005931937	21.81657789
rs55728331	A	G	A	G	1.708	-0.0092	0.0015	0.05631	FALSE	FALSE	FALSE	finn-b-C3_KIDNEY_NOTRENALPELVIS	0.103	0.9291	1.00E+05	Malignant neoplasm of kidney, except renal pelvis || id:finn-b-C3_KIDNEY_NOTRENALPELVIS	0.3449	7.61E-07	3658	Plasma Blast-Plasma Cell %B cell	TRUE	reported	GCST90001404	2	1	TRUE	0.006663152	7.98E-08	20.86003558	0.006663152	24.52388913
rs61294310	G	A	G	A	0.5	-0.1971	0.0124	0.009851	FALSE	FALSE	FALSE	finn-b-C3_KIDNEY_NOTRENALPELVIS	0.2357	0.4032	1.00E+05	Malignant neoplasm of kidney, except renal pelvis || id:finn-b-C3_KIDNEY_NOTRENALPELVIS	0.1092	4.85E-06	3658	Plasma Blast-Plasma Cell %B cell	TRUE	reported	GCST90001404	2	1	TRUE	0.005701711	6.99E-06	6.604569109	0.005701711	20.96499349
rs62012610	C	G	C	G	0.2879	-0.0908	0.0381	0.02302	FALSE	TRUE	FALSE	finn-b-C3_KIDNEY_NOTRENALPELVIS	0.1535	0.5543	1.00E+05	Malignant neoplasm of kidney, except renal pelvis || id:finn-b-C3_KIDNEY_NOTRENALPELVIS	0.06268	4.52E-06	3658	Plasma Blast-Plasma Cell %B cell	TRUE	reported	GCST90001404	2	1	TRUE	0.005737468	3.50E-06	3.790974284	0.005737468	21.09722595
rs74326785	C	T	C	T	0.3429	0.0876	0.0279	0.03475	FALSE	FALSE	FALSE	finn-b-C3_KIDNEY_NOTRENALPELVIS	0.1287	0.4961	1.00E+05	Malignant neoplasm of kidney, except renal pelvis || id:finn-b-C3_KIDNEY_NOTRENALPELVIS	0.07479	4.69E-06	3658	Plasma Blast-Plasma Cell %B cell	TRUE	reported	GCST90001404	2	1	TRUE	0.005716785	4.63E-06	4.523404063	0.005716785	21.02073532
rs78370279	G	A	G	A	0.5592	0.0884	0.0104	0.01029	FALSE	FALSE	FALSE	finn-b-C3_KIDNEY_NOTRENALPELVIS	0.2225	0.6911	1.00E+05	Malignant neoplasm of kidney, except renal pelvis || id:finn-b-C3_KIDNEY_NOTRENALPELVIS	0.1204	3.54E-06	3658	Plasma Blast-Plasma Cell %B cell	TRUE	reported	GCST90001404	2	1	TRUE	0.005865705	1.58E-06	7.281960813	0.005865705	21.57154998
rs78804535	T	C	T	C	0.3286	-0.0813	0.0316	0.04263	FALSE	FALSE	FALSE	finn-b-C3_KIDNEY_NOTRENALPELVIS	0.1157	0.4823	1.00E+05	Malignant neoplasm of kidney, except renal pelvis || id:finn-b-C3_KIDNEY_NOTRENALPELVIS	0.07069	3.47E-06	3658	Plasma Blast-Plasma Cell %B cell	TRUE	reported	GCST90001404	2	1	TRUE	0.00587562	4.94E-06	4.275430314	0.00587562	21.60822806
rs79423067	T	A	T	A	0.4869	-0.2368	0.0149	0.05566	FALSE	TRUE	FALSE	finn-b-C3_KIDNEY_NOTRENALPELVIS	0.1018	0.0199899	1.00E+05	Malignant neoplasm of kidney, except renal pelvis || id:finn-b-C3_KIDNEY_NOTRENALPELVIS	0.1059	4.45E-06	3658	Plasma Blast-Plasma Cell %B cell	TRUE	reported	GCST90001404	2	1	TRUE	0.005748805	5.41E-05	6.404980482	0.005748805	21.13915528
rs12412378	A	C	A	C	-0.16	0.0388	0.1608	0.1144	FALSE	FALSE	FALSE	finn-b-C3_KIDNEY_NOTRENALPELVIS	0.0737	0.5986	1.00E+05	Malignant neoplasm of kidney, except renal pelvis || id:finn-b-C3_KIDNEY_NOTRENALPELVIS	0.03222	7.19E-07	3657	Plasma Blast-Plasma Cell Absolute Count	TRUE	reported	GCST90001405	2	1	TRUE	0.006701642	2.77E-06	1.948444395	0.006701642	24.6597627
rs148362575	T	A	T	A	2.566	0.1858	8.00E-04	0.01663	FALSE	TRUE	FALSE	finn-b-C3_KIDNEY_NOTRENALPELVIS	0.1819	0.307	1.00E+05	Malignant neoplasm of kidney, except renal pelvis || id:finn-b-C3_KIDNEY_NOTRENALPELVIS	0.5486	3.03E-06	3657	Plasma Blast-Plasma Cell Absolute Count	TRUE	reported	GCST90001405	2	1	TRUE	0.005950076	1.04E-05	33.1755616	0.005950076	21.87770175
rs17765677	C	T	C	T	-0.3422	-0.0119	0.0304	0.08658	FALSE	FALSE	FALSE	finn-b-C3_KIDNEY_NOTRENALPELVIS	0.0828	0.8859	1.00E+05	Malignant neoplasm of kidney, except renal pelvis || id:finn-b-C3_KIDNEY_NOTRENALPELVIS	0.07069	1.34E-06	3657	Plasma Blast-Plasma Cell Absolute Count	TRUE	reported	GCST90001405	2	1	TRUE	0.006370611	2.07E-07	4.27484588	0.006370611	23.43387166
rs4820558	G	C	G	C	0.1172	0.0143	0.466	0.3361	FALSE	TRUE	TRUE	finn-b-C3_KIDNEY_NOTRENALPELVIS	0.0487	0.7689	1.00E+05	Malignant neoplasm of kidney, except renal pelvis || id:finn-b-C3_KIDNEY_NOTRENALPELVIS	0.02408	1.19E-06	3657	Plasma Blast-Plasma Cell Absolute Count	TRUE	reported	GCST90001405	2	1	FALSE	0.006439456	8.62E-07	1.45619308	0.006439456	23.68875619
rs6014246	A	G	A	G	-0.1186	-0.0128	0.3112	0.3393	FALSE	FALSE	FALSE	finn-b-C3_KIDNEY_NOTRENALPELVIS	0.0487	0.793299	1.00E+05	Malignant neoplasm of kidney, except renal pelvis || id:finn-b-C3_KIDNEY_NOTRENALPELVIS	0.02577	4.30E-06	3657	Plasma Blast-Plasma Cell Absolute Count	TRUE	reported	GCST90001405	2	1	TRUE	0.005761608	6.91E-07	1.558392677	0.005761608	21.18071131
rs61294310	G	A	G	A	0.5137	-0.1971	0.0124	0.009851	FALSE	FALSE	FALSE	finn-b-C3_KIDNEY_NOTRENALPELVIS	0.2357	0.4032	1.00E+05	Malignant neoplasm of kidney, except renal pelvis || id:finn-b-C3_KIDNEY_NOTRENALPELVIS	0.1072	1.74E-06	3657	Plasma Blast-Plasma Cell Absolute Count	TRUE	reported	GCST90001405	2	1	TRUE	0.006243415	6.99E-06	6.482720022	0.006243415	22.96304943
rs62353585	C	T	C	T	0.3653	-0.0979	0.0227	0.0119	FALSE	FALSE	FALSE	finn-b-C3_KIDNEY_NOTRENALPELVIS	0.216	0.6503	1.00E+05	Malignant neoplasm of kidney, except renal pelvis || id:finn-b-C3_KIDNEY_NOTRENALPELVIS	0.07865	3.53E-06	3657	Plasma Blast-Plasma Cell Absolute Count	TRUE	reported	GCST90001405	2	1	TRUE	0.005867576	2.05E-06	4.756212031	0.005867576	21.57257018
rs62519719	A	G	A	G	-0.1239	7.00E-04	0.2815	0.09688	FALSE	FALSE	FALSE	finn-b-C3_KIDNEY_NOTRENALPELVIS	0.0778	0.9925	1.00E+05	Malignant neoplasm of kidney, except renal pelvis || id:finn-b-C3_KIDNEY_NOTRENALPELVIS	0.02639	2.79E-06	3657	Plasma Blast-Plasma Cell Absolute Count	TRUE	reported	GCST90001405	2	1	TRUE	0.005994668	8.10E-10	1.59588602	0.005994668	22.04265139
rs74458303	A	G	A	G	2.692	-0.1345	4.00E-04	0.01186	FALSE	FALSE	FALSE	finn-b-C3_KIDNEY_NOTRENALPELVIS	0.2184	0.537901	1.00E+05	Malignant neoplasm of kidney, except renal pelvis || id:finn-b-C3_KIDNEY_NOTRENALPELVIS	0.5745	2.90E-06	3657	Plasma Blast-Plasma Cell Absolute Count	TRUE	reported	GCST90001405	2	1	TRUE	0.005971474	3.79E-06	34.74181579	0.005971474	21.95685051
rs74565954	T	C	T	C	0.4919	0.0784	0.0135	0.03413	FALSE	FALSE	FALSE	finn-b-C3_KIDNEY_NOTRENALPELVIS	0.1295	0.545301	1.00E+05	Malignant neoplasm of kidney, except renal pelvis || id:finn-b-C3_KIDNEY_NOTRENALPELVIS	0.1035	2.10E-06	3657	Plasma Blast-Plasma Cell Absolute Count	TRUE	reported	GCST90001405	2	1	TRUE	0.006142001	3.67E-06	6.258969424	0.006142001	22.58774861
rs76709581	C	T	C	T	-0.1773	0.0881	0.1061	0.1951	FALSE	FALSE	FALSE	finn-b-C3_KIDNEY_NOTRENALPELVIS	0.0581	0.1299	1.00E+05	Malignant neoplasm of kidney, except renal pelvis || id:finn-b-C3_KIDNEY_NOTRENALPELVIS	0.03843	4.06E-06	3657	Plasma Blast-Plasma Cell Absolute Count	TRUE	reported	GCST90001405	2	1	TRUE	0.005789853	2.30E-05	2.32398256	0.005789853	21.28514937
rs80297308	T	C	T	C	1.467	0.0319	0.0015	0.05048	FALSE	FALSE	FALSE	finn-b-C3_KIDNEY_NOTRENALPELVIS	0.108	0.767901	1.00E+05	Malignant neoplasm of kidney, except renal pelvis || id:finn-b-C3_KIDNEY_NOTRENALPELVIS	0.3075	1.91E-06	3657	Plasma Blast-Plasma Cell Absolute Count	TRUE	reported	GCST90001405	2	1	TRUE	0.006188517	8.72E-07	18.59548887	0.006188517	22.75988102
rs112570989	T	C	T	C	-0.4739	0.1497	0.0149	0.02428	FALSE	FALSE	FALSE	finn-b-C3_KIDNEY_NOTRENALPELVIS	0.1496	0.3171	1.00E+05	Malignant neoplasm of kidney, except renal pelvis || id:finn-b-C3_KIDNEY_NOTRENALPELVIS	0.1022	3.63E-06	3657	Memory B cell %B cell	TRUE	reported	GCST90001406	2	1	TRUE	0.005848397	1.00E-05	6.180354349	0.005848397	21.50164196
rs115405874	G	A	G	A	0.9926	0.0461	0.0037	0.05717	FALSE	FALSE	FALSE	finn-b-C3_KIDNEY_NOTRENALPELVIS	0.1015	0.649901	1.00E+05	Malignant neoplasm of kidney, except renal pelvis || id:finn-b-C3_KIDNEY_NOTRENALPELVIS	0.2014	8.61E-07	3657	Memory B cell %B cell	TRUE	reported	GCST90001406	2	1	TRUE	0.006601849	2.06E-06	12.17928929	0.006601849	24.29011714
rs145123647	T	C	T	C	-1.082	0.191	0.003	0.03048	FALSE	FALSE	FALSE	finn-b-C3_KIDNEY_NOTRENALPELVIS	0.1341	0.1543	1.00E+05	Malignant neoplasm of kidney, except renal pelvis || id:finn-b-C3_KIDNEY_NOTRENALPELVIS	0.2244	1.49E-06	3657	Memory B cell %B cell	TRUE	reported	GCST90001406	2	1	TRUE	0.006320736	2.03E-05	13.57017139	0.006320736	23.24924298
rs35698683	G	A	G	A	-0.2768	-0.0726	0.0447	0.06276	FALSE	FALSE	FALSE	finn-b-C3_KIDNEY_NOTRENALPELVIS	0.0976	0.4571	1.00E+05	Malignant neoplasm of kidney, except renal pelvis || id:finn-b-C3_KIDNEY_NOTRENALPELVIS	0.05925	3.10E-06	3657	Memory B cell %B cell	TRUE	reported	GCST90001406	2	1	TRUE	0.005935844	5.53E-06	3.583033221	0.005935844	21.8250608
rs4658141	C	T	C	T	-0.1354	-0.0753	0.3805	0.3647	FALSE	FALSE	FALSE	finn-b-C3_KIDNEY_NOTRENALPELVIS	0.048	0.1163	1.00E+05	Malignant neoplasm of kidney, except renal pelvis || id:finn-b-C3_KIDNEY_NOTRENALPELVIS	0.02587	1.73E-07	3657	Memory B cell %B cell	TRUE	reported	GCST90001406	2	1	TRUE	0.007438996	2.46E-05	1.56443999	0.007438996	27.39330741
rs55710170	A	G	A	G	-0.1745	0.163	0.1181	0.09544	FALSE	FALSE	FALSE	finn-b-C3_KIDNEY_NOTRENALPELVIS	0.0787	0.0383698	1.00E+05	Malignant neoplasm of kidney, except renal pelvis || id:finn-b-C3_KIDNEY_NOTRENALPELVIS	0.03783	4.12E-06	3657	Memory B cell %B cell	TRUE	reported	GCST90001406	2	1	TRUE	0.005787752	4.29E-05	2.287698679	0.005787752	21.27738148
rs62398379	C	T	C	T	0.1256	-0.0224	0.4032	0.3533	FALSE	FALSE	FALSE	finn-b-C3_KIDNEY_NOTRENALPELVIS	0.0485	0.644	1.00E+05	Malignant neoplasm of kidney, except renal pelvis || id:finn-b-C3_KIDNEY_NOTRENALPELVIS	0.0259	1.28E-06	3657	Memory B cell %B cell	TRUE	reported	GCST90001406	2	1	TRUE	0.006393034	2.13E-06	1.566254184	0.006393034	23.51688257
rs690488	A	C	A	C	0.1701	-0.0446	0.8588	0.7199	FALSE	FALSE	FALSE	finn-b-C3_KIDNEY_NOTRENALPELVIS	0.0519	0.3901	1.00E+05	Malignant neoplasm of kidney, except renal pelvis || id:finn-b-C3_KIDNEY_NOTRENALPELVIS	0.03602	2.44E-06	3657	Memory B cell %B cell	TRUE	reported	GCST90001406	2	1	TRUE	0.006064459	7.38E-06	2.178242306	0.006064459	22.30083941
rs72635970	G	T	G	T	0.3572	-0.0089	0.0444	0.03299	FALSE	FALSE	FALSE	finn-b-C3_KIDNEY_NOTRENALPELVIS	0.1294	0.9453	1.00E+05	Malignant neoplasm of kidney, except renal pelvis || id:finn-b-C3_KIDNEY_NOTRENALPELVIS	0.06109	5.45E-09	3657	Memory B cell %B cell	TRUE	reported	GCST90001406	2	1	TRUE	0.009267269	4.73E-08	3.694303788	0.009267269	34.18870494
rs72844588	A	G	A	G	0.2178	-0.0338	0.0913	0.1515	FALSE	FALSE	FALSE	finn-b-C3_KIDNEY_NOTRENALPELVIS	0.0646	0.6011	1.00E+05	Malignant neoplasm of kidney, except renal pelvis || id:finn-b-C3_KIDNEY_NOTRENALPELVIS	0.04314	4.67E-07	3657	Memory B cell %B cell	TRUE	reported	GCST90001406	2	1	TRUE	0.006925481	2.74E-06	2.608811024	0.006925481	25.48915682
rs7412746	T	C	T	C	-0.138	-0.0087	0.5153	0.556	FALSE	FALSE	FALSE	finn-b-C3_KIDNEY_NOTRENALPELVIS	0.0463	0.8504	1.00E+05	Malignant neoplasm of kidney, except renal pelvis || id:finn-b-C3_KIDNEY_NOTRENALPELVIS	0.02542	6.03E-08	3657	Memory B cell %B cell	TRUE	reported	GCST90001406	2	1	TRUE	0.007998929	3.53E-07	1.53722708	0.007998929	29.47182844
rs75766272	T	C	T	C	-0.468	0.0102	0.0201	0.07405	FALSE	FALSE	FALSE	finn-b-C3_KIDNEY_NOTRENALPELVIS	0.0897	0.9096	1.00E+05	Malignant neoplasm of kidney, except renal pelvis || id:finn-b-C3_KIDNEY_NOTRENALPELVIS	0.08646	6.60E-08	3657	Memory B cell %B cell	TRUE	reported	GCST90001406	2	1	TRUE	0.007952548	1.29E-07	5.228507212	0.007952548	29.2995698
rs76477280	G	A	G	A	0.4292	-0.0518	0.0206	0.01618	FALSE	FALSE	FALSE	finn-b-C3_KIDNEY_NOTRENALPELVIS	0.1856	0.780301	1.00E+05	Malignant neoplasm of kidney, except renal pelvis || id:finn-b-C3_KIDNEY_NOTRENALPELVIS	0.08807	1.14E-06	3657	Memory B cell %B cell	TRUE	reported	GCST90001406	2	1	TRUE	0.006455995	7.79E-07	5.325868958	0.006455995	23.74999015
rs77312528	G	T	G	T	-0.6233	-0.3789	0.0107	0.01124	FALSE	FALSE	FALSE	finn-b-C3_KIDNEY_NOTRENALPELVIS	0.2202	0.0852393	1.00E+05	Malignant neoplasm of kidney, except renal pelvis || id:finn-b-C3_KIDNEY_NOTRENALPELVIS	0.1256	7.27E-07	3657	Memory B cell %B cell	TRUE	reported	GCST90001406	2	1	TRUE	0.006692851	2.96E-05	7.595425697	0.006692851	24.62719646
rs77762131	C	G	C	G	0.2733	0.3966	0.045	0.007255	FALSE	TRUE	FALSE	finn-b-C3_KIDNEY_NOTRENALPELVIS	0.2745	0.1485	1.00E+05	Malignant neoplasm of kidney, except renal pelvis || id:finn-b-C3_KIDNEY_NOTRENALPELVIS	0.05819	2.73E-06	3657	Memory B cell %B cell	TRUE	reported	GCST90001406	2	1	TRUE	0.005999043	2.09E-05	3.518931698	0.005999043	22.05883382
rs895377	A	G	A	G	-0.1351	-0.023	0.3683	0.4221	FALSE	FALSE	FALSE	finn-b-C3_KIDNEY_NOTRENALPELVIS	0.0473	0.6272	1.00E+05	Malignant neoplasm of kidney, except renal pelvis || id:finn-b-C3_KIDNEY_NOTRENALPELVIS	0.02599	2.13E-07	3657	Memory B cell %B cell	TRUE	reported	GCST90001406	2	1	TRUE	0.007338578	2.36E-06	1.571696766	0.007338578	27.02079602
rs9270558	A	G	A	G	-0.1488	-0.0833	0.5249	0.4252	FALSE	FALSE	FALSE	finn-b-C3_KIDNEY_NOTRENALPELVIS	0.0523	0.1114	1.00E+05	Malignant neoplasm of kidney, except renal pelvis || id:finn-b-C3_KIDNEY_NOTRENALPELVIS	0.03249	4.80E-06	3657	Memory B cell %B cell	TRUE	reported	GCST90001406	2	1	TRUE	0.005706028	2.54E-05	1.964772141	0.005706028	20.9752159
rs9492229	C	T	C	T	0.3141	0.0921	0.9556	0.9758	FALSE	FALSE	FALSE	finn-b-C3_KIDNEY_NOTRENALPELVIS	0.147	0.5312	1.00E+05	Malignant neoplasm of kidney, except renal pelvis || id:finn-b-C3_KIDNEY_NOTRENALPELVIS	0.06101	2.75E-07	3657	Memory B cell %B cell	TRUE	reported	GCST90001406	2	1	TRUE	0.0071996	3.93E-06	3.689465938	0.0071996	26.50536705
rs9584780	C	T	C	T	0.3691	-0.2947	0.0257	0.008992	FALSE	FALSE	FALSE	finn-b-C3_KIDNEY_NOTRENALPELVIS	0.24	0.2194	1.00E+05	Malignant neoplasm of kidney, except renal pelvis || id:finn-b-C3_KIDNEY_NOTRENALPELVIS	0.07708	1.75E-06	3657	Memory B cell %B cell	TRUE	reported	GCST90001406	2	1	TRUE	0.006234494	1.51E-05	4.66126921	0.006234494	22.93003293
rs11653761	T	G	T	G	-0.1161	-0.0446	0.592	0.5982	FALSE	FALSE	FALSE	finn-b-C3_KIDNEY_NOTRENALPELVIS	0.047	0.3433	1.00E+05	Malignant neoplasm of kidney, except renal pelvis || id:finn-b-C3_KIDNEY_NOTRENALPELVIS	0.02478	2.94E-06	3656	Memory B cell Absolute Count	TRUE	reported	GCST90001407	2	1	TRUE	0.005971619	9.00E-06	1.498319375	0.005971619	21.95138038
rs12874404	G	A	G	A	0.173	-0.0698	0.3256	0.03512	FALSE	FALSE	FALSE	finn-b-C3_KIDNEY_NOTRENALPELVIS	0.1276	0.5846	1.00E+05	Malignant neoplasm of kidney, except renal pelvis || id:finn-b-C3_KIDNEY_NOTRENALPELVIS	0.02661	9.14E-11	3656	Memory B cell Absolute Count	TRUE	reported	GCST90001407	2	1	TRUE	0.011435077	2.99E-06	1.60897008	0.011435077	42.26710057
rs144295598	A	G	A	G	0.6102	0.0406	0.0103	0.008148	FALSE	FALSE	FALSE	finn-b-C3_KIDNEY_NOTRENALPELVIS	0.2578	0.8747	1.00E+05	Malignant neoplasm of kidney, except renal pelvis || id:finn-b-C3_KIDNEY_NOTRENALPELVIS	0.1207	4.46E-07	3656	Memory B cell Absolute Count	TRUE	reported	GCST90001407	2	1	TRUE	0.006945991	2.48E-07	7.298109306	0.006945991	25.55817659
rs16867231	A	G	A	G	0.538	-0.0823	0.0108	0.02582	FALSE	FALSE	FALSE	finn-b-C3_KIDNEY_NOTRENALPELVIS	0.145	0.5703	1.00E+05	Malignant neoplasm of kidney, except renal pelvis || id:finn-b-C3_KIDNEY_NOTRENALPELVIS	0.1157	3.45E-06	3656	Memory B cell Absolute Count	TRUE	reported	GCST90001407	2	1	TRUE	0.005882568	3.22E-06	6.995784977	0.005882568	21.6220981
rs17708396	A	C	A	C	2.504	-0.0185	5.00E-04	0.06242	FALSE	FALSE	FALSE	finn-b-C3_KIDNEY_NOTRENALPELVIS	0.0966	0.8482	1.00E+05	Malignant neoplasm of kidney, except renal pelvis || id:finn-b-C3_KIDNEY_NOTRENALPELVIS	0.522	1.68E-06	3656	Memory B cell Absolute Count	TRUE	reported	GCST90001407	2	1	TRUE	0.00625796	3.67E-07	31.56265996	0.00625796	23.01058411
rs2879633	A	G	A	G	-0.1301	0.0568	0.2884	0.3199	FALSE	FALSE	FALSE	finn-b-C3_KIDNEY_NOTRENALPELVIS	0.0493	0.2499	1.00E+05	Malignant neoplasm of kidney, except renal pelvis || id:finn-b-C3_KIDNEY_NOTRENALPELVIS	0.02775	2.84E-06	3656	Memory B cell Absolute Count	TRUE	reported	GCST90001407	2	1	TRUE	0.005979371	1.33E-05	1.677900027	0.005979371	21.98004707
rs61997631	G	C	G	C	-0.2972	-0.097	0.0432	0.06089	FALSE	TRUE	FALSE	finn-b-C3_KIDNEY_NOTRENALPELVIS	0.0975	0.3199	1.00E+05	Malignant neoplasm of kidney, except renal pelvis || id:finn-b-C3_KIDNEY_NOTRENALPELVIS	0.06141	1.36E-06	3656	Memory B cell Absolute Count	TRUE	reported	GCST90001407	2	1	TRUE	0.006369069	9.90E-06	3.713147411	0.006369069	23.42175401
rs77762131	C	G	C	G	0.2713	0.3966	0.045	0.007255	FALSE	TRUE	FALSE	finn-b-C3_KIDNEY_NOTRENALPELVIS	0.2745	0.1485	1.00E+05	Malignant neoplasm of kidney, except renal pelvis || id:finn-b-C3_KIDNEY_NOTRENALPELVIS	0.05795	2.95E-06	3656	Memory B cell Absolute Count	TRUE	reported	GCST90001407	2	1	TRUE	0.00596248	2.09E-05	3.503938975	0.00596248	21.91758537
rs9614226	G	T	G	T	-0.4235	0.2082	0.9792	0.9775	FALSE	FALSE	FALSE	finn-b-C3_KIDNEY_NOTRENALPELVIS	0.1571	0.1851	1.00E+05	Malignant neoplasm of kidney, except renal pelvis || id:finn-b-C3_KIDNEY_NOTRENALPELVIS	0.08713	1.22E-06	3656	Memory B cell Absolute Count	TRUE	reported	GCST90001407	2	1	TRUE	0.006423977	1.76E-05	5.26830376	0.006423977	23.62497737
rs112570989	T	C	T	C	0.4852	0.1497	0.0149	0.02428	FALSE	FALSE	FALSE	finn-b-C3_KIDNEY_NOTRENALPELVIS	0.1496	0.3171	1.00E+05	Malignant neoplasm of kidney, except renal pelvis || id:finn-b-C3_KIDNEY_NOTRENALPELVIS	0.1023	2.19E-06	3657	Naive-mature B cell %B cell	TRUE	reported	GCST90001408	2	1	TRUE	0.006116996	1.00E-05	6.186401663	0.006116996	22.49522373
rs115405874	G	A	G	A	-1.013	0.0461	0.0037	0.05717	FALSE	FALSE	FALSE	finn-b-C3_KIDNEY_NOTRENALPELVIS	0.1015	0.649901	1.00E+05	Malignant neoplasm of kidney, except renal pelvis || id:finn-b-C3_KIDNEY_NOTRENALPELVIS	0.2016	5.37E-07	3657	Naive-mature B cell %B cell	TRUE	reported	GCST90001408	2	1	TRUE	0.006860578	2.06E-06	12.19138392	0.006860578	25.24863099
rs13421263	T	C	T	C	0.2616	0.0591	0.0528	0.09663	FALSE	FALSE	FALSE	finn-b-C3_KIDNEY_NOTRENALPELVIS	0.0788	0.4535	1.00E+05	Malignant neoplasm of kidney, except renal pelvis || id:finn-b-C3_KIDNEY_NOTRENALPELVIS	0.05638	3.62E-06	3657	Naive-mature B cell %B cell	TRUE	reported	GCST90001408	2	1	TRUE	0.005855815	5.63E-06	3.409475325	0.005855815	21.52907329
rs145123647	T	C	T	C	1.077	0.191	0.003	0.03048	FALSE	FALSE	FALSE	finn-b-C3_KIDNEY_NOTRENALPELVIS	0.1341	0.1543	1.00E+05	Malignant neoplasm of kidney, except renal pelvis || id:finn-b-C3_KIDNEY_NOTRENALPELVIS	0.2247	1.72E-06	3657	Naive-mature B cell %B cell	TRUE	reported	GCST90001408	2	1	TRUE	0.006246211	2.03E-05	13.58831333	0.006246211	22.97339933
rs2334904	A	G	A	G	0.1801	-0.1056	0.114	0.2149	FALSE	FALSE	FALSE	finn-b-C3_KIDNEY_NOTRENALPELVIS	0.0561	0.0596705	1.00E+05	Malignant neoplasm of kidney, except renal pelvis || id:finn-b-C3_KIDNEY_NOTRENALPELVIS	0.03937	4.91E-06	3657	Naive-mature B cell %B cell	TRUE	reported	GCST90001408	2	1	TRUE	0.00569285	3.54E-05	2.380827306	0.00569285	20.92649992
rs4658141	C	T	C	T	0.1371	-0.0753	0.3805	0.3647	FALSE	FALSE	FALSE	finn-b-C3_KIDNEY_NOTRENALPELVIS	0.048	0.1163	1.00E+05	Malignant neoplasm of kidney, except renal pelvis || id:finn-b-C3_KIDNEY_NOTRENALPELVIS	0.0259	1.28E-07	3657	Naive-mature B cell %B cell	TRUE	reported	GCST90001408	2	1	TRUE	0.007608013	2.46E-05	1.566254184	0.007608013	28.02046779
rs62398379	C	T	C	T	-0.1251	-0.0224	0.4032	0.3533	FALSE	FALSE	FALSE	finn-b-C3_KIDNEY_NOTRENALPELVIS	0.0485	0.644	1.00E+05	Malignant neoplasm of kidney, except renal pelvis || id:finn-b-C3_KIDNEY_NOTRENALPELVIS	0.02593	1.46E-06	3657	Naive-mature B cell %B cell	TRUE	reported	GCST90001408	2	1	TRUE	0.006327982	2.13E-06	1.568068378	0.006327982	23.27606631
rs690488	A	C	A	C	-0.1667	-0.0446	0.8588	0.7199	FALSE	FALSE	FALSE	finn-b-C3_KIDNEY_NOTRENALPELVIS	0.0519	0.3901	1.00E+05	Malignant neoplasm of kidney, except renal pelvis || id:finn-b-C3_KIDNEY_NOTRENALPELVIS	0.03608	3.99E-06	3657	Naive-mature B cell %B cell	TRUE	reported	GCST90001408	2	1	TRUE	0.005806596	7.38E-06	2.181870694	0.005806596	21.3470635
rs72635970	G	T	G	T	-0.3399	-0.0089	0.0444	0.03299	FALSE	FALSE	FALSE	finn-b-C3_KIDNEY_NOTRENALPELVIS	0.1294	0.9453	1.00E+05	Malignant neoplasm of kidney, except renal pelvis || id:finn-b-C3_KIDNEY_NOTRENALPELVIS	0.06121	3.01E-08	3657	Naive-mature B cell %B cell	TRUE	reported	GCST90001408	2	1	TRUE	0.008366071	4.73E-08	3.701560565	0.008366071	30.83596685
rs72844588	A	G	A	G	-0.2131	-0.0338	0.0913	0.1515	FALSE	FALSE	FALSE	finn-b-C3_KIDNEY_NOTRENALPELVIS	0.0646	0.6011	1.00E+05	Malignant neoplasm of kidney, except renal pelvis || id:finn-b-C3_KIDNEY_NOTRENALPELVIS	0.04321	8.50E-07	3657	Naive-mature B cell %B cell	TRUE	reported	GCST90001408	2	1	TRUE	0.006610443	2.74E-06	2.613044143	0.006610443	24.32194863
rs7412746	T	C	T	C	0.1312	-0.0087	0.5153	0.556	FALSE	FALSE	FALSE	finn-b-C3_KIDNEY_NOTRENALPELVIS	0.0463	0.8504	1.00E+05	Malignant neoplasm of kidney, except renal pelvis || id:finn-b-C3_KIDNEY_NOTRENALPELVIS	0.02547	2.75E-07	3657	Naive-mature B cell %B cell	TRUE	reported	GCST90001408	2	1	TRUE	0.007207438	3.53E-07	1.540250737	0.007207438	26.53443106
rs75766272	T	C	T	C	0.463	0.0102	0.0201	0.07405	FALSE	FALSE	FALSE	finn-b-C3_KIDNEY_NOTRENALPELVIS	0.0897	0.9096	1.00E+05	Malignant neoplasm of kidney, except renal pelvis || id:finn-b-C3_KIDNEY_NOTRENALPELVIS	0.0866	9.55E-08	3657	Naive-mature B cell %B cell	TRUE	reported	GCST90001408	2	1	TRUE	0.007759891	1.29E-07	5.23697345	0.007759891	28.58421027
rs76477280	G	A	G	A	-0.4222	-0.0518	0.0206	0.01618	FALSE	FALSE	FALSE	finn-b-C3_KIDNEY_NOTRENALPELVIS	0.1856	0.780301	1.00E+05	Malignant neoplasm of kidney, except renal pelvis || id:finn-b-C3_KIDNEY_NOTRENALPELVIS	0.08821	1.76E-06	3657	Naive-mature B cell %B cell	TRUE	reported	GCST90001408	2	1	TRUE	0.006228735	7.79E-07	5.334335197	0.006228735	22.90871945
rs77312528	G	T	G	T	0.6035	-0.3789	0.0107	0.01124	FALSE	FALSE	FALSE	finn-b-C3_KIDNEY_NOTRENALPELVIS	0.2202	0.0852393	1.00E+05	Malignant neoplasm of kidney, except renal pelvis || id:finn-b-C3_KIDNEY_NOTRENALPELVIS	0.1258	1.68E-06	3657	Naive-mature B cell %B cell	TRUE	reported	GCST90001408	2	1	TRUE	0.006257198	2.96E-05	7.607520324	0.006257198	23.01406136
rs77762131	C	G	C	G	-0.2722	0.3966	0.045	0.007255	FALSE	TRUE	FALSE	finn-b-C3_KIDNEY_NOTRENALPELVIS	0.2745	0.1485	1.00E+05	Malignant neoplasm of kidney, except renal pelvis || id:finn-b-C3_KIDNEY_NOTRENALPELVIS	0.05828	3.10E-06	3657	Naive-mature B cell %B cell	TRUE	reported	GCST90001408	2	1	TRUE	0.005932879	2.09E-05	3.52437428	0.005932879	21.81409276
rs895377	A	G	A	G	0.1314	-0.023	0.3683	0.4221	FALSE	FALSE	FALSE	finn-b-C3_KIDNEY_NOTRENALPELVIS	0.0473	0.6272	1.00E+05	Malignant neoplasm of kidney, except renal pelvis || id:finn-b-C3_KIDNEY_NOTRENALPELVIS	0.02603	4.65E-07	3657	Naive-mature B cell %B cell	TRUE	reported	GCST90001408	2	1	TRUE	0.00692369	2.36E-06	1.574115692	0.00692369	25.4825212
rs9492229	C	T	C	T	-0.3012	0.0921	0.9556	0.9758	FALSE	FALSE	FALSE	finn-b-C3_KIDNEY_NOTRENALPELVIS	0.147	0.5312	1.00E+05	Malignant neoplasm of kidney, except renal pelvis || id:finn-b-C3_KIDNEY_NOTRENALPELVIS	0.06111	8.68E-07	3657	Naive-mature B cell %B cell	TRUE	reported	GCST90001408	2	1	TRUE	0.006602691	3.93E-06	3.695513251	0.006602691	24.29323591
rs9584780	C	T	C	T	-0.388	-0.2947	0.0257	0.008992	FALSE	FALSE	FALSE	finn-b-C3_KIDNEY_NOTRENALPELVIS	0.24	0.2194	1.00E+05	Malignant neoplasm of kidney, except renal pelvis || id:finn-b-C3_KIDNEY_NOTRENALPELVIS	0.07717	5.20E-07	3657	Naive-mature B cell %B cell	TRUE	reported	GCST90001408	2	1	TRUE	0.006868876	1.51E-05	4.666711792	0.006868876	25.27938189
rs974368	A	G	A	G	-0.1154	-0.038	0.5141	0.5969	FALSE	FALSE	FALSE	finn-b-C3_KIDNEY_NOTRENALPELVIS	0.0472	0.4209	1.00E+05	Malignant neoplasm of kidney, except renal pelvis || id:finn-b-C3_KIDNEY_NOTRENALPELVIS	0.025	4.08E-06	3657	Naive-mature B cell %B cell	TRUE	reported	GCST90001408	2	1	TRUE	0.005795885	6.48E-06	1.511828363	0.005795885	21.307456
rs12799241	A	G	A	G	0.138	0.0969	0.2619	0.1892	FALSE	FALSE	FALSE	finn-b-C3_KIDNEY_NOTRENALPELVIS	0.0593	0.1021	1.00E+05	Malignant neoplasm of kidney, except renal pelvis || id:finn-b-C3_KIDNEY_NOTRENALPELVIS	0.02805	9.07E-07	3656	Naive-mature B cell Absolute Count	TRUE	reported	GCST90001409	2	1	TRUE	0.006580465	2.67E-05	1.696039487	0.006580465	24.20429523
rs139077655	T	C	T	C	-0.1159	-0.0447	0.382	0.4272	FALSE	FALSE	FALSE	finn-b-C3_KIDNEY_NOTRENALPELVIS	0.0468	0.3396	1.00E+05	Malignant neoplasm of kidney, except renal pelvis || id:finn-b-C3_KIDNEY_NOTRENALPELVIS	0.02519	4.37E-06	3656	Naive-mature B cell Absolute Count	TRUE	reported	GCST90001409	2	1	TRUE	0.005760142	9.12E-06	1.52310997	0.005760142	21.1694969
rs143397127	C	T	C	T	-0.4624	-0.0689	0.0157	0.001015	FALSE	FALSE	FALSE	finn-b-C3_KIDNEY_NOTRENALPELVIS	0.7531	0.9271	1.00E+05	Malignant neoplasm of kidney, except renal pelvis || id:finn-b-C3_KIDNEY_NOTRENALPELVIS	0.09926	3.30E-06	3656	Naive-mature B cell Absolute Count	TRUE	reported	GCST90001409	2	1	TRUE	0.005904007	8.37E-08	6.001742582	0.005904007	21.70136788
rs17056318	C	T	C	T	-0.2366	0.2244	0.081	0.05669	FALSE	FALSE	FALSE	finn-b-C3_KIDNEY_NOTRENALPELVIS	0.1001	0.0250098	1.00E+05	Malignant neoplasm of kidney, except renal pelvis || id:finn-b-C3_KIDNEY_NOTRENALPELVIS	0.0457	2.36E-07	3656	Naive-mature B cell Absolute Count	TRUE	reported	GCST90001409	2	1	TRUE	0.007282063	5.03E-05	2.763244368	0.007282063	26.80384393
rs189761842	T	C	T	C	0.7902	-0.1104	0.0055	0.02379	FALSE	FALSE	FALSE	finn-b-C3_KIDNEY_NOTRENALPELVIS	0.1516	0.4665	1.00E+05	Malignant neoplasm of kidney, except renal pelvis || id:finn-b-C3_KIDNEY_NOTRENALPELVIS	0.1709	3.92E-06	3656	Naive-mature B cell Absolute Count	TRUE	reported	GCST90001409	2	1	TRUE	0.005816849	5.30E-06	10.33344557	0.005816849	21.37912494
rs2390504	A	G	A	G	-0.2668	-0.0251	0.0486	0.2256	FALSE	FALSE	FALSE	finn-b-C3_KIDNEY_NOTRENALPELVIS	0.055	0.6486	1.00E+05	Malignant neoplasm of kidney, except renal pelvis || id:finn-b-C3_KIDNEY_NOTRENALPELVIS	0.05743	3.51E-06	3656	Naive-mature B cell Absolute Count	TRUE	reported	GCST90001409	2	1	TRUE	0.005871754	2.08E-06	3.472497245	0.005871754	21.58211577
rs2395904	G	T	G	T	-0.1445	0.0551	0.2657	0.2666	FALSE	FALSE	FALSE	finn-b-C3_KIDNEY_NOTRENALPELVIS	0.0521	0.2907	1.00E+05	Malignant neoplasm of kidney, except renal pelvis || id:finn-b-C3_KIDNEY_NOTRENALPELVIS	0.02761	1.74E-07	3656	Naive-mature B cell Absolute Count	TRUE	reported	GCST90001409	2	1	TRUE	0.007440309	1.12E-05	1.669434946	0.007440309	27.39068421
rs283340	C	T	C	T	0.1251	0.0309	0.5621	0.529	FALSE	FALSE	FALSE	finn-b-C3_KIDNEY_NOTRENALPELVIS	0.0467	0.5085	1.00E+05	Malignant neoplasm of kidney, except renal pelvis || id:finn-b-C3_KIDNEY_NOTRENALPELVIS	0.02477	4.60E-07	3656	Naive-mature B cell Absolute Count	TRUE	reported	GCST90001409	2	1	TRUE	0.00693223	4.38E-06	1.497714727	0.00693223	25.50718936
rs34764986	C	T	C	T	-0.2347	-0.1182	0.0699	0.0292	FALSE	FALSE	FALSE	finn-b-C3_KIDNEY_NOTRENALPELVIS	0.1384	0.393	1.00E+05	Malignant neoplasm of kidney, except renal pelvis || id:finn-b-C3_KIDNEY_NOTRENALPELVIS	0.04805	1.08E-06	3656	Naive-mature B cell Absolute Count	TRUE	reported	GCST90001409	2	1	TRUE	0.006487008	7.29E-06	2.905336803	0.006487008	23.85829451
rs35607968	T	C	T	C	0.1584	-0.0367	0.1536	0.2392	FALSE	FALSE	FALSE	finn-b-C3_KIDNEY_NOTRENALPELVIS	0.054	0.497	1.00E+05	Malignant neoplasm of kidney, except renal pelvis || id:finn-b-C3_KIDNEY_NOTRENALPELVIS	0.03419	3.71E-06	3656	Naive-mature B cell Absolute Count	TRUE	reported	GCST90001409	2	1	TRUE	0.005839827	4.62E-06	2.067293763	0.005839827	21.4640738
rs58114937	G	A	G	A	0.1702	-0.0805	0.1302	0.04735	FALSE	FALSE	FALSE	finn-b-C3_KIDNEY_NOTRENALPELVIS	0.1093	0.4613	1.00E+05	Malignant neoplasm of kidney, except renal pelvis || id:finn-b-C3_KIDNEY_NOTRENALPELVIS	0.0363	2.84E-06	3656	Naive-mature B cell Absolute Count	TRUE	reported	GCST90001409	2	1	TRUE	0.005980428	5.42E-06	2.19487463	0.005980428	21.98395677
rs62067029	T	A	T	A	-0.1605	0.0249	0.4148	0.4837	FALSE	TRUE	TRUE	finn-b-C3_KIDNEY_NOTRENALPELVIS	0.0461	0.5898	1.00E+05	Malignant neoplasm of kidney, except renal pelvis || id:finn-b-C3_KIDNEY_NOTRENALPELVIS	0.02868	2.35E-08	3656	Naive-mature B cell Absolute Count	TRUE	reported	GCST90001409	2	1	FALSE	0.008498002	2.92E-06	1.734132352	0.008498002	31.31783845
rs62115322	G	C	G	C	0.1382	-0.0522	0.2083	0.1725	FALSE	TRUE	FALSE	finn-b-C3_KIDNEY_NOTRENALPELVIS	0.0618	0.3983	1.00E+05	Malignant neoplasm of kidney, except renal pelvis || id:finn-b-C3_KIDNEY_NOTRENALPELVIS	0.02968	3.31E-06	3656	Naive-mature B cell Absolute Count	TRUE	reported	GCST90001409	2	1	TRUE	0.00589862	7.13E-06	1.794597218	0.00589862	21.68144848
rs77983244	A	G	A	G	-0.3088	0.2004	0.0325	0.08555	FALSE	FALSE	FALSE	finn-b-C3_KIDNEY_NOTRENALPELVIS	0.0835	0.0163999	1.00E+05	Malignant neoplasm of kidney, except renal pelvis || id:finn-b-C3_KIDNEY_NOTRENALPELVIS	0.06711	4.34E-06	3656	Naive-mature B cell Absolute Count	TRUE	reported	GCST90001409	2	1	TRUE	0.005761059	5.76E-05	4.057797146	0.005761059	21.17288827
rs9564767	G	A	G	A	-0.1163	0.0728	0.6075	0.4013	FALSE	FALSE	FALSE	finn-b-C3_KIDNEY_NOTRENALPELVIS	0.0472	0.1231	1.00E+05	Malignant neoplasm of kidney, except renal pelvis || id:finn-b-C3_KIDNEY_NOTRENALPELVIS	0.02507	3.63E-06	3656	Naive-mature B cell Absolute Count	TRUE	reported	GCST90001409	2	1	TRUE	0.005855068	2.38E-05	1.515854186	0.005855068	21.52042092
rs10270812	C	T	C	T	-0.118	0.084	0.5103	0.3801	FALSE	FALSE	FALSE	finn-b-C3_KIDNEY_NOTRENALPELVIS	0.0476	0.0778502	1.00E+05	Malignant neoplasm of kidney, except renal pelvis || id:finn-b-C3_KIDNEY_NOTRENALPELVIS	0.0244	1.39E-06	3657	IgD- CD38+ B cell %B cell	TRUE	reported	GCST90001410	2	1	TRUE	0.006358093	3.11E-05	1.475544483	0.006358093	23.38753023
rs11705673	G	C	G	C	0.1701	0.016	0.12	0.09471	FALSE	TRUE	FALSE	finn-b-C3_KIDNEY_NOTRENALPELVIS	0.0798	0.8414	1.00E+05	Malignant neoplasm of kidney, except renal pelvis || id:finn-b-C3_KIDNEY_NOTRENALPELVIS	0.0368	3.95E-06	3657	IgD- CD38+ B cell %B cell	TRUE	reported	GCST90001410	2	1	TRUE	0.005811581	4.02E-07	2.225411351	0.005811581	21.36549651
rs12493961	G	A	G	A	0.3884	-0.1162	0.0219	0.02962	FALSE	FALSE	FALSE	finn-b-C3_KIDNEY_NOTRENALPELVIS	0.1356	0.3913	1.00E+05	Malignant neoplasm of kidney, except renal pelvis || id:finn-b-C3_KIDNEY_NOTRENALPELVIS	0.08136	1.88E-06	3657	IgD- CD38+ B cell %B cell	TRUE	reported	GCST90001410	2	1	TRUE	0.006196546	7.34E-06	4.920094225	0.006196546	22.78959266
rs12636371	A	G	A	G	0.1185	0.0095	0.4619	0.3577	FALSE	FALSE	FALSE	finn-b-C3_KIDNEY_NOTRENALPELVIS	0.048	0.8434	1.00E+05	Malignant neoplasm of kidney, except renal pelvis || id:finn-b-C3_KIDNEY_NOTRENALPELVIS	0.02414	9.61E-07	3657	IgD- CD38+ B cell %B cell	TRUE	reported	GCST90001410	2	1	TRUE	0.006549693	3.92E-07	1.459821468	0.006549693	24.09695514
rs137930158	C	G	C	G	-0.6636	-0.0964	0.007	0.005135	FALSE	TRUE	FALSE	finn-b-C3_KIDNEY_NOTRENALPELVIS	0.3206	0.7636	1.00E+05	Malignant neoplasm of kidney, except renal pelvis || id:finn-b-C3_KIDNEY_NOTRENALPELVIS	0.1413	2.76E-06	3657	IgD- CD38+ B cell %B cell	TRUE	reported	GCST90001410	2	1	TRUE	0.0059983	9.04E-07	8.544853909	0.0059983	22.05608521
rs138542577	C	G	C	G	0.3227	0.0755	0.0376	0.01782	FALSE	TRUE	FALSE	finn-b-C3_KIDNEY_NOTRENALPELVIS	0.1795	0.674099	1.00E+05	Malignant neoplasm of kidney, except renal pelvis || id:finn-b-C3_KIDNEY_NOTRENALPELVIS	0.06331	3.64E-07	3657	IgD- CD38+ B cell %B cell	TRUE	reported	GCST90001410	2	1	TRUE	0.007058132	1.77E-06	3.828554147	0.007058132	25.9808469
rs139843122	T	A	T	A	-0.5032	0.0291	0.0123	0.028	FALSE	TRUE	FALSE	finn-b-C3_KIDNEY_NOTRENALPELVIS	0.1399	0.8352	1.00E+05	Malignant neoplasm of kidney, except renal pelvis || id:finn-b-C3_KIDNEY_NOTRENALPELVIS	0.1082	3.40E-06	3657	IgD- CD38+ B cell %B cell	TRUE	reported	GCST90001410	2	1	TRUE	0.005882704	4.33E-07	6.543193156	0.005882704	21.62851705
rs148377259	C	T	C	T	-0.3437	-0.0411	0.034	0.0402	FALSE	FALSE	FALSE	finn-b-C3_KIDNEY_NOTRENALPELVIS	0.1185	0.7284	1.00E+05	Malignant neoplasm of kidney, except renal pelvis || id:finn-b-C3_KIDNEY_NOTRENALPELVIS	0.06603	2.04E-07	3657	IgD- CD38+ B cell %B cell	TRUE	reported	GCST90001410	2	1	TRUE	0.007358369	1.20E-06	3.993041073	0.007358369	27.09420857
rs238926	A	G	A	G	-0.1152	-0.1087	0.369	0.4375	FALSE	FALSE	FALSE	finn-b-C3_KIDNEY_NOTRENALPELVIS	0.0468	0.0202102	1.00E+05	Malignant neoplasm of kidney, except renal pelvis || id:finn-b-C3_KIDNEY_NOTRENALPELVIS	0.02506	4.40E-06	3657	IgD- CD38+ B cell %B cell	TRUE	reported	GCST90001410	2	1	TRUE	0.005748463	5.39E-05	1.515456751	0.005748463	21.13210816
rs2792563	A	G	A	G	-0.1407	-0.0118	0.567	0.496	FALSE	FALSE	FALSE	finn-b-C3_KIDNEY_NOTRENALPELVIS	0.0464	0.8002	1.00E+05	Malignant neoplasm of kidney, except renal pelvis || id:finn-b-C3_KIDNEY_NOTRENALPELVIS	0.02479	1.49E-08	3657	IgD- CD38+ B cell %B cell	TRUE	reported	GCST90001410	2	1	TRUE	0.008736488	6.47E-07	1.499129005	0.008736488	32.21329438
rs478251	C	A	C	A	0.1745	0.1018	0.1333	0.2154	FALSE	FALSE	FALSE	finn-b-C3_KIDNEY_NOTRENALPELVIS	0.0567	0.0726792	1.00E+05	Malignant neoplasm of kidney, except renal pelvis || id:finn-b-C3_KIDNEY_NOTRENALPELVIS	0.03499	6.44E-07	3657	IgD- CD38+ B cell %B cell	TRUE	reported	GCST90001410	2	1	TRUE	0.006758811	3.22E-05	2.115954977	0.006758811	24.87155723
rs7185719	G	C	G	C	-0.1257	-0.0823	0.732	0.884	FALSE	TRUE	FALSE	finn-b-C3_KIDNEY_NOTRENALPELVIS	0.0723	0.2551	1.00E+05	Malignant neoplasm of kidney, except renal pelvis || id:finn-b-C3_KIDNEY_NOTRENALPELVIS	0.02735	4.44E-06	3657	IgD- CD38+ B cell %B cell	TRUE	reported	GCST90001410	2	1	TRUE	0.005746003	1.30E-05	1.653940229	0.005746003	21.12301435
rs76912165	G	A	G	A	0.4094	0.0566	0.0209	0.03092	FALSE	FALSE	FALSE	finn-b-C3_KIDNEY_NOTRENALPELVIS	0.1331	0.6705	1.00E+05	Malignant neoplasm of kidney, except renal pelvis || id:finn-b-C3_KIDNEY_NOTRENALPELVIS	0.08778	3.22E-06	3657	IgD- CD38+ B cell %B cell	TRUE	reported	GCST90001410	2	1	TRUE	0.005916163	1.81E-06	5.308331749	0.005916163	21.75226691
rs112570989	T	C	T	C	-0.4808	0.1497	0.0149	0.02428	FALSE	FALSE	FALSE	finn-b-C3_KIDNEY_NOTRENALPELVIS	0.1496	0.3171	1.00E+05	Malignant neoplasm of kidney, except renal pelvis || id:finn-b-C3_KIDNEY_NOTRENALPELVIS	0.1031	3.24E-06	3657	IgD+ CD24+ B cell %B cell	TRUE	reported	GCST90001411	2	1	TRUE	0.005914905	1.00E-05	6.23478017	0.005914905	21.74761257
rs12874404	G	A	G	A	0.1313	-0.0698	0.3257	0.03512	FALSE	FALSE	FALSE	finn-b-C3_KIDNEY_NOTRENALPELVIS	0.1276	0.5846	1.00E+05	Malignant neoplasm of kidney, except renal pelvis || id:finn-b-C3_KIDNEY_NOTRENALPELVIS	0.027	1.20E-06	3657	IgD+ CD24+ B cell %B cell	TRUE	reported	GCST90001411	2	1	TRUE	0.006428559	2.99E-06	1.632774632	0.006428559	23.64840878
rs17256322	A	T	A	T	0.1207	0.0071	0.3234	0.3237	FALSE	TRUE	FALSE	finn-b-C3_KIDNEY_NOTRENALPELVIS	0.0492	0.8845	1.00E+05	Malignant neoplasm of kidney, except renal pelvis || id:finn-b-C3_KIDNEY_NOTRENALPELVIS	0.02634	4.73E-06	3657	IgD+ CD24+ B cell %B cell	TRUE	reported	GCST90001411	2	1	TRUE	0.005712257	2.08E-07	1.592862364	0.005712257	20.99824502
rs34418535	G	A	G	A	0.4368	-0.0457	0.064	0.1851	FALSE	FALSE	FALSE	finn-b-C3_KIDNEY_NOTRENALPELVIS	0.0996	0.646501	1.00E+05	Malignant neoplasm of kidney, except renal pelvis || id:finn-b-C3_KIDNEY_NOTRENALPELVIS	0.09069	1.52E-06	3657	IgD+ CD24+ B cell %B cell	TRUE	reported	GCST90001411	2	1	TRUE	0.006306834	2.11E-06	5.484308571	0.006306834	23.19778161
rs62562996	A	G	A	G	-0.4312	0.1494	0.0172	0.01438	FALSE	FALSE	FALSE	finn-b-C3_KIDNEY_NOTRENALPELVIS	0.1911	0.4345	1.00E+05	Malignant neoplasm of kidney, except renal pelvis || id:finn-b-C3_KIDNEY_NOTRENALPELVIS	0.09145	2.51E-06	3657	IgD+ CD24+ B cell %B cell	TRUE	reported	GCST90001411	2	1	TRUE	0.006046012	6.11E-06	5.530268153	0.006046012	22.23259131
rs75766272	T	C	T	C	-0.4552	0.0102	0.0201	0.07405	FALSE	FALSE	FALSE	finn-b-C3_KIDNEY_NOTRENALPELVIS	0.0897	0.9096	1.00E+05	Malignant neoplasm of kidney, except renal pelvis || id:finn-b-C3_KIDNEY_NOTRENALPELVIS	0.08737	1.99E-07	3657	IgD+ CD24+ B cell %B cell	TRUE	reported	GCST90001411	2	1	TRUE	0.007371893	1.29E-07	5.283537764	0.007371893	27.14437431
rs76477280	G	A	G	A	0.4747	-0.0518	0.0206	0.01618	FALSE	FALSE	FALSE	finn-b-C3_KIDNEY_NOTRENALPELVIS	0.1856	0.780301	1.00E+05	Malignant neoplasm of kidney, except renal pelvis || id:finn-b-C3_KIDNEY_NOTRENALPELVIS	0.08918	1.08E-07	3657	IgD+ CD24+ B cell %B cell	TRUE	reported	GCST90001411	2	1	TRUE	0.007692411	7.79E-07	5.392994137	0.007692411	28.33371541
rs77762131	C	G	C	G	0.2816	0.3966	0.045	0.007255	FALSE	TRUE	FALSE	finn-b-C3_KIDNEY_NOTRENALPELVIS	0.2745	0.1485	1.00E+05	Malignant neoplasm of kidney, except renal pelvis || id:finn-b-C3_KIDNEY_NOTRENALPELVIS	0.05855	1.57E-06	3657	IgD+ CD24+ B cell %B cell	TRUE	reported	GCST90001411	2	1	TRUE	0.006289038	2.09E-05	3.540702027	0.006289038	23.13191044
rs7988851	T	C	T	C	-0.1353	-0.0405	0.3266	0.4504	FALSE	FALSE	FALSE	finn-b-C3_KIDNEY_NOTRENALPELVIS	0.0463	0.3814	1.00E+05	Malignant neoplasm of kidney, except renal pelvis || id:finn-b-C3_KIDNEY_NOTRENALPELVIS	0.02683	4.79E-07	3657	IgD+ CD24+ B cell %B cell	TRUE	reported	GCST90001411	2	1	TRUE	0.006909643	7.65E-06	1.622494199	0.006909643	25.43046186
rs9369326	C	T	C	T	-0.1237	0.0593	0.3121	0.4262	FALSE	FALSE	FALSE	finn-b-C3_KIDNEY_NOTRENALPELVIS	0.0466	0.2033	1.00E+05	Malignant neoplasm of kidney, except renal pelvis || id:finn-b-C3_KIDNEY_NOTRENALPELVIS	0.02675	3.92E-06	3657	IgD+ CD24+ B cell %B cell	TRUE	reported	GCST90001411	2	1	TRUE	0.005816623	1.62E-05	1.617656349	0.005816623	21.38414185
rs11653761	T	G	T	G	-0.125	-0.0446	0.592	0.5982	FALSE	FALSE	FALSE	finn-b-C3_KIDNEY_NOTRENALPELVIS	0.047	0.3433	1.00E+05	Malignant neoplasm of kidney, except renal pelvis || id:finn-b-C3_KIDNEY_NOTRENALPELVIS	0.02429	2.83E-07	3656	IgD+ CD24+ B cell Absolute Count	TRUE	reported	GCST90001412	2	1	TRUE	0.007195487	9.00E-06	1.468691591	0.007195487	26.48286681
rs12874404	G	A	G	A	0.1963	-0.0698	0.3256	0.03512	FALSE	FALSE	FALSE	finn-b-C3_KIDNEY_NOTRENALPELVIS	0.1276	0.5846	1.00E+05	Malignant neoplasm of kidney, except renal pelvis || id:finn-b-C3_KIDNEY_NOTRENALPELVIS	0.02601	5.62E-14	3656	IgD+ CD24+ B cell Absolute Count	TRUE	reported	GCST90001412	2	1	TRUE	0.015348777	2.99E-06	1.57269116	0.015348777	56.95867721
rs13132141	A	G	A	G	-0.1191	-0.007	0.6385	0.4974	FALSE	FALSE	FALSE	finn-b-C3_KIDNEY_NOTRENALPELVIS	0.0465	0.8808	1.00E+05	Malignant neoplasm of kidney, except renal pelvis || id:finn-b-C3_KIDNEY_NOTRENALPELVIS	0.02557	3.30E-06	3656	IgD+ CD24+ B cell Absolute Count	TRUE	reported	GCST90001412	2	1	TRUE	0.005902318	2.27E-07	1.546086619	0.005902318	21.69512051
rs145371905	T	G	T	G	0.4292	0.2	0.0194	0.004723	FALSE	FALSE	FALSE	finn-b-C3_KIDNEY_NOTRENALPELVIS	0.342	0.558799	1.00E+05	Malignant neoplasm of kidney, except renal pelvis || id:finn-b-C3_KIDNEY_NOTRENALPELVIS	0.08767	1.02E-06	3656	IgD+ CD24+ B cell Absolute Count	TRUE	reported	GCST90001412	2	1	TRUE	0.006516427	3.42E-06	5.300954787	0.006516427	23.96720626
rs147556975	T	C	T	C	-0.3012	0.1807	0.039	0.007194	FALSE	FALSE	FALSE	finn-b-C3_KIDNEY_NOTRENALPELVIS	0.2798	0.5183	1.00E+05	Malignant neoplasm of kidney, except renal pelvis || id:finn-b-C3_KIDNEY_NOTRENALPELVIS	0.06251	1.51E-06	3656	IgD+ CD24+ B cell Absolute Count	TRUE	reported	GCST90001412	2	1	TRUE	0.006313812	4.17E-06	3.779658763	0.006313812	23.21725852
rs183466766	A	G	A	G	0.3121	-0.4934	0.0402	0.01198	FALSE	FALSE	FALSE	finn-b-C3_KIDNEY_NOTRENALPELVIS	0.2229	0.0268497	1.00E+05	Malignant neoplasm of kidney, except renal pelvis || id:finn-b-C3_KIDNEY_NOTRENALPELVIS	0.06005	2.14E-07	3656	IgD+ CD24+ B cell Absolute Count	TRUE	reported	GCST90001412	2	1	TRUE	0.007338279	4.90E-05	3.630915193	0.007338279	27.01229686
rs4702913	C	A	C	A	0.197	0.0283	0.9123	0.8318	FALSE	FALSE	FALSE	finn-b-C3_KIDNEY_NOTRENALPELVIS	0.0616	0.6461	1.00E+05	Malignant neoplasm of kidney, except renal pelvis || id:finn-b-C3_KIDNEY_NOTRENALPELVIS	0.04215	3.08E-06	3656	IgD+ CD24+ B cell Absolute Count	TRUE	reported	GCST90001412	2	1	TRUE	0.005942651	2.11E-06	2.548594095	0.005942651	21.84425785
rs73192651	T	C	T	C	0.4428	-0.072	0.02	0.01626	FALSE	FALSE	FALSE	finn-b-C3_KIDNEY_NOTRENALPELVIS	0.1856	0.697999	1.00E+05	Malignant neoplasm of kidney, except renal pelvis || id:finn-b-C3_KIDNEY_NOTRENALPELVIS	0.08724	4.05E-07	3656	IgD+ CD24+ B cell Absolute Count	TRUE	reported	GCST90001412	2	1	TRUE	0.007001066	1.50E-06	5.274954895	0.007001066	25.76225713
rs7586359	G	T	G	T	-0.1868	0.1366	0.8907	0.8278	FALSE	FALSE	FALSE	finn-b-C3_KIDNEY_NOTRENALPELVIS	0.0613	0.0259	1.00E+05	Malignant neoplasm of kidney, except renal pelvis || id:finn-b-C3_KIDNEY_NOTRENALPELVIS	0.03837	1.17E-06	3656	IgD+ CD24+ B cell Absolute Count	TRUE	reported	GCST90001412	2	1	TRUE	0.006444566	4.97E-05	2.320036902	0.006444566	23.70118965
rs77762131	C	G	C	G	0.291	0.3966	0.045	0.007255	FALSE	TRUE	FALSE	finn-b-C3_KIDNEY_NOTRENALPELVIS	0.2745	0.1485	1.00E+05	Malignant neoplasm of kidney, except renal pelvis || id:finn-b-C3_KIDNEY_NOTRENALPELVIS	0.05685	3.22E-07	3656	IgD+ CD24+ B cell Absolute Count	TRUE	reported	GCST90001412	2	1	TRUE	0.007119565	2.09E-05	3.437427623	0.007119565	26.20143274
rs8014978	C	T	C	T	-0.1136	0.0451	0.5737	0.4078	FALSE	FALSE	FALSE	finn-b-C3_KIDNEY_NOTRENALPELVIS	0.0474	0.3414	1.00E+05	Malignant neoplasm of kidney, except renal pelvis || id:finn-b-C3_KIDNEY_NOTRENALPELVIS	0.02446	3.57E-06	3656	IgD+ CD24+ B cell Absolute Count	TRUE	reported	GCST90001412	2	1	TRUE	0.005868392	9.05E-06	1.478970618	0.005868392	21.56968274
rs880312	A	G	A	G	-0.1821	0.1718	0.1034	0.06826	FALSE	FALSE	FALSE	finn-b-C3_KIDNEY_NOTRENALPELVIS	0.0915	0.0602907	1.00E+05	Malignant neoplasm of kidney, except renal pelvis || id:finn-b-C3_KIDNEY_NOTRENALPELVIS	0.03971	4.68E-06	3656	IgD+ CD24+ B cell Absolute Count	TRUE	reported	GCST90001412	2	1	TRUE	0.005722151	3.53E-05	2.401059822	0.005722151	21.02907246
rs9314892	G	A	G	A	-0.1608	0.0357	0.8553	0.7569	FALSE	FALSE	FALSE	finn-b-C3_KIDNEY_NOTRENALPELVIS	0.0535	0.5047	1.00E+05	Malignant neoplasm of kidney, except renal pelvis || id:finn-b-C3_KIDNEY_NOTRENALPELVIS	0.03478	3.93E-06	3656	IgD+ CD24+ B cell Absolute Count	TRUE	reported	GCST90001412	2	1	TRUE	0.005815824	4.45E-06	2.102968034	0.005815824	21.37533518
rs9614226	G	T	G	T	-0.4122	0.2082	0.9792	0.9775	FALSE	FALSE	FALSE	finn-b-C3_KIDNEY_NOTRENALPELVIS	0.1571	0.1851	1.00E+05	Malignant neoplasm of kidney, except renal pelvis || id:finn-b-C3_KIDNEY_NOTRENALPELVIS	0.08546	1.47E-06	3656	IgD+ CD24+ B cell Absolute Count	TRUE	reported	GCST90001412	2	1	TRUE	0.006326527	1.76E-05	5.167327434	0.006326527	23.26431116
rs111237501	C	T	C	T	1.055	-0.0805	0.003	0.01543	FALSE	FALSE	FALSE	finn-b-C3_KIDNEY_NOTRENALPELVIS	0.1878	0.668199	1.00E+05	Malignant neoplasm of kidney, except renal pelvis || id:finn-b-C3_KIDNEY_NOTRENALPELVIS	0.2248	2.81E-06	3657	IgD- CD24- B cell %B cell	TRUE	reported	GCST90001413	2	1	TRUE	0.005989847	1.84E-06	13.59436064	0.005989847	22.02481684
rs112898282	C	T	C	T	0.4712	0.0748	0.0152	0.02392	FALSE	FALSE	FALSE	finn-b-C3_KIDNEY_NOTRENALPELVIS	0.1501	0.617999	1.00E+05	Malignant neoplasm of kidney, except renal pelvis || id:finn-b-C3_KIDNEY_NOTRENALPELVIS	0.1007	2.97E-06	3657	IgD- CD24- B cell %B cell	TRUE	reported	GCST90001413	2	1	TRUE	0.005954844	2.48E-06	6.089644647	0.005954844	21.89533642
rs114209430	C	T	C	T	-0.6384	-0.28	0.0085	0.0123	FALSE	FALSE	FALSE	finn-b-C3_KIDNEY_NOTRENALPELVIS	0.2205	0.204	1.00E+05	Malignant neoplasm of kidney, except renal pelvis || id:finn-b-C3_KIDNEY_NOTRENALPELVIS	0.136	2.76E-06	3657	IgD- CD24- B cell %B cell	TRUE	reported	GCST90001413	2	1	TRUE	0.00599253	1.61E-05	8.224346296	0.00599253	22.03474048
rs13020544	A	G	A	G	-2.752	0.4242	4.00E-04	0.002356	FALSE	FALSE	FALSE	finn-b-C3_KIDNEY_NOTRENALPELVIS	0.4784	0.3753	1.00E+05	Malignant neoplasm of kidney, except renal pelvis || id:finn-b-C3_KIDNEY_NOTRENALPELVIS	0.5674	1.29E-06	3657	IgD- CD24- B cell %B cell	TRUE	reported	GCST90001413	2	1	TRUE	0.006395059	7.86E-06	34.31245653	0.006395059	23.52438055
rs145137909	A	G	A	G	-2.77	-0.0254	4.00E-04	0.00801	FALSE	FALSE	FALSE	finn-b-C3_KIDNEY_NOTRENALPELVIS	0.2653	0.9237	1.00E+05	Malignant neoplasm of kidney, except renal pelvis || id:finn-b-C3_KIDNEY_NOTRENALPELVIS	0.5672	1.09E-06	3657	IgD- CD24- B cell %B cell	TRUE	reported	GCST90001413	2	1	TRUE	0.006482985	9.17E-08	34.30036191	0.006482985	23.84992918
rs17044633	G	A	G	A	0.3561	0.1172	0.0286	0.005961	FALSE	FALSE	FALSE	finn-b-C3_KIDNEY_NOTRENALPELVIS	0.2985	0.6946	1.00E+05	Malignant neoplasm of kidney, except renal pelvis || id:finn-b-C3_KIDNEY_NOTRENALPELVIS	0.07517	2.26E-06	3657	IgD- CD24- B cell %B cell	TRUE	reported	GCST90001413	2	1	TRUE	0.006102518	1.54E-06	4.545765523	0.006102518	22.44165321
rs183821560	A	G	A	G	-1.841	-0.1359	0.0016	0.01308	FALSE	FALSE	FALSE	finn-b-C3_KIDNEY_NOTRENALPELVIS	0.2042	0.5059	1.00E+05	Malignant neoplasm of kidney, except renal pelvis || id:finn-b-C3_KIDNEY_NOTRENALPELVIS	0.3885	2.25E-06	3657	IgD- CD24- B cell %B cell	TRUE	reported	GCST90001413	2	1	TRUE	0.006106299	4.43E-06	23.49381277	0.006106299	22.45564483
rs6073000	C	T	C	T	-0.3098	-0.0753	0.959	0.9314	FALSE	FALSE	FALSE	finn-b-C3_KIDNEY_NOTRENALPELVIS	0.0915	0.4107	1.00E+05	Malignant neoplasm of kidney, except renal pelvis || id:finn-b-C3_KIDNEY_NOTRENALPELVIS	0.06272	8.16E-07	3657	IgD- CD24- B cell %B cell	TRUE	reported	GCST90001413	2	1	TRUE	0.006630923	6.77E-06	3.792874998	0.006630923	24.39780341
rs76377003	G	A	G	A	-0.3971	0.4171	0.0219	0.01799	FALSE	FALSE	FALSE	finn-b-C3_KIDNEY_NOTRENALPELVIS	0.1748	0.0170498	1.00E+05	Malignant neoplasm of kidney, except renal pelvis || id:finn-b-C3_KIDNEY_NOTRENALPELVIS	0.08574	3.76E-06	3657	IgD- CD24- B cell %B cell	TRUE	reported	GCST90001413	2	1	TRUE	0.005834506	5.69E-05	5.184966555	0.005834506	21.4502726
rs7966251	A	G	A	G	0.1908	0.0107	0.1349	0.2804	FALSE	FALSE	FALSE	finn-b-C3_KIDNEY_NOTRENALPELVIS	0.0515	0.8357	1.00E+05	Malignant neoplasm of kidney, except renal pelvis || id:finn-b-C3_KIDNEY_NOTRENALPELVIS	0.03619	1.43E-07	3657	IgD- CD24- B cell %B cell	TRUE	reported	GCST90001413	2	1	TRUE	0.007547479	4.32E-07	2.188522739	0.007547479	27.79582537
rs8109503	A	T	A	T	-0.2029	-0.0622	0.0919	0.1079	FALSE	TRUE	FALSE	finn-b-C3_KIDNEY_NOTRENALPELVIS	0.0757	0.4107	1.00E+05	Malignant neoplasm of kidney, except renal pelvis || id:finn-b-C3_KIDNEY_NOTRENALPELVIS	0.04406	4.27E-06	3657	IgD- CD24- B cell %B cell	TRUE	reported	GCST90001413	2	1	TRUE	0.005768663	6.75E-06	2.664446307	0.005768663	21.20679843
rs9398107	G	A	G	A	0.2678	-0.0496	0.0555	0.02974	FALSE	FALSE	FALSE	finn-b-C3_KIDNEY_NOTRENALPELVIS	0.1333	0.7098	1.00E+05	Malignant neoplasm of kidney, except renal pelvis || id:finn-b-C3_KIDNEY_NOTRENALPELVIS	0.0552	1.27E-06	3657	IgD- CD24- B cell %B cell	TRUE	reported	GCST90001413	2	1	TRUE	0.006398349	1.38E-06	3.338117026	0.006398349	23.53656007
rs111237501	C	T	C	T	1.052	-0.0805	0.003	0.01543	FALSE	FALSE	FALSE	finn-b-C3_KIDNEY_NOTRENALPELVIS	0.1878	0.668199	1.00E+05	Malignant neoplasm of kidney, except renal pelvis || id:finn-b-C3_KIDNEY_NOTRENALPELVIS	0.2261	3.35E-06	3656	IgD- CD24- B cell Absolute Count	TRUE	reported	GCST90001414	2	1	TRUE	0.005889743	1.84E-06	13.67110616	0.005889743	21.64862686
rs145638783	A	G	A	G	-0.9851	0.0175	0.0033	0.0211	FALSE	FALSE	FALSE	finn-b-C3_KIDNEY_NOTRENALPELVIS	0.1645	0.9155	1.00E+05	Malignant neoplasm of kidney, except renal pelvis || id:finn-b-C3_KIDNEY_NOTRENALPELVIS	0.2144	4.47E-06	3656	IgD- CD24- B cell Absolute Count	TRUE	reported	GCST90001414	2	1	TRUE	0.005744346	1.13E-07	12.96366723	0.005744346	21.11111036
rs191543445	G	A	G	A	0.3337	0.1872	0.031	0.02518	FALSE	FALSE	FALSE	finn-b-C3_KIDNEY_NOTRENALPELVIS	0.1497	0.2111	1.00E+05	Malignant neoplasm of kidney, except renal pelvis || id:finn-b-C3_KIDNEY_NOTRENALPELVIS	0.07236	4.14E-06	3656	IgD- CD24- B cell Absolute Count	TRUE	reported	GCST90001414	2	1	TRUE	0.005786638	1.56E-05	4.375237692	0.005786638	21.26744395
rs421516	A	C	A	C	-0.2921	-0.2763	0.9583	0.9973	FALSE	FALSE	FALSE	finn-b-C3_KIDNEY_NOTRENALPELVIS	0.4331	0.5235	1.00E+05	Malignant neoplasm of kidney, except renal pelvis || id:finn-b-C3_KIDNEY_NOTRENALPELVIS	0.06361	4.54E-06	3656	IgD- CD24- B cell Absolute Count	TRUE	reported	GCST90001414	2	1	TRUE	0.005737791	4.07E-06	3.846170116	0.005737791	21.08687982
rs451367	C	T	C	T	-0.146	0.0579	0.7674	0.8624	FALSE	FALSE	FALSE	finn-b-C3_KIDNEY_NOTRENALPELVIS	0.0671	0.3881	1.00E+05	Malignant neoplasm of kidney, except renal pelvis || id:finn-b-C3_KIDNEY_NOTRENALPELVIS	0.0296	8.52E-07	3656	IgD- CD24- B cell Absolute Count	TRUE	reported	GCST90001414	2	1	TRUE	0.006614115	7.45E-06	1.789760029	0.006614115	24.3288897
rs4697616	A	G	A	G	0.1246	0.0277	0.6779	0.6641	FALSE	FALSE	FALSE	finn-b-C3_KIDNEY_NOTRENALPELVIS	0.0489	0.5717	1.00E+05	Malignant neoplasm of kidney, except renal pelvis || id:finn-b-C3_KIDNEY_NOTRENALPELVIS	0.02682	3.53E-06	3656	IgD- CD24- B cell Absolute Count	TRUE	reported	GCST90001414	2	1	TRUE	0.005872084	3.21E-06	1.621667702	0.005872084	21.58333431
rs496760	A	G	A	G	0.1331	0.0961	0.6422	0.4884	FALSE	FALSE	FALSE	finn-b-C3_KIDNEY_NOTRENALPELVIS	0.0462	0.0374102	1.00E+05	Malignant neoplasm of kidney, except renal pelvis || id:finn-b-C3_KIDNEY_NOTRENALPELVIS	0.02656	5.69E-07	3656	IgD- CD24- B cell Absolute Count	TRUE	reported	GCST90001414	2	1	TRUE	0.006825851	4.33E-05	1.605946836	0.006825851	25.11307939
rs72953104	G	C	G	C	0.2344	0.0211	0.0643	0.1667	FALSE	TRUE	FALSE	finn-b-C3_KIDNEY_NOTRENALPELVIS	0.0619	0.7327	1.00E+05	Malignant neoplasm of kidney, except renal pelvis || id:finn-b-C3_KIDNEY_NOTRENALPELVIS	0.05087	4.20E-06	3656	IgD- CD24- B cell Absolute Count	TRUE	reported	GCST90001414	2	1	TRUE	0.005777061	1.16E-06	3.075847725	0.005777061	21.23204077
rs74356874	A	G	A	G	0.6821	0.0023	0.0066	0.02699	FALSE	FALSE	FALSE	finn-b-C3_KIDNEY_NOTRENALPELVIS	0.1427	0.9873	1.00E+05	Malignant neoplasm of kidney, except renal pelvis || id:finn-b-C3_KIDNEY_NOTRENALPELVIS	0.1488	4.74E-06	3656	IgD- CD24- B cell Absolute Count	TRUE	reported	GCST90001414	2	1	TRUE	0.005717831	2.60E-09	8.997172036	0.005717831	21.01310529
rs7982713	G	A	G	A	-0.1482	0.0349	0.2157	0.2833	FALSE	FALSE	FALSE	finn-b-C3_KIDNEY_NOTRENALPELVIS	0.0516	0.499401	1.00E+05	Malignant neoplasm of kidney, except renal pelvis || id:finn-b-C3_KIDNEY_NOTRENALPELVIS	0.03033	1.07E-06	3656	IgD- CD24- B cell Absolute Count	TRUE	reported	GCST90001414	2	1	TRUE	0.006491642	4.57E-06	1.833899381	0.006491642	23.87545115
rs11184230	T	C	T	C	-0.1946	-0.0377	0.1095	0.08347	FALSE	FALSE	FALSE	finn-b-C3_KIDNEY_NOTRENALPELVIS	0.0829	0.649201	1.00E+05	Malignant neoplasm of kidney, except renal pelvis || id:finn-b-C3_KIDNEY_NOTRENALPELVIS	0.03983	1.08E-06	3657	IgD+ CD24- B cell %B cell	TRUE	reported	GCST90001415	2	1	TRUE	0.006488593	2.07E-06	2.408644948	0.006488593	23.87069474
rs140191306	T	C	T	C	0.4404	0.1011	0.0179	0.005735	FALSE	FALSE	FALSE	finn-b-C3_KIDNEY_NOTRENALPELVIS	0.3114	0.745501	1.00E+05	Malignant neoplasm of kidney, except renal pelvis || id:finn-b-C3_KIDNEY_NOTRENALPELVIS	0.09513	3.80E-06	3657	IgD+ CD24- B cell %B cell	TRUE	reported	GCST90001415	2	1	TRUE	0.005829524	1.05E-06	5.752809288	0.005829524	21.43184833
rs2159343	G	A	G	A	-0.1247	0.0192	0.6266	0.7466	FALSE	FALSE	FALSE	finn-b-C3_KIDNEY_NOTRENALPELVIS	0.0529	0.716101	1.00E+05	Malignant neoplasm of kidney, except renal pelvis || id:finn-b-C3_KIDNEY_NOTRENALPELVIS	0.02639	2.37E-06	3657	IgD+ CD24- B cell %B cell	TRUE	reported	GCST90001415	2	1	TRUE	0.00607186	1.32E-06	1.59588602	0.00607186	22.32822123
rs45608038	G	A	G	A	-0.2927	0.0152	0.0421	0.03641	FALSE	FALSE	FALSE	finn-b-C3_KIDNEY_NOTRENALPELVIS	0.1233	0.9019	1.00E+05	Malignant neoplasm of kidney, except renal pelvis || id:finn-b-C3_KIDNEY_NOTRENALPELVIS	0.06326	3.85E-06	3657	IgD+ CD24- B cell %B cell	TRUE	reported	GCST90001415	2	1	TRUE	0.005823221	1.52E-07	3.82553049	0.005823221	21.40854094
rs56335940	A	G	A	G	-0.1728	-0.0745	0.1326	0.1995	FALSE	FALSE	FALSE	finn-b-C3_KIDNEY_NOTRENALPELVIS	0.058	0.199	1.00E+05	Malignant neoplasm of kidney, except renal pelvis || id:finn-b-C3_KIDNEY_NOTRENALPELVIS	0.03773	4.84E-06	3657	IgD+ CD24- B cell %B cell	TRUE	reported	GCST90001415	2	1	TRUE	0.005706125	1.65E-05	2.281651366	0.005706125	20.97557456
rs73426855	C	T	C	T	-0.1632	0.051	0.1471	0.2229	FALSE	FALSE	FALSE	finn-b-C3_KIDNEY_NOTRENALPELVIS	0.0569	0.3698	1.00E+05	Malignant neoplasm of kidney, except renal pelvis || id:finn-b-C3_KIDNEY_NOTRENALPELVIS	0.03539	4.14E-06	3657	IgD+ CD24- B cell %B cell	TRUE	reported	GCST90001415	2	1	TRUE	0.005784586	8.03E-06	2.140144231	0.005784586	21.26567555
rs7412746	T	C	T	C	0.1263	-0.0087	0.5153	0.556	FALSE	FALSE	FALSE	finn-b-C3_KIDNEY_NOTRENALPELVIS	0.0463	0.8504	1.00E+05	Malignant neoplasm of kidney, except renal pelvis || id:finn-b-C3_KIDNEY_NOTRENALPELVIS	0.02588	1.11E-06	3657	IgD+ CD24- B cell %B cell	TRUE	reported	GCST90001415	2	1	TRUE	0.00647396	3.53E-07	1.565044722	0.00647396	23.81651195
rs75766272	T	C	T	C	0.483	0.0102	0.0201	0.07405	FALSE	FALSE	FALSE	finn-b-C3_KIDNEY_NOTRENALPELVIS	0.0897	0.9096	1.00E+05	Malignant neoplasm of kidney, except renal pelvis || id:finn-b-C3_KIDNEY_NOTRENALPELVIS	0.08768	3.86E-08	3657	IgD+ CD24- B cell %B cell	TRUE	reported	GCST90001415	2	1	TRUE	0.008234078	1.29E-07	5.302284436	0.008234078	30.34542185
rs7870388	G	C	G	C	-0.142	0.0064	0.7737	0.789	FALSE	TRUE	FALSE	finn-b-C3_KIDNEY_NOTRENALPELVIS	0.0566	0.9104	1.00E+05	Malignant neoplasm of kidney, except renal pelvis || id:finn-b-C3_KIDNEY_NOTRENALPELVIS	0.03034	2.97E-06	3657	IgD+ CD24- B cell %B cell	TRUE	reported	GCST90001415	2	1	TRUE	0.005957487	1.28E-07	1.834754902	0.005957487	21.90511492
rs117190494	A	G	A	G	0.4148	0.343	0.022	0.01773	FALSE	FALSE	FALSE	finn-b-C3_KIDNEY_NOTRENALPELVIS	0.1762	0.0515098	1.00E+05	Malignant neoplasm of kidney, except renal pelvis || id:finn-b-C3_KIDNEY_NOTRENALPELVIS	0.08139	3.64E-07	3656	IgD+ CD24- B cell Absolute Count	TRUE	reported	GCST90001416	2	1	TRUE	0.007058147	3.79E-05	4.92123543	0.007058147	25.9737944
rs12197153	A	G	A	G	2.118	0.0988	7.00E-04	0.08704	FALSE	FALSE	FALSE	finn-b-C3_KIDNEY_NOTRENALPELVIS	0.0822	0.2294	1.00E+05	Malignant neoplasm of kidney, except renal pelvis || id:finn-b-C3_KIDNEY_NOTRENALPELVIS	0.4501	2.63E-06	3656	IgD+ CD24- B cell Absolute Count	TRUE	reported	GCST90001416	2	1	TRUE	0.006023397	1.44E-05	27.21523611	0.006023397	22.14286874
rs12799241	A	G	A	G	0.132	0.0969	0.2619	0.1892	FALSE	FALSE	FALSE	finn-b-C3_KIDNEY_NOTRENALPELVIS	0.0593	0.1021	1.00E+05	Malignant neoplasm of kidney, except renal pelvis || id:finn-b-C3_KIDNEY_NOTRENALPELVIS	0.02794	2.39E-06	3656	IgD+ CD24- B cell Absolute Count	TRUE	reported	GCST90001416	2	1	TRUE	0.006071301	2.67E-05	1.689388351	0.006071301	22.32004464
rs17056318	C	T	C	T	-0.2103	0.2244	0.081	0.05669	FALSE	FALSE	FALSE	finn-b-C3_KIDNEY_NOTRENALPELVIS	0.1001	0.0250098	1.00E+05	Malignant neoplasm of kidney, except renal pelvis || id:finn-b-C3_KIDNEY_NOTRENALPELVIS	0.04553	3.99E-06	3656	IgD+ CD24- B cell Absolute Count	TRUE	reported	GCST90001416	2	1	TRUE	0.005804788	5.03E-05	2.752965341	0.005804788	21.3345381
rs2395904	G	T	G	T	-0.1335	0.0551	0.2657	0.2666	FALSE	FALSE	FALSE	finn-b-C3_KIDNEY_NOTRENALPELVIS	0.0521	0.2907	1.00E+05	Malignant neoplasm of kidney, except renal pelvis || id:finn-b-C3_KIDNEY_NOTRENALPELVIS	0.0275	1.26E-06	3656	IgD+ CD24- B cell Absolute Count	TRUE	reported	GCST90001416	2	1	TRUE	0.006408208	1.12E-05	1.66278381	0.006408208	23.56661157
rs34771848	T	C	T	C	-0.3693	0.1478	0.023	0.09096	FALSE	FALSE	FALSE	finn-b-C3_KIDNEY_NOTRENALPELVIS	0.0806	0.0665794	1.00E+05	Malignant neoplasm of kidney, except renal pelvis || id:finn-b-C3_KIDNEY_NOTRENALPELVIS	0.08033	4.44E-06	3656	IgD+ CD24- B cell Absolute Count	TRUE	reported	GCST90001416	2	1	TRUE	0.00575082	3.36E-05	4.857142672	0.00575082	21.13504035
rs34910780	T	A	T	A	-0.2677	0.0983	0.048	0.01627	FALSE	TRUE	FALSE	finn-b-C3_KIDNEY_NOTRENALPELVIS	0.1865	0.5983	1.00E+05	Malignant neoplasm of kidney, except renal pelvis || id:finn-b-C3_KIDNEY_NOTRENALPELVIS	0.05716	2.94E-06	3656	IgD+ CD24- B cell Absolute Count	TRUE	reported	GCST90001416	2	1	TRUE	0.005966843	2.78E-06	3.456171731	0.005966843	21.93372036
rs3811215	T	G	T	G	-0.1264	0.0282	0.3032	0.1704	FALSE	FALSE	FALSE	finn-b-C3_KIDNEY_NOTRENALPELVIS	0.0618	0.6486	1.00E+05	Malignant neoplasm of kidney, except renal pelvis || id:finn-b-C3_KIDNEY_NOTRENALPELVIS	0.02685	2.60E-06	3656	IgD+ CD24- B cell Absolute Count	TRUE	reported	GCST90001416	2	1	TRUE	0.006028523	2.08E-06	1.623481648	0.006028523	22.16182738
rs62067029	T	A	T	A	-0.1593	0.0249	0.4148	0.4837	FALSE	TRUE	TRUE	finn-b-C3_KIDNEY_NOTRENALPELVIS	0.0461	0.5898	1.00E+05	Malignant neoplasm of kidney, except renal pelvis || id:finn-b-C3_KIDNEY_NOTRENALPELVIS	0.02856	2.61E-08	3656	IgD+ CD24- B cell Absolute Count	TRUE	reported	GCST90001416	2	1	FALSE	0.008442373	2.92E-06	1.726876568	0.008442373	31.11108414
rs71615254	C	A	C	A	-0.2989	-0.0342	0.0406	0.07606	FALSE	FALSE	FALSE	finn-b-C3_KIDNEY_NOTRENALPELVIS	0.087	0.6939	1.00E+05	Malignant neoplasm of kidney, except renal pelvis || id:finn-b-C3_KIDNEY_NOTRENALPELVIS	0.06147	1.21E-06	3656	IgD+ CD24- B cell Absolute Count	TRUE	reported	GCST90001416	2	1	TRUE	0.006429182	1.55E-06	3.716775303	0.006429182	23.64424244
rs73426855	C	T	C	T	-0.1616	0.051	0.1469	0.2229	FALSE	FALSE	FALSE	finn-b-C3_KIDNEY_NOTRENALPELVIS	0.0569	0.3698	1.00E+05	Malignant neoplasm of kidney, except renal pelvis || id:finn-b-C3_KIDNEY_NOTRENALPELVIS	0.03458	3.10E-06	3656	IgD+ CD24- B cell Absolute Count	TRUE	reported	GCST90001416	2	1	TRUE	0.005941228	8.03E-06	2.09087506	0.005941228	21.83899933
rs10743163	A	G	A	G	-0.1205	0.028	0.4035	0.3003	FALSE	FALSE	FALSE	finn-b-C3_KIDNEY_NOTRENALPELVIS	0.0504	0.578	1.00E+05	Malignant neoplasm of kidney, except renal pelvis || id:finn-b-C3_KIDNEY_NOTRENALPELVIS	0.02541	2.21E-06	3657	CD24+ CD27+ B cell %B cell	TRUE	reported	GCST90001417	2	1	TRUE	0.006115239	3.09E-06	1.536622348	0.006115239	22.48872137
rs115405874	G	A	G	A	0.9325	0.0461	0.0037	0.05717	FALSE	FALSE	FALSE	finn-b-C3_KIDNEY_NOTRENALPELVIS	0.1015	0.649901	1.00E+05	Malignant neoplasm of kidney, except renal pelvis || id:finn-b-C3_KIDNEY_NOTRENALPELVIS	0.2017	3.93E-06	3657	CD24+ CD27+ B cell %B cell	TRUE	reported	GCST90001417	2	1	TRUE	0.005813882	2.06E-06	12.19743123	0.005813882	21.37400391
rs145442262	A	G	A	G	-0.2083	-0.0417	0.0906	0.03404	FALSE	FALSE	FALSE	finn-b-C3_KIDNEY_NOTRENALPELVIS	0.1315	0.7509	1.00E+05	Malignant neoplasm of kidney, except renal pelvis || id:finn-b-C3_KIDNEY_NOTRENALPELVIS	0.04276	1.15E-06	3657	CD24+ CD27+ B cell %B cell	TRUE	reported	GCST90001417	2	1	TRUE	0.006450676	1.01E-06	2.585831233	0.006450676	23.73029553
rs35698683	G	A	G	A	-0.293	-0.0726	0.0447	0.06276	FALSE	FALSE	FALSE	finn-b-C3_KIDNEY_NOTRENALPELVIS	0.0976	0.4571	1.00E+05	Malignant neoplasm of kidney, except renal pelvis || id:finn-b-C3_KIDNEY_NOTRENALPELVIS	0.05931	8.18E-07	3657	CD24+ CD27+ B cell %B cell	TRUE	reported	GCST90001417	2	1	TRUE	0.006632875	5.53E-06	3.586661609	0.006632875	24.40503263
rs45608038	G	A	G	A	0.3527	0.0152	0.0421	0.03641	FALSE	FALSE	FALSE	finn-b-C3_KIDNEY_NOTRENALPELVIS	0.1233	0.9019	1.00E+05	Malignant neoplasm of kidney, except renal pelvis || id:finn-b-C3_KIDNEY_NOTRENALPELVIS	0.0624	1.71E-08	3657	CD24+ CD27+ B cell %B cell	TRUE	reported	GCST90001417	2	1	TRUE	0.008665123	1.52E-07	3.773523595	0.008665123	31.9478576
rs4658141	C	T	C	T	-0.1269	-0.0753	0.3805	0.3647	FALSE	FALSE	FALSE	finn-b-C3_KIDNEY_NOTRENALPELVIS	0.048	0.1163	1.00E+05	Malignant neoplasm of kidney, except renal pelvis || id:finn-b-C3_KIDNEY_NOTRENALPELVIS	0.02592	1.01E-06	3657	CD24+ CD27+ B cell %B cell	TRUE	reported	GCST90001417	2	1	TRUE	0.00651519	2.46E-05	1.567463647	0.00651519	23.96918403
rs681014	C	T	C	T	0.9614	0.0351	0.9966	0.991934	FALSE	FALSE	FALSE	finn-b-C3_KIDNEY_NOTRENALPELVIS	0.2651	0.8948	1.00E+05	Malignant neoplasm of kidney, except renal pelvis || id:finn-b-C3_KIDNEY_NOTRENALPELVIS	0.207	3.52E-06	3657	CD24+ CD27+ B cell %B cell	TRUE	reported	GCST90001417	2	1	TRUE	0.005867115	1.75E-07	12.51793885	0.005867115	21.5708642
rs7221794	A	G	A	G	-0.1563	-0.0537	0.1574	0.2236	FALSE	FALSE	FALSE	finn-b-C3_KIDNEY_NOTRENALPELVIS	0.0564	0.3415	1.00E+05	Malignant neoplasm of kidney, except renal pelvis || id:finn-b-C3_KIDNEY_NOTRENALPELVIS	0.03395	4.30E-06	3657	CD24+ CD27+ B cell %B cell	TRUE	reported	GCST90001417	2	1	TRUE	0.005765538	9.07E-06	2.053062917	0.005765538	21.19524294
rs72758947	G	A	G	A	-0.2365	-0.0128	0.0641	0.1275	FALSE	FALSE	FALSE	finn-b-C3_KIDNEY_NOTRENALPELVIS	0.0694	0.854	1.00E+05	Malignant neoplasm of kidney, except renal pelvis || id:finn-b-C3_KIDNEY_NOTRENALPELVIS	0.05101	3.67E-06	3657	CD24+ CD27+ B cell %B cell	TRUE	reported	GCST90001417	2	1	TRUE	0.005846791	3.40E-07	3.084734592	0.005846791	21.49570251
rs72844588	A	G	A	G	0.2066	-0.0338	0.0913	0.1515	FALSE	FALSE	FALSE	finn-b-C3_KIDNEY_NOTRENALPELVIS	0.0646	0.6011	1.00E+05	Malignant neoplasm of kidney, except renal pelvis || id:finn-b-C3_KIDNEY_NOTRENALPELVIS	0.04322	1.83E-06	3657	CD24+ CD27+ B cell %B cell	TRUE	reported	GCST90001417	2	1	TRUE	0.006212939	2.74E-06	2.613648874	0.006212939	22.85025807
rs7412746	T	C	T	C	-0.1301	-0.0087	0.5153	0.556	FALSE	FALSE	FALSE	finn-b-C3_KIDNEY_NOTRENALPELVIS	0.0463	0.8504	1.00E+05	Malignant neoplasm of kidney, except renal pelvis || id:finn-b-C3_KIDNEY_NOTRENALPELVIS	0.02547	3.41E-07	3657	CD24+ CD27+ B cell %B cell	TRUE	reported	GCST90001417	2	1	TRUE	0.007087941	3.53E-07	1.540250737	0.007087941	26.09135917
rs75766272	T	C	T	C	-0.4865	0.0102	0.0201	0.07405	FALSE	FALSE	FALSE	finn-b-C3_KIDNEY_NOTRENALPELVIS	0.0897	0.9096	1.00E+05	Malignant neoplasm of kidney, except renal pelvis || id:finn-b-C3_KIDNEY_NOTRENALPELVIS	0.08656	2.05E-08	3657	CD24+ CD27+ B cell %B cell	TRUE	reported	GCST90001417	2	1	TRUE	0.008568534	1.29E-07	5.234554525	0.008568534	31.58865929
rs76477280	G	A	G	A	0.4892	-0.0518	0.0206	0.01618	FALSE	FALSE	FALSE	finn-b-C3_KIDNEY_NOTRENALPELVIS	0.1856	0.780301	1.00E+05	Malignant neoplasm of kidney, except renal pelvis || id:finn-b-C3_KIDNEY_NOTRENALPELVIS	0.08811	3.03E-08	3657	CD24+ CD27+ B cell %B cell	TRUE	reported	GCST90001417	2	1	TRUE	0.008363492	7.79E-07	5.328287884	0.008363492	30.82637763
rs77762131	C	G	C	G	0.2675	0.3966	0.045	0.007255	FALSE	TRUE	FALSE	finn-b-C3_KIDNEY_NOTRENALPELVIS	0.2745	0.1485	1.00E+05	Malignant neoplasm of kidney, except renal pelvis || id:finn-b-C3_KIDNEY_NOTRENALPELVIS	0.05828	4.60E-06	3657	CD24+ CD27+ B cell %B cell	TRUE	reported	GCST90001417	2	1	TRUE	0.005730929	2.09E-05	3.52437428	0.005730929	21.06728093
rs10762541	T	C	T	C	0.1488	-0.0662	0.772	0.6719	FALSE	FALSE	FALSE	finn-b-C3_KIDNEY_NOTRENALPELVIS	0.0494	0.1808	1.00E+05	Malignant neoplasm of kidney, except renal pelvis || id:finn-b-C3_KIDNEY_NOTRENALPELVIS	0.02978	6.09E-07	3656	CD24+ CD27+ B cell Absolute Count	TRUE	reported	GCST90001418	2	1	TRUE	0.006786262	1.80E-05	1.800643704	0.006786262	24.96643169
rs11653761	T	G	T	G	-0.118	-0.0446	0.592	0.5982	FALSE	FALSE	FALSE	finn-b-C3_KIDNEY_NOTRENALPELVIS	0.047	0.3433	1.00E+05	Malignant neoplasm of kidney, except renal pelvis || id:finn-b-C3_KIDNEY_NOTRENALPELVIS	0.0247	1.84E-06	3656	CD24+ CD27+ B cell Absolute Count	TRUE	reported	GCST90001418	2	1	TRUE	0.006207224	9.00E-06	1.493482186	0.006207224	22.8228622
rs118092259	G	T	G	T	-0.2901	-0.0713	0.0414	0.007616	FALSE	FALSE	FALSE	finn-b-C3_KIDNEY_NOTRENALPELVIS	0.2657	0.788501	1.00E+05	Malignant neoplasm of kidney, except renal pelvis || id:finn-b-C3_KIDNEY_NOTRENALPELVIS	0.06345	4.98E-06	3656	CD24+ CD27+ B cell Absolute Count	TRUE	reported	GCST90001418	2	1	TRUE	0.005688348	7.20E-07	3.836495737	0.005688348	20.90413516
rs12874404	G	A	G	A	0.1691	-0.0698	0.3256	0.03512	FALSE	FALSE	FALSE	finn-b-C3_KIDNEY_NOTRENALPELVIS	0.1276	0.5846	1.00E+05	Malignant neoplasm of kidney, except renal pelvis || id:finn-b-C3_KIDNEY_NOTRENALPELVIS	0.02653	2.04E-10	3656	CD24+ CD27+ B cell Absolute Count	TRUE	reported	GCST90001418	2	1	TRUE	0.010996188	2.99E-06	1.604132891	0.010996188	40.62680927
rs138329462	A	G	A	G	-0.4374	-0.0069	0.0174	0.01634	FALSE	FALSE	FALSE	finn-b-C3_KIDNEY_NOTRENALPELVIS	0.1861	0.9703	1.00E+05	Malignant neoplasm of kidney, except renal pelvis || id:finn-b-C3_KIDNEY_NOTRENALPELVIS	0.09365	3.11E-06	3656	CD24+ CD27+ B cell Absolute Count	TRUE	reported	GCST90001418	2	1	TRUE	0.005934559	1.37E-08	5.662534685	0.005934559	21.81433579
rs144295598	A	G	A	G	0.5664	0.0406	0.0103	0.008148	FALSE	FALSE	FALSE	finn-b-C3_KIDNEY_NOTRENALPELVIS	0.2578	0.8747	1.00E+05	Malignant neoplasm of kidney, except renal pelvis || id:finn-b-C3_KIDNEY_NOTRENALPELVIS	0.1203	2.60E-06	3656	CD24+ CD27+ B cell Absolute Count	TRUE	reported	GCST90001418	2	1	TRUE	0.006030037	2.48E-07	7.27392336	0.006030037	22.16742433
rs17708396	A	C	A	C	2.539	-0.0185	5.00E-04	0.06242	FALSE	FALSE	FALSE	finn-b-C3_KIDNEY_NOTRENALPELVIS	0.0966	0.8482	1.00E+05	Malignant neoplasm of kidney, except renal pelvis || id:finn-b-C3_KIDNEY_NOTRENALPELVIS	0.5201	1.09E-06	3656	CD24+ CD27+ B cell Absolute Count	TRUE	reported	GCST90001418	2	1	TRUE	0.006479774	3.67E-07	31.44777672	0.006479774	23.83151732
rs4076316	A	T	A	T	-0.1404	0.0462	0.3005	0.3902	FALSE	TRUE	FALSE	finn-b-C3_KIDNEY_NOTRENALPELVIS	0.0477	0.3331	1.00E+05	Malignant neoplasm of kidney, except renal pelvis || id:finn-b-C3_KIDNEY_NOTRENALPELVIS	0.02729	2.84E-07	3656	CD24+ CD27+ B cell Absolute Count	TRUE	reported	GCST90001418	2	1	TRUE	0.007191576	9.38E-06	1.650086189	0.007191576	26.46836679
rs56033406	T	C	T	C	0.312	-0.2299	0.0349	0.02601	FALSE	FALSE	FALSE	finn-b-C3_KIDNEY_NOTRENALPELVIS	0.1447	0.1121	1.00E+05	Malignant neoplasm of kidney, except renal pelvis || id:finn-b-C3_KIDNEY_NOTRENALPELVIS	0.06692	3.23E-06	3656	CD24+ CD27+ B cell Absolute Count	TRUE	reported	GCST90001418	2	1	TRUE	0.005913613	2.52E-05	4.046308821	0.005913613	21.73688579
rs73192651	T	C	T	C	0.4411	-0.072	0.02	0.01626	FALSE	FALSE	FALSE	finn-b-C3_KIDNEY_NOTRENALPELVIS	0.1856	0.697999	1.00E+05	Malignant neoplasm of kidney, except renal pelvis || id:finn-b-C3_KIDNEY_NOTRENALPELVIS	0.08893	7.38E-07	3656	CD24+ CD27+ B cell Absolute Count	TRUE	reported	GCST90001418	2	1	TRUE	0.006687976	1.50E-06	5.377140518	0.006687976	24.60240316
rs75766272	T	C	T	C	-0.4055	0.0102	0.0201	0.07405	FALSE	FALSE	FALSE	finn-b-C3_KIDNEY_NOTRENALPELVIS	0.0897	0.9096	1.00E+05	Malignant neoplasm of kidney, except renal pelvis || id:finn-b-C3_KIDNEY_NOTRENALPELVIS	0.08609	2.57E-06	3656	CD24+ CD27+ B cell Absolute Count	TRUE	reported	GCST90001418	2	1	TRUE	0.006035022	1.29E-07	5.205420299	0.006035022	22.1858617
rs77762131	C	G	C	G	0.2815	0.3966	0.045	0.007255	FALSE	TRUE	FALSE	finn-b-C3_KIDNEY_NOTRENALPELVIS	0.2745	0.1485	1.00E+05	Malignant neoplasm of kidney, except renal pelvis || id:finn-b-C3_KIDNEY_NOTRENALPELVIS	0.05774	1.13E-06	3656	CD24+ CD27+ B cell Absolute Count	TRUE	reported	GCST90001418	2	1	TRUE	0.006462772	2.09E-05	3.491241353	0.006462772	23.76858015
rs118084343	G	A	G	A	-0.2663	0.2296	0.0547	0.01903	FALSE	FALSE	FALSE	finn-b-C3_KIDNEY_NOTRENALPELVIS	0.1707	0.1787	1.00E+05	Malignant neoplasm of kidney, except renal pelvis || id:finn-b-C3_KIDNEY_NOTRENALPELVIS	0.0544	1.03E-06	3658	CD20- B cell %B cell	TRUE	reported	GCST90001419	2	1	TRUE	0.0065118	1.81E-05	3.290188274	0.0065118	23.96318461
rs140134875	A	C	A	C	-1.694	-0.0759	0.0011	0.02736	FALSE	FALSE	FALSE	finn-b-C3_KIDNEY_NOTRENALPELVIS	0.1415	0.5915	1.00E+05	Malignant neoplasm of kidney, except renal pelvis || id:finn-b-C3_KIDNEY_NOTRENALPELVIS	0.3528	1.64E-06	3658	CD20- B cell %B cell	TRUE	reported	GCST90001419	2	1	TRUE	0.00626662	2.88E-06	21.33783866	0.00626662	23.05524061
rs187723151	A	G	A	G	-0.9447	-0.1345	0.004	0.004593	FALSE	FALSE	FALSE	finn-b-C3_KIDNEY_NOTRENALPELVIS	0.3639	0.7117	1.00E+05	Malignant neoplasm of kidney, except renal pelvis || id:finn-b-C3_KIDNEY_NOTRENALPELVIS	0.1934	1.08E-06	3658	CD20- B cell %B cell	TRUE	reported	GCST90001419	2	1	TRUE	0.006484008	1.37E-06	11.69710317	0.006484008	23.86024459
rs2107459	A	C	A	C	0.2021	-0.1573	0.0853	0.0628	FALSE	FALSE	FALSE	finn-b-C3_KIDNEY_NOTRENALPELVIS	0.0958	0.1007	1.00E+05	Malignant neoplasm of kidney, except renal pelvis || id:finn-b-C3_KIDNEY_NOTRENALPELVIS	0.04383	4.18E-06	3658	CD20- B cell %B cell	TRUE	reported	GCST90001419	2	1	TRUE	0.005781828	2.70E-05	2.650899854	0.005781828	21.26129365
rs316122	C	G	C	G	0.2993	0.0744	0.0372	0.0914	FALSE	TRUE	FALSE	finn-b-C3_KIDNEY_NOTRENALPELVIS	0.0808	0.3575	1.00E+05	Malignant neoplasm of kidney, except renal pelvis || id:finn-b-C3_KIDNEY_NOTRENALPELVIS	0.06479	3.97E-06	3658	CD20- B cell %B cell	TRUE	reported	GCST90001419	2	1	TRUE	0.005803148	8.48E-06	3.918590042	0.005803148	21.3401503
rs4244568	G	T	G	T	-0.1233	0.0367	0.3414	0.4408	FALSE	FALSE	FALSE	finn-b-C3_KIDNEY_NOTRENALPELVIS	0.0466	0.4303	1.00E+05	Malignant neoplasm of kidney, except renal pelvis || id:finn-b-C3_KIDNEY_NOTRENALPELVIS	0.02622	2.67E-06	3658	CD20- B cell %B cell	TRUE	reported	GCST90001419	2	1	TRUE	0.006012231	6.20E-06	1.585822363	0.006012231	22.11366766
rs58352426	A	G	A	G	0.1401	0.0363	0.2246	0.2474	FALSE	FALSE	FALSE	finn-b-C3_KIDNEY_NOTRENALPELVIS	0.054	0.5019	1.00E+05	Malignant neoplasm of kidney, except renal pelvis || id:finn-b-C3_KIDNEY_NOTRENALPELVIS	0.02947	2.08E-06	3658	CD20- B cell %B cell	TRUE	reported	GCST90001419	2	1	TRUE	0.006143748	4.52E-06	1.78238692	0.006143748	22.6003934
rs7265879	G	C	G	C	-0.2182	-0.1098	0.0778	0.03554	FALSE	TRUE	FALSE	finn-b-C3_KIDNEY_NOTRENALPELVIS	0.1255	0.3818	1.00E+05	Malignant neoplasm of kidney, except renal pelvis || id:finn-b-C3_KIDNEY_NOTRENALPELVIS	0.04616	2.36E-06	3658	CD20- B cell %B cell	TRUE	reported	GCST90001419	2	1	TRUE	0.006074709	7.65E-06	2.791821521	0.006074709	22.34487308
rs9270911	T	C	T	C	0.1364	-4.00E-04	0.6083	0.4282	FALSE	FALSE	FALSE	finn-b-C3_KIDNEY_NOTRENALPELVIS	0.0496	0.994	1.00E+05	Malignant neoplasm of kidney, except renal pelvis || id:finn-b-C3_KIDNEY_NOTRENALPELVIS	0.02871	2.10E-06	3658	CD20- B cell %B cell	TRUE	reported	GCST90001419	2	1	TRUE	0.006135969	6.50E-10	1.736421054	0.006135969	22.57160053
rs10815908	T	G	T	G	0.2526	-0.0581	0.0511	0.09231	FALSE	FALSE	FALSE	finn-b-C3_KIDNEY_NOTRENALPELVIS	0.0793	0.4637	1.00E+05	Malignant neoplasm of kidney, except renal pelvis || id:finn-b-C3_KIDNEY_NOTRENALPELVIS	0.0538	2.76E-06	3656	IgD- CD38+ B cell Absolute Count	TRUE	reported	GCST90001420	2	1	TRUE	0.005996825	5.37E-06	3.253009782	0.005996825	22.04459585
rs115156019	T	C	T	C	-0.6197	0.1552	0.0081	0.04884	FALSE	FALSE	FALSE	finn-b-C3_KIDNEY_NOTRENALPELVIS	0.1089	0.1541	1.00E+05	Malignant neoplasm of kidney, except renal pelvis || id:finn-b-C3_KIDNEY_NOTRENALPELVIS	0.1242	6.33E-07	3656	IgD- CD38+ B cell Absolute Count	TRUE	reported	GCST90001420	2	1	TRUE	0.006767096	2.03E-05	7.509736336	0.006767096	24.89543967
rs138158989	A	G	A	G	-1.339	0.2642	0.0018	0.003383	FALSE	FALSE	FALSE	finn-b-C3_KIDNEY_NOTRENALPELVIS	0.3863	0.494	1.00E+05	Malignant neoplasm of kidney, except renal pelvis || id:finn-b-C3_KIDNEY_NOTRENALPELVIS	0.2832	2.33E-06	3656	IgD- CD38+ B cell Absolute Count	TRUE	reported	GCST90001420	2	1	TRUE	0.006080751	4.68E-06	17.12365	0.006080751	22.35499906
rs147319637	A	G	A	G	-0.5657	0.0278	0.0094	0.03795	FALSE	FALSE	FALSE	finn-b-C3_KIDNEY_NOTRENALPELVIS	0.123	0.8213	1.00E+05	Malignant neoplasm of kidney, except renal pelvis || id:finn-b-C3_KIDNEY_NOTRENALPELVIS	0.1224	3.92E-06	3656	IgD- CD38+ B cell Absolute Count	TRUE	reported	GCST90001420	2	1	TRUE	0.005811786	5.11E-07	7.400899578	0.005811786	21.36040692
rs148362575	T	A	T	A	2.541	0.1858	8.00E-04	0.01663	FALSE	TRUE	FALSE	finn-b-C3_KIDNEY_NOTRENALPELVIS	0.1819	0.307	1.00E+05	Malignant neoplasm of kidney, except renal pelvis || id:finn-b-C3_KIDNEY_NOTRENALPELVIS	0.5292	1.64E-06	3656	IgD- CD38+ B cell Absolute Count	TRUE	reported	GCST90001420	2	1	TRUE	0.006270028	1.04E-05	31.998007	0.006270028	23.05524061
rs17037450	A	G	A	G	-0.3311	-0.1251	0.0264	0.05665	FALSE	FALSE	FALSE	finn-b-C3_KIDNEY_NOTRENALPELVIS	0.0992	0.2072	1.00E+05	Malignant neoplasm of kidney, except renal pelvis || id:finn-b-C3_KIDNEY_NOTRENALPELVIS	0.07236	4.91E-06	3656	IgD- CD38+ B cell Absolute Count	TRUE	reported	GCST90001420	2	1	TRUE	0.005697329	1.59E-05	4.375237692	0.005697329	20.93732744
rs2075365	A	G	A	G	-0.1142	-0.0294	0.6518	0.6719	FALSE	FALSE	FALSE	finn-b-C3_KIDNEY_NOTRENALPELVIS	0.049	0.549301	1.00E+05	Malignant neoplasm of kidney, except renal pelvis || id:finn-b-C3_KIDNEY_NOTRENALPELVIS	0.02477	4.15E-06	3656	IgD- CD38+ B cell Absolute Count	TRUE	reported	GCST90001420	2	1	TRUE	0.005783525	3.60E-06	1.497714727	0.005783525	21.25593408
rs478251	C	A	C	A	0.1689	0.1018	0.1332	0.2154	FALSE	FALSE	FALSE	finn-b-C3_KIDNEY_NOTRENALPELVIS	0.0567	0.0726792	1.00E+05	Malignant neoplasm of kidney, except renal pelvis || id:finn-b-C3_KIDNEY_NOTRENALPELVIS	0.03431	8.86E-07	3656	IgD- CD38+ B cell Absolute Count	TRUE	reported	GCST90001420	2	1	TRUE	0.006588379	3.22E-05	2.074549547	0.006588379	24.23359598
rs66491584	A	G	A	G	-0.1466	-0.0057	0.1991	0.2705	FALSE	FALSE	FALSE	finn-b-C3_KIDNEY_NOTRENALPELVIS	0.0519	0.9123	1.00E+05	Malignant neoplasm of kidney, except renal pelvis || id:finn-b-C3_KIDNEY_NOTRENALPELVIS	0.02957	7.43E-07	3656	IgD- CD38+ B cell Absolute Count	TRUE	reported	GCST90001420	2	1	TRUE	0.006681673	1.21E-07	1.787946083	0.006681673	24.57906123
rs74011406	A	G	A	G	0.1928	-0.0166	0.093	0.08954	FALSE	FALSE	FALSE	finn-b-C3_KIDNEY_NOTRENALPELVIS	0.0807	0.8367	1.00E+05	Malignant neoplasm of kidney, except renal pelvis || id:finn-b-C3_KIDNEY_NOTRENALPELVIS	0.04113	2.87E-06	3656	IgD- CD38+ B cell Absolute Count	TRUE	reported	GCST90001420	2	1	TRUE	0.005977565	4.23E-07	2.486919932	0.005977565	21.97336856
rs912755	C	G	C	G	-2.494	-0.1214	0.9996	0.9917	FALSE	TRUE	FALSE	finn-b-C3_KIDNEY_NOTRENALPELVIS	0.2556	0.6348	1.00E+05	Malignant neoplasm of kidney, except renal pelvis || id:finn-b-C3_KIDNEY_NOTRENALPELVIS	0.5255	2.16E-06	3656	IgD- CD38+ B cell Absolute Count	TRUE	reported	GCST90001420	2	1	TRUE	0.006126466	2.26E-06	31.77428699	0.006126466	22.52410056
rs116699251	A	G	A	G	-0.2732	0.1213	0.0446	0.05539	FALSE	FALSE	FALSE	finn-b-C3_KIDNEY_NOTRENALPELVIS	0.1047	0.247	1.00E+05	Malignant neoplasm of kidney, except renal pelvis || id:finn-b-C3_KIDNEY_NOTRENALPELVIS	0.05861	3.24E-06	3657	CD20- B cell Absolute Count	TRUE	reported	GCST90001421	2	1	TRUE	0.005909578	1.34E-05	3.544330415	0.005909578	21.72790968
rs16936840	T	C	T	C	0.1881	0.0581	0.102	0.1576	FALSE	FALSE	FALSE	finn-b-C3_KIDNEY_NOTRENALPELVIS	0.0635	0.3603	1.00E+05	Malignant neoplasm of kidney, except renal pelvis || id:finn-b-C3_KIDNEY_NOTRENALPELVIS	0.04049	3.50E-06	3657	CD20- B cell Absolute Count	TRUE	reported	GCST90001421	2	1	TRUE	0.005869996	8.37E-06	2.448557217	0.005869996	21.58152042
rs2637364	C	T	C	T	-0.1164	-0.0161	0.6221	0.5596	FALSE	FALSE	FALSE	finn-b-C3_KIDNEY_NOTRENALPELVIS	0.0464	0.7295	1.00E+05	Malignant neoplasm of kidney, except renal pelvis || id:finn-b-C3_KIDNEY_NOTRENALPELVIS	0.02513	3.75E-06	3657	CD20- B cell Absolute Count	TRUE	reported	GCST90001421	2	1	TRUE	0.005835684	1.20E-06	1.519689871	0.005835684	21.45462774
rs36123742	T	A	T	A	0.1193	0.0788	0.6555	0.5915	FALSE	TRUE	FALSE	finn-b-C3_KIDNEY_NOTRENALPELVIS	0.0471	0.0941608	1.00E+05	Malignant neoplasm of kidney, except renal pelvis || id:finn-b-C3_KIDNEY_NOTRENALPELVIS	0.02587	4.11E-06	3657	CD20- B cell Absolute Count	TRUE	reported	GCST90001421	2	1	TRUE	0.005784703	2.80E-05	1.56443999	0.005784703	21.26610872
rs38182	T	C	T	C	-0.1541	-0.0582	0.1693	0.04715	FALSE	FALSE	FALSE	finn-b-C3_KIDNEY_NOTRENALPELVIS	0.1093	0.593999	1.00E+05	Malignant neoplasm of kidney, except renal pelvis || id:finn-b-C3_KIDNEY_NOTRENALPELVIS	0.03305	3.21E-06	3657	CD20- B cell Absolute Count	TRUE	reported	GCST90001421	2	1	TRUE	0.005912885	2.84E-06	1.998637096	0.005912885	21.74014067
rs57641238	C	G	C	G	-0.1546	-0.0276	0.2252	0.1383	FALSE	TRUE	FALSE	finn-b-C3_KIDNEY_NOTRENALPELVIS	0.0665	0.6785	1.00E+05	Malignant neoplasm of kidney, except renal pelvis || id:finn-b-C3_KIDNEY_NOTRENALPELVIS	0.02937	1.48E-07	3657	CD20- B cell Absolute Count	TRUE	reported	GCST90001421	2	1	TRUE	0.007523913	1.72E-06	1.776095961	0.007523913	27.70837688
rs6029245	C	T	C	T	0.3071	0.0335	0.0358	0.01528	FALSE	FALSE	FALSE	finn-b-C3_KIDNEY_NOTRENALPELVIS	0.1893	0.8595	1.00E+05	Malignant neoplasm of kidney, except renal pelvis || id:finn-b-C3_KIDNEY_NOTRENALPELVIS	0.06585	3.23E-06	3657	CD20- B cell Absolute Count	TRUE	reported	GCST90001421	2	1	TRUE	0.005915399	3.13E-07	3.982155909	0.005915399	21.74943975
rs6586822	C	T	C	T	-0.1182	-0.0321	0.6508	0.6682	FALSE	FALSE	FALSE	finn-b-C3_KIDNEY_NOTRENALPELVIS	0.0491	0.5131	1.00E+05	Malignant neoplasm of kidney, except renal pelvis || id:finn-b-C3_KIDNEY_NOTRENALPELVIS	0.02568	4.35E-06	3657	CD20- B cell Absolute Count	TRUE	reported	GCST90001421	2	1	TRUE	0.005762985	4.27E-06	1.552950095	0.005762985	21.18580225
rs71431666	C	G	C	G	-0.1932	-0.1398	0.0946	0.05869	FALSE	TRUE	FALSE	finn-b-C3_KIDNEY_NOTRENALPELVIS	0.099	0.1578	1.00E+05	Malignant neoplasm of kidney, except renal pelvis || id:finn-b-C3_KIDNEY_NOTRENALPELVIS	0.04158	3.49E-06	3657	CD20- B cell Absolute Count	TRUE	reported	GCST90001421	2	1	TRUE	0.00587219	1.99E-05	2.514472934	0.00587219	21.58963371
rs74786971	C	G	C	G	0.2348	0.0783	0.0645	0.07061	FALSE	TRUE	FALSE	finn-b-C3_KIDNEY_NOTRENALPELVIS	0.0903	0.3864	1.00E+05	Malignant neoplasm of kidney, except renal pelvis || id:finn-b-C3_KIDNEY_NOTRENALPELVIS	0.04935	2.03E-06	3657	CD20- B cell Absolute Count	TRUE	reported	GCST90001421	2	1	TRUE	0.006155353	7.52E-06	2.984349189	0.006155353	22.63715639
rs77553819	C	G	C	G	-0.1249	-0.0533	0.2863	0.2058	FALSE	TRUE	FALSE	finn-b-C3_KIDNEY_NOTRENALPELVIS	0.0573	0.3524	1.00E+05	Malignant neoplasm of kidney, except renal pelvis || id:finn-b-C3_KIDNEY_NOTRENALPELVIS	0.0269	3.52E-06	3657	CD20- B cell Absolute Count	TRUE	reported	GCST90001421	2	1	TRUE	0.005863796	8.65E-06	1.626727319	0.005863796	21.55858819
rs7773849	G	A	G	A	1.508	0.0087	0.0018	0.09895	FALSE	FALSE	FALSE	finn-b-C3_KIDNEY_NOTRENALPELVIS	0.0772	0.9105	1.00E+05	Malignant neoplasm of kidney, except renal pelvis || id:finn-b-C3_KIDNEY_NOTRENALPELVIS	0.2808	8.31E-08	3657	CD20- B cell Absolute Count	TRUE	reported	GCST90001421	2	1	TRUE	0.007829024	1.27E-07	16.98085618	0.007829024	28.84087791
rs9273241	T	C	T	C	0.177	-0.0298	0.5975	0.5249	FALSE	FALSE	FALSE	finn-b-C3_KIDNEY_NOTRENALPELVIS	0.0497	0.5488	1.00E+05	Malignant neoplasm of kidney, except renal pelvis || id:finn-b-C3_KIDNEY_NOTRENALPELVIS	0.03455	3.17E-07	3657	CD20- B cell Absolute Count	TRUE	reported	GCST90001421	2	1	TRUE	0.007129444	3.60E-06	2.089346798	0.007129444	26.24523279
rs117308259	C	T	C	T	-0.8348	-0.0569	0.0066	0.02226	FALSE	FALSE	FALSE	finn-b-C3_KIDNEY_NOTRENALPELVIS	0.1577	0.718199	1.00E+05	Malignant neoplasm of kidney, except renal pelvis || id:finn-b-C3_KIDNEY_NOTRENALPELVIS	0.1494	2.48E-08	3659	CD20- CD38- B cell %B cell	TRUE	reported	GCST90001422	2	1	TRUE	0.008465383	1.30E-06	9.03715648	0.008465383	31.22221326
rs16955339	T	G	T	G	0.293	0.1636	0.0377	0.03087	FALSE	FALSE	FALSE	finn-b-C3_KIDNEY_NOTRENALPELVIS	0.1338	0.2213	1.00E+05	Malignant neoplasm of kidney, except renal pelvis || id:finn-b-C3_KIDNEY_NOTRENALPELVIS	0.06221	2.57E-06	3659	CD20- CD38- B cell %B cell	TRUE	reported	GCST90001422	2	1	TRUE	0.006029253	1.50E-05	3.76306228	0.006029253	22.18272208
rs17099538	C	T	C	T	-0.2409	-0.0168	0.0559	0.1133	FALSE	FALSE	FALSE	finn-b-C3_KIDNEY_NOTRENALPELVIS	0.074	0.8207	1.00E+05	Malignant neoplasm of kidney, except renal pelvis || id:finn-b-C3_KIDNEY_NOTRENALPELVIS	0.05156	3.09E-06	3659	CD20- CD38- B cell %B cell	TRUE	reported	GCST90001422	2	1	TRUE	0.005933871	5.15E-07	3.11884731	0.005933871	21.82970077
rs182720746	T	C	T	C	0.6255	0.0737	0.0089	0.03383	FALSE	FALSE	FALSE	finn-b-C3_KIDNEY_NOTRENALPELVIS	0.1308	0.5732	1.00E+05	Malignant neoplasm of kidney, except renal pelvis || id:finn-b-C3_KIDNEY_NOTRENALPELVIS	0.1314	2.01E-06	3659	CD20- CD38- B cell %B cell	TRUE	reported	GCST90001422	2	1	TRUE	0.006158234	3.17E-06	7.948342446	0.006158234	22.66020829
rs2215848	A	G	A	G	0.524	0.1943	0.0118	0.008326	FALSE	FALSE	FALSE	finn-b-C3_KIDNEY_NOTRENALPELVIS	0.2568	0.4493	1.00E+05	Malignant neoplasm of kidney, except renal pelvis || id:finn-b-C3_KIDNEY_NOTRENALPELVIS	0.1121	3.07E-06	3659	CD20- CD38- B cell %B cell	TRUE	reported	GCST90001422	2	1	TRUE	0.005939355	5.72E-06	6.780891843	0.005939355	21.84999534
rs2339996	A	G	A	G	-0.1471	-0.0671	0.7803	0.8105	FALSE	FALSE	FALSE	finn-b-C3_KIDNEY_NOTRENALPELVIS	0.059	0.2548	1.00E+05	Malignant neoplasm of kidney, except renal pelvis || id:finn-b-C3_KIDNEY_NOTRENALPELVIS	0.0287	3.12E-07	3659	CD20- CD38- B cell %B cell	TRUE	reported	GCST90001422	2	1	TRUE	0.007132273	1.29E-05	1.736053487	0.007132273	26.27008948
rs34666228	T	G	T	G	0.1355	-0.0257	0.2346	0.2489	FALSE	FALSE	FALSE	finn-b-C3_KIDNEY_NOTRENALPELVIS	0.0535	0.6312	1.00E+05	Malignant neoplasm of kidney, except renal pelvis || id:finn-b-C3_KIDNEY_NOTRENALPELVIS	0.02809	1.46E-06	3659	CD20- CD38- B cell %B cell	TRUE	reported	GCST90001422	2	1	TRUE	0.006322598	2.31E-06	1.699154789	0.006322598	23.26886029
rs55767134	C	G	C	G	-0.1463	-0.0875	0.1838	0.1496	FALSE	TRUE	FALSE	finn-b-C3_KIDNEY_NOTRENALPELVIS	0.0651	0.1793	1.00E+05	Malignant neoplasm of kidney, except renal pelvis || id:finn-b-C3_KIDNEY_NOTRENALPELVIS	0.03122	2.90E-06	3659	CD20- CD38- B cell %B cell	TRUE	reported	GCST90001422	2	1	TRUE	0.005968949	1.81E-05	1.888487452	0.005968949	21.9595206
rs55897487	T	C	T	C	-1.342	0.4361	0.0016	0.006051	FALSE	FALSE	FALSE	finn-b-C3_KIDNEY_NOTRENALPELVIS	0.297	0.142	1.00E+05	Malignant neoplasm of kidney, except renal pelvis || id:finn-b-C3_KIDNEY_NOTRENALPELVIS	0.2897	3.73E-06	3659	CD20- CD38- B cell %B cell	TRUE	reported	GCST90001422	2	1	TRUE	0.005833674	2.16E-05	17.52385698	0.005833674	21.45892892
rs6125184	A	G	A	G	-0.1186	0.0622	0.5914	0.5503	FALSE	FALSE	FALSE	finn-b-C3_KIDNEY_NOTRENALPELVIS	0.0465	0.1809	1.00E+05	Malignant neoplasm of kidney, except renal pelvis || id:finn-b-C3_KIDNEY_NOTRENALPELVIS	0.02463	1.55E-06	3659	CD20- CD38- B cell %B cell	TRUE	reported	GCST90001422	2	1	TRUE	0.006300437	1.79E-05	1.489860536	0.006300437	23.18678603
rs75839951	G	T	G	T	-0.2476	0.053	0.0585	0.07903	FALSE	FALSE	FALSE	finn-b-C3_KIDNEY_NOTRENALPELVIS	0.0872	0.543501	1.00E+05	Malignant neoplasm of kidney, except renal pelvis || id:finn-b-C3_KIDNEY_NOTRENALPELVIS	0.05192	1.93E-06	3659	CD20- CD38- B cell %B cell	TRUE	reported	GCST90001422	2	1	TRUE	0.006180371	3.69E-06	3.140623591	0.006180371	22.7421706
rs78301150	A	G	A	G	-1.069	-0.0361	0.0033	0.06716	FALSE	FALSE	FALSE	finn-b-C3_KIDNEY_NOTRENALPELVIS	0.0941	0.7011	1.00E+05	Malignant neoplasm of kidney, except renal pelvis || id:finn-b-C3_KIDNEY_NOTRENALPELVIS	0.2213	1.42E-06	3659	CD20- CD38- B cell %B cell	TRUE	reported	GCST90001422	2	1	TRUE	0.006340235	1.47E-06	13.38636365	0.006340235	23.33418209
rs11203884	T	C	T	C	-0.1548	-0.0984	0.1643	0.1604	FALSE	FALSE	FALSE	finn-b-C3_KIDNEY_NOTRENALPELVIS	0.063	0.1183	1.00E+05	Malignant neoplasm of kidney, except renal pelvis || id:finn-b-C3_KIDNEY_NOTRENALPELVIS	0.03269	2.27E-06	3658	CD20- CD38- B cell Absolute Count	TRUE	reported	GCST90001423	2	1	TRUE	0.006096075	2.44E-05	1.977137035	0.006096075	22.42394768
rs117308259	C	T	C	T	-0.6917	-0.0569	0.0066	0.02226	FALSE	FALSE	FALSE	finn-b-C3_KIDNEY_NOTRENALPELVIS	0.1577	0.718199	1.00E+05	Malignant neoplasm of kidney, except renal pelvis || id:finn-b-C3_KIDNEY_NOTRENALPELVIS	0.1504	4.40E-06	3658	CD20- CD38- B cell Absolute Count	TRUE	reported	GCST90001423	2	1	TRUE	0.005752126	1.30E-06	9.096402876	0.005752126	21.15143704
rs118073973	A	T	A	T	0.2899	-0.118	0.0402	0.01072	FALSE	TRUE	FALSE	finn-b-C3_KIDNEY_NOTRENALPELVIS	0.2268	0.6027	1.00E+05	Malignant neoplasm of kidney, except renal pelvis || id:finn-b-C3_KIDNEY_NOTRENALPELVIS	0.06184	2.87E-06	3658	CD20- CD38- B cell Absolute Count	TRUE	reported	GCST90001423	2	1	TRUE	0.005975146	2.71E-06	3.740169906	0.005975146	21.97644644
rs16955339	T	G	T	G	0.3095	0.1636	0.0377	0.03087	FALSE	FALSE	FALSE	finn-b-C3_KIDNEY_NOTRENALPELVIS	0.1338	0.2213	1.00E+05	Malignant neoplasm of kidney, except renal pelvis || id:finn-b-C3_KIDNEY_NOTRENALPELVIS	0.06249	7.67E-07	3658	CD20- CD38- B cell Absolute Count	TRUE	reported	GCST90001423	2	1	TRUE	0.006664842	1.50E-05	3.779482817	0.006664842	24.53015302
rs2339996	A	G	A	G	-0.1438	-0.0671	0.7802	0.8105	FALSE	FALSE	FALSE	finn-b-C3_KIDNEY_NOTRENALPELVIS	0.059	0.2548	1.00E+05	Malignant neoplasm of kidney, except renal pelvis || id:finn-b-C3_KIDNEY_NOTRENALPELVIS	0.02887	6.60E-07	3658	CD20- CD38- B cell Absolute Count	TRUE	reported	GCST90001423	2	1	TRUE	0.006740325	1.29E-05	1.746098079	0.006740325	24.80985376
rs308820	C	T	C	T	-0.1305	-0.036	0.7571	0.6586	FALSE	FALSE	FALSE	finn-b-C3_KIDNEY_NOTRENALPELVIS	0.0488	0.4602	1.00E+05	Malignant neoplasm of kidney, except renal pelvis || id:finn-b-C3_KIDNEY_NOTRENALPELVIS	0.02844	4.63E-06	3658	CD20- CD38- B cell Absolute Count	TRUE	reported	GCST90001423	2	1	TRUE	0.005726136	5.44E-06	1.720091076	0.005726136	21.05531966
rs61906277	G	A	G	A	0.1435	-0.0257	0.2347	0.2489	FALSE	FALSE	FALSE	finn-b-C3_KIDNEY_NOTRENALPELVIS	0.0535	0.631499	1.00E+05	Malignant neoplasm of kidney, except renal pelvis || id:finn-b-C3_KIDNEY_NOTRENALPELVIS	0.02825	3.99E-07	3658	CD20- CD38- B cell Absolute Count	TRUE	reported	GCST90001423	2	1	TRUE	0.007008198	2.31E-06	1.708599609	0.007008198	25.80280367
rs62311900	T	C	T	C	-0.1537	0.0261	0.1736	0.1129	FALSE	FALSE	FALSE	finn-b-C3_KIDNEY_NOTRENALPELVIS	0.0735	0.7224	1.00E+05	Malignant neoplasm of kidney, except renal pelvis || id:finn-b-C3_KIDNEY_NOTRENALPELVIS	0.03175	1.34E-06	3658	CD20- CD38- B cell Absolute Count	TRUE	reported	GCST90001423	2	1	TRUE	0.006369116	1.26E-06	1.920284517	0.006369116	23.43474735
rs6906886	A	T	A	T	0.1893	0.007	0.903	0.9119	FALSE	TRUE	FALSE	finn-b-C3_KIDNEY_NOTRENALPELVIS	0.0816	0.9315	1.00E+05	Malignant neoplasm of kidney, except renal pelvis || id:finn-b-C3_KIDNEY_NOTRENALPELVIS	0.04063	3.29E-06	3658	CD20- CD38- B cell Absolute Count	TRUE	reported	GCST90001423	2	1	TRUE	0.005902424	7.36E-08	2.457359367	0.005902424	21.70738872
rs75609575	A	G	A	G	-0.3072	-0.1116	0.0349	0.00923	FALSE	FALSE	FALSE	finn-b-C3_KIDNEY_NOTRENALPELVIS	0.2394	0.6411	1.00E+05	Malignant neoplasm of kidney, except renal pelvis || id:finn-b-C3_KIDNEY_NOTRENALPELVIS	0.06608	3.45E-06	3658	CD20- CD38- B cell Absolute Count	TRUE	reported	GCST90001423	2	1	TRUE	0.005876739	2.17E-06	3.996611051	0.005876739	21.61236802
rs11657531	T	C	T	C	-0.1468	-0.103	0.4882	0.3817	FALSE	FALSE	FALSE	finn-b-C3_KIDNEY_NOTRENALPELVIS	0.0477	0.0308397	1.00E+05	Malignant neoplasm of kidney, except renal pelvis || id:finn-b-C3_KIDNEY_NOTRENALPELVIS	0.0236	5.52E-10	3657	IgD+ B cell %Lymphocyte	TRUE	reported	GCST90001424	2	1	TRUE	0.010475321	4.66E-05	1.427165975	0.010475321	38.69261706
rs116906133	G	A	G	A	-1.032	0.0444	0.0037	0.07504	FALSE	FALSE	FALSE	finn-b-C3_KIDNEY_NOTRENALPELVIS	0.0886	0.6158	1.00E+05	Malignant neoplasm of kidney, except renal pelvis || id:finn-b-C3_KIDNEY_NOTRENALPELVIS	0.2178	2.22E-06	3657	IgD+ B cell %Lymphocyte	TRUE	reported	GCST90001424	2	1	TRUE	0.006105155	2.51E-06	13.1710487	0.006105155	22.45141118
rs12874404	G	A	G	A	0.1898	-0.0698	0.3257	0.03512	FALSE	FALSE	FALSE	finn-b-C3_KIDNEY_NOTRENALPELVIS	0.1276	0.5846	1.00E+05	Malignant neoplasm of kidney, except renal pelvis || id:finn-b-C3_KIDNEY_NOTRENALPELVIS	0.02599	3.43E-13	3657	IgD+ B cell %Lymphocyte	TRUE	reported	GCST90001424	2	1	TRUE	0.014381407	2.99E-06	1.571696766	0.014381407	53.33101597
rs12939565	T	A	T	A	-0.142	0.0228	0.4267	0.484	FALSE	TRUE	TRUE	finn-b-C3_KIDNEY_NOTRENALPELVIS	0.0462	0.621901	1.00E+05	Malignant neoplasm of kidney, except renal pelvis || id:finn-b-C3_KIDNEY_NOTRENALPELVIS	0.02747	2.45E-07	3657	IgD+ B cell %Lymphocyte	TRUE	reported	GCST90001424	2	1	FALSE	0.007257858	2.44E-06	1.661197006	0.007257858	26.72140995
rs143109147	C	T	C	T	2.746	-0.1654	4.00E-04	0.03324	FALSE	FALSE	FALSE	finn-b-C3_KIDNEY_NOTRENALPELVIS	0.1309	0.2064	1.00E+05	Malignant neoplasm of kidney, except renal pelvis || id:finn-b-C3_KIDNEY_NOTRENALPELVIS	0.5892	3.27E-06	3657	IgD+ B cell %Lymphocyte	TRUE	reported	GCST90001424	2	1	TRUE	0.005907652	1.60E-05	35.63077087	0.005907652	21.72078863
rs16837671	G	T	G	T	-0.2827	0.1158	0.0494	0.02475	FALSE	FALSE	FALSE	finn-b-C3_KIDNEY_NOTRENALPELVIS	0.1487	0.4364	1.00E+05	Malignant neoplasm of kidney, except renal pelvis || id:finn-b-C3_KIDNEY_NOTRENALPELVIS	0.05702	7.43E-07	3657	IgD+ B cell %Lymphocyte	TRUE	reported	GCST90001424	2	1	TRUE	0.006680344	6.06E-06	3.448178131	0.006680344	24.58086666
rs1977295	A	G	A	G	0.1101	0.0455	0.5273	0.5062	FALSE	FALSE	FALSE	finn-b-C3_KIDNEY_NOTRENALPELVIS	0.0463	0.3258	1.00E+05	Malignant neoplasm of kidney, except renal pelvis || id:finn-b-C3_KIDNEY_NOTRENALPELVIS	0.02357	3.11E-06	3657	IgD+ B cell %Lymphocyte	TRUE	reported	GCST90001424	2	1	TRUE	0.005934486	9.66E-06	1.425351781	0.005934486	21.82003651
rs2395904	G	T	G	T	-0.1285	0.0551	0.2657	0.2666	FALSE	FALSE	FALSE	finn-b-C3_KIDNEY_NOTRENALPELVIS	0.0521	0.2907	1.00E+05	Malignant neoplasm of kidney, except renal pelvis || id:finn-b-C3_KIDNEY_NOTRENALPELVIS	0.02712	2.24E-06	3657	IgD+ B cell %Lymphocyte	TRUE	reported	GCST90001424	2	1	TRUE	0.006104921	1.12E-05	1.640031408	0.006104921	22.45054483
rs2402519	C	G	C	G	0.1596	-0.128	0.1523	0.2451	FALSE	TRUE	FALSE	finn-b-C3_KIDNEY_NOTRENALPELVIS	0.0539	0.0176202	1.00E+05	Malignant neoplasm of kidney, except renal pelvis || id:finn-b-C3_KIDNEY_NOTRENALPELVIS	0.03359	2.10E-06	3657	IgD+ B cell %Lymphocyte	TRUE	reported	GCST90001424	2	1	TRUE	0.006138809	5.64E-05	2.031292589	0.006138809	22.57593606
rs34910780	T	A	T	A	-0.2739	0.0983	0.0481	0.01627	FALSE	TRUE	FALSE	finn-b-C3_KIDNEY_NOTRENALPELVIS	0.1865	0.5983	1.00E+05	Malignant neoplasm of kidney, except renal pelvis || id:finn-b-C3_KIDNEY_NOTRENALPELVIS	0.05642	1.25E-06	3657	IgD+ B cell %Lymphocyte	TRUE	reported	GCST90001424	2	1	TRUE	0.00640677	2.78E-06	3.41189425	0.00640677	23.56773796
rs4361609	C	G	C	G	-0.2101	0.007	0.1131	0.2315	FALSE	TRUE	FALSE	finn-b-C3_KIDNEY_NOTRENALPELVIS	0.0737	0.9243	1.00E+05	Malignant neoplasm of kidney, except renal pelvis || id:finn-b-C3_KIDNEY_NOTRENALPELVIS	0.04223	6.78E-07	3657	IgD+ B cell %Lymphocyte	TRUE	reported	GCST90001424	2	1	TRUE	0.006726535	9.02E-08	2.553780471	0.006726535	24.7519798
rs55658072	G	A	G	A	0.1165	-0.0834	0.6218	0.4334	FALSE	FALSE	FALSE	finn-b-C3_KIDNEY_NOTRENALPELVIS	0.0467	0.0740696	1.00E+05	Malignant neoplasm of kidney, except renal pelvis || id:finn-b-C3_KIDNEY_NOTRENALPELVIS	0.02499	3.24E-06	3657	IgD+ B cell %Lymphocyte	TRUE	reported	GCST90001424	2	1	TRUE	0.005910949	3.19E-05	1.511223632	0.005910949	21.73298291
rs6131010	G	A	G	A	-0.1212	-0.0728	0.6172	0.716	FALSE	FALSE	FALSE	finn-b-C3_KIDNEY_NOTRENALPELVIS	0.0511	0.1543	1.00E+05	Malignant neoplasm of kidney, except renal pelvis || id:finn-b-C3_KIDNEY_NOTRENALPELVIS	0.02568	2.47E-06	3657	IgD+ B cell %Lymphocyte	TRUE	reported	GCST90001424	2	1	TRUE	0.00605744	2.03E-05	1.552950095	0.00605744	22.27487117
rs73078428	A	T	A	T	-0.1651	-0.2114	0.1318	0.03525	FALSE	TRUE	FALSE	finn-b-C3_KIDNEY_NOTRENALPELVIS	0.124	0.0882694	1.00E+05	Malignant neoplasm of kidney, except renal pelvis || id:finn-b-C3_KIDNEY_NOTRENALPELVIS	0.03606	4.85E-06	3657	IgD+ B cell %Lymphocyte	TRUE	reported	GCST90001424	2	1	TRUE	0.005702583	2.91E-05	2.180661231	0.005702583	20.96248195
rs76845048	C	A	C	A	-0.3021	-0.44	0.0357	0.01123	FALSE	FALSE	FALSE	finn-b-C3_KIDNEY_NOTRENALPELVIS	0.2153	0.0409798	1.00E+05	Malignant neoplasm of kidney, except renal pelvis || id:finn-b-C3_KIDNEY_NOTRENALPELVIS	0.06594	4.76E-06	3657	IgD+ B cell %Lymphocyte	TRUE	reported	GCST90001424	2	1	TRUE	0.00570991	4.18E-05	3.987598491	0.00570991	20.98957113
rs11609248	G	A	G	A	-0.1438	0.089	0.1916	0.0334	FALSE	FALSE	FALSE	finn-b-C3_KIDNEY_NOTRENALPELVIS	0.1277	0.4857	1.00E+05	Malignant neoplasm of kidney, except renal pelvis || id:finn-b-C3_KIDNEY_NOTRENALPELVIS	0.02996	1.65E-06	3656	IgD- CD38+ B cell %lymphocyte	TRUE	reported	GCST90001425	2	1	TRUE	0.006265217	4.86E-06	1.81152738	0.006265217	23.03743665
rs12340211	G	C	G	C	0.2558	-0.0345	0.0518	0.09043	FALSE	TRUE	FALSE	finn-b-C3_KIDNEY_NOTRENALPELVIS	0.08	0.6669	1.00E+05	Malignant neoplasm of kidney, except renal pelvis || id:finn-b-C3_KIDNEY_NOTRENALPELVIS	0.05361	1.91E-06	3656	IgD- CD38+ B cell %lymphocyte	TRUE	reported	GCST90001425	2	1	TRUE	0.006192177	1.86E-06	3.241521457	0.006192177	22.76719178
rs138158989	A	G	A	G	-1.324	0.2642	0.0018	0.003383	FALSE	FALSE	FALSE	finn-b-C3_KIDNEY_NOTRENALPELVIS	0.3863	0.494	1.00E+05	Malignant neoplasm of kidney, except renal pelvis || id:finn-b-C3_KIDNEY_NOTRENALPELVIS	0.2808	2.50E-06	3656	IgD- CD38+ B cell %lymphocyte	TRUE	reported	GCST90001425	2	1	TRUE	0.006047541	4.68E-06	16.97853433	0.006047541	22.23216532
rs148362575	T	A	T	A	2.567	0.1858	8.00E-04	0.01663	FALSE	TRUE	FALSE	finn-b-C3_KIDNEY_NOTRENALPELVIS	0.1819	0.307	1.00E+05	Malignant neoplasm of kidney, except renal pelvis || id:finn-b-C3_KIDNEY_NOTRENALPELVIS	0.5384	1.93E-06	3656	IgD- CD38+ B cell %lymphocyte	TRUE	reported	GCST90001425	2	1	TRUE	0.006182721	1.04E-05	32.55428376	0.006182721	22.73220872
rs148377259	C	T	C	T	-0.311	-0.0411	0.0341	0.0402	FALSE	FALSE	FALSE	finn-b-C3_KIDNEY_NOTRENALPELVIS	0.1185	0.7284	1.00E+05	Malignant neoplasm of kidney, except renal pelvis || id:finn-b-C3_KIDNEY_NOTRENALPELVIS	0.06449	1.47E-06	3656	IgD- CD38+ B cell %lymphocyte	TRUE	reported	GCST90001425	2	1	TRUE	0.006324295	1.20E-06	3.899379197	0.006324295	23.25605384
rs151009998	A	G	A	G	0.2925	-0.1865	0.0379	0.02123	FALSE	FALSE	FALSE	finn-b-C3_KIDNEY_NOTRENALPELVIS	0.1639	0.2551	1.00E+05	Malignant neoplasm of kidney, except renal pelvis || id:finn-b-C3_KIDNEY_NOTRENALPELVIS	0.06183	2.32E-06	3656	IgD- CD38+ B cell %lymphocyte	TRUE	reported	GCST90001425	2	1	TRUE	0.006087415	1.29E-05	3.738542654	0.006087415	22.37964782
rs187459109	A	G	A	G	-1.987	-0.2197	8.00E-04	0.005931	FALSE	FALSE	FALSE	finn-b-C3_KIDNEY_NOTRENALPELVIS	0.3095	0.4779	1.00E+05	Malignant neoplasm of kidney, except renal pelvis || id:finn-b-C3_KIDNEY_NOTRENALPELVIS	0.4026	8.32E-07	3656	IgD- CD38+ B cell %lymphocyte	TRUE	reported	GCST90001425	2	1	TRUE	0.006622076	5.04E-06	24.34315498	0.006622076	24.35836832
rs4785074	T	C	T	C	-0.1289	0.0124	0.635	0.6915	FALSE	FALSE	FALSE	finn-b-C3_KIDNEY_NOTRENALPELVIS	0.0505	0.8054	1.00E+05	Malignant neoplasm of kidney, except renal pelvis || id:finn-b-C3_KIDNEY_NOTRENALPELVIS	0.02471	1.92E-07	3656	IgD- CD38+ B cell %lymphocyte	TRUE	reported	GCST90001425	2	1	TRUE	0.007392129	6.03E-07	1.494086835	0.007392129	27.21199258
rs66491584	A	G	A	G	-0.1404	-0.0057	0.1991	0.2705	FALSE	FALSE	FALSE	finn-b-C3_KIDNEY_NOTRENALPELVIS	0.0519	0.9123	1.00E+05	Malignant neoplasm of kidney, except renal pelvis || id:finn-b-C3_KIDNEY_NOTRENALPELVIS	0.02948	1.98E-06	3656	IgD- CD38+ B cell %lymphocyte	TRUE	reported	GCST90001425	2	1	TRUE	0.00616912	1.21E-07	1.782504245	0.00616912	22.6818909
rs72686093	T	C	T	C	0.2941	-0.2647	0.0382	0.00966	FALSE	FALSE	FALSE	finn-b-C3_KIDNEY_NOTRENALPELVIS	0.2437	0.2775	1.00E+05	Malignant neoplasm of kidney, except renal pelvis || id:finn-b-C3_KIDNEY_NOTRENALPELVIS	0.06126	1.64E-06	3656	IgD- CD38+ B cell %lymphocyte	TRUE	reported	GCST90001425	2	1	TRUE	0.006268112	1.18E-05	3.704077681	0.006268112	23.04814959
rs72834736	C	G	C	G	0.3562	-9.00E-04	0.0248	0.1199	FALSE	TRUE	FALSE	finn-b-C3_KIDNEY_NOTRENALPELVIS	0.0712	0.9904	1.00E+05	Malignant neoplasm of kidney, except renal pelvis || id:finn-b-C3_KIDNEY_NOTRENALPELVIS	0.07723	4.12E-06	3656	IgD- CD38+ B cell %lymphocyte	TRUE	reported	GCST90001425	2	1	TRUE	0.005787969	1.60E-09	4.669701588	0.005787969	21.27236424
rs7294591	T	C	T	C	0.1168	0.0745	0.5412	0.4175	FALSE	FALSE	FALSE	finn-b-C3_KIDNEY_NOTRENALPELVIS	0.0472	0.1147	1.00E+05	Malignant neoplasm of kidney, except renal pelvis || id:finn-b-C3_KIDNEY_NOTRENALPELVIS	0.02391	1.09E-06	3656	IgD- CD38+ B cell %lymphocyte	TRUE	reported	GCST90001425	2	1	TRUE	0.006488301	2.49E-05	1.445714942	0.006488301	23.86308198
rs75346886	T	G	T	G	0.3296	0.2086	0.0294	0.03487	FALSE	FALSE	FALSE	finn-b-C3_KIDNEY_NOTRENALPELVIS	0.1263	0.0986393	1.00E+05	Malignant neoplasm of kidney, except renal pelvis || id:finn-b-C3_KIDNEY_NOTRENALPELVIS	0.06986	2.48E-06	3656	IgD- CD38+ B cell %lymphocyte	TRUE	reported	GCST90001425	2	1	TRUE	0.006054957	2.73E-05	4.224075527	0.006054957	22.25959424
rs76348547	T	G	T	G	0.3941	0.1382	0.0207	0.01771	FALSE	FALSE	FALSE	finn-b-C3_KIDNEY_NOTRENALPELVIS	0.172	0.4218	1.00E+05	Malignant neoplasm of kidney, except renal pelvis || id:finn-b-C3_KIDNEY_NOTRENALPELVIS	0.0823	1.75E-06	3656	IgD- CD38+ B cell %lymphocyte	TRUE	reported	GCST90001425	2	1	TRUE	0.006236311	6.46E-06	4.976258458	0.006236311	22.93048282
rs76624801	C	A	C	A	-2.09	0.1933	7.00E-04	0.002066	FALSE	FALSE	FALSE	finn-b-C3_KIDNEY_NOTRENALPELVIS	0.5236	0.7121	1.00E+05	Malignant neoplasm of kidney, except renal pelvis || id:finn-b-C3_KIDNEY_NOTRENALPELVIS	0.45	3.53E-06	3656	IgD- CD38+ B cell %lymphocyte	TRUE	reported	GCST90001425	2	1	TRUE	0.005868711	1.36E-06	27.20918962	0.005868711	21.5708642
rs78196740	C	T	C	T	0.192	-0.042	0.0929	0.08352	FALSE	FALSE	FALSE	finn-b-C3_KIDNEY_NOTRENALPELVIS	0.0845	0.6194	1.00E+05	Malignant neoplasm of kidney, except renal pelvis || id:finn-b-C3_KIDNEY_NOTRENALPELVIS	0.04079	2.60E-06	3656	IgD- CD38+ B cell %lymphocyte	TRUE	reported	GCST90001425	2	1	TRUE	0.006026999	2.47E-06	2.466361877	0.006026999	22.15618827
rs79812543	A	G	A	G	0.3801	-0.0922	0.0197	0.0142	FALSE	FALSE	FALSE	finn-b-C3_KIDNEY_NOTRENALPELVIS	0.1923	0.6316	1.00E+05	Malignant neoplasm of kidney, except renal pelvis || id:finn-b-C3_KIDNEY_NOTRENALPELVIS	0.08244	4.16E-06	3656	IgD- CD38+ B cell %lymphocyte	TRUE	reported	GCST90001425	2	1	TRUE	0.005784049	2.30E-06	4.984723539	0.005784049	21.25787128
rs970081	A	G	A	G	-0.1191	-0.0058	0.6517	0.5561	FALSE	FALSE	FALSE	finn-b-C3_KIDNEY_NOTRENALPELVIS	0.0464	0.901	1.00E+05	Malignant neoplasm of kidney, except renal pelvis || id:finn-b-C3_KIDNEY_NOTRENALPELVIS	0.02482	1.65E-06	3656	IgD- CD38+ B cell %lymphocyte	TRUE	reported	GCST90001425	2	1	TRUE	0.006262147	1.56E-07	1.50073797	0.006262147	23.02607785
rs10922490	C	T	C	T	0.516	0.0932	0.0164	0.04941	FALSE	FALSE	FALSE	finn-b-C3_KIDNEY_NOTRENALPELVIS	0.1074	0.3853	1.00E+05	Malignant neoplasm of kidney, except renal pelvis || id:finn-b-C3_KIDNEY_NOTRENALPELVIS	0.1044	8.16E-07	3656	IgD- CD38dim B cell %lymphocyte	TRUE	reported	GCST90001426	2	1	TRUE	0.00664104	7.53E-06	6.312531993	0.00664104	24.4285903
rs11653761	T	G	T	G	-0.1257	-0.0446	0.592	0.5982	FALSE	FALSE	FALSE	finn-b-C3_KIDNEY_NOTRENALPELVIS	0.047	0.3433	1.00E+05	Malignant neoplasm of kidney, except renal pelvis || id:finn-b-C3_KIDNEY_NOTRENALPELVIS	0.02411	1.93E-07	3656	IgD- CD38dim B cell %lymphocyte	TRUE	reported	GCST90001426	2	1	TRUE	0.007383952	9.00E-06	1.457807915	0.007383952	27.18166994
rs11687597	G	A	G	A	0.1644	0.0529	0.2069	0.1507	FALSE	FALSE	FALSE	finn-b-C3_KIDNEY_NOTRENALPELVIS	0.0652	0.4175	1.00E+05	Malignant neoplasm of kidney, except renal pelvis || id:finn-b-C3_KIDNEY_NOTRENALPELVIS	0.03007	4.86E-08	3656	IgD- CD38dim B cell %lymphocyte	TRUE	reported	GCST90001426	2	1	TRUE	0.008113907	6.58E-06	1.818178516	0.008113907	29.89074711
rs118086652	G	A	G	A	0.38	-0.329	0.0213	0.01559	FALSE	FALSE	FALSE	finn-b-C3_KIDNEY_NOTRENALPELVIS	0.1833	0.0726708	1.00E+05	Malignant neoplasm of kidney, except renal pelvis || id:finn-b-C3_KIDNEY_NOTRENALPELVIS	0.08281	4.61E-06	3656	IgD- CD38dim B cell %lymphocyte	TRUE	reported	GCST90001426	2	1	TRUE	0.005729774	3.22E-05	5.007095539	0.005729774	21.05724858
rs12298227	C	T	C	T	-0.2055	-0.111	0.1013	0.1515	FALSE	FALSE	FALSE	finn-b-C3_KIDNEY_NOTRENALPELVIS	0.0652	0.0887503	1.00E+05	Malignant neoplasm of kidney, except renal pelvis || id:finn-b-C3_KIDNEY_NOTRENALPELVIS	0.04122	6.51E-07	3656	IgD- CD38dim B cell %lymphocyte	TRUE	reported	GCST90001426	2	1	TRUE	0.006756084	2.90E-05	2.49236177	0.006756084	24.85465147
rs143785715	T	C	T	C	1.034	-0.1896	0.0027	0.02458	FALSE	FALSE	FALSE	finn-b-C3_KIDNEY_NOTRENALPELVIS	0.1514	0.2103	1.00E+05	Malignant neoplasm of kidney, except renal pelvis || id:finn-b-C3_KIDNEY_NOTRENALPELVIS	0.2251	4.55E-06	3656	IgD- CD38dim B cell %lymphocyte	TRUE	reported	GCST90001426	2	1	TRUE	0.005741441	1.57E-05	13.6106413	0.005741441	21.10037081
rs146936090	T	C	T	C	1.843	-0.02	8.00E-04	0.03319	FALSE	FALSE	FALSE	finn-b-C3_KIDNEY_NOTRENALPELVIS	0.1315	0.8793	1.00E+05	Malignant neoplasm of kidney, except renal pelvis || id:finn-b-C3_KIDNEY_NOTRENALPELVIS	0.3841	1.66E-06	3656	IgD- CD38dim B cell %lymphocyte	TRUE	reported	GCST90001426	2	1	TRUE	0.006261317	2.31E-07	23.22455497	0.006261317	23.02300756
rs17405603	T	A	T	A	-0.1275	-0.0299	0.2842	0.2941	FALSE	TRUE	FALSE	finn-b-C3_KIDNEY_NOTRENALPELVIS	0.0512	0.5589	1.00E+05	Malignant neoplasm of kidney, except renal pelvis || id:finn-b-C3_KIDNEY_NOTRENALPELVIS	0.02694	2.28E-06	3656	IgD- CD38dim B cell %lymphocyte	TRUE	reported	GCST90001426	2	1	TRUE	0.006092599	3.41E-06	1.628923485	0.006092599	22.39882243
rs71612685	G	A	G	A	0.5092	0.5163	0.0126	0.006974	FALSE	FALSE	FALSE	finn-b-C3_KIDNEY_NOTRENALPELVIS	0.2847	0.0696899	1.00E+05	Malignant neoplasm of kidney, except renal pelvis || id:finn-b-C3_KIDNEY_NOTRENALPELVIS	0.1088	2.94E-06	3656	IgD- CD38dim B cell %lymphocyte	TRUE	reported	GCST90001426	2	1	TRUE	0.005958746	3.29E-05	6.578577402	0.005958746	21.90377649
rs72816858	C	G	C	G	0.4384	0.0792	0.0172	0.03673	FALSE	TRUE	FALSE	finn-b-C3_KIDNEY_NOTRENALPELVIS	0.1234	0.5211	1.00E+05	Malignant neoplasm of kidney, except renal pelvis || id:finn-b-C3_KIDNEY_NOTRENALPELVIS	0.09254	2.24E-06	3656	IgD- CD38dim B cell %lymphocyte	TRUE	reported	GCST90001426	2	1	TRUE	0.006104558	4.12E-06	5.595418684	0.006104558	22.44306156
rs7595246	C	T	C	T	0.1571	2.00E-04	0.1893	0.1918	FALSE	FALSE	FALSE	finn-b-C3_KIDNEY_NOTRENALPELVIS	0.059	0.9979	1.00E+05	Malignant neoplasm of kidney, except renal pelvis || id:finn-b-C3_KIDNEY_NOTRENALPELVIS	0.03041	2.51E-07	3656	IgD- CD38dim B cell %lymphocyte	TRUE	reported	GCST90001426	2	1	TRUE	0.007250876	1.15E-10	1.83873657	0.007250876	26.68821513
rs78027513	T	G	T	G	0.2746	-0.0291	0.0414	0.06706	FALSE	FALSE	FALSE	finn-b-C3_KIDNEY_NOTRENALPELVIS	0.0921	0.752	1.00E+05	Malignant neoplasm of kidney, except renal pelvis || id:finn-b-C3_KIDNEY_NOTRENALPELVIS	0.05995	4.78E-06	3656	IgD- CD38dim B cell %lymphocyte	TRUE	reported	GCST90001426	2	1	TRUE	0.0057091	9.98E-07	3.624868707	0.0057091	20.98083126
rs7840395	G	A	G	A	-0.1408	-0.025	0.5715	0.4562	FALSE	FALSE	FALSE	finn-b-C3_KIDNEY_NOTRENALPELVIS	0.0462	0.588	1.00E+05	Malignant neoplasm of kidney, except renal pelvis || id:finn-b-C3_KIDNEY_NOTRENALPELVIS	0.02438	8.25E-09	3656	IgD- CD38dim B cell %lymphocyte	TRUE	reported	GCST90001426	2	1	TRUE	0.009045304	2.93E-06	1.474133429	0.009045304	33.35323067
rs9520836	G	A	G	A	0.1281	0.0587	0.5044	0.2244	FALSE	FALSE	FALSE	finn-b-C3_KIDNEY_NOTRENALPELVIS	0.0556	0.2907	1.00E+05	Malignant neoplasm of kidney, except renal pelvis || id:finn-b-C3_KIDNEY_NOTRENALPELVIS	0.02404	1.05E-07	3656	IgD- CD38dim B cell %lymphocyte	TRUE	reported	GCST90001426	2	1	TRUE	0.007710793	1.11E-05	1.453575375	0.007710793	28.39418011
rs114551034	A	G	A	G	-0.2723	0.0233	0.0509	0.01006	FALSE	FALSE	FALSE	finn-b-C3_KIDNEY_NOTRENALPELVIS	0.2307	0.9194	1.00E+05	Malignant neoplasm of kidney, except renal pelvis || id:finn-b-C3_KIDNEY_NOTRENALPELVIS	0.05703	1.87E-06	3656	IgD- CD38- B cell %lymphocyte	TRUE	reported	GCST90001427	2	1	TRUE	0.006200387	1.02E-07	3.448311298	0.006200387	22.79756904
rs11653761	T	G	T	G	-0.1169	-0.0446	0.592	0.5982	FALSE	FALSE	FALSE	finn-b-C3_KIDNEY_NOTRENALPELVIS	0.047	0.3433	1.00E+05	Malignant neoplasm of kidney, except renal pelvis || id:finn-b-C3_KIDNEY_NOTRENALPELVIS	0.0249	2.78E-06	3656	IgD- CD38- B cell %lymphocyte	TRUE	reported	GCST90001427	2	1	TRUE	0.005995839	9.00E-06	1.505575159	0.005995839	22.04095095
rs11777835	C	T	C	T	-0.1246	-0.0236	0.5715	0.4562	FALSE	FALSE	FALSE	finn-b-C3_KIDNEY_NOTRENALPELVIS	0.0462	0.6096	1.00E+05	Malignant neoplasm of kidney, except renal pelvis || id:finn-b-C3_KIDNEY_NOTRENALPELVIS	0.02505	6.83E-07	3656	IgD- CD38- B cell %lymphocyte	TRUE	reported	GCST90001427	2	1	TRUE	0.006725451	2.61E-06	1.514644889	0.006725451	24.74119227
rs12128328	C	T	C	T	0.1428	-0.0576	0.2113	0.1307	FALSE	FALSE	FALSE	finn-b-C3_KIDNEY_NOTRENALPELVIS	0.0693	0.4059	1.00E+05	Malignant neoplasm of kidney, except renal pelvis || id:finn-b-C3_KIDNEY_NOTRENALPELVIS	0.0306	3.17E-06	3656	IgD- CD38- B cell %lymphocyte	TRUE	reported	GCST90001427	2	1	TRUE	0.005924672	6.91E-06	1.850224894	0.005924672	21.77777778
rs12426629	G	C	G	C	-0.1952	-0.0784	0.0989	0.1582	FALSE	TRUE	FALSE	finn-b-C3_KIDNEY_NOTRENALPELVIS	0.0641	0.2218	1.00E+05	Malignant neoplasm of kidney, except renal pelvis || id:finn-b-C3_KIDNEY_NOTRENALPELVIS	0.04268	4.95E-06	3656	IgD- CD38- B cell %lymphocyte	TRUE	reported	GCST90001427	2	1	TRUE	0.005691978	1.50E-05	2.580640474	0.005691978	20.91754949
rs12874404	G	A	G	A	0.1408	-0.0698	0.3256	0.03512	FALSE	FALSE	FALSE	finn-b-C3_KIDNEY_NOTRENALPELVIS	0.1276	0.5846	1.00E+05	Malignant neoplasm of kidney, except renal pelvis || id:finn-b-C3_KIDNEY_NOTRENALPELVIS	0.02668	1.38E-07	3656	IgD- CD38- B cell %lymphocyte	TRUE	reported	GCST90001427	2	1	TRUE	0.007564278	2.99E-06	1.61320262	0.007564278	27.85054249
rs17405603	T	A	T	A	-0.1322	-0.0299	0.2842	0.2941	FALSE	TRUE	FALSE	finn-b-C3_KIDNEY_NOTRENALPELVIS	0.0512	0.5589	1.00E+05	Malignant neoplasm of kidney, except renal pelvis || id:finn-b-C3_KIDNEY_NOTRENALPELVIS	0.0277	1.89E-06	3656	IgD- CD38- B cell %lymphocyte	TRUE	reported	GCST90001427	2	1	TRUE	0.006194925	3.41E-06	1.674876784	0.006194925	22.77735928
rs190799514	C	T	C	T	0.391	0.0686	0.0272	0.007659	FALSE	FALSE	FALSE	finn-b-C3_KIDNEY_NOTRENALPELVIS	0.2774	0.8048	1.00E+05	Malignant neoplasm of kidney, except renal pelvis || id:finn-b-C3_KIDNEY_NOTRENALPELVIS	0.07669	3.59E-07	3656	IgD- CD38- B cell %lymphocyte	TRUE	reported	GCST90001427	2	1	TRUE	0.007063646	6.12E-07	4.637050561	0.007063646	25.99417505
rs61790670	A	C	A	C	0.1517	-0.0779	0.23	0.1725	FALSE	FALSE	FALSE	finn-b-C3_KIDNEY_NOTRENALPELVIS	0.0608	0.1998	1.00E+05	Malignant neoplasm of kidney, except renal pelvis || id:finn-b-C3_KIDNEY_NOTRENALPELVIS	0.02904	1.84E-07	3656	IgD- CD38- B cell %lymphocyte	TRUE	reported	GCST90001427	2	1	TRUE	0.007412729	1.64E-05	1.755899704	0.007412729	27.28839152
rs6723786	G	A	G	A	0.1403	0.0233	0.2924	0.327	FALSE	FALSE	FALSE	finn-b-C3_KIDNEY_NOTRENALPELVIS	0.0492	0.636099	1.00E+05	Malignant neoplasm of kidney, except renal pelvis || id:finn-b-C3_KIDNEY_NOTRENALPELVIS	0.02729	2.84E-07	3656	IgD- CD38- B cell %lymphocyte	TRUE	reported	GCST90001427	2	1	TRUE	0.007181408	2.24E-06	1.650086189	0.007181408	26.43067599
rs7236090	C	T	C	T	0.1163	-0.0207	0.5922	0.4491	FALSE	FALSE	FALSE	finn-b-C3_KIDNEY_NOTRENALPELVIS	0.0467	0.657301	1.00E+05	Malignant neoplasm of kidney, except renal pelvis || id:finn-b-C3_KIDNEY_NOTRENALPELVIS	0.02497	3.33E-06	3656	IgD- CD38- B cell %lymphocyte	TRUE	reported	GCST90001427	2	1	TRUE	0.005901781	1.96E-06	1.5098077	0.005901781	21.69313629
rs72942964	T	C	T	C	-1.231	-0.0177	0.0021	0.01712	FALSE	FALSE	FALSE	finn-b-C3_KIDNEY_NOTRENALPELVIS	0.1769	0.9202	1.00E+05	Malignant neoplasm of kidney, except renal pelvis || id:finn-b-C3_KIDNEY_NOTRENALPELVIS	0.2689	4.86E-06	3656	IgD- CD38- B cell %lymphocyte	TRUE	reported	GCST90001427	2	1	TRUE	0.005702722	1.00E-07	16.25900242	0.005702722	20.95726
rs77741094	G	C	G	C	-0.5436	-0.2157	0.0126	0.02465	FALSE	TRUE	FALSE	finn-b-C3_KIDNEY_NOTRENALPELVIS	0.151	0.1531	1.00E+05	Malignant neoplasm of kidney, except renal pelvis || id:finn-b-C3_KIDNEY_NOTRENALPELVIS	0.1119	1.24E-06	3656	IgD- CD38- B cell %lymphocyte	TRUE	reported	GCST90001427	2	1	TRUE	0.006417034	2.04E-05	6.766018487	0.006417034	23.59927837
rs814418	T	C	T	C	0.204	0.1259	0.0907	0.06056	FALSE	FALSE	FALSE	finn-b-C3_KIDNEY_NOTRENALPELVIS	0.0977	0.1976	1.00E+05	Malignant neoplasm of kidney, except renal pelvis || id:finn-b-C3_KIDNEY_NOTRENALPELVIS	0.04436	4.40E-06	3656	IgD- CD38- B cell %lymphocyte	TRUE	reported	GCST90001427	2	1	TRUE	0.005754431	1.66E-05	2.682221448	0.005754431	21.14838753
rs9514859	C	G	C	G	0.1207	0.009	0.4402	0.3181	FALSE	TRUE	TRUE	finn-b-C3_KIDNEY_NOTRENALPELVIS	0.0493	0.8546	1.00E+05	Malignant neoplasm of kidney, except renal pelvis || id:finn-b-C3_KIDNEY_NOTRENALPELVIS	0.025	1.44E-06	3656	IgD- CD38- B cell %lymphocyte	TRUE	reported	GCST90001427	2	1	FALSE	0.00633876	3.33E-07	1.511621646	0.00633876	23.309584
rs10743163	A	G	A	G	-0.1167	0.028	0.4035	0.3003	FALSE	FALSE	FALSE	finn-b-C3_KIDNEY_NOTRENALPELVIS	0.0504	0.578	1.00E+05	Malignant neoplasm of kidney, except renal pelvis || id:finn-b-C3_KIDNEY_NOTRENALPELVIS	0.02529	4.11E-06	3657	IgD- CD38dim B cell %B cell	TRUE	reported	GCST90001428	2	1	TRUE	0.005792071	3.09E-06	1.529365572	0.005792071	21.29335298
rs111854570	A	G	A	G	-0.2872	-0.0283	0.0388	0.02574	FALSE	FALSE	FALSE	finn-b-C3_KIDNEY_NOTRENALPELVIS	0.147	0.8475	1.00E+05	Malignant neoplasm of kidney, except renal pelvis || id:finn-b-C3_KIDNEY_NOTRENALPELVIS	0.06245	4.41E-06	3657	IgD- CD38dim B cell %B cell	TRUE	reported	GCST90001428	2	1	TRUE	0.005753218	3.71E-07	3.776547251	0.005753218	21.14968901
rs112904733	T	G	G	C	0.1953	-0.7365	0.0956	0.00168	TRUE	FALSE	FALSE	finn-b-C3_KIDNEY_NOTRENALPELVIS	0.6035	0.2223	1.00E+05	Malignant neoplasm of kidney, except renal pelvis || id:finn-b-C3_KIDNEY_NOTRENALPELVIS	0.04221	3.85E-06	3657	IgD- CD38dim B cell %B cell	TRUE	reported	GCST90001428	2	1	FALSE	0.005823044	1.49E-05	2.552571009	0.005823044	21.40788594
rs11548656	G	A	G	A	-0.1701	0.0928	0.1288	0.04759	FALSE	FALSE	FALSE	finn-b-C3_KIDNEY_NOTRENALPELVIS	0.1097	0.3973	1.00E+05	Malignant neoplasm of kidney, except renal pelvis || id:finn-b-C3_KIDNEY_NOTRENALPELVIS	0.0366	3.48E-06	3657	IgD- CD38dim B cell %B cell	TRUE	reported	GCST90001428	2	1	TRUE	0.005874895	7.16E-06	2.213316724	0.005874895	21.59963719
rs16832731	A	G	A	G	0.1484	-0.0106	0.1987	0.1266	FALSE	FALSE	FALSE	finn-b-C3_KIDNEY_NOTRENALPELVIS	0.0699	0.8791	1.00E+05	Malignant neoplasm of kidney, except renal pelvis || id:finn-b-C3_KIDNEY_NOTRENALPELVIS	0.03147	2.49E-06	3657	IgD- CD38dim B cell %B cell	TRUE	reported	GCST90001428	2	1	TRUE	0.006047177	2.30E-07	1.903089544	0.006047177	22.23690374
rs17405749	T	C	T	C	-0.1389	-0.0253	0.2374	0.375	FALSE	FALSE	FALSE	finn-b-C3_KIDNEY_NOTRENALPELVIS	0.0479	0.5977	1.00E+05	Malignant neoplasm of kidney, except renal pelvis || id:finn-b-C3_KIDNEY_NOTRENALPELVIS	0.02884	1.51E-06	3657	IgD- CD38dim B cell %B cell	TRUE	reported	GCST90001428	2	1	TRUE	0.006306365	2.79E-06	1.7440452	0.006306365	23.19604696
rs2397752	T	C	T	C	-0.136	-0.0164	0.248	0.2757	FALSE	FALSE	FALSE	finn-b-C3_KIDNEY_NOTRENALPELVIS	0.0519	0.751299	1.00E+05	Malignant neoplasm of kidney, except renal pelvis || id:finn-b-C3_KIDNEY_NOTRENALPELVIS	0.02815	1.41E-06	3657	IgD- CD38dim B cell %B cell	TRUE	reported	GCST90001428	2	1	TRUE	0.006345546	9.99E-07	1.702318737	0.006345546	23.34108383
rs4038038	A	G	A	G	0.1177	0.0272	0.359	0.3983	FALSE	FALSE	FALSE	finn-b-C3_KIDNEY_NOTRENALPELVIS	0.0472	0.5641	1.00E+05	Malignant neoplasm of kidney, except renal pelvis || id:finn-b-C3_KIDNEY_NOTRENALPELVIS	0.02529	3.36E-06	3657	IgD- CD38dim B cell %B cell	TRUE	reported	GCST90001428	2	1	TRUE	0.005891174	3.32E-06	1.529365572	0.005891174	21.65984114
rs73205209	C	T	C	T	0.3323	0.1962	0.0334	0.004697	FALSE	FALSE	FALSE	finn-b-C3_KIDNEY_NOTRENALPELVIS	0.3542	0.5797	1.00E+05	Malignant neoplasm of kidney, except renal pelvis || id:finn-b-C3_KIDNEY_NOTRENALPELVIS	0.07083	2.82E-06	3657	IgD- CD38dim B cell %B cell	TRUE	reported	GCST90001428	2	1	TRUE	0.005985926	3.07E-06	4.283312119	0.005985926	22.01031201
rs75273600	A	G	A	G	0.6398	0.0409	0.0093	0.01315	FALSE	FALSE	FALSE	finn-b-C3_KIDNEY_NOTRENALPELVIS	0.2031	0.8404	1.00E+05	Malignant neoplasm of kidney, except renal pelvis || id:finn-b-C3_KIDNEY_NOTRENALPELVIS	0.1253	3.46E-07	3657	IgD- CD38dim B cell %B cell	TRUE	reported	GCST90001428	2	1	TRUE	0.007082913	4.06E-07	7.577283757	0.007082913	26.07271933
rs75659776	T	C	T	C	0.2621	0.0139	0.0515	0.1109	FALSE	FALSE	FALSE	finn-b-C3_KIDNEY_NOTRENALPELVIS	0.0745	0.8519	1.00E+05	Malignant neoplasm of kidney, except renal pelvis || id:finn-b-C3_KIDNEY_NOTRENALPELVIS	0.05581	2.74E-06	3657	IgD- CD38dim B cell %B cell	TRUE	reported	GCST90001428	2	1	TRUE	0.005998047	3.48E-07	3.375005638	0.005998047	22.05514904
rs80216562	A	G	A	G	-0.3698	0.1392	0.029	0.03046	FALSE	FALSE	FALSE	finn-b-C3_KIDNEY_NOTRENALPELVIS	0.1348	0.3019	1.00E+05	Malignant neoplasm of kidney, except renal pelvis || id:finn-b-C3_KIDNEY_NOTRENALPELVIS	0.07231	3.31E-07	3657	IgD- CD38dim B cell %B cell	TRUE	reported	GCST90001428	2	1	TRUE	0.007104821	1.07E-05	4.372812358	0.007104821	26.15393804
rs9424499	C	G	C	G	-0.5857	-0.067	0.0109	0.07876	FALSE	TRUE	FALSE	finn-b-C3_KIDNEY_NOTRENALPELVIS	0.0856	0.4337	1.00E+05	Malignant neoplasm of kidney, except renal pelvis || id:finn-b-C3_KIDNEY_NOTRENALPELVIS	0.1138	2.81E-07	3657	IgD- CD38dim B cell %B cell	TRUE	reported	GCST90001428	2	1	TRUE	0.007195192	6.13E-06	6.88184271	0.007195192	26.48902199
rs10103048	C	A	C	A	0.126	0.0374	0.7321	0.5856	FALSE	FALSE	FALSE	finn-b-C3_KIDNEY_NOTRENALPELVIS	0.0468	0.4239	1.00E+05	Malignant neoplasm of kidney, except renal pelvis || id:finn-b-C3_KIDNEY_NOTRENALPELVIS	0.02692	2.99E-06	3656	IgD+ CD38+ B cell %lymphocyte	TRUE	reported	GCST90001429	2	1	TRUE	0.005959728	6.39E-06	1.627714188	0.005959728	21.90740712
rs10832409	A	G	A	G	0.1495	0.0306	0.1722	0.1531	FALSE	FALSE	FALSE	finn-b-C3_KIDNEY_NOTRENALPELVIS	0.0641	0.632799	1.00E+05	Malignant neoplasm of kidney, except renal pelvis || id:finn-b-C3_KIDNEY_NOTRENALPELVIS	0.03227	3.74E-06	3656	IgD+ CD38+ B cell %lymphocyte	TRUE	reported	GCST90001429	2	1	TRUE	0.005839457	2.28E-06	1.95120122	0.005839457	21.46270491
rs11068290	T	C	T	C	0.3875	-0.0024	0.0231	0.03196	FALSE	FALSE	FALSE	finn-b-C3_KIDNEY_NOTRENALPELVIS	0.1309	0.9851	1.00E+05	Malignant neoplasm of kidney, except renal pelvis || id:finn-b-C3_KIDNEY_NOTRENALPELVIS	0.07937	1.09E-06	3656	IgD+ CD38+ B cell %lymphocyte	TRUE	reported	GCST90001429	2	1	TRUE	0.006480945	3.36E-09	4.799096401	0.006480945	23.83585051
rs11185560	A	G	A	G	-0.2347	-0.0385	0.9375	0.95105	FALSE	FALSE	FALSE	finn-b-C3_KIDNEY_NOTRENALPELVIS	0.1066	0.717599	1.00E+05	Malignant neoplasm of kidney, except renal pelvis || id:finn-b-C3_KIDNEY_NOTRENALPELVIS	0.05014	2.96E-06	3656	IgD+ CD38+ B cell %lymphocyte	TRUE	reported	GCST90001429	2	1	TRUE	0.005960635	1.30E-06	3.031708373	0.005960635	21.91076394
rs11682311	C	T	C	T	-0.1278	0.0641	0.3243	0.4864	FALSE	FALSE	FALSE	finn-b-C3_KIDNEY_NOTRENALPELVIS	0.0461	0.1646	1.00E+05	Malignant neoplasm of kidney, except renal pelvis || id:finn-b-C3_KIDNEY_NOTRENALPELVIS	0.02599	9.11E-07	3656	IgD+ CD38+ B cell %lymphocyte	TRUE	reported	GCST90001429	2	1	TRUE	0.006573796	1.93E-05	1.571481863	0.006573796	24.17960203
rs117772462	A	T	A	T	-0.4644	0.416	0.0159	0.006256	FALSE	TRUE	FALSE	finn-b-C3_KIDNEY_NOTRENALPELVIS	0.3022	0.1687	1.00E+05	Malignant neoplasm of kidney, except renal pelvis || id:finn-b-C3_KIDNEY_NOTRENALPELVIS	0.09659	1.59E-06	3656	IgD+ CD38+ B cell %lymphocyte	TRUE	reported	GCST90001429	2	1	TRUE	0.006286555	1.89E-05	5.840301391	0.006286555	23.1163941
rs140380950	C	T	C	T	-0.3597	-0.199	0.0368	0.002433	FALSE	FALSE	FALSE	finn-b-C3_KIDNEY_NOTRENALPELVIS	0.4654	0.6689	1.00E+05	Malignant neoplasm of kidney, except renal pelvis || id:finn-b-C3_KIDNEY_NOTRENALPELVIS	0.06402	2.07E-08	3656	IgD+ CD38+ B cell %lymphocyte	TRUE	reported	GCST90001429	2	1	TRUE	0.008565349	1.83E-06	3.870960711	0.008565349	31.5681794
rs2216762	C	T	C	T	-0.1525	0.0119	0.8141	0.8376	FALSE	FALSE	FALSE	finn-b-C3_KIDNEY_NOTRENALPELVIS	0.0632	0.8505	1.00E+05	Malignant neoplasm of kidney, except renal pelvis || id:finn-b-C3_KIDNEY_NOTRENALPELVIS	0.03097	8.88E-07	3656	IgD+ CD38+ B cell %lymphocyte	TRUE	reported	GCST90001429	2	1	TRUE	0.006591988	3.55E-07	1.872596895	0.006591988	24.24695892
rs3811315	A	T	A	T	0.1771	0.1255	0.1157	0.1141	FALSE	TRUE	FALSE	finn-b-C3_KIDNEY_NOTRENALPELVIS	0.0734	0.0875709	1.00E+05	Malignant neoplasm of kidney, except renal pelvis || id:finn-b-C3_KIDNEY_NOTRENALPELVIS	0.03756	2.50E-06	3656	IgD+ CD38+ B cell %lymphocyte	TRUE	reported	GCST90001429	2	1	TRUE	0.006047599	2.92E-05	2.271060361	0.006047599	22.23237991
rs59879144	A	C	A	C	-0.4624	0.345	0.0161	0.01576	FALSE	FALSE	FALSE	finn-b-C3_KIDNEY_NOTRENALPELVIS	0.1852	0.0625101	1.00E+05	Malignant neoplasm of kidney, except renal pelvis || id:finn-b-C3_KIDNEY_NOTRENALPELVIS	0.09688	1.89E-06	3656	IgD+ CD38+ B cell %lymphocyte	TRUE	reported	GCST90001429	2	1	TRUE	0.006195832	3.47E-05	5.857836202	0.006195832	22.78071708
rs60521331	A	G	A	G	0.1158	-0.0041	0.5022	0.4968	FALSE	FALSE	FALSE	finn-b-C3_KIDNEY_NOTRENALPELVIS	0.0461	0.9294	1.00E+05	Malignant neoplasm of kidney, except renal pelvis || id:finn-b-C3_KIDNEY_NOTRENALPELVIS	0.02425	1.86E-06	3656	IgD+ CD38+ B cell %lymphocyte	TRUE	reported	GCST90001429	2	1	TRUE	0.006201879	7.91E-08	1.466272996	0.006201879	22.80308641
rs76112278	A	G	A	G	-0.4243	-0.0958	0.0194	0.01523	FALSE	FALSE	FALSE	finn-b-C3_KIDNEY_NOTRENALPELVIS	0.1932	0.6202	1.00E+05	Malignant neoplasm of kidney, except renal pelvis || id:finn-b-C3_KIDNEY_NOTRENALPELVIS	0.08741	1.26E-06	3656	IgD+ CD38+ B cell %lymphocyte	TRUE	reported	GCST90001429	2	1	TRUE	0.006407133	2.46E-06	5.285233922	0.006407133	23.56263322
rs76660971	A	G	A	G	-0.1368	-0.0327	0.2299	0.137	FALSE	FALSE	FALSE	finn-b-C3_KIDNEY_NOTRENALPELVIS	0.0676	0.6285	1.00E+05	Malignant neoplasm of kidney, except renal pelvis || id:finn-b-C3_KIDNEY_NOTRENALPELVIS	0.02874	2.03E-06	3656	IgD+ CD38+ B cell %lymphocyte	TRUE	reported	GCST90001429	2	1	TRUE	0.006162339	2.34E-06	1.737760244	0.006162339	22.65680502
rs78658073	A	G	A	G	1.792	-0.1164	0.001	0.02048	FALSE	FALSE	FALSE	finn-b-C3_KIDNEY_NOTRENALPELVIS	0.1651	0.4806	1.00E+05	Malignant neoplasm of kidney, except renal pelvis || id:finn-b-C3_KIDNEY_NOTRENALPELVIS	0.3659	1.01E-06	3656	IgD+ CD38+ B cell %lymphocyte	TRUE	reported	GCST90001429	2	1	TRUE	0.006521405	4.97E-06	22.12409441	0.006521405	23.98563341
rs80330977	A	G	A	G	-0.2327	0.2244	0.0814	0.05668	FALSE	FALSE	FALSE	finn-b-C3_KIDNEY_NOTRENALPELVIS	0.1001	0.0249902	1.00E+05	Malignant neoplasm of kidney, except renal pelvis || id:finn-b-C3_KIDNEY_NOTRENALPELVIS	0.04501	2.47E-07	3656	IgD+ CD38+ B cell %lymphocyte	TRUE	reported	GCST90001429	2	1	TRUE	0.007261744	5.03E-05	2.721523611	0.007261744	26.72850947
rs11657531	T	C	T	C	-0.1167	-0.103	0.4884	0.3817	FALSE	FALSE	FALSE	finn-b-C3_KIDNEY_NOTRENALPELVIS	0.0477	0.0308397	1.00E+05	Malignant neoplasm of kidney, except renal pelvis || id:finn-b-C3_KIDNEY_NOTRENALPELVIS	0.0237	8.84E-07	3656	IgD+ CD38dim B cell %lymphocyte	TRUE	reported	GCST90001430	2	1	TRUE	0.006591803	4.66E-05	1.43301732	0.006591803	24.24627464
rs12516105	C	T	C	T	0.1502	-0.0843	0.1737	0.257	FALSE	FALSE	FALSE	finn-b-C3_KIDNEY_NOTRENALPELVIS	0.0531	0.1124	1.00E+05	Malignant neoplasm of kidney, except renal pelvis || id:finn-b-C3_KIDNEY_NOTRENALPELVIS	0.03243	3.75E-06	3656	IgD+ CD38dim B cell %lymphocyte	TRUE	reported	GCST90001430	2	1	TRUE	0.00583627	2.52E-05	1.960875599	0.00583627	21.45092221
rs12874404	G	A	G	A	0.1366	-0.0698	0.3256	0.03512	FALSE	FALSE	FALSE	finn-b-C3_KIDNEY_NOTRENALPELVIS	0.1276	0.5846	1.00E+05	Malignant neoplasm of kidney, except renal pelvis || id:finn-b-C3_KIDNEY_NOTRENALPELVIS	0.02617	1.90E-07	3656	IgD+ CD38dim B cell %lymphocyte	TRUE	reported	GCST90001430	2	1	TRUE	0.00740115	2.99E-06	1.582365539	0.00740115	27.245448
rs142838362	T	C	T	C	0.2463	-0.209	0.0577	0.01765	FALSE	FALSE	FALSE	finn-b-C3_KIDNEY_NOTRENALPELVIS	0.1758	0.2344	1.00E+05	Malignant neoplasm of kidney, except renal pelvis || id:finn-b-C3_KIDNEY_NOTRENALPELVIS	0.05243	2.72E-06	3656	IgD+ CD38dim B cell %lymphocyte	TRUE	reported	GCST90001430	2	1	TRUE	0.006003238	1.41E-05	3.170172916	0.006003238	22.06831164
rs143109147	C	T	C	T	2.959	-0.1654	4.00E-04	0.03324	FALSE	FALSE	FALSE	finn-b-C3_KIDNEY_NOTRENALPELVIS	0.1309	0.2064	1.00E+05	Malignant neoplasm of kidney, except renal pelvis || id:finn-b-C3_KIDNEY_NOTRENALPELVIS	0.5843	4.28E-07	3656	IgD+ CD38dim B cell %lymphocyte	TRUE	reported	GCST90001430	2	1	TRUE	0.006969669	1.60E-05	35.32962111	0.006969669	25.64591259
rs16974449	A	C	A	C	0.1233	0.0556	0.4851	0.2997	FALSE	FALSE	FALSE	finn-b-C3_KIDNEY_NOTRENALPELVIS	0.0504	0.2694	1.00E+05	Malignant neoplasm of kidney, except renal pelvis || id:finn-b-C3_KIDNEY_NOTRENALPELVIS	0.02445	4.78E-07	3656	IgD+ CD38dim B cell %lymphocyte	TRUE	reported	GCST90001430	2	1	TRUE	0.006911745	1.22E-05	1.47836597	0.006911745	25.43129211
rs28399382	T	C	T	C	0.1411	0.0408	0.1982	0.119	FALSE	FALSE	FALSE	finn-b-C3_KIDNEY_NOTRENALPELVIS	0.0708	0.5643	1.00E+05	Malignant neoplasm of kidney, except renal pelvis || id:finn-b-C3_KIDNEY_NOTRENALPELVIS	0.0308	4.74E-06	3656	IgD+ CD38dim B cell %lymphocyte	TRUE	reported	GCST90001430	2	1	TRUE	0.005710798	3.32E-06	1.862317868	0.005710798	20.98710786
rs55708924	G	A	G	A	-0.4222	-0.0738	0.0185	0.03496	FALSE	FALSE	FALSE	finn-b-C3_KIDNEY_NOTRENALPELVIS	0.1263	0.559	1.00E+05	Malignant neoplasm of kidney, except renal pelvis || id:finn-b-C3_KIDNEY_NOTRENALPELVIS	0.08736	1.40E-06	3656	IgD+ CD38dim B cell %lymphocyte	TRUE	reported	GCST90001430	2	1	TRUE	0.006351488	3.41E-06	5.282210679	0.006351488	23.35668519
rs60521331	A	G	A	G	0.1214	-0.0041	0.5022	0.4968	FALSE	FALSE	FALSE	finn-b-C3_KIDNEY_NOTRENALPELVIS	0.0461	0.9294	1.00E+05	Malignant neoplasm of kidney, except renal pelvis || id:finn-b-C3_KIDNEY_NOTRENALPELVIS	0.02433	6.26E-07	3656	IgD+ CD38dim B cell %lymphocyte	TRUE	reported	GCST90001430	2	1	TRUE	0.006767613	7.91E-08	1.471110186	0.006767613	24.89735178
rs60953943	A	G	A	G	-0.4228	-0.362	0.0204	0.005108	FALSE	FALSE	FALSE	finn-b-C3_KIDNEY_NOTRENALPELVIS	0.3104	0.2435	1.00E+05	Malignant neoplasm of kidney, except renal pelvis || id:finn-b-C3_KIDNEY_NOTRENALPELVIS	0.08863	1.91E-06	3656	IgD+ CD38dim B cell %lymphocyte	TRUE	reported	GCST90001430	2	1	TRUE	0.006189329	1.36E-05	5.359001059	0.006189329	22.75665674
rs6131010	G	A	G	A	-0.1184	-0.0728	0.6172	0.716	FALSE	FALSE	FALSE	finn-b-C3_KIDNEY_NOTRENALPELVIS	0.0511	0.1543	1.00E+05	Malignant neoplasm of kidney, except renal pelvis || id:finn-b-C3_KIDNEY_NOTRENALPELVIS	0.02588	4.95E-06	3656	IgD+ CD38dim B cell %lymphocyte	TRUE	reported	GCST90001430	2	1	TRUE	0.00569542	2.03E-05	1.564830728	0.00569542	20.93027145
rs62474511	T	A	T	A	0.2018	-0.0244	0.0927	0.1351	FALSE	TRUE	FALSE	finn-b-C3_KIDNEY_NOTRENALPELVIS	0.0675	0.718399	1.00E+05	Malignant neoplasm of kidney, except renal pelvis || id:finn-b-C3_KIDNEY_NOTRENALPELVIS	0.04179	1.42E-06	3656	IgD+ CD38dim B cell %lymphocyte	TRUE	reported	GCST90001430	2	1	TRUE	0.006341126	1.31E-06	2.526826743	0.006341126	23.31833738
rs655580	A	G	A	G	0.1258	0.1323	0.4571	0.347	FALSE	FALSE	FALSE	finn-b-C3_KIDNEY_NOTRENALPELVIS	0.0486	0.00649501	1.00E+05	Malignant neoplasm of kidney, except renal pelvis || id:finn-b-C3_KIDNEY_NOTRENALPELVIS	0.02423	2.19E-07	3656	IgD+ CD38dim B cell %lymphocyte	TRUE	reported	GCST90001430	2	1	TRUE	0.007323081	7.41E-05	1.465063699	0.007323081	26.95593832
rs6831487	G	T	G	T	0.1165	-0.0514	0.4702	0.2884	FALSE	FALSE	FALSE	finn-b-C3_KIDNEY_NOTRENALPELVIS	0.051	0.3136	1.00E+05	Malignant neoplasm of kidney, except renal pelvis || id:finn-b-C3_KIDNEY_NOTRENALPELVIS	0.02467	2.42E-06	3656	IgD+ CD38dim B cell %lymphocyte	TRUE	reported	GCST90001430	2	1	TRUE	0.006066002	1.02E-05	1.49166824	0.006066002	22.30044615
rs74151247	A	C	A	C	0.348	0.1107	0.0302	0.01444	FALSE	FALSE	FALSE	finn-b-C3_KIDNEY_NOTRENALPELVIS	0.1963	0.5727	1.00E+05	Malignant neoplasm of kidney, except renal pelvis || id:finn-b-C3_KIDNEY_NOTRENALPELVIS	0.07127	1.09E-06	3656	IgD+ CD38dim B cell %lymphocyte	TRUE	reported	GCST90001430	2	1	TRUE	0.00648264	3.18E-06	4.309330988	0.00648264	23.84212553
rs75319860	C	T	C	T	0.3651	-0.2667	0.0249	0.01324	FALSE	FALSE	FALSE	finn-b-C3_KIDNEY_NOTRENALPELVIS	0.1981	0.1783	1.00E+05	Malignant neoplasm of kidney, except renal pelvis || id:finn-b-C3_KIDNEY_NOTRENALPELVIS	0.07896	3.91E-06	3656	IgD+ CD38dim B cell %lymphocyte	TRUE	reported	GCST90001430	2	1	TRUE	0.005817108	1.81E-05	4.774305806	0.005817108	21.38008299
rs75474045	A	G	A	G	0.503	0.0431	0.0126	0.02188	FALSE	FALSE	FALSE	finn-b-C3_KIDNEY_NOTRENALPELVIS	0.1649	0.7939	1.00E+05	Malignant neoplasm of kidney, except renal pelvis || id:finn-b-C3_KIDNEY_NOTRENALPELVIS	0.1077	3.13E-06	3656	IgD+ CD38dim B cell %lymphocyte	TRUE	reported	GCST90001430	2	1	TRUE	0.00593405	6.83E-07	6.51206605	0.00593405	21.81245576
rs76400856	C	A	C	A	0.2233	0.0282	0.0639	0.07159	FALSE	FALSE	FALSE	finn-b-C3_KIDNEY_NOTRENALPELVIS	0.0889	0.751299	1.00E+05	Malignant neoplasm of kidney, except renal pelvis || id:finn-b-C3_KIDNEY_NOTRENALPELVIS	0.0485	4.30E-06	3656	IgD+ CD38dim B cell %lymphocyte	TRUE	reported	GCST90001430	2	1	TRUE	0.00576784	1.01E-06	2.932545993	0.00576784	21.19795515
rs7840067	C	T	C	T	-0.1537	0.0694	0.1978	0.2301	FALSE	FALSE	FALSE	finn-b-C3_KIDNEY_NOTRENALPELVIS	0.0545	0.2026	1.00E+05	Malignant neoplasm of kidney, except renal pelvis || id:finn-b-C3_KIDNEY_NOTRENALPELVIS	0.03026	3.96E-07	3656	IgD+ CD38dim B cell %lymphocyte	TRUE	reported	GCST90001430	2	1	TRUE	0.007011093	1.62E-05	1.82966684	0.007011093	25.79941673
rs10444793	A	G	A	G	-0.4323	-0.1395	0.0181	0.01675	FALSE	FALSE	FALSE	finn-b-C3_KIDNEY_NOTRENALPELVIS	0.1813	0.4417	1.00E+05	Malignant neoplasm of kidney, except renal pelvis || id:finn-b-C3_KIDNEY_NOTRENALPELVIS	0.09225	2.89E-06	3656	IgD+ CD38- B cell %lymphocyte	TRUE	reported	GCST90001431	2	1	TRUE	0.005974023	5.92E-06	5.577883873	0.005974023	21.96027232
rs12146653	C	T	C	T	0.1892	0.0265	0.0964	0.08541	FALSE	FALSE	FALSE	finn-b-C3_KIDNEY_NOTRENALPELVIS	0.0828	0.7491	1.00E+05	Malignant neoplasm of kidney, except renal pelvis || id:finn-b-C3_KIDNEY_NOTRENALPELVIS	0.04126	4.66E-06	3656	IgD+ CD38- B cell %lymphocyte	TRUE	reported	GCST90001431	2	1	TRUE	0.005721676	1.02E-06	2.494780364	0.005721676	21.02731481
rs12197754	C	T	C	T	-0.1427	-0.0208	0.2014	0.2909	FALSE	FALSE	FALSE	finn-b-C3_KIDNEY_NOTRENALPELVIS	0.0506	0.6811	1.00E+05	Malignant neoplasm of kidney, except renal pelvis || id:finn-b-C3_KIDNEY_NOTRENALPELVIS	0.03115	4.75E-06	3656	IgD+ CD38- B cell %lymphocyte	TRUE	reported	GCST90001431	2	1	TRUE	0.005710526	1.69E-06	1.883480571	0.005710526	20.98610514
rs12829274	G	A	G	A	-0.2515	0.0692	0.0618	0.07078	FALSE	FALSE	FALSE	finn-b-C3_KIDNEY_NOTRENALPELVIS	0.0901	0.4424	1.00E+05	Malignant neoplasm of kidney, except renal pelvis || id:finn-b-C3_KIDNEY_NOTRENALPELVIS	0.05194	1.34E-06	3656	IgD+ CD38- B cell %lymphocyte	TRUE	reported	GCST90001431	2	1	TRUE	0.006375669	5.90E-06	3.140545131	0.006375669	23.44617964
rs12874404	G	A	G	A	0.1714	-0.0698	0.3256	0.03512	FALSE	FALSE	FALSE	finn-b-C3_KIDNEY_NOTRENALPELVIS	0.1276	0.5846	1.00E+05	Malignant neoplasm of kidney, except renal pelvis || id:finn-b-C3_KIDNEY_NOTRENALPELVIS	0.02663	1.39E-10	3656	IgD+ CD38- B cell %lymphocyte	TRUE	reported	GCST90001431	2	1	TRUE	0.011210235	2.99E-06	1.610179377	0.011210235	41.42660108
rs28594458	G	C	G	C	-0.1135	-0.1127	0.4918	0.3969	FALSE	TRUE	TRUE	finn-b-C3_KIDNEY_NOTRENALPELVIS	0.0472	0.0169099	1.00E+05	Malignant neoplasm of kidney, except renal pelvis || id:finn-b-C3_KIDNEY_NOTRENALPELVIS	0.02418	2.77E-06	3656	IgD+ CD38- B cell %lymphocyte	TRUE	reported	GCST90001431	2	1	FALSE	0.005993765	5.70E-05	1.462040456	0.005993765	22.03327881
rs35088452	A	C	A	C	-0.1352	-0.0669	0.7471	0.675	FALSE	FALSE	FALSE	finn-b-C3_KIDNEY_NOTRENALPELVIS	0.0493	0.1747	1.00E+05	Malignant neoplasm of kidney, except renal pelvis || id:finn-b-C3_KIDNEY_NOTRENALPELVIS	0.02849	2.16E-06	3656	IgD+ CD38- B cell %lymphocyte	TRUE	reported	GCST90001431	2	1	TRUE	0.006125359	1.84E-05	1.722644028	0.006125359	22.52000511
rs62235484	A	G	A	G	0.4662	-0.0735	0.0175	0.05681	FALSE	FALSE	FALSE	finn-b-C3_KIDNEY_NOTRENALPELVIS	0.0996	0.4602	1.00E+05	Malignant neoplasm of kidney, except renal pelvis || id:finn-b-C3_KIDNEY_NOTRENALPELVIS	0.09386	7.14E-07	3656	IgD+ CD38- B cell %lymphocyte	TRUE	reported	GCST90001431	2	1	TRUE	0.006706447	5.45E-06	5.675232307	0.006706447	24.6708117
rs6895553	C	T	C	T	-0.199	0.0684	0.0946	0.07611	FALSE	FALSE	FALSE	finn-b-C3_KIDNEY_NOTRENALPELVIS	0.0883	0.4389	1.00E+05	Malignant neoplasm of kidney, except renal pelvis || id:finn-b-C3_KIDNEY_NOTRENALPELVIS	0.04272	3.30E-06	3656	IgD+ CD38- B cell %lymphocyte	TRUE	reported	GCST90001431	2	1	TRUE	0.00590342	6.00E-06	2.583059068	0.00590342	21.69919711
rs72706301	A	G	A	G	0.448	-0.2001	0.0179	0.01612	FALSE	FALSE	FALSE	finn-b-C3_KIDNEY_NOTRENALPELVIS	0.183	0.274	1.00E+05	Malignant neoplasm of kidney, except renal pelvis || id:finn-b-C3_KIDNEY_NOTRENALPELVIS	0.09406	1.98E-06	3656	IgD+ CD38- B cell %lymphocyte	TRUE	reported	GCST90001431	2	1	TRUE	0.006170063	1.20E-05	5.68732528	0.006170063	22.68538108
rs77055472	A	T	A	T	-0.2682	-0.1776	0.0495	0.02016	FALSE	TRUE	FALSE	finn-b-C3_KIDNEY_NOTRENALPELVIS	0.1634	0.2769	1.00E+05	Malignant neoplasm of kidney, except renal pelvis || id:finn-b-C3_KIDNEY_NOTRENALPELVIS	0.05762	3.36E-06	3656	IgD+ CD38- B cell %lymphocyte	TRUE	reported	GCST90001431	2	1	TRUE	0.005894338	1.18E-05	3.483985569	0.005894338	21.66561588
rs77762131	C	G	C	G	0.3532	0.3966	0.045	0.007255	FALSE	TRUE	FALSE	finn-b-C3_KIDNEY_NOTRENALPELVIS	0.2745	0.1485	1.00E+05	Malignant neoplasm of kidney, except renal pelvis || id:finn-b-C3_KIDNEY_NOTRENALPELVIS	0.058	1.25E-09	3656	IgD+ CD38- B cell %lymphocyte	TRUE	reported	GCST90001431	2	1	TRUE	0.010046886	2.09E-05	3.506962218	0.010046886	37.08390012
rs78007261	T	C	T	C	-0.3003	-0.1129	0.0379	0.006027	FALSE	FALSE	FALSE	finn-b-C3_KIDNEY_NOTRENALPELVIS	0.2988	0.705601	1.00E+05	Malignant neoplasm of kidney, except renal pelvis || id:finn-b-C3_KIDNEY_NOTRENALPELVIS	0.06556	4.81E-06	3656	IgD+ CD38- B cell %lymphocyte	TRUE	reported	GCST90001431	2	1	TRUE	0.005709231	1.43E-06	3.964076604	0.005709231	20.98131841
rs78009119	G	T	G	T	-0.5085	0.0064	0.0137	0.002526	FALSE	FALSE	FALSE	finn-b-C3_KIDNEY_NOTRENALPELVIS	0.4694	0.9892	1.00E+05	Malignant neoplasm of kidney, except renal pelvis || id:finn-b-C3_KIDNEY_NOTRENALPELVIS	0.1078	2.50E-06	3656	IgD+ CD38- B cell %lymphocyte	TRUE	reported	GCST90001431	2	1	TRUE	0.006052562	1.86E-09	6.518112537	0.006052562	22.25073661
rs112135308	G	C	G	C	0.416	0.0561	0.0174	0.03906	FALSE	TRUE	FALSE	finn-b-C3_KIDNEY_NOTRENALPELVIS	0.1214	0.643899	1.00E+05	Malignant neoplasm of kidney, except renal pelvis || id:finn-b-C3_KIDNEY_NOTRENALPELVIS	0.08833	2.57E-06	3656	Unswitched memory B cell %lymphocyte	TRUE	reported	GCST90001432	2	1	TRUE	0.006033556	2.14E-06	5.340861599	0.006033556	22.18044221
rs11657759	C	A	C	A	-0.1271	-0.109	0.4903	0.4006	FALSE	FALSE	FALSE	finn-b-C3_KIDNEY_NOTRENALPELVIS	0.0469	0.0200701	1.00E+05	Malignant neoplasm of kidney, except renal pelvis || id:finn-b-C3_KIDNEY_NOTRENALPELVIS	0.02394	1.16E-07	3656	Unswitched memory B cell %lymphocyte	TRUE	reported	GCST90001432	2	1	TRUE	0.007654856	5.40E-05	1.447528888	0.007654856	28.18660757
rs11794578	G	T	G	T	0.1189	-0.0278	0.4521	0.5623	FALSE	FALSE	FALSE	finn-b-C3_KIDNEY_NOTRENALPELVIS	0.0464	0.549201	1.00E+05	Malignant neoplasm of kidney, except renal pelvis || id:finn-b-C3_KIDNEY_NOTRENALPELVIS	0.02437	1.12E-06	3656	Unswitched memory B cell %lymphocyte	TRUE	reported	GCST90001432	2	1	TRUE	0.006472381	3.59E-06	1.47352878	0.006472381	23.8041485
rs12829274	G	A	G	A	-0.2536	0.0692	0.0618	0.07078	FALSE	FALSE	FALSE	finn-b-C3_KIDNEY_NOTRENALPELVIS	0.0901	0.4424	1.00E+05	Malignant neoplasm of kidney, except renal pelvis || id:finn-b-C3_KIDNEY_NOTRENALPELVIS	0.0511	7.31E-07	3656	Unswitched memory B cell %lymphocyte	TRUE	reported	GCST90001432	2	1	TRUE	0.006695309	5.90E-06	3.089754644	0.006695309	24.62956254
rs12874404	G	A	G	A	0.1827	-0.0698	0.3256	0.03512	FALSE	FALSE	FALSE	finn-b-C3_KIDNEY_NOTRENALPELVIS	0.1276	0.5846	1.00E+05	Malignant neoplasm of kidney, except renal pelvis || id:finn-b-C3_KIDNEY_NOTRENALPELVIS	0.02625	4.02E-12	3656	Unswitched memory B cell %lymphocyte	TRUE	reported	GCST90001432	2	1	TRUE	0.013083691	2.99E-06	1.587202728	0.013083691	48.4416
rs141247883	G	A	G	A	-0.3185	0.3268	0.0319	0.001286	FALSE	FALSE	FALSE	finn-b-C3_KIDNEY_NOTRENALPELVIS	0.6539	0.6173	1.00E+05	Malignant neoplasm of kidney, except renal pelvis || id:finn-b-C3_KIDNEY_NOTRENALPELVIS	0.06842	3.35E-06	3656	Unswitched memory B cell %lymphocyte	TRUE	reported	GCST90001432	2	1	TRUE	0.00589544	2.50E-06	4.13700612	0.00589544	21.66969175
rs143553941	C	G	C	G	0.501	0.0942	0.013	0.01438	FALSE	TRUE	FALSE	finn-b-C3_KIDNEY_NOTRENALPELVIS	0.195	0.6293	1.00E+05	Malignant neoplasm of kidney, except renal pelvis || id:finn-b-C3_KIDNEY_NOTRENALPELVIS	0.107	2.96E-06	3656	Unswitched memory B cell %lymphocyte	TRUE	reported	GCST90001432	2	1	TRUE	0.005964052	2.33E-06	6.469740644	0.005964052	21.92339942
rs2956955	C	T	C	T	-0.3254	0.2469	0.9661	0.9932	FALSE	FALSE	FALSE	finn-b-C3_KIDNEY_NOTRENALPELVIS	0.2808	0.3793	1.00E+05	Malignant neoplasm of kidney, except renal pelvis || id:finn-b-C3_KIDNEY_NOTRENALPELVIS	0.06746	1.47E-06	3656	Unswitched memory B cell %lymphocyte	TRUE	reported	GCST90001432	2	1	TRUE	0.006327283	7.73E-06	4.078959849	0.006327283	23.26710895
rs55712190	T	C	T	C	0.2264	0.0079	0.074	0.2443	FALSE	FALSE	FALSE	finn-b-C3_KIDNEY_NOTRENALPELVIS	0.0538	0.8831	1.00E+05	Malignant neoplasm of kidney, except renal pelvis || id:finn-b-C3_KIDNEY_NOTRENALPELVIS	0.04694	1.47E-06	3656	Unswitched memory B cell %lymphocyte	TRUE	reported	GCST90001432	2	1	TRUE	0.006326186	2.16E-07	2.838220802	0.006326186	23.26305109
rs6032660	A	G	A	G	-0.1525	-0.0603	0.6359	0.7268	FALSE	FALSE	FALSE	finn-b-C3_KIDNEY_NOTRENALPELVIS	0.0518	0.2444	1.00E+05	Malignant neoplasm of kidney, except renal pelvis || id:finn-b-C3_KIDNEY_NOTRENALPELVIS	0.02629	7.20E-09	3656	Unswitched memory B cell %lymphocyte	TRUE	reported	GCST90001432	2	1	TRUE	0.0091245	1.36E-05	1.589621323	0.0091245	33.64794265
rs6557137	T	C	T	C	-0.1494	-0.0015	0.1838	0.1554	FALSE	FALSE	FALSE	finn-b-C3_KIDNEY_NOTRENALPELVIS	0.0633	0.9807	1.00E+05	Malignant neoplasm of kidney, except renal pelvis || id:finn-b-C3_KIDNEY_NOTRENALPELVIS	0.03221	3.62E-06	3656	Unswitched memory B cell %lymphocyte	TRUE	reported	GCST90001432	2	1	TRUE	0.005853312	5.62E-09	1.947573328	0.005853312	21.51392971
rs7254039	A	G	A	G	-0.2695	0.1778	0.0435	0.05569	FALSE	FALSE	FALSE	finn-b-C3_KIDNEY_NOTRENALPELVIS	0.1007	0.0775604	1.00E+05	Malignant neoplasm of kidney, except renal pelvis || id:finn-b-C3_KIDNEY_NOTRENALPELVIS	0.05778	3.21E-06	3656	Unswitched memory B cell %lymphocyte	TRUE	reported	GCST90001432	2	1	TRUE	0.005918558	3.12E-05	3.493659948	0.005918558	21.75516913
rs73192651	T	C	T	C	0.5455	-0.072	0.02	0.01626	FALSE	FALSE	FALSE	finn-b-C3_KIDNEY_NOTRENALPELVIS	0.1856	0.697999	1.00E+05	Malignant neoplasm of kidney, except renal pelvis || id:finn-b-C3_KIDNEY_NOTRENALPELVIS	0.08807	6.54E-10	3656	Unswitched memory B cell %lymphocyte	TRUE	reported	GCST90001432	2	1	TRUE	0.01039032	1.50E-06	5.325140734	0.01039032	38.36485112
rs75766272	T	C	T	C	-0.3961	0.0102	0.0201	0.07405	FALSE	FALSE	FALSE	finn-b-C3_KIDNEY_NOTRENALPELVIS	0.0897	0.9096	1.00E+05	Malignant neoplasm of kidney, except renal pelvis || id:finn-b-C3_KIDNEY_NOTRENALPELVIS	0.08527	3.52E-06	3656	Unswitched memory B cell %lymphocyte	TRUE	reported	GCST90001432	2	1	TRUE	0.005870722	1.29E-07	5.155839109	0.005870722	21.57829663
rs77762131	C	G	C	G	0.3287	0.3966	0.045	0.007255	FALSE	TRUE	FALSE	finn-b-C3_KIDNEY_NOTRENALPELVIS	0.2745	0.1485	1.00E+05	Malignant neoplasm of kidney, except renal pelvis || id:finn-b-C3_KIDNEY_NOTRENALPELVIS	0.05701	8.75E-09	3656	Unswitched memory B cell %lymphocyte	TRUE	reported	GCST90001432	2	1	TRUE	0.00901562	2.09E-05	3.447102001	0.00901562	33.24277929
rs8014978	C	T	C	T	-0.1203	0.0451	0.5737	0.4078	FALSE	FALSE	FALSE	finn-b-C3_KIDNEY_NOTRENALPELVIS	0.0474	0.3414	1.00E+05	Malignant neoplasm of kidney, except renal pelvis || id:finn-b-C3_KIDNEY_NOTRENALPELVIS	0.02463	1.08E-06	3656	Unswitched memory B cell %lymphocyte	TRUE	reported	GCST90001432	2	1	TRUE	0.006486459	9.05E-06	1.489249645	0.006486459	23.85626394
rs111407982	T	C	T	C	-0.1612	0.0109	0.1551	0.2443	FALSE	FALSE	FALSE	finn-b-C3_KIDNEY_NOTRENALPELVIS	0.0541	0.8409	1.00E+05	Malignant neoplasm of kidney, except renal pelvis || id:finn-b-C3_KIDNEY_NOTRENALPELVIS	0.03377	1.87E-06	3656	IgD- CD27- B cell %lymphocyte	TRUE	reported	GCST90001433	2	1	TRUE	0.006197258	4.06E-07	2.041898519	0.006197258	22.78599269
rs113442137	A	G	A	G	-0.2734	-0.0531	0.0472	0.08417	FALSE	FALSE	FALSE	finn-b-C3_KIDNEY_NOTRENALPELVIS	0.084	0.5273	1.00E+05	Malignant neoplasm of kidney, except renal pelvis || id:finn-b-C3_KIDNEY_NOTRENALPELVIS	0.0574	1.97E-06	3656	IgD- CD27- B cell %lymphocyte	TRUE	reported	GCST90001433	2	1	TRUE	0.006170447	4.00E-06	3.470683299	0.006170447	22.68679965
rs12654363	T	C	T	C	-0.2241	-0.0584	0.9301	0.8957	FALSE	FALSE	FALSE	finn-b-C3_KIDNEY_NOTRENALPELVIS	0.0769	0.4473	1.00E+05	Malignant neoplasm of kidney, except renal pelvis || id:finn-b-C3_KIDNEY_NOTRENALPELVIS	0.04812	3.31E-06	3656	IgD- CD27- B cell %lymphocyte	TRUE	reported	GCST90001433	2	1	TRUE	0.005900567	5.77E-06	2.909569344	0.005900567	21.68864777
rs191610741	T	C	T	C	-0.3731	-0.136	0.0257	0.01299	FALSE	FALSE	FALSE	finn-b-C3_KIDNEY_NOTRENALPELVIS	0.208	0.5134	1.00E+05	Malignant neoplasm of kidney, except renal pelvis || id:finn-b-C3_KIDNEY_NOTRENALPELVIS	0.08152	4.87E-06	3656	IgD- CD27- B cell %lymphocyte	TRUE	reported	GCST90001433	2	1	TRUE	0.00569995	4.28E-06	4.929095863	0.00569995	20.9470156
rs2250246	G	A	G	A	0.1325	0.0914	0.5341	0.6136	FALSE	FALSE	FALSE	finn-b-C3_KIDNEY_NOTRENALPELVIS	0.0475	0.05432	1.00E+05	Malignant neoplasm of kidney, except renal pelvis || id:finn-b-C3_KIDNEY_NOTRENALPELVIS	0.02454	7.13E-08	3656	IgD- CD27- B cell %lymphocyte	TRUE	reported	GCST90001433	2	1	TRUE	0.007915218	3.70E-05	1.483807808	0.007915218	29.15295886
rs2789568	C	T	C	T	-0.2462	-0.0262	0.0706	0.1641	FALSE	FALSE	FALSE	finn-b-C3_KIDNEY_NOTRENALPELVIS	0.0619	0.672699	1.00E+05	Malignant neoplasm of kidney, except renal pelvis || id:finn-b-C3_KIDNEY_NOTRENALPELVIS	0.04816	3.33E-07	3656	IgD- CD27- B cell %lymphocyte	TRUE	reported	GCST90001433	2	1	TRUE	0.007101327	1.79E-06	2.911987938	0.007101327	26.13383475
rs35574803	C	T	C	T	-0.3044	0.0552	0.0562	0.01045	FALSE	FALSE	FALSE	finn-b-C3_KIDNEY_NOTRENALPELVIS	0.2269	0.8079	1.00E+05	Malignant neoplasm of kidney, except renal pelvis || id:finn-b-C3_KIDNEY_NOTRENALPELVIS	0.05397	1.83E-08	3656	IgD- CD27- B cell %lymphocyte	TRUE	reported	GCST90001433	2	1	TRUE	0.008630806	5.92E-07	3.263288809	0.008630806	31.81152288
rs4810485	G	T	G	T	0.317	-0.0649	0.6313	0.7289	FALSE	FALSE	FALSE	finn-b-C3_KIDNEY_NOTRENALPELVIS	0.0519	0.2111	1.00E+05	Malignant neoplasm of kidney, except renal pelvis || id:finn-b-C3_KIDNEY_NOTRENALPELVIS	0.02622	4.98E-33	3656	IgD- CD27- B cell %lymphocyte	TRUE	reported	GCST90001433	2	1	TRUE	0.038463635	1.56E-05	1.585388782	0.038463635	146.1682844
rs4941188	A	G	A	G	-0.1285	-0.0109	0.6726	0.6354	FALSE	FALSE	FALSE	finn-b-C3_KIDNEY_NOTRENALPELVIS	0.0479	0.8206	1.00E+05	Malignant neoplasm of kidney, except renal pelvis || id:finn-b-C3_KIDNEY_NOTRENALPELVIS	0.02642	1.20E-06	3656	IgD- CD27- B cell %lymphocyte	TRUE	reported	GCST90001433	2	1	TRUE	0.006432348	5.18E-07	1.597481755	0.006432348	23.65596281
rs7260348	C	T	C	T	-0.2227	0.263	0.0722	0.06314	FALSE	FALSE	FALSE	finn-b-C3_KIDNEY_NOTRENALPELVIS	0.0967	0.00651103	1.00E+05	Malignant neoplasm of kidney, except renal pelvis || id:finn-b-C3_KIDNEY_NOTRENALPELVIS	0.04722	2.50E-06	3656	IgD- CD27- B cell %lymphocyte	TRUE	reported	GCST90001433	2	1	TRUE	0.006050403	7.40E-05	2.855150965	0.006050403	22.24274939
rs77126700	C	T	C	T	0.3695	-0.0192	0.0239	0.01023	FALSE	FALSE	FALSE	finn-b-C3_KIDNEY_NOTRENALPELVIS	0.2331	0.9342	1.00E+05	Malignant neoplasm of kidney, except renal pelvis || id:finn-b-C3_KIDNEY_NOTRENALPELVIS	0.08021	4.23E-06	3656	IgD- CD27- B cell %lymphocyte	TRUE	reported	GCST90001433	2	1	TRUE	0.005774154	6.78E-08	4.849886888	0.005774154	21.22129354
rs78756830	C	T	C	T	0.4221	0.1148	0.0194	0.007105	FALSE	FALSE	FALSE	finn-b-C3_KIDNEY_NOTRENALPELVIS	0.2862	0.6883	1.00E+05	Malignant neoplasm of kidney, except renal pelvis || id:finn-b-C3_KIDNEY_NOTRENALPELVIS	0.08746	1.45E-06	3656	IgD- CD27- B cell %lymphocyte	TRUE	reported	GCST90001433	2	1	TRUE	0.006334081	1.61E-06	5.288257166	0.006334081	23.29226692
rs78763642	A	G	A	G	-0.3442	-0.0739	0.0279	0.1074	FALSE	FALSE	FALSE	finn-b-C3_KIDNEY_NOTRENALPELVIS	0.0755	0.3278	1.00E+05	Malignant neoplasm of kidney, except renal pelvis || id:finn-b-C3_KIDNEY_NOTRENALPELVIS	0.07449	3.97E-06	3656	IgD- CD27- B cell %lymphocyte	TRUE	reported	GCST90001433	2	1	TRUE	0.005809342	9.58E-06	4.504027856	0.005809342	21.35137181
rs11653761	T	G	T	G	-0.1491	-0.0446	0.592	0.5982	FALSE	FALSE	FALSE	finn-b-C3_KIDNEY_NOTRENALPELVIS	0.047	0.3433	1.00E+05	Malignant neoplasm of kidney, except renal pelvis || id:finn-b-C3_KIDNEY_NOTRENALPELVIS	0.02489	2.30E-09	3656	Switched memory B cell %lymphocyte	TRUE	reported	GCST90001434	2	1	TRUE	0.00972507	9.00E-06	1.504970511	0.00972507	35.88438386
rs118076634	T	C	T	C	1.115	0.0262	0.0025	0.05015	FALSE	FALSE	FALSE	finn-b-C3_KIDNEY_NOTRENALPELVIS	0.1074	0.8072	1.00E+05	Malignant neoplasm of kidney, except renal pelvis || id:finn-b-C3_KIDNEY_NOTRENALPELVIS	0.2283	1.08E-06	3656	Switched memory B cell %lymphocyte	TRUE	reported	GCST90001434	2	1	TRUE	0.006485502	5.95E-07	13.80412887	0.006485502	23.85272009
rs12426629	G	C	G	C	-0.2182	-0.0784	0.0989	0.1582	FALSE	TRUE	FALSE	finn-b-C3_KIDNEY_NOTRENALPELVIS	0.0641	0.2218	1.00E+05	Malignant neoplasm of kidney, except renal pelvis || id:finn-b-C3_KIDNEY_NOTRENALPELVIS	0.04316	4.52E-07	3656	Switched memory B cell %lymphocyte	TRUE	reported	GCST90001434	2	1	TRUE	0.006946257	1.50E-05	2.609663609	0.006946257	25.55916258
rs1519526	C	T	C	T	0.1674	0.0523	0.1957	0.1507	FALSE	FALSE	FALSE	finn-b-C3_KIDNEY_NOTRENALPELVIS	0.0652	0.4224	1.00E+05	Malignant neoplasm of kidney, except renal pelvis || id:finn-b-C3_KIDNEY_NOTRENALPELVIS	0.03168	1.34E-07	3656	Switched memory B cell %lymphocyte	TRUE	reported	GCST90001434	2	1	TRUE	0.007583436	6.43E-06	1.91552695	0.007583436	27.92161674
rs17405603	T	A	T	A	-0.1343	-0.0299	0.2842	0.2941	FALSE	TRUE	FALSE	finn-b-C3_KIDNEY_NOTRENALPELVIS	0.0512	0.5589	1.00E+05	Malignant neoplasm of kidney, except renal pelvis || id:finn-b-C3_KIDNEY_NOTRENALPELVIS	0.02781	1.44E-06	3656	Switched memory B cell %lymphocyte	TRUE	reported	GCST90001434	2	1	TRUE	0.006341887	3.41E-06	1.681527919	0.006341887	23.32115458
rs190799514	C	T	C	T	0.3656	0.0686	0.0272	0.007659	FALSE	FALSE	FALSE	finn-b-C3_KIDNEY_NOTRENALPELVIS	0.2774	0.8048	1.00E+05	Malignant neoplasm of kidney, except renal pelvis || id:finn-b-C3_KIDNEY_NOTRENALPELVIS	0.07711	2.20E-06	3656	Switched memory B cell %lymphocyte	TRUE	reported	GCST90001434	2	1	TRUE	0.00611447	6.12E-07	4.662445804	0.00611447	22.47972364
rs7595246	C	T	C	T	0.1684	2.00E-04	0.1893	0.1918	FALSE	FALSE	FALSE	finn-b-C3_KIDNEY_NOTRENALPELVIS	0.059	0.9979	1.00E+05	Malignant neoplasm of kidney, except renal pelvis || id:finn-b-C3_KIDNEY_NOTRENALPELVIS	0.03143	8.92E-08	3656	Switched memory B cell %lymphocyte	TRUE	reported	GCST90001434	2	1	TRUE	0.007795217	1.15E-10	1.900410733	0.007795217	28.70750256
rs7640978	T	C	T	C	0.1649	0.0535	0.1493	0.08214	FALSE	FALSE	FALSE	finn-b-C3_KIDNEY_NOTRENALPELVIS	0.0846	0.527	1.00E+05	Malignant neoplasm of kidney, except renal pelvis || id:finn-b-C3_KIDNEY_NOTRENALPELVIS	0.0355	3.54E-06	3656	Switched memory B cell %lymphocyte	TRUE	reported	GCST90001434	2	1	TRUE	0.005870284	4.00E-06	2.146502737	0.005870284	21.57667923
rs7840395	G	A	G	A	-0.1437	-0.025	0.5715	0.4562	FALSE	FALSE	FALSE	finn-b-C3_KIDNEY_NOTRENALPELVIS	0.0462	0.588	1.00E+05	Malignant neoplasm of kidney, except renal pelvis || id:finn-b-C3_KIDNEY_NOTRENALPELVIS	0.02516	1.21E-08	3656	Switched memory B cell %lymphocyte	TRUE	reported	GCST90001434	2	1	TRUE	0.008848381	2.93E-06	1.521296024	0.008848381	32.62062387
rs9520836	G	A	G	A	0.1567	0.0587	0.5044	0.2244	FALSE	FALSE	FALSE	finn-b-C3_KIDNEY_NOTRENALPELVIS	0.0556	0.2907	1.00E+05	Malignant neoplasm of kidney, except renal pelvis || id:finn-b-C3_KIDNEY_NOTRENALPELVIS	0.02479	2.91E-10	3656	Switched memory B cell %lymphocyte	TRUE	reported	GCST90001434	2	1	TRUE	0.01081666	1.11E-05	1.498924024	0.01081666	39.95627002
rs11089305	G	A	G	A	0.1295	-0.0208	0.2882	0.3361	FALSE	FALSE	FALSE	finn-b-C3_KIDNEY_NOTRENALPELVIS	0.0492	0.671901	1.00E+05	Malignant neoplasm of kidney, except renal pelvis || id:finn-b-C3_KIDNEY_NOTRENALPELVIS	0.02684	1.45E-06	3657	Plasma Blast-Plasma Cell %lymphocyte	TRUE	reported	GCST90001435	2	1	TRUE	0.006328923	1.79E-06	1.623098931	0.006328923	23.2795464
rs116540222	T	C	T	C	1.756	0.0047	0.0011	0.01799	FALSE	FALSE	FALSE	finn-b-C3_KIDNEY_NOTRENALPELVIS	0.1709	0.9781	1.00E+05	Malignant neoplasm of kidney, except renal pelvis || id:finn-b-C3_KIDNEY_NOTRENALPELVIS	0.3749	2.92E-06	3657	Plasma Blast-Plasma Cell %lymphocyte	TRUE	reported	GCST90001435	2	1	TRUE	0.005966666	7.56E-09	22.67137814	0.005966666	21.93906639
rs12412378	A	C	A	C	-0.1755	0.0388	0.1608	0.1144	FALSE	FALSE	FALSE	finn-b-C3_KIDNEY_NOTRENALPELVIS	0.0737	0.5986	1.00E+05	Malignant neoplasm of kidney, except renal pelvis || id:finn-b-C3_KIDNEY_NOTRENALPELVIS	0.03276	9.04E-08	3657	Plasma Blast-Plasma Cell %lymphocyte	TRUE	reported	GCST90001435	2	1	TRUE	0.007790805	2.77E-06	1.981099887	0.007790805	28.69897959
rs13244540	T	G	T	G	0.2681	0.0043	0.0447	0.08752	FALSE	FALSE	FALSE	finn-b-C3_KIDNEY_NOTRENALPELVIS	0.0809	0.9572	1.00E+05	Malignant neoplasm of kidney, except renal pelvis || id:finn-b-C3_KIDNEY_NOTRENALPELVIS	0.05848	4.70E-06	3657	Plasma Blast-Plasma Cell %lymphocyte	TRUE	reported	GCST90001435	2	1	TRUE	0.005717436	2.83E-08	3.536468907	0.005717436	21.01739566
rs141365416	T	C	T	C	2.328	0.141	5.00E-04	0.04002	FALSE	FALSE	FALSE	finn-b-C3_KIDNEY_NOTRENALPELVIS	0.1197	0.2386	1.00E+05	Malignant neoplasm of kidney, except renal pelvis || id:finn-b-C3_KIDNEY_NOTRENALPELVIS	0.4961	2.79E-06	3657	Plasma Blast-Plasma Cell %lymphocyte	TRUE	reported	GCST90001435	2	1	TRUE	0.005988685	1.39E-05	30.00072204	0.005988685	22.02051633
rs148362575	T	A	T	A	2.608	0.1858	8.00E-04	0.01663	FALSE	TRUE	FALSE	finn-b-C3_KIDNEY_NOTRENALPELVIS	0.1819	0.307	1.00E+05	Malignant neoplasm of kidney, except renal pelvis || id:finn-b-C3_KIDNEY_NOTRENALPELVIS	0.5526	2.47E-06	3657	Plasma Blast-Plasma Cell %lymphocyte	TRUE	reported	GCST90001435	2	1	TRUE	0.006057138	1.04E-05	33.41745414	0.006057138	22.2737537
rs3138500	T	C	T	C	-0.2314	-0.1877	0.0678	0.018	FALSE	FALSE	FALSE	finn-b-C3_KIDNEY_NOTRENALPELVIS	0.1731	0.2784	1.00E+05	Malignant neoplasm of kidney, except renal pelvis || id:finn-b-C3_KIDNEY_NOTRENALPELVIS	0.04918	2.62E-06	3657	Plasma Blast-Plasma Cell %lymphocyte	TRUE	reported	GCST90001435	2	1	TRUE	0.006020598	1.18E-05	2.974068756	0.006020598	22.13857486
rs4785074	T	C	T	C	-0.1403	0.0124	0.6349	0.6915	FALSE	FALSE	FALSE	finn-b-C3_KIDNEY_NOTRENALPELVIS	0.0505	0.8054	1.00E+05	Malignant neoplasm of kidney, except renal pelvis || id:finn-b-C3_KIDNEY_NOTRENALPELVIS	0.02562	4.62E-08	3657	Plasma Blast-Plasma Cell %lymphocyte	TRUE	reported	GCST90001435	2	1	TRUE	0.008138061	6.03E-07	1.549321707	0.008138061	29.98866213
rs55728331	A	G	A	G	1.624	-0.0092	0.0015	0.05631	FALSE	FALSE	FALSE	finn-b-C3_KIDNEY_NOTRENALPELVIS	0.103	0.9291	1.00E+05	Malignant neoplasm of kidney, except renal pelvis || id:finn-b-C3_KIDNEY_NOTRENALPELVIS	0.3466	2.91E-06	3657	Plasma Blast-Plasma Cell %lymphocyte	TRUE	reported	GCST90001435	2	1	TRUE	0.00597072	7.98E-08	20.95998843	0.00597072	21.95406436
rs61294310	G	A	G	A	0.5223	-0.1971	0.0124	0.009851	FALSE	FALSE	FALSE	finn-b-C3_KIDNEY_NOTRENALPELVIS	0.2357	0.4032	1.00E+05	Malignant neoplasm of kidney, except renal pelvis || id:finn-b-C3_KIDNEY_NOTRENALPELVIS	0.1088	1.65E-06	3657	Plasma Blast-Plasma Cell %lymphocyte	TRUE	reported	GCST90001435	2	1	TRUE	0.006265636	6.99E-06	6.579477037	0.006265636	23.04529442
rs7255292	C	T	C	T	-0.1601	0.1091	0.853	0.8964	FALSE	FALSE	FALSE	finn-b-C3_KIDNEY_NOTRENALPELVIS	0.0773	0.1579	1.00E+05	Malignant neoplasm of kidney, except renal pelvis || id:finn-b-C3_KIDNEY_NOTRENALPELVIS	0.035	4.95E-06	3657	Plasma Blast-Plasma Cell %lymphocyte	TRUE	reported	GCST90001435	2	1	TRUE	0.005692199	1.99E-05	2.116559709	0.005692199	20.9240898
rs74326785	C	T	C	T	0.351	0.0876	0.0279	0.03475	FALSE	FALSE	FALSE	finn-b-C3_KIDNEY_NOTRENALPELVIS	0.1287	0.4961	1.00E+05	Malignant neoplasm of kidney, except renal pelvis || id:finn-b-C3_KIDNEY_NOTRENALPELVIS	0.07464	2.65E-06	3657	Plasma Blast-Plasma Cell %lymphocyte	TRUE	reported	GCST90001435	2	1	TRUE	0.006014006	4.63E-06	4.513714761	0.006014006	22.11418668
rs7449190	C	T	C	T	0.1298	-0.0933	0.7401	0.8324	FALSE	FALSE	FALSE	finn-b-C3_KIDNEY_NOTRENALPELVIS	0.0617	0.1302	1.00E+05	Malignant neoplasm of kidney, except renal pelvis || id:finn-b-C3_KIDNEY_NOTRENALPELVIS	0.028	3.67E-06	3657	Plasma Blast-Plasma Cell %lymphocyte	TRUE	reported	GCST90001435	2	1	TRUE	0.005845208	2.29E-05	1.693247767	0.005845208	21.48984694
rs10791220	G	A	G	A	-0.1793	-0.0904	0.1134	0.2122	FALSE	FALSE	FALSE	finn-b-C3_KIDNEY_NOTRENALPELVIS	0.0564	0.1086	1.00E+05	Malignant neoplasm of kidney, except renal pelvis || id:finn-b-C3_KIDNEY_NOTRENALPELVIS	0.03894	4.28E-06	3656	Memory B cell %lymphocyte	TRUE	reported	GCST90001436	2	1	TRUE	0.005768827	2.57E-05	2.354501875	0.005768827	21.20160235
rs11653761	T	G	T	G	-0.1359	-0.0446	0.592	0.5982	FALSE	FALSE	FALSE	finn-b-C3_KIDNEY_NOTRENALPELVIS	0.047	0.3433	1.00E+05	Malignant neoplasm of kidney, except renal pelvis || id:finn-b-C3_KIDNEY_NOTRENALPELVIS	0.02451	3.17E-08	3656	Memory B cell %lymphocyte	TRUE	reported	GCST90001436	2	1	TRUE	0.008343438	9.00E-06	1.481993862	0.008343438	30.74342798
rs12636848	G	T	G	T	0.1242	-0.0411	0.3031	0.4787	FALSE	FALSE	FALSE	finn-b-C3_KIDNEY_NOTRENALPELVIS	0.0464	0.3754	1.00E+05	Malignant neoplasm of kidney, except renal pelvis || id:finn-b-C3_KIDNEY_NOTRENALPELVIS	0.02655	2.98E-06	3656	Memory B cell %lymphocyte	TRUE	reported	GCST90001436	2	1	TRUE	0.005953227	7.85E-06	1.605342188	0.005953227	21.88336685
rs12763172	C	T	C	T	0.132	0.0142	0.7213	0.5445	FALSE	FALSE	FALSE	finn-b-C3_KIDNEY_NOTRENALPELVIS	0.0462	0.7583	1.00E+05	Malignant neoplasm of kidney, except renal pelvis || id:finn-b-C3_KIDNEY_NOTRENALPELVIS	0.02749	1.64E-06	3656	Memory B cell %lymphocyte	TRUE	reported	GCST90001436	2	1	TRUE	0.00627044	9.45E-07	1.662179162	0.00627044	23.05676551
rs12874404	G	A	G	A	0.2221	-0.0698	0.3256	0.03512	FALSE	FALSE	FALSE	finn-b-C3_KIDNEY_NOTRENALPELVIS	0.1276	0.5846	1.00E+05	Malignant neoplasm of kidney, except renal pelvis || id:finn-b-C3_KIDNEY_NOTRENALPELVIS	0.0262	3.31E-17	3656	Memory B cell %lymphocyte	TRUE	reported	GCST90001436	2	1	TRUE	0.019287141	2.99E-06	1.584179485	0.019287141	71.86121147
rs143003356	A	G	A	G	-0.5299	0.058	0.0115	0.02135	FALSE	FALSE	FALSE	finn-b-C3_KIDNEY_NOTRENALPELVIS	0.162	0.7205	1.00E+05	Malignant neoplasm of kidney, except renal pelvis || id:finn-b-C3_KIDNEY_NOTRENALPELVIS	0.1157	4.79E-06	3656	Memory B cell %lymphocyte	TRUE	reported	GCST90001436	2	1	TRUE	0.005707772	1.28E-06	6.995784977	0.005707772	20.97592498
rs17708396	A	C	A	C	2.518	-0.0185	5.00E-04	0.06242	FALSE	FALSE	FALSE	finn-b-C3_KIDNEY_NOTRENALPELVIS	0.0966	0.8482	1.00E+05	Malignant neoplasm of kidney, except renal pelvis || id:finn-b-C3_KIDNEY_NOTRENALPELVIS	0.5212	1.41E-06	3656	Memory B cell %lymphocyte	TRUE	reported	GCST90001436	2	1	TRUE	0.006347005	3.67E-07	31.51428807	0.006347005	23.34009597
rs34173062	A	G	A	G	0.1453	-0.189	0.2153	0.05511	FALSE	FALSE	FALSE	finn-b-C3_KIDNEY_NOTRENALPELVIS	0.1053	0.0727394	1.00E+05	Malignant neoplasm of kidney, except renal pelvis || id:finn-b-C3_KIDNEY_NOTRENALPELVIS	0.02991	1.24E-06	3656	Memory B cell %lymphocyte	TRUE	reported	GCST90001436	2	1	TRUE	0.006417029	3.22E-05	1.808504137	0.006417029	23.59926095
rs3810559	G	T	G	T	-0.1132	0.0839	0.5444	0.3944	FALSE	FALSE	FALSE	finn-b-C3_KIDNEY_NOTRENALPELVIS	0.0477	0.07837	1.00E+05	Malignant neoplasm of kidney, except renal pelvis || id:finn-b-C3_KIDNEY_NOTRENALPELVIS	0.02457	4.24E-06	3656	Memory B cell %lymphocyte	TRUE	reported	GCST90001436	2	1	TRUE	0.005775617	3.09E-05	1.485621753	0.005775617	21.22670287
rs4640493	T	A	T	A	0.1493	0.0655	0.83	0.8576	FALSE	TRUE	FALSE	finn-b-C3_KIDNEY_NOTRENALPELVIS	0.0661	0.3218	1.00E+05	Malignant neoplasm of kidney, except renal pelvis || id:finn-b-C3_KIDNEY_NOTRENALPELVIS	0.03234	4.01E-06	3656	Memory B cell %lymphocyte	TRUE	reported	GCST90001436	2	1	TRUE	0.005798896	9.82E-06	1.955433761	0.005798896	21.3127546
rs551529415	T	C	T	C	-0.5751	0.3557	0.01	0.000422	FALSE	FALSE	FALSE	finn-b-C3_KIDNEY_NOTRENALPELVIS	1.2141	0.769501	1.00E+05	Malignant neoplasm of kidney, except renal pelvis || id:finn-b-C3_KIDNEY_NOTRENALPELVIS	0.124	3.62E-06	3656	Memory B cell %lymphocyte	TRUE	reported	GCST90001436	2	1	TRUE	0.005852289	8.58E-07	7.497643363	0.005852289	21.51014633
rs7254039	A	G	A	G	-0.2668	0.1778	0.0435	0.05569	FALSE	FALSE	FALSE	finn-b-C3_KIDNEY_NOTRENALPELVIS	0.1007	0.0775604	1.00E+05	Malignant neoplasm of kidney, except renal pelvis || id:finn-b-C3_KIDNEY_NOTRENALPELVIS	0.05819	4.68E-06	3656	Memory B cell %lymphocyte	TRUE	reported	GCST90001436	2	1	TRUE	0.00572025	3.12E-05	3.518450543	0.00572025	21.02204378
rs73192651	T	C	T	C	0.442	-0.072	0.02	0.01626	FALSE	FALSE	FALSE	finn-b-C3_KIDNEY_NOTRENALPELVIS	0.1856	0.697999	1.00E+05	Malignant neoplasm of kidney, except renal pelvis || id:finn-b-C3_KIDNEY_NOTRENALPELVIS	0.08807	5.44E-07	3656	Memory B cell %lymphocyte	TRUE	reported	GCST90001436	2	1	TRUE	0.006845995	1.50E-06	5.325140734	0.006845995	25.18770197
rs75766272	T	C	T	C	-0.3971	0.0102	0.0201	0.07405	FALSE	FALSE	FALSE	finn-b-C3_KIDNEY_NOTRENALPELVIS	0.0897	0.9096	1.00E+05	Malignant neoplasm of kidney, except renal pelvis || id:finn-b-C3_KIDNEY_NOTRENALPELVIS	0.08543	3.46E-06	3656	Memory B cell %lymphocyte	TRUE	reported	GCST90001436	2	1	TRUE	0.005878276	1.29E-07	5.165513488	0.005878276	21.60622833
rs77762131	C	G	C	G	0.3049	0.3966	0.045	0.007255	FALSE	TRUE	FALSE	finn-b-C3_KIDNEY_NOTRENALPELVIS	0.2745	0.1485	1.00E+05	Malignant neoplasm of kidney, except renal pelvis || id:finn-b-C3_KIDNEY_NOTRENALPELVIS	0.05737	1.13E-07	3656	Memory B cell %lymphocyte	TRUE	reported	GCST90001436	2	1	TRUE	0.007670655	2.09E-05	3.468869353	0.007670655	28.24523217
rs974368	A	G	A	G	0.1136	-0.038	0.5141	0.5969	FALSE	FALSE	FALSE	finn-b-C3_KIDNEY_NOTRENALPELVIS	0.0472	0.4209	1.00E+05	Malignant neoplasm of kidney, except renal pelvis || id:finn-b-C3_KIDNEY_NOTRENALPELVIS	0.02464	4.17E-06	3656	Memory B cell %lymphocyte	TRUE	reported	GCST90001436	2	1	TRUE	0.005783459	6.48E-06	1.489854294	0.005783459	21.25569236
rs112850074	G	A	G	A	0.3445	-0.0012	0.031	0.03768	FALSE	FALSE	FALSE	finn-b-C3_KIDNEY_NOTRENALPELVIS	0.1284	0.9925	1.00E+05	Malignant neoplasm of kidney, except renal pelvis || id:finn-b-C3_KIDNEY_NOTRENALPELVIS	0.07141	1.46E-06	3656	Naive-mature B cell %lymphocyte	TRUE	reported	GCST90001437	2	1	TRUE	0.006328991	8.73E-10	4.317796069	0.006328991	23.27342961
rs115204570	T	G	T	G	-0.479	0.1491	0.0161	0.01273	FALSE	FALSE	FALSE	finn-b-C3_KIDNEY_NOTRENALPELVIS	0.2085	0.4745	1.00E+05	Malignant neoplasm of kidney, except renal pelvis || id:finn-b-C3_KIDNEY_NOTRENALPELVIS	0.1028	3.27E-06	3656	Naive-mature B cell %lymphocyte	TRUE	reported	GCST90001437	2	1	TRUE	0.00590668	5.11E-06	6.215788207	0.00590668	21.71124847
rs17056318	C	T	C	T	-0.2266	0.2244	0.081	0.05669	FALSE	FALSE	FALSE	finn-b-C3_KIDNEY_NOTRENALPELVIS	0.1001	0.0250098	1.00E+05	Malignant neoplasm of kidney, except renal pelvis || id:finn-b-C3_KIDNEY_NOTRENALPELVIS	0.04592	8.39E-07	3656	Naive-mature B cell %lymphocyte	TRUE	reported	GCST90001437	2	1	TRUE	0.006620075	5.03E-05	2.776546639	0.006620075	24.35095804
rs2395904	G	T	G	T	-0.1504	0.0551	0.2657	0.2666	FALSE	FALSE	FALSE	finn-b-C3_KIDNEY_NOTRENALPELVIS	0.0521	0.2907	1.00E+05	Malignant neoplasm of kidney, except renal pelvis || id:finn-b-C3_KIDNEY_NOTRENALPELVIS	0.02772	6.15E-08	3656	Naive-mature B cell %lymphocyte	TRUE	reported	GCST90001437	2	1	TRUE	0.007992007	1.12E-05	1.676086081	0.007992007	29.43806234
rs2978582	C	T	C	T	0.1509	0.0509	0.1969	0.1471	FALSE	FALSE	FALSE	finn-b-C3_KIDNEY_NOTRENALPELVIS	0.0649	0.4322	1.00E+05	Malignant neoplasm of kidney, except renal pelvis || id:finn-b-C3_KIDNEY_NOTRENALPELVIS	0.0316	1.85E-06	3656	Naive-mature B cell %lymphocyte	TRUE	reported	GCST90001437	2	1	TRUE	0.00620203	6.15E-06	1.91068976	0.00620203	22.80364725
rs35607968	T	C	T	C	0.1611	-0.0367	0.1536	0.2392	FALSE	FALSE	FALSE	finn-b-C3_KIDNEY_NOTRENALPELVIS	0.054	0.497	1.00E+05	Malignant neoplasm of kidney, except renal pelvis || id:finn-b-C3_KIDNEY_NOTRENALPELVIS	0.03434	2.83E-06	3656	Naive-mature B cell %lymphocyte	TRUE	reported	GCST90001437	2	1	TRUE	0.005987065	4.62E-06	2.076363493	0.005987065	22.0085028
rs4805840	G	A	G	A	-0.1599	-0.1829	0.823	0.9219	FALSE	FALSE	FALSE	finn-b-C3_KIDNEY_NOTRENALPELVIS	0.0862	0.0338899	1.00E+05	Malignant neoplasm of kidney, except renal pelvis || id:finn-b-C3_KIDNEY_NOTRENALPELVIS	0.03309	1.42E-06	3656	Naive-mature B cell %lymphocyte	TRUE	reported	GCST90001437	2	1	TRUE	0.006349921	4.50E-05	2.00078241	0.006349921	23.35088759
rs74151247	A	C	A	C	0.3341	0.1107	0.0302	0.01444	FALSE	FALSE	FALSE	finn-b-C3_KIDNEY_NOTRENALPELVIS	0.1963	0.5727	1.00E+05	Malignant neoplasm of kidney, except renal pelvis || id:finn-b-C3_KIDNEY_NOTRENALPELVIS	0.07265	4.39E-06	3656	Naive-mature B cell %lymphocyte	TRUE	reported	GCST90001437	2	1	TRUE	0.00575449	3.18E-06	4.392772503	0.00575449	21.14860443
rs74397782	A	G	A	G	-0.3176	0.1022	0.0343	0.05117	FALSE	FALSE	FALSE	finn-b-C3_KIDNEY_NOTRENALPELVIS	0.1053	0.3315	1.00E+05	Malignant neoplasm of kidney, except renal pelvis || id:finn-b-C3_KIDNEY_NOTRENALPELVIS	0.06621	1.68E-06	3656	Naive-mature B cell %lymphocyte	TRUE	reported	GCST90001437	2	1	TRUE	0.006257762	9.42E-06	4.003378767	0.006257762	23.00985128
rs78433555	A	C	A	C	0.2756	-0.0332	0.0501	0.01425	FALSE	FALSE	FALSE	finn-b-C3_KIDNEY_NOTRENALPELVIS	0.1974	0.8666	1.00E+05	Malignant neoplasm of kidney, except renal pelvis || id:finn-b-C3_KIDNEY_NOTRENALPELVIS	0.05706	1.42E-06	3656	Naive-mature B cell %lymphocyte	TRUE	reported	GCST90001437	2	1	TRUE	0.006343989	2.83E-07	3.450125244	0.006343989	23.32893386
rs115414430	G	C	G	C	0.3388	-0.0755	0.0286	0.03149	FALSE	TRUE	FALSE	finn-b-C3_KIDNEY_NOTRENALPELVIS	0.1333	0.5709	1.00E+05	Malignant neoplasm of kidney, except renal pelvis || id:finn-b-C3_KIDNEY_NOTRENALPELVIS	0.07271	3.29E-06	3656	IgD- CD38dim B cell Absolute Count	TRUE	reported	GCST90001438	2	1	TRUE	0.005906865	3.21E-06	4.396400395	0.005906865	21.71193419
rs11653761	T	G	T	G	-0.1121	-0.0446	0.592	0.5982	FALSE	FALSE	FALSE	finn-b-C3_KIDNEY_NOTRENALPELVIS	0.047	0.3433	1.00E+05	Malignant neoplasm of kidney, except renal pelvis || id:finn-b-C3_KIDNEY_NOTRENALPELVIS	0.02405	3.29E-06	3656	IgD- CD38dim B cell Absolute Count	TRUE	reported	GCST90001438	2	1	TRUE	0.005910687	9.00E-06	1.454180023	0.005910687	21.72606446
rs141352577	T	C	T	C	0.3656	-0.1698	0.0235	0.01405	FALSE	FALSE	FALSE	finn-b-C3_KIDNEY_NOTRENALPELVIS	0.1985	0.3925	1.00E+05	Malignant neoplasm of kidney, except renal pelvis || id:finn-b-C3_KIDNEY_NOTRENALPELVIS	0.07671	1.96E-06	3656	IgD- CD38dim B cell Absolute Count	TRUE	reported	GCST90001438	2	1	TRUE	0.006178008	7.32E-06	4.638259858	0.006178008	22.7147734
rs149006488	G	C	G	C	-0.1579	0.0674	0.1496	0.2096	FALSE	TRUE	FALSE	finn-b-C3_KIDNEY_NOTRENALPELVIS	0.0572	0.2382	1.00E+05	Malignant neoplasm of kidney, except renal pelvis || id:finn-b-C3_KIDNEY_NOTRENALPELVIS	0.03413	3.84E-06	3656	IgD- CD38dim B cell Absolute Count	TRUE	reported	GCST90001438	2	1	TRUE	0.005823534	1.39E-05	2.063665871	0.005823534	21.40383939
rs1519524	A	T	A	T	0.141	0.0523	0.2246	0.1507	FALSE	TRUE	FALSE	finn-b-C3_KIDNEY_NOTRENALPELVIS	0.0652	0.4224	1.00E+05	Malignant neoplasm of kidney, except renal pelvis || id:finn-b-C3_KIDNEY_NOTRENALPELVIS	0.02892	1.12E-06	3656	IgD- CD38dim B cell Absolute Count	TRUE	reported	GCST90001438	2	1	TRUE	0.00646334	6.43E-06	1.74864392	0.00646334	23.77068232
rs16925715	C	T	C	T	-0.1298	0.0687	0.2824	0.3378	FALSE	FALSE	FALSE	finn-b-C3_KIDNEY_NOTRENALPELVIS	0.0486	0.1572	1.00E+05	Malignant neoplasm of kidney, except renal pelvis || id:finn-b-C3_KIDNEY_NOTRENALPELVIS	0.02698	1.56E-06	3656	IgD- CD38dim B cell Absolute Count	TRUE	reported	GCST90001438	2	1	TRUE	0.006294405	2.00E-05	1.63134208	0.006294405	23.14544283
rs4936106	G	C	G	C	0.3309	-0.0715	0.0289	0.03216	FALSE	TRUE	FALSE	finn-b-C3_KIDNEY_NOTRENALPELVIS	0.1306	0.5841	1.00E+05	Malignant neoplasm of kidney, except renal pelvis || id:finn-b-C3_KIDNEY_NOTRENALPELVIS	0.07134	3.63E-06	3656	IgD- CD38dim B cell Absolute Count	TRUE	reported	GCST90001438	2	1	TRUE	0.005853414	3.00E-06	4.313563528	0.005853414	21.51430516
rs61910510	T	C	T	C	0.3355	-0.0031	0.0295	0.01054	FALSE	FALSE	FALSE	finn-b-C3_KIDNEY_NOTRENALPELVIS	0.2374	0.9896	1.00E+05	Malignant neoplasm of kidney, except renal pelvis || id:finn-b-C3_KIDNEY_NOTRENALPELVIS	0.07014	1.79E-06	3656	IgD- CD38dim B cell Absolute Count	TRUE	reported	GCST90001438	2	1	TRUE	0.006222632	1.71E-09	4.241005689	0.006222632	22.8798686
rs73178168	T	C	T	C	0.1583	-0.1698	0.1703	0.04544	FALSE	FALSE	FALSE	finn-b-C3_KIDNEY_NOTRENALPELVIS	0.113	0.1327	1.00E+05	Malignant neoplasm of kidney, except renal pelvis || id:finn-b-C3_KIDNEY_NOTRENALPELVIS	0.03258	1.24E-06	3656	IgD- CD38dim B cell Absolute Count	TRUE	reported	GCST90001438	2	1	TRUE	0.006419397	2.26E-05	1.969945329	0.006419397	23.60802573
rs7595246	C	T	C	T	0.14	2.00E-04	0.1893	0.1918	FALSE	FALSE	FALSE	finn-b-C3_KIDNEY_NOTRENALPELVIS	0.059	0.9979	1.00E+05	Malignant neoplasm of kidney, except renal pelvis || id:finn-b-C3_KIDNEY_NOTRENALPELVIS	0.03035	4.09E-06	3656	IgD- CD38dim B cell Absolute Count	TRUE	reported	GCST90001438	2	1	TRUE	0.005789598	1.15E-10	1.835108678	0.005789598	21.27838588
rs77848220	T	C	T	C	0.405	-0.1208	0.0219	0.01684	FALSE	FALSE	FALSE	finn-b-C3_KIDNEY_NOTRENALPELVIS	0.1805	0.5033	1.00E+05	Malignant neoplasm of kidney, except renal pelvis || id:finn-b-C3_KIDNEY_NOTRENALPELVIS	0.08232	9.04E-07	3656	IgD- CD38dim B cell Absolute Count	TRUE	reported	GCST90001438	2	1	TRUE	0.006580569	4.48E-06	4.977467755	0.006580569	24.20467875
rs7840395	G	A	G	A	-0.1267	-0.025	0.5715	0.4562	FALSE	FALSE	FALSE	finn-b-C3_KIDNEY_NOTRENALPELVIS	0.0462	0.588	1.00E+05	Malignant neoplasm of kidney, except renal pelvis || id:finn-b-C3_KIDNEY_NOTRENALPELVIS	0.02425	1.85E-07	3656	IgD- CD38dim B cell Absolute Count	TRUE	reported	GCST90001438	2	1	TRUE	0.007415301	2.93E-06	1.466272996	0.007415301	27.29793177
rs78893742	A	G	A	G	0.6139	-0.1663	0.0081	0.01153	FALSE	FALSE	FALSE	finn-b-C3_KIDNEY_NOTRENALPELVIS	0.2128	0.4346	1.00E+05	Malignant neoplasm of kidney, except renal pelvis || id:finn-b-C3_KIDNEY_NOTRENALPELVIS	0.1321	3.48E-06	3656	IgD- CD38dim B cell Absolute Count	TRUE	reported	GCST90001438	2	1	TRUE	0.005875729	6.11E-06	7.987408776	0.005875729	21.59681119
rs9520836	G	A	G	A	0.1117	0.0587	0.5044	0.2244	FALSE	FALSE	FALSE	finn-b-C3_KIDNEY_NOTRENALPELVIS	0.0556	0.2907	1.00E+05	Malignant neoplasm of kidney, except renal pelvis || id:finn-b-C3_KIDNEY_NOTRENALPELVIS	0.02394	3.14E-06	3656	IgD- CD38dim B cell Absolute Count	TRUE	reported	GCST90001438	2	1	TRUE	0.005922564	1.11E-05	1.447528888	0.005922564	21.7699812
rs11657118	C	T	C	T	-0.1428	-0.1043	0.475	0.4024	FALSE	FALSE	FALSE	finn-b-C3_KIDNEY_NOTRENALPELVIS	0.047	0.0264198	1.00E+05	Malignant neoplasm of kidney, except renal pelvis || id:finn-b-C3_KIDNEY_NOTRENALPELVIS	0.02416	3.70E-09	3656	IgD+ CD24+ B cell %lymphocyte	TRUE	reported	GCST90001439	2	1	TRUE	0.009470252	4.92E-05	1.460831158	0.009470252	34.93514539
rs12874404	G	A	G	A	0.2335	-0.0698	0.3256	0.03512	FALSE	FALSE	FALSE	finn-b-C3_KIDNEY_NOTRENALPELVIS	0.1276	0.5846	1.00E+05	Malignant neoplasm of kidney, except renal pelvis || id:finn-b-C3_KIDNEY_NOTRENALPELVIS	0.02632	1.09E-18	3656	IgD+ CD24+ B cell %lymphocyte	TRUE	reported	GCST90001439	2	1	TRUE	0.02108523	2.99E-06	1.591435269	0.02108523	78.7049414
rs183466766	A	G	A	G	0.2998	-0.4934	0.0402	0.01198	FALSE	FALSE	FALSE	finn-b-C3_KIDNEY_NOTRENALPELVIS	0.2229	0.0268497	1.00E+05	Malignant neoplasm of kidney, except renal pelvis || id:finn-b-C3_KIDNEY_NOTRENALPELVIS	0.06089	8.90E-07	3656	IgD+ CD24+ B cell %lymphocyte	TRUE	reported	GCST90001439	2	1	TRUE	0.006590692	4.90E-05	3.68170568	0.006590692	24.24215976
rs2015983	C	A	C	A	-0.1746	0.0395	0.8771	0.8187	FALSE	FALSE	FALSE	finn-b-C3_KIDNEY_NOTRENALPELVIS	0.0597	0.508	1.00E+05	Malignant neoplasm of kidney, except renal pelvis || id:finn-b-C3_KIDNEY_NOTRENALPELVIS	0.03658	1.87E-06	3656	IgD+ CD24+ B cell %lymphocyte	TRUE	reported	GCST90001439	2	1	TRUE	0.00619631	4.38E-06	2.211804792	0.00619631	22.78248413
rs73192651	T	C	T	C	0.4819	-0.072	0.02	0.01626	FALSE	FALSE	FALSE	finn-b-C3_KIDNEY_NOTRENALPELVIS	0.1856	0.697999	1.00E+05	Malignant neoplasm of kidney, except renal pelvis || id:finn-b-C3_KIDNEY_NOTRENALPELVIS	0.08877	6.07E-08	3656	IgD+ CD24+ B cell %lymphocyte	TRUE	reported	GCST90001439	2	1	TRUE	0.008000631	1.50E-06	5.36746614	0.008000631	29.47008665
rs75766272	T	C	T	C	-0.4103	0.0102	0.0201	0.07405	FALSE	FALSE	FALSE	finn-b-C3_KIDNEY_NOTRENALPELVIS	0.0897	0.9096	1.00E+05	Malignant neoplasm of kidney, except renal pelvis || id:finn-b-C3_KIDNEY_NOTRENALPELVIS	0.08583	1.82E-06	3656	IgD+ CD24+ B cell %lymphocyte	TRUE	reported	GCST90001439	2	1	TRUE	0.006215108	1.29E-07	5.189699434	0.006215108	22.85203123
rs77762131	C	G	C	G	0.3082	0.3966	0.045	0.007255	FALSE	TRUE	FALSE	finn-b-C3_KIDNEY_NOTRENALPELVIS	0.2745	0.1485	1.00E+05	Malignant neoplasm of kidney, except renal pelvis || id:finn-b-C3_KIDNEY_NOTRENALPELVIS	0.05742	8.52E-08	3656	IgD+ CD24+ B cell %lymphocyte	TRUE	reported	GCST90001439	2	1	TRUE	0.007822753	2.09E-05	3.471892596	0.007822753	28.80971038
rs11862268	A	G	A	G	0.4267	-0.1015	0.0187	0.0257	FALSE	FALSE	FALSE	finn-b-C3_KIDNEY_NOTRENALPELVIS	0.1461	0.4872	1.00E+05	Malignant neoplasm of kidney, except renal pelvis || id:finn-b-C3_KIDNEY_NOTRENALPELVIS	0.09042	2.46E-06	3656	IgD- CD24- B cell %lymphocyte	TRUE	reported	GCST90001440	2	1	TRUE	0.006057716	4.83E-06	5.467233168	0.006057716	22.26979813
rs30146	C	T	C	T	-0.4244	0.1242	0.0198	0.1022	FALSE	FALSE	FALSE	finn-b-C3_KIDNEY_NOTRENALPELVIS	0.0765	0.1045	1.00E+05	Malignant neoplasm of kidney, except renal pelvis || id:finn-b-C3_KIDNEY_NOTRENALPELVIS	0.09112	3.31E-06	3656	IgD- CD24- B cell %lymphocyte	TRUE	reported	GCST90001440	2	1	TRUE	0.005901794	2.64E-05	5.509558575	0.005901794	21.69318542
rs55756125	C	T	C	T	0.1417	-0.0414	0.2289	0.2439	FALSE	FALSE	FALSE	finn-b-C3_KIDNEY_NOTRENALPELVIS	0.0543	0.4458	1.00E+05	Malignant neoplasm of kidney, except renal pelvis || id:finn-b-C3_KIDNEY_NOTRENALPELVIS	0.0299	2.22E-06	3656	IgD- CD24- B cell %lymphocyte	TRUE	reported	GCST90001440	2	1	TRUE	0.006108964	5.81E-06	1.807899488	0.006108964	22.45935728
rs58904842	A	C	A	C	-0.1174	-1.00E-04	0.4768	0.5273	FALSE	FALSE	FALSE	finn-b-C3_KIDNEY_NOTRENALPELVIS	0.0464	0.999	1.00E+05	Malignant neoplasm of kidney, except renal pelvis || id:finn-b-C3_KIDNEY_NOTRENALPELVIS	0.02499	2.72E-06	3656	IgD- CD24- B cell %lymphocyte	TRUE	reported	GCST90001440	2	1	TRUE	0.006003713	4.64E-11	1.511016997	0.006003713	22.07006852
rs72990172	A	G	A	G	0.1576	0.0333	0.1711	0.2055	FALSE	FALSE	FALSE	finn-b-C3_KIDNEY_NOTRENALPELVIS	0.057	0.5593	1.00E+05	Malignant neoplasm of kidney, except renal pelvis || id:finn-b-C3_KIDNEY_NOTRENALPELVIS	0.03306	1.93E-06	3656	IgD- CD24- B cell %lymphocyte	TRUE	reported	GCST90001440	2	1	TRUE	0.006180812	3.41E-06	1.998968464	0.006180812	22.72514839
rs73277142	T	C	T	C	0.2673	0.114	0.0555	0.02631	FALSE	FALSE	FALSE	finn-b-C3_KIDNEY_NOTRENALPELVIS	0.1452	0.4324	1.00E+05	Malignant neoplasm of kidney, except renal pelvis || id:finn-b-C3_KIDNEY_NOTRENALPELVIS	0.05558	1.58E-06	3656	IgD- CD24- B cell %lymphocyte	TRUE	reported	GCST90001440	2	1	TRUE	0.006290019	6.16E-06	3.360637243	0.006290019	23.12921178
rs75150138	A	T	A	T	-0.2581	0.0236	0.0517	0.02545	FALSE	TRUE	FALSE	finn-b-C3_KIDNEY_NOTRENALPELVIS	0.1476	0.8731	1.00E+05	Malignant neoplasm of kidney, except renal pelvis || id:finn-b-C3_KIDNEY_NOTRENALPELVIS	0.05593	4.05E-06	3656	IgD- CD24- B cell %lymphocyte	TRUE	reported	GCST90001440	2	1	TRUE	0.005794208	2.56E-07	3.381799946	0.005794208	21.29542787
rs75464772	T	C	T	C	-0.328	-0.0087	0.0325	0.02652	FALSE	FALSE	FALSE	finn-b-C3_KIDNEY_NOTRENALPELVIS	0.1448	0.9519	1.00E+05	Malignant neoplasm of kidney, except renal pelvis || id:finn-b-C3_KIDNEY_NOTRENALPELVIS	0.07098	3.94E-06	3656	IgD- CD24- B cell %lymphocyte	TRUE	reported	GCST90001440	2	1	TRUE	0.005810005	3.61E-08	4.291796177	0.005810005	21.35382589
rs807894	G	T	G	T	0.1202	0.0209	0.5868	0.6364	FALSE	FALSE	FALSE	finn-b-C3_KIDNEY_NOTRENALPELVIS	0.0481	0.664599	1.00E+05	Malignant neoplasm of kidney, except renal pelvis || id:finn-b-C3_KIDNEY_NOTRENALPELVIS	0.02568	3.00E-06	3656	IgD- CD24- B cell %lymphocyte	TRUE	reported	GCST90001440	2	1	TRUE	0.005960109	1.89E-06	1.552737755	0.005960109	21.90881542
rs8098848	T	C	T	C	-0.1264	-0.0055	0.6704	0.6352	FALSE	FALSE	FALSE	finn-b-C3_KIDNEY_NOTRENALPELVIS	0.0479	0.9093	1.00E+05	Malignant neoplasm of kidney, except renal pelvis || id:finn-b-C3_KIDNEY_NOTRENALPELVIS	0.02668	2.24E-06	3656	IgD- CD24- B cell %lymphocyte	TRUE	reported	GCST90001440	2	1	TRUE	0.006105123	1.32E-07	1.61320262	0.006105123	22.44514924
rs9398107	G	A	G	A	0.2699	-0.0496	0.0555	0.02974	FALSE	FALSE	FALSE	finn-b-C3_KIDNEY_NOTRENALPELVIS	0.1333	0.7098	1.00E+05	Malignant neoplasm of kidney, except renal pelvis || id:finn-b-C3_KIDNEY_NOTRENALPELVIS	0.05578	1.36E-06	3656	IgD- CD24- B cell %lymphocyte	TRUE	reported	GCST90001440	2	1	TRUE	0.006366583	1.38E-06	3.372730216	0.006366583	23.41255169
rs111830700	A	G	A	G	0.2933	-0.0255	0.0377	0.02231	FALSE	FALSE	FALSE	finn-b-C3_KIDNEY_NOTRENALPELVIS	0.1571	0.8712	1.00E+05	Malignant neoplasm of kidney, except renal pelvis || id:finn-b-C3_KIDNEY_NOTRENALPELVIS	0.0634	3.86E-06	3656	IgD+ CD24- B cell %lymphocyte	TRUE	reported	GCST90001441	2	1	TRUE	0.00582292	2.63E-07	3.833472494	0.00582292	21.40156883
rs12542190	C	A	C	A	-0.1572	0.0519	0.1943	0.2486	FALSE	FALSE	FALSE	finn-b-C3_KIDNEY_NOTRENALPELVIS	0.0531	0.3285	1.00E+05	Malignant neoplasm of kidney, except renal pelvis || id:finn-b-C3_KIDNEY_NOTRENALPELVIS	0.03051	2.72E-07	3656	IgD+ CD24- B cell %lymphocyte	TRUE	reported	GCST90001441	2	1	TRUE	0.007212873	9.55E-06	1.844783057	0.007212873	26.54731898
rs12939565	T	A	T	A	-0.1318	0.0228	0.4267	0.484	FALSE	TRUE	TRUE	finn-b-C3_KIDNEY_NOTRENALPELVIS	0.0462	0.621901	1.00E+05	Malignant neoplasm of kidney, except renal pelvis || id:finn-b-C3_KIDNEY_NOTRENALPELVIS	0.02761	1.87E-06	3656	IgD+ CD24- B cell %lymphocyte	TRUE	reported	GCST90001441	2	1	FALSE	0.006197685	2.44E-06	1.669434946	0.006197685	22.78756955
rs140523784	T	C	T	C	0.1447	-0.0326	0.1864	0.1501	FALSE	FALSE	FALSE	finn-b-C3_KIDNEY_NOTRENALPELVIS	0.0647	0.6148	1.00E+05	Malignant neoplasm of kidney, except renal pelvis || id:finn-b-C3_KIDNEY_NOTRENALPELVIS	0.03153	4.58E-06	3656	IgD+ CD24- B cell %lymphocyte	TRUE	reported	GCST90001441	2	1	TRUE	0.005730922	2.54E-06	1.90645722	0.005730922	21.06149138
rs16837671	G	T	G	T	-0.2649	0.1158	0.0494	0.02475	FALSE	FALSE	FALSE	finn-b-C3_KIDNEY_NOTRENALPELVIS	0.1487	0.4364	1.00E+05	Malignant neoplasm of kidney, except renal pelvis || id:finn-b-C3_KIDNEY_NOTRENALPELVIS	0.05732	3.95E-06	3656	IgD+ CD24- B cell %lymphocyte	TRUE	reported	GCST90001441	2	1	TRUE	0.005811014	6.06E-06	3.465846109	0.005811014	21.35755597
rs2994690	C	G	C	G	0.1312	-0.0771	0.2462	0.3425	FALSE	TRUE	FALSE	finn-b-C3_KIDNEY_NOTRENALPELVIS	0.0486	0.1124	1.00E+05	Malignant neoplasm of kidney, except renal pelvis || id:finn-b-C3_KIDNEY_NOTRENALPELVIS	0.02819	3.38E-06	3656	IgD+ CD24- B cell %lymphocyte	TRUE	reported	GCST90001441	2	1	TRUE	0.005893076	2.52E-05	1.704504568	0.005893076	21.66095092
rs34712193	T	A	T	A	0.1567	0.0269	0.1644	0.1814	FALSE	TRUE	FALSE	finn-b-C3_KIDNEY_NOTRENALPELVIS	0.06	0.653899	1.00E+05	Malignant neoplasm of kidney, except renal pelvis || id:finn-b-C3_KIDNEY_NOTRENALPELVIS	0.03246	1.45E-06	3656	IgD+ CD24- B cell %lymphocyte	TRUE	reported	GCST90001441	2	1	TRUE	0.006337404	2.01E-06	1.962689545	0.006337404	23.30456291
rs34910780	T	A	T	A	-0.282	0.0983	0.048	0.01627	FALSE	TRUE	FALSE	finn-b-C3_KIDNEY_NOTRENALPELVIS	0.1865	0.5983	1.00E+05	Malignant neoplasm of kidney, except renal pelvis || id:finn-b-C3_KIDNEY_NOTRENALPELVIS	0.05676	7.03E-07	3656	IgD+ CD24- B cell %lymphocyte	TRUE	reported	GCST90001441	2	1	TRUE	0.006709976	2.78E-06	3.431985785	0.006709976	24.68388095
rs4361609	C	G	C	G	-0.2163	0.007	0.1131	0.2315	FALSE	TRUE	FALSE	finn-b-C3_KIDNEY_NOTRENALPELVIS	0.0737	0.9243	1.00E+05	Malignant neoplasm of kidney, except renal pelvis || id:finn-b-C3_KIDNEY_NOTRENALPELVIS	0.04242	3.57E-07	3656	IgD+ CD24- B cell %lymphocyte	TRUE	reported	GCST90001441	2	1	TRUE	0.007065191	9.02E-08	2.564919609	0.007065191	25.99990197
rs4805840	G	A	G	A	-0.152	-0.1829	0.823	0.9219	FALSE	FALSE	FALSE	finn-b-C3_KIDNEY_NOTRENALPELVIS	0.0862	0.0338899	1.00E+05	Malignant neoplasm of kidney, except renal pelvis || id:finn-b-C3_KIDNEY_NOTRENALPELVIS	0.03242	2.86E-06	3656	IgD+ CD24- B cell %lymphocyte	TRUE	reported	GCST90001441	2	1	TRUE	0.005979816	4.50E-05	1.96027095	0.005979816	21.98169385
rs6131010	G	A	G	A	-0.1285	-0.0728	0.6172	0.716	FALSE	FALSE	FALSE	finn-b-C3_KIDNEY_NOTRENALPELVIS	0.0511	0.1543	1.00E+05	Malignant neoplasm of kidney, except renal pelvis || id:finn-b-C3_KIDNEY_NOTRENALPELVIS	0.0258	6.64E-07	3656	IgD+ CD24- B cell %lymphocyte	TRUE	reported	GCST90001441	2	1	TRUE	0.006743104	2.03E-05	1.559993538	0.006743104	24.80657713
rs76578043	A	G	A	G	0.3251	-0.1312	0.0298	0.02412	FALSE	FALSE	FALSE	finn-b-C3_KIDNEY_NOTRENALPELVIS	0.15	0.3817	1.00E+05	Malignant neoplasm of kidney, except renal pelvis || id:finn-b-C3_KIDNEY_NOTRENALPELVIS	0.06938	2.90E-06	3656	IgD+ CD24- B cell %lymphocyte	TRUE	reported	GCST90001441	2	1	TRUE	0.005973034	7.65E-06	4.195052391	0.005973034	21.95661304
rs9900847	C	T	C	T	-0.1133	-0.0572	0.6041	0.6391	FALSE	FALSE	FALSE	finn-b-C3_KIDNEY_NOTRENALPELVIS	0.048	0.2341	1.00E+05	Malignant neoplasm of kidney, except renal pelvis || id:finn-b-C3_KIDNEY_NOTRENALPELVIS	0.02454	4.06E-06	3656	IgD+ CD24- B cell %lymphocyte	TRUE	reported	GCST90001441	2	1	TRUE	0.00579984	1.42E-05	1.483807808	0.00579984	21.31624499
rs112542522	A	G	A	G	0.6143	-0.3832	0.0082	0.02064	FALSE	FALSE	FALSE	finn-b-C3_KIDNEY_NOTRENALPELVIS	0.1685	0.0229599	1.00E+05	Malignant neoplasm of kidney, except renal pelvis || id:finn-b-C3_KIDNEY_NOTRENALPELVIS	0.1326	3.73E-06	3656	CD24+ CD27+ B cell %lymphocyte	TRUE	reported	GCST90001442	2	1	TRUE	0.005839317	5.17E-05	8.017641209	0.005839317	21.46218739
rs11657759	C	A	C	A	-0.1352	-0.109	0.4903	0.4006	FALSE	FALSE	FALSE	finn-b-C3_KIDNEY_NOTRENALPELVIS	0.0469	0.0200701	1.00E+05	Malignant neoplasm of kidney, except renal pelvis || id:finn-b-C3_KIDNEY_NOTRENALPELVIS	0.02397	1.81E-08	3656	CD24+ CD27+ B cell %lymphocyte	TRUE	reported	GCST90001442	2	1	TRUE	0.008631453	5.40E-05	1.449342834	0.008631453	31.81392956
rs12636848	G	T	G	T	0.1237	-0.0411	0.3031	0.4787	FALSE	FALSE	FALSE	finn-b-C3_KIDNEY_NOTRENALPELVIS	0.0464	0.3754	1.00E+05	Malignant neoplasm of kidney, except renal pelvis || id:finn-b-C3_KIDNEY_NOTRENALPELVIS	0.02646	3.03E-06	3656	CD24+ CD27+ B cell %lymphocyte	TRUE	reported	GCST90001442	2	1	TRUE	0.005945677	7.85E-06	1.59990035	0.005945677	21.85544832
rs12829274	G	A	G	A	-0.2708	0.0692	0.0618	0.07078	FALSE	FALSE	FALSE	finn-b-C3_KIDNEY_NOTRENALPELVIS	0.0901	0.4424	1.00E+05	Malignant neoplasm of kidney, except renal pelvis || id:finn-b-C3_KIDNEY_NOTRENALPELVIS	0.05111	1.24E-07	3656	CD24+ CD27+ B cell %lymphocyte	TRUE	reported	GCST90001442	2	1	TRUE	0.007624181	5.90E-06	3.090359293	0.007624181	28.07278878
rs12874404	G	A	G	A	0.2114	-0.0698	0.3256	0.03512	FALSE	FALSE	FALSE	finn-b-C3_KIDNEY_NOTRENALPELVIS	0.1276	0.5846	1.00E+05	Malignant neoplasm of kidney, except renal pelvis || id:finn-b-C3_KIDNEY_NOTRENALPELVIS	0.02614	8.09E-16	3656	CD24+ CD27+ B cell %lymphocyte	TRUE	reported	GCST90001442	2	1	TRUE	0.017584319	2.99E-06	1.580551593	0.017584319	65.40317015
rs144625305	T	C	T	C	0.6284	-0.245	0.0086	0.01407	FALSE	FALSE	FALSE	finn-b-C3_KIDNEY_NOTRENALPELVIS	0.2009	0.2226	1.00E+05	Malignant neoplasm of kidney, except renal pelvis || id:finn-b-C3_KIDNEY_NOTRENALPELVIS	0.1342	2.95E-06	3656	CD24+ CD27+ B cell %lymphocyte	TRUE	reported	GCST90001442	2	1	TRUE	0.005964864	1.49E-05	8.114384995	0.005964864	21.92639942
rs17708396	A	C	A	C	2.517	-0.0185	5.00E-04	0.06242	FALSE	FALSE	FALSE	finn-b-C3_KIDNEY_NOTRENALPELVIS	0.0966	0.8482	1.00E+05	Malignant neoplasm of kidney, except renal pelvis || id:finn-b-C3_KIDNEY_NOTRENALPELVIS	0.5195	1.32E-06	3656	CD24+ CD27+ B cell %lymphocyte	TRUE	reported	GCST90001442	2	1	TRUE	0.006383306	3.67E-07	31.4114978	0.006383306	23.47444468
rs4076316	A	T	A	T	-0.1287	0.0462	0.3005	0.3902	FALSE	TRUE	FALSE	finn-b-C3_KIDNEY_NOTRENALPELVIS	0.0477	0.3331	1.00E+05	Malignant neoplasm of kidney, except renal pelvis || id:finn-b-C3_KIDNEY_NOTRENALPELVIS	0.027	1.96E-06	3656	CD24+ CD27+ B cell %lymphocyte	TRUE	reported	GCST90001442	2	1	TRUE	0.006179721	9.38E-06	1.632551377	0.006179721	22.72111111
rs4689417	A	C	A	C	-0.1241	-0.0508	0.2961	0.1937	FALSE	FALSE	FALSE	finn-b-C3_KIDNEY_NOTRENALPELVIS	0.0583	0.3835	1.00E+05	Malignant neoplasm of kidney, except renal pelvis || id:finn-b-C3_KIDNEY_NOTRENALPELVIS	0.02671	3.51E-06	3656	CD24+ CD27+ B cell %lymphocyte	TRUE	reported	GCST90001442	2	1	TRUE	0.005873123	7.59E-06	1.615016566	0.005873123	21.58717374
rs4763704	A	G	A	G	0.3787	0.1109	0.9772	0.9779	FALSE	FALSE	FALSE	finn-b-C3_KIDNEY_NOTRENALPELVIS	0.1568	0.4793	1.00E+05	Malignant neoplasm of kidney, except renal pelvis || id:finn-b-C3_KIDNEY_NOTRENALPELVIS	0.08058	2.70E-06	3656	CD24+ CD27+ B cell %lymphocyte	TRUE	reported	GCST90001442	2	1	TRUE	0.006008282	5.00E-06	4.872258889	0.006008282	22.08696709
rs6997704	G	A	G	A	0.1127	0.0184	0.4707	0.3831	FALSE	FALSE	FALSE	finn-b-C3_KIDNEY_NOTRENALPELVIS	0.0474	0.6977	1.00E+05	Malignant neoplasm of kidney, except renal pelvis || id:finn-b-C3_KIDNEY_NOTRENALPELVIS	0.02386	2.41E-06	3656	CD24+ CD27+ B cell %lymphocyte	TRUE	reported	GCST90001442	2	1	TRUE	0.006068688	1.51E-06	1.442691699	0.006068688	22.31037928
rs7254039	A	G	A	G	-0.2739	0.1778	0.0435	0.05569	FALSE	FALSE	FALSE	finn-b-C3_KIDNEY_NOTRENALPELVIS	0.1007	0.0775604	1.00E+05	Malignant neoplasm of kidney, except renal pelvis || id:finn-b-C3_KIDNEY_NOTRENALPELVIS	0.05798	2.40E-06	3656	CD24+ CD27+ B cell %lymphocyte	TRUE	reported	GCST90001442	2	1	TRUE	0.006070364	3.12E-05	3.505752921	0.006070364	22.31658012
rs73192651	T	C	T	C	0.5056	-0.072	0.02	0.01626	FALSE	FALSE	FALSE	finn-b-C3_KIDNEY_NOTRENALPELVIS	0.1856	0.697999	1.00E+05	Malignant neoplasm of kidney, except renal pelvis || id:finn-b-C3_KIDNEY_NOTRENALPELVIS	0.08768	8.75E-09	3656	CD24+ CD27+ B cell %lymphocyte	TRUE	reported	GCST90001442	2	1	TRUE	0.009018001	1.50E-06	5.301559436	0.009018001	33.25163834
rs75766272	T	C	T	C	-0.4263	0.0102	0.0201	0.07405	FALSE	FALSE	FALSE	finn-b-C3_KIDNEY_NOTRENALPELVIS	0.0897	0.9096	1.00E+05	Malignant neoplasm of kidney, except renal pelvis || id:finn-b-C3_KIDNEY_NOTRENALPELVIS	0.08511	5.73E-07	3656	CD24+ CD27+ B cell %lymphocyte	TRUE	reported	GCST90001442	2	1	TRUE	0.006819135	1.29E-07	5.146164731	0.006819135	25.08819891
rs77762131	C	G	C	G	0.3074	0.3966	0.045	0.007255	FALSE	TRUE	FALSE	finn-b-C3_KIDNEY_NOTRENALPELVIS	0.2745	0.1485	1.00E+05	Malignant neoplasm of kidney, except renal pelvis || id:finn-b-C3_KIDNEY_NOTRENALPELVIS	0.05717	8.06E-08	3656	CD24+ CD27+ B cell %lymphocyte	TRUE	reported	GCST90001442	2	1	TRUE	0.007850188	2.09E-05	3.45677638	0.007850188	28.91154776
rs9578529	G	A	G	A	-0.1323	-0.0013	0.2676	0.2216	FALSE	FALSE	FALSE	finn-b-C3_KIDNEY_NOTRENALPELVIS	0.0555	0.9818	1.00E+05	Malignant neoplasm of kidney, except renal pelvis || id:finn-b-C3_KIDNEY_NOTRENALPELVIS	0.02804	2.49E-06	3656	CD24+ CD27+ B cell %lymphocyte	TRUE	reported	GCST90001442	2	1	TRUE	0.006055601	5.49E-09	1.695434838	0.006055601	22.26197393
rs12432015	C	T	C	T	-0.1712	-0.0337	0.118	0.1223	FALSE	FALSE	FALSE	finn-b-C3_KIDNEY_NOTRENALPELVIS	0.0704	0.6321	1.00E+05	Malignant neoplasm of kidney, except renal pelvis || id:finn-b-C3_KIDNEY_NOTRENALPELVIS	0.0373	4.57E-06	3657	CD20- B cell %lymphocyte	TRUE	reported	GCST90001443	2	1	TRUE	0.005730685	2.29E-06	2.255647918	0.005730685	21.06637725
rs147937648	T	C	T	C	-0.7403	-0.2425	0.0059	0.004418	FALSE	FALSE	FALSE	finn-b-C3_KIDNEY_NOTRENALPELVIS	0.3583	0.4986	1.00E+05	Malignant neoplasm of kidney, except renal pelvis || id:finn-b-C3_KIDNEY_NOTRENALPELVIS	0.1583	3.02E-06	3657	CD20- B cell %lymphocyte	TRUE	reported	GCST90001443	2	1	TRUE	0.00594806	4.58E-06	9.572897196	0.00594806	21.87024605
rs4244568	G	T	G	T	-0.1244	0.0367	0.3414	0.4408	FALSE	FALSE	FALSE	finn-b-C3_KIDNEY_NOTRENALPELVIS	0.0466	0.4303	1.00E+05	Malignant neoplasm of kidney, except renal pelvis || id:finn-b-C3_KIDNEY_NOTRENALPELVIS	0.02611	1.99E-06	3657	CD20- B cell %lymphocyte	TRUE	reported	GCST90001443	2	1	TRUE	0.006172352	6.20E-06	1.578953543	0.006172352	22.70006062
rs4782702	G	A	G	A	0.4085	0.206	0.9802	0.9692	FALSE	FALSE	FALSE	finn-b-C3_KIDNEY_NOTRENALPELVIS	0.1353	0.1278	1.00E+05	Malignant neoplasm of kidney, except renal pelvis || id:finn-b-C3_KIDNEY_NOTRENALPELVIS	0.0875	3.15E-06	3657	CD20- B cell %lymphocyte	TRUE	reported	GCST90001443	2	1	TRUE	0.005927868	2.32E-05	5.291399271	0.005927868	21.79555918
rs6052993	G	C	G	C	-0.1132	0.1163	0.4371	0.4282	FALSE	TRUE	TRUE	finn-b-C3_KIDNEY_NOTRENALPELVIS	0.0466	0.01265	1.00E+05	Malignant neoplasm of kidney, except renal pelvis || id:finn-b-C3_KIDNEY_NOTRENALPELVIS	0.02459	4.25E-06	3657	CD20- B cell %lymphocyte	TRUE	reported	GCST90001443	2	1	FALSE	0.005764712	6.23E-05	1.487034378	0.005764712	21.19218791
rs6712095	T	G	T	G	0.3643	-0.1062	0.0246	0.01185	FALSE	FALSE	FALSE	finn-b-C3_KIDNEY_NOTRENALPELVIS	0.2066	0.6074	1.00E+05	Malignant neoplasm of kidney, except renal pelvis || id:finn-b-C3_KIDNEY_NOTRENALPELVIS	0.07946	4.71E-06	3657	CD20- B cell %lymphocyte	TRUE	reported	GCST90001443	2	1	TRUE	0.00571799	2.64E-06	4.80519527	0.00571799	21.01944386
rs72825207	A	T	A	T	0.513	0.054	0.0149	0.009177	FALSE	TRUE	FALSE	finn-b-C3_KIDNEY_NOTRENALPELVIS	0.2437	0.8247	1.00E+05	Malignant neoplasm of kidney, except renal pelvis || id:finn-b-C3_KIDNEY_NOTRENALPELVIS	0.1061	1.38E-06	3657	CD20- B cell %lymphocyte	TRUE	reported	GCST90001443	2	1	TRUE	0.006355469	4.91E-07	6.416199574	0.006355469	23.37781742
rs77553819	C	G	C	G	-0.1257	-0.0533	0.2863	0.2058	FALSE	TRUE	FALSE	finn-b-C3_KIDNEY_NOTRENALPELVIS	0.0573	0.3524	1.00E+05	Malignant neoplasm of kidney, except renal pelvis || id:finn-b-C3_KIDNEY_NOTRENALPELVIS	0.02688	3.00E-06	3657	CD20- B cell %lymphocyte	TRUE	reported	GCST90001443	2	1	TRUE	0.005947493	8.65E-06	1.625517856	0.005947493	21.86814912
rs7773849	G	A	G	A	1.534	0.0087	0.0018	0.09895	FALSE	FALSE	FALSE	finn-b-C3_KIDNEY_NOTRENALPELVIS	0.0772	0.9105	1.00E+05	Malignant neoplasm of kidney, except renal pelvis || id:finn-b-C3_KIDNEY_NOTRENALPELVIS	0.2821	5.81E-08	3657	CD20- B cell %lymphocyte	TRUE	reported	GCST90001443	2	1	TRUE	0.008025236	1.27E-07	17.05947125	0.008025236	29.56953853
rs9273241	T	C	T	C	0.179	-0.0298	0.5975	0.5249	FALSE	FALSE	FALSE	finn-b-C3_KIDNEY_NOTRENALPELVIS	0.0497	0.5488	1.00E+05	Malignant neoplasm of kidney, except renal pelvis || id:finn-b-C3_KIDNEY_NOTRENALPELVIS	0.0341	1.61E-07	3657	CD20- B cell %lymphocyte	TRUE	reported	GCST90001443	2	1	TRUE	0.007482523	3.60E-06	2.062133888	0.007482523	27.55480259
rs117308259	C	T	C	T	-0.7613	-0.0569	0.0066	0.02226	FALSE	FALSE	FALSE	finn-b-C3_KIDNEY_NOTRENALPELVIS	0.1577	0.718199	1.00E+05	Malignant neoplasm of kidney, except renal pelvis || id:finn-b-C3_KIDNEY_NOTRENALPELVIS	0.1499	4.02E-07	3658	CD20- CD38- B cell %lymphocyte	TRUE	reported	GCST90001444	2	1	TRUE	0.007005659	1.30E-06	9.066162175	0.007005659	25.79338816
rs118073973	A	T	A	T	0.2924	-0.118	0.0402	0.01072	FALSE	TRUE	FALSE	finn-b-C3_KIDNEY_NOTRENALPELVIS	0.2268	0.6027	1.00E+05	Malignant neoplasm of kidney, except renal pelvis || id:finn-b-C3_KIDNEY_NOTRENALPELVIS	0.06168	2.21E-06	3658	CD20- CD38- B cell %lymphocyte	TRUE	reported	GCST90001444	2	1	TRUE	0.006109398	2.71E-06	3.730492882	0.006109398	22.47325639
rs16955339	T	G	T	G	0.3075	0.1636	0.0377	0.03087	FALSE	FALSE	FALSE	finn-b-C3_KIDNEY_NOTRENALPELVIS	0.1338	0.2213	1.00E+05	Malignant neoplasm of kidney, except renal pelvis || id:finn-b-C3_KIDNEY_NOTRENALPELVIS	0.06234	8.46E-07	3658	CD20- CD38- B cell %lymphocyte	TRUE	reported	GCST90001444	2	1	TRUE	0.00661104	1.50E-05	3.770410607	0.00661104	24.33081431
rs182720746	T	C	T	C	0.6295	0.0737	0.0089	0.03383	FALSE	FALSE	FALSE	finn-b-C3_KIDNEY_NOTRENALPELVIS	0.1308	0.5732	1.00E+05	Malignant neoplasm of kidney, except renal pelvis || id:finn-b-C3_KIDNEY_NOTRENALPELVIS	0.1319	1.89E-06	3658	CD20- CD38- B cell %lymphocyte	TRUE	reported	GCST90001444	2	1	TRUE	0.006191536	3.17E-06	7.977496937	0.006191536	22.7772809
rs2339996	A	G	A	G	-0.1476	-0.0671	0.7802	0.8105	FALSE	FALSE	FALSE	finn-b-C3_KIDNEY_NOTRENALPELVIS	0.059	0.2548	1.00E+05	Malignant neoplasm of kidney, except renal pelvis || id:finn-b-C3_KIDNEY_NOTRENALPELVIS	0.02879	3.12E-07	3658	CD20- CD38- B cell %lymphocyte	TRUE	reported	GCST90001444	2	1	TRUE	0.007137927	1.29E-05	1.741259566	0.007137927	26.28387452
rs34666228	T	G	T	G	0.1512	-0.0257	0.2346	0.2489	FALSE	FALSE	FALSE	finn-b-C3_KIDNEY_NOTRENALPELVIS	0.0535	0.6312	1.00E+05	Malignant neoplasm of kidney, except renal pelvis || id:finn-b-C3_KIDNEY_NOTRENALPELVIS	0.02817	8.46E-08	3658	CD20- CD38- B cell %lymphocyte	TRUE	reported	GCST90001444	2	1	TRUE	0.007818346	2.31E-06	1.703761097	0.007818346	28.80911309
rs36071180	A	G	A	G	0.1556	0.0088	0.1597	0.05514	FALSE	FALSE	FALSE	finn-b-C3_KIDNEY_NOTRENALPELVIS	0.1021	0.9312	1.00E+05	Malignant neoplasm of kidney, except renal pelvis || id:finn-b-C3_KIDNEY_NOTRENALPELVIS	0.03334	3.19E-06	3658	CD20- CD38- B cell %lymphocyte	TRUE	reported	GCST90001444	2	1	TRUE	0.005922459	7.43E-08	2.016449946	0.005922459	21.78151052
rs55767134	C	G	C	G	-0.1443	-0.0875	0.1837	0.1496	FALSE	TRUE	FALSE	finn-b-C3_KIDNEY_NOTRENALPELVIS	0.0651	0.1793	1.00E+05	Malignant neoplasm of kidney, except renal pelvis || id:finn-b-C3_KIDNEY_NOTRENALPELVIS	0.03132	4.19E-06	3658	CD20- CD38- B cell %lymphocyte	TRUE	reported	GCST90001444	2	1	TRUE	0.005772563	1.81E-05	1.894277514	0.005772563	21.22702617
rs6125184	A	G	A	G	-0.1164	0.0622	0.5914	0.5503	FALSE	FALSE	FALSE	finn-b-C3_KIDNEY_NOTRENALPELVIS	0.0465	0.1809	1.00E+05	Malignant neoplasm of kidney, except renal pelvis || id:finn-b-C3_KIDNEY_NOTRENALPELVIS	0.02472	2.61E-06	3658	CD20- CD38- B cell %lymphocyte	TRUE	reported	GCST90001444	2	1	TRUE	0.006028052	1.79E-05	1.49510026	0.006028052	22.17221227
rs75839951	G	T	G	T	-0.2457	0.053	0.0585	0.07903	FALSE	FALSE	FALSE	finn-b-C3_KIDNEY_NOTRENALPELVIS	0.0872	0.543501	1.00E+05	Malignant neoplasm of kidney, except renal pelvis || id:finn-b-C3_KIDNEY_NOTRENALPELVIS	0.05199	2.38E-06	3658	CD20- CD38- B cell %lymphocyte	TRUE	reported	GCST90001444	2	1	TRUE	0.006071828	3.69E-06	3.144428095	0.006071828	22.33421426
rs77510701	A	C	A	C	-0.2605	0.0929	0.0484	0.01053	FALSE	FALSE	FALSE	finn-b-C3_KIDNEY_NOTRENALPELVIS	0.2238	0.678	1.00E+05	Malignant neoplasm of kidney, except renal pelvis || id:finn-b-C3_KIDNEY_NOTRENALPELVIS	0.05636	3.92E-06	3658	CD20- CD38- B cell %lymphocyte	TRUE	reported	GCST90001444	2	1	TRUE	0.005809475	1.72E-06	3.408731822	0.005809475	21.36355319
rs78301150	A	G	A	G	-1.031	-0.0361	0.0033	0.06716	FALSE	FALSE	FALSE	finn-b-C3_KIDNEY_NOTRENALPELVIS	0.0941	0.7011	1.00E+05	Malignant neoplasm of kidney, except renal pelvis || id:finn-b-C3_KIDNEY_NOTRENALPELVIS	0.2228	3.85E-06	3658	CD20- CD38- B cell %lymphocyte	TRUE	reported	GCST90001444	2	1	TRUE	0.005822969	1.47E-06	13.47525639	0.005822969	21.41346547
rs80339814	C	T	C	T	-0.2259	-0.0025	0.0794	0.1827	FALSE	FALSE	FALSE	finn-b-C3_KIDNEY_NOTRENALPELVIS	0.0609	0.9678	1.00E+05	Malignant neoplasm of kidney, except renal pelvis || id:finn-b-C3_KIDNEY_NOTRENALPELVIS	0.04752	2.08E-06	3658	CD20- CD38- B cell %lymphocyte	TRUE	reported	GCST90001444	2	1	TRUE	0.006143236	1.69E-08	2.874076228	0.006143236	22.5984992
rs11068290	T	C	T	C	-0.3746	-0.0024	0.0231	0.03196	FALSE	FALSE	FALSE	finn-b-C3_KIDNEY_NOTRENALPELVIS	0.1309	0.9851	1.00E+05	Malignant neoplasm of kidney, except renal pelvis || id:finn-b-C3_KIDNEY_NOTRENALPELVIS	0.0813	4.21E-06	3657	IgD- CD38- B cell %B cell	TRUE	reported	GCST90001445	2	1	TRUE	0.005774997	3.36E-09	4.916465837	0.005774997	21.23021806
rs140191306	T	C	T	C	-0.4466	0.1011	0.0179	0.005735	FALSE	FALSE	FALSE	finn-b-C3_KIDNEY_NOTRENALPELVIS	0.3114	0.745501	1.00E+05	Malignant neoplasm of kidney, except renal pelvis || id:finn-b-C3_KIDNEY_NOTRENALPELVIS	0.09399	2.10E-06	3657	IgD- CD38- B cell %B cell	TRUE	reported	GCST90001445	2	1	TRUE	0.006139208	1.05E-06	5.683869915	0.006139208	22.57741096
rs17405603	T	A	T	A	-0.1414	-0.0299	0.2841	0.2941	FALSE	TRUE	FALSE	finn-b-C3_KIDNEY_NOTRENALPELVIS	0.0512	0.5589	1.00E+05	Malignant neoplasm of kidney, except renal pelvis || id:finn-b-C3_KIDNEY_NOTRENALPELVIS	0.02769	3.47E-07	3657	IgD- CD38- B cell %B cell	TRUE	reported	GCST90001445	2	1	TRUE	0.007083992	3.41E-06	1.674501095	0.007083992	26.07671662
rs2450220	T	C	T	C	0.1668	-0.0357	0.816	0.934	FALSE	FALSE	FALSE	finn-b-C3_KIDNEY_NOTRENALPELVIS	0.0943	0.7048	1.00E+05	Malignant neoplasm of kidney, except renal pelvis || id:finn-b-C3_KIDNEY_NOTRENALPELVIS	0.03177	1.61E-07	3657	IgD- CD38- B cell %B cell	TRUE	reported	GCST90001445	2	1	TRUE	0.007485266	1.43E-06	1.921231484	0.007485266	27.56497881
rs4691920	C	G	C	G	-0.9757	0.254	0.9962	0.9857	FALSE	TRUE	FALSE	finn-b-C3_KIDNEY_NOTRENALPELVIS	0.1959	0.1948	1.00E+05	Malignant neoplasm of kidney, except renal pelvis || id:finn-b-C3_KIDNEY_NOTRENALPELVIS	0.207	2.53E-06	3657	IgD- CD38- B cell %B cell	TRUE	reported	GCST90001445	2	1	TRUE	0.006041887	1.68E-05	12.51793885	0.006041887	22.21733273
rs62417843	C	T	C	T	-0.2629	0.0856	0.0502	0.04349	FALSE	FALSE	FALSE	finn-b-C3_KIDNEY_NOTRENALPELVIS	0.114	0.4528	1.00E+05	Malignant neoplasm of kidney, except renal pelvis || id:finn-b-C3_KIDNEY_NOTRENALPELVIS	0.05605	2.82E-06	3657	IgD- CD38- B cell %B cell	TRUE	reported	GCST90001445	2	1	TRUE	0.005983238	5.64E-06	3.38951919	0.005983238	22.00036765
rs7215243	G	A	G	A	0.1743	0.0464	0.1328	0.1881	FALSE	FALSE	FALSE	finn-b-C3_KIDNEY_NOTRENALPELVIS	0.0588	0.4297	1.00E+05	Malignant neoplasm of kidney, except renal pelvis || id:finn-b-C3_KIDNEY_NOTRENALPELVIS	0.03642	1.78E-06	3657	IgD- CD38- B cell %B cell	TRUE	reported	GCST90001445	2	1	TRUE	0.006227511	6.23E-06	2.20243156	0.006227511	22.90418755
rs7726548	G	T	G	T	-0.1903	-0.2368	0.103	0.05472	FALSE	FALSE	FALSE	finn-b-C3_KIDNEY_NOTRENALPELVIS	0.1023	0.02067	1.00E+05	Malignant neoplasm of kidney, except renal pelvis || id:finn-b-C3_KIDNEY_NOTRENALPELVIS	0.04045	2.65E-06	3657	IgD- CD38- B cell %B cell	TRUE	reported	GCST90001445	2	1	TRUE	0.006019095	5.36E-05	2.446138292	0.006019095	22.13301226
rs7994585	C	G	C	G	-0.1137	0.0886	0.4839	0.4224	FALSE	TRUE	TRUE	finn-b-C3_KIDNEY_NOTRENALPELVIS	0.0471	0.0598494	1.00E+05	Malignant neoplasm of kidney, except renal pelvis || id:finn-b-C3_KIDNEY_NOTRENALPELVIS	0.02485	4.95E-06	3657	IgD- CD38- B cell %B cell	TRUE	reported	GCST90001445	2	1	FALSE	0.005695087	3.54E-05	1.502757393	0.005695087	20.93476756
rs9265864	T	C	T	C	-0.1444	0.0456	0.4642	0.2065	FALSE	FALSE	FALSE	finn-b-C3_KIDNEY_NOTRENALPELVIS	0.0573	0.4267	1.00E+05	Malignant neoplasm of kidney, except renal pelvis || id:finn-b-C3_KIDNEY_NOTRENALPELVIS	0.03125	3.98E-06	3657	IgD- CD38- B cell %B cell	TRUE	reported	GCST90001445	2	1	TRUE	0.005807875	6.33E-06	1.889785454	0.005807875	21.35179264
rs114551034	A	G	A	G	-0.2926	0.0233	0.0509	0.01006	FALSE	FALSE	FALSE	finn-b-C3_KIDNEY_NOTRENALPELVIS	0.2307	0.9194	1.00E+05	Malignant neoplasm of kidney, except renal pelvis || id:finn-b-C3_KIDNEY_NOTRENALPELVIS	0.05767	4.08E-07	3656	IgD- CD38- B cell Absolute Count	TRUE	reported	GCST90001446	2	1	TRUE	0.006995702	1.02E-07	3.487008812	0.006995702	25.7423826
rs115218350	A	T	A	T	-1.898	-0.1093	8.00E-04	0.01572	FALSE	TRUE	FALSE	finn-b-C3_KIDNEY_NOTRENALPELVIS	0.1908	0.566899	1.00E+05	Malignant neoplasm of kidney, except renal pelvis || id:finn-b-C3_KIDNEY_NOTRENALPELVIS	0.408	3.41E-06	3656	IgD- CD38- B cell Absolute Count	TRUE	reported	GCST90001446	2	1	TRUE	0.00588761	3.28E-06	24.66966526	0.00588761	21.64073914
rs144295598	A	G	A	G	0.5677	0.0406	0.0103	0.008148	FALSE	FALSE	FALSE	finn-b-C3_KIDNEY_NOTRENALPELVIS	0.2578	0.8747	1.00E+05	Malignant neoplasm of kidney, except renal pelvis || id:finn-b-C3_KIDNEY_NOTRENALPELVIS	0.1226	3.78E-06	3656	IgD- CD38- B cell Absolute Count	TRUE	reported	GCST90001446	2	1	TRUE	0.005833743	2.48E-07	7.412992551	0.005833743	21.44158313
rs421516	A	C	A	C	-0.3138	-0.2763	0.9583	0.9973	FALSE	FALSE	FALSE	finn-b-C3_KIDNEY_NOTRENALPELVIS	0.4331	0.5235	1.00E+05	Malignant neoplasm of kidney, except renal pelvis || id:finn-b-C3_KIDNEY_NOTRENALPELVIS	0.06366	8.60E-07	3656	IgD- CD38- B cell Absolute Count	TRUE	reported	GCST90001446	2	1	TRUE	0.006605804	4.07E-06	3.849193359	0.006605804	24.2981165
rs4697617	A	G	A	G	0.1401	0.0513	0.7103	0.7525	FALSE	FALSE	FALSE	finn-b-C3_KIDNEY_NOTRENALPELVIS	0.0538	0.3397	1.00E+05	Malignant neoplasm of kidney, except renal pelvis || id:finn-b-C3_KIDNEY_NOTRENALPELVIS	0.02742	3.39E-07	3656	IgD- CD38- B cell Absolute Count	TRUE	reported	GCST90001446	2	1	TRUE	0.007093834	9.09E-06	1.657946621	0.007093834	26.10606227
rs56741207	G	C	G	C	-1.445	-0.0188	0.0018	0.01712	FALSE	TRUE	FALSE	finn-b-C3_KIDNEY_NOTRENALPELVIS	0.1768	0.9153	1.00E+05	Malignant neoplasm of kidney, except renal pelvis || id:finn-b-C3_KIDNEY_NOTRENALPELVIS	0.2907	7.04E-07	3656	IgD- CD38- B cell Absolute Count	TRUE	reported	GCST90001446	2	1	TRUE	0.006716612	1.13E-07	17.5771365	0.006716612	24.7084573
rs61790670	A	C	A	C	0.142	-0.0779	0.23	0.1725	FALSE	FALSE	FALSE	finn-b-C3_KIDNEY_NOTRENALPELVIS	0.0608	0.1998	1.00E+05	Malignant neoplasm of kidney, except renal pelvis || id:finn-b-C3_KIDNEY_NOTRENALPELVIS	0.0294	1.41E-06	3656	IgD- CD38- B cell Absolute Count	TRUE	reported	GCST90001446	2	1	TRUE	0.006343802	1.64E-05	1.777667055	0.006343802	23.32824286
rs62521107	T	C	T	C	-0.2685	0.4032	0.058	0.004633	FALSE	FALSE	FALSE	finn-b-C3_KIDNEY_NOTRENALPELVIS	0.3218	0.2102	1.00E+05	Malignant neoplasm of kidney, except renal pelvis || id:finn-b-C3_KIDNEY_NOTRENALPELVIS	0.05455	8.91E-07	3656	IgD- CD38- B cell Absolute Count	TRUE	reported	GCST90001446	2	1	TRUE	0.006586589	1.57E-05	3.298358431	0.006586589	24.22696825
rs77146037	G	A	G	A	-0.2726	0.111	0.0472	0.0005478	FALSE	FALSE	FALSE	finn-b-C3_KIDNEY_NOTRENALPELVIS	0.9801	0.9098	1.00E+05	Malignant neoplasm of kidney, except renal pelvis || id:finn-b-C3_KIDNEY_NOTRENALPELVIS	0.05953	4.82E-06	3656	IgD- CD38- B cell Absolute Count	TRUE	reported	GCST90001446	2	1	TRUE	0.005705927	1.28E-07	3.599473463	0.005705927	20.9691071
rs77741094	G	C	G	C	-0.627	-0.2157	0.0126	0.02465	FALSE	TRUE	FALSE	finn-b-C3_KIDNEY_NOTRENALPELVIS	0.151	0.1531	1.00E+05	Malignant neoplasm of kidney, except renal pelvis || id:finn-b-C3_KIDNEY_NOTRENALPELVIS	0.1131	3.14E-08	3656	IgD- CD38- B cell Absolute Count	TRUE	reported	GCST90001446	2	1	TRUE	0.008340725	2.04E-05	6.838576326	0.008340725	30.73334787
rs13196511	A	G	A	G	-0.2113	-0.0509	0.0913	0.02603	FALSE	FALSE	FALSE	finn-b-C3_KIDNEY_NOTRENALPELVIS	0.1439	0.723701	1.00E+05	Malignant neoplasm of kidney, except renal pelvis || id:finn-b-C3_KIDNEY_NOTRENALPELVIS	0.04244	6.72E-07	3657	IgD+ CD38+ B cell %B cell	TRUE	reported	GCST90001447	2	1	TRUE	0.006736362	1.25E-06	2.566479829	0.006736362	24.78838562
rs139996875	T	A	T	A	0.6715	0.1404	0.0063	0.0176	FALSE	TRUE	FALSE	finn-b-C3_KIDNEY_NOTRENALPELVIS	0.1809	0.4379	1.00E+05	Malignant neoplasm of kidney, except renal pelvis || id:finn-b-C3_KIDNEY_NOTRENALPELVIS	0.1465	4.69E-06	3657	IgD+ CD38+ B cell %B cell	TRUE	reported	GCST90001447	2	1	TRUE	0.005715315	6.02E-06	8.859314209	0.005715315	21.00955165
rs140380950	C	T	C	T	-0.3401	-0.199	0.0368	0.002433	FALSE	FALSE	FALSE	finn-b-C3_KIDNEY_NOTRENALPELVIS	0.4654	0.6689	1.00E+05	Malignant neoplasm of kidney, except renal pelvis || id:finn-b-C3_KIDNEY_NOTRENALPELVIS	0.06356	9.31E-08	3657	IgD+ CD38+ B cell %B cell	TRUE	reported	GCST90001447	2	1	TRUE	0.007772653	1.83E-06	3.843672431	0.007772653	28.63159134
rs16867231	A	G	A	G	-0.547	-0.0823	0.0108	0.02582	FALSE	FALSE	FALSE	finn-b-C3_KIDNEY_NOTRENALPELVIS	0.145	0.5703	1.00E+05	Malignant neoplasm of kidney, except renal pelvis || id:finn-b-C3_KIDNEY_NOTRENALPELVIS	0.1138	1.60E-06	3657	IgD+ CD38+ B cell %B cell	TRUE	reported	GCST90001447	2	1	TRUE	0.00628154	3.22E-06	6.88184271	0.00628154	23.10415708
rs2216762	C	T	C	T	-0.1464	0.0119	0.8141	0.8376	FALSE	FALSE	FALSE	finn-b-C3_KIDNEY_NOTRENALPELVIS	0.0632	0.8505	1.00E+05	Malignant neoplasm of kidney, except renal pelvis || id:finn-b-C3_KIDNEY_NOTRENALPELVIS	0.03092	2.26E-06	3657	IgD+ CD38+ B cell %B cell	TRUE	reported	GCST90001447	2	1	TRUE	0.006096213	3.55E-07	1.86982932	0.006096213	22.41832614
rs2362966	C	G	C	G	-0.2556	0.0982	0.0556	0.04188	FALSE	TRUE	FALSE	finn-b-C3_KIDNEY_NOTRENALPELVIS	0.1152	0.3941	1.00E+05	Malignant neoplasm of kidney, except renal pelvis || id:finn-b-C3_KIDNEY_NOTRENALPELVIS	0.05243	1.14E-06	3657	IgD+ CD38+ B cell %B cell	TRUE	reported	GCST90001447	2	1	TRUE	0.006460406	7.27E-06	3.170606443	0.006460406	23.76632236
rs28393044	G	C	G	C	0.3089	0.0495	0.0334	0.1216	FALSE	TRUE	FALSE	finn-b-C3_KIDNEY_NOTRENALPELVIS	0.0703	0.4809	1.00E+05	Malignant neoplasm of kidney, except renal pelvis || id:finn-b-C3_KIDNEY_NOTRENALPELVIS	0.06706	4.25E-06	3657	IgD+ CD38+ B cell %B cell	TRUE	reported	GCST90001447	2	1	TRUE	0.005771749	4.96E-06	4.055328402	0.005771749	21.21820878
rs35060907	T	G	T	G	-0.1953	0.0338	0.1036	0.1011	FALSE	FALSE	FALSE	finn-b-C3_KIDNEY_NOTRENALPELVIS	0.0768	0.660201	1.00E+05	Malignant neoplasm of kidney, except renal pelvis || id:finn-b-C3_KIDNEY_NOTRENALPELVIS	0.04025	1.28E-06	3657	IgD+ CD38+ B cell %B cell	TRUE	reported	GCST90001447	2	1	TRUE	0.006400248	1.94E-06	2.434043665	0.006400248	23.54359168
rs4903967	A	G	A	G	-0.1368	-0.0286	0.6906	0.8178	FALSE	FALSE	FALSE	finn-b-C3_KIDNEY_NOTRENALPELVIS	0.06	0.6338	1.00E+05	Malignant neoplasm of kidney, except renal pelvis || id:finn-b-C3_KIDNEY_NOTRENALPELVIS	0.02733	5.78E-07	3657	IgD+ CD38+ B cell %B cell	TRUE	reported	GCST90001447	2	1	TRUE	0.006808299	2.27E-06	1.652730767	0.006808299	25.05491487
rs59879144	A	C	A	C	-0.4658	0.345	0.0161	0.01576	FALSE	FALSE	FALSE	finn-b-C3_KIDNEY_NOTRENALPELVIS	0.1852	0.0625101	1.00E+05	Malignant neoplasm of kidney, except renal pelvis || id:finn-b-C3_KIDNEY_NOTRENALPELVIS	0.09637	1.40E-06	3657	IgD+ CD38+ B cell %B cell	TRUE	reported	GCST90001447	2	1	TRUE	0.006351273	3.47E-05	5.827795975	0.006351273	23.36228138
rs72927038	T	C	T	C	-0.33	-0.2249	0.0335	0.006489	FALSE	FALSE	FALSE	finn-b-C3_KIDNEY_NOTRENALPELVIS	0.2917	0.4407	1.00E+05	Malignant neoplasm of kidney, except renal pelvis || id:finn-b-C3_KIDNEY_NOTRENALPELVIS	0.06793	1.24E-06	3657	IgD+ CD38+ B cell %B cell	TRUE	reported	GCST90001447	2	1	TRUE	0.006415376	5.94E-06	4.107940029	0.006415376	23.59960047
rs74907325	T	A	T	A	0.2307	-0.04	0.0666	0.08751	FALSE	TRUE	FALSE	finn-b-C3_KIDNEY_NOTRENALPELVIS	0.0813	0.622401	1.00E+05	Malignant neoplasm of kidney, except renal pelvis || id:finn-b-C3_KIDNEY_NOTRENALPELVIS	0.04822	1.79E-06	3657	IgD+ CD38+ B cell %B cell	TRUE	reported	GCST90001447	2	1	TRUE	0.006223606	2.42E-06	2.916014547	0.006223606	22.88973564
rs76112278	A	G	A	G	-0.4136	-0.0958	0.0194	0.01523	FALSE	FALSE	FALSE	finn-b-C3_KIDNEY_NOTRENALPELVIS	0.1932	0.6202	1.00E+05	Malignant neoplasm of kidney, except renal pelvis || id:finn-b-C3_KIDNEY_NOTRENALPELVIS	0.08735	2.27E-06	3657	IgD+ CD38+ B cell %B cell	TRUE	reported	GCST90001447	2	1	TRUE	0.00609666	2.46E-06	5.282328301	0.00609666	22.41998107
rs78658073	A	G	A	G	1.714	-0.1164	0.001	0.02048	FALSE	FALSE	FALSE	finn-b-C3_KIDNEY_NOTRENALPELVIS	0.1651	0.4806	1.00E+05	Malignant neoplasm of kidney, except renal pelvis || id:finn-b-C3_KIDNEY_NOTRENALPELVIS	0.3719	4.16E-06	3657	IgD+ CD38+ B cell %B cell	TRUE	reported	GCST90001447	2	1	TRUE	0.005777838	4.97E-06	22.48995873	0.005777838	21.24072217
rs79487320	G	C	G	C	-0.6854	0.115	0.0074	0.08813	FALSE	TRUE	FALSE	finn-b-C3_KIDNEY_NOTRENALPELVIS	0.0816	0.1585	1.00E+05	Malignant neoplasm of kidney, except renal pelvis || id:finn-b-C3_KIDNEY_NOTRENALPELVIS	0.1392	8.88E-07	3657	IgD+ CD38+ B cell %B cell	TRUE	reported	GCST90001447	2	1	TRUE	0.006589479	1.99E-05	8.417860327	0.006589479	24.24430448
rs8059803	A	G	A	G	-0.122	0.0437	0.6504	0.7936	FALSE	FALSE	FALSE	finn-b-C3_KIDNEY_NOTRENALPELVIS	0.057	0.4426	1.00E+05	Malignant neoplasm of kidney, except renal pelvis || id:finn-b-C3_KIDNEY_NOTRENALPELVIS	0.02577	2.29E-06	3657	IgD+ CD38+ B cell %B cell	TRUE	reported	GCST90001447	2	1	TRUE	0.006094646	5.88E-06	1.558392677	0.006094646	22.41252692
rs113451095	C	T	C	T	-0.2994	0.0466	0.0472	0.06489	FALSE	FALSE	FALSE	finn-b-C3_KIDNEY_NOTRENALPELVIS	0.0945	0.6223	1.00E+05	Malignant neoplasm of kidney, except renal pelvis || id:finn-b-C3_KIDNEY_NOTRENALPELVIS	0.06307	2.17E-06	3020	CD11c+ monocyte Absolute Count	TRUE	reported	GCST90001448	2	1	TRUE	0.007411531	2.43E-06	3.465981996	0.007411531	22.53501908
rs114693598	T	G	T	G	-0.1756	0.222	0.1422	0.05658	FALSE	FALSE	FALSE	finn-b-C3_KIDNEY_NOTRENALPELVIS	0.1011	0.0281598	1.00E+05	Malignant neoplasm of kidney, except renal pelvis || id:finn-b-C3_KIDNEY_NOTRENALPELVIS	0.03803	4.06E-06	3020	CD11c+ monocyte Absolute Count	TRUE	reported	GCST90001448	2	1	TRUE	0.007014874	4.82E-05	2.089920649	0.007014874	21.32045027
rs150248455	A	G	A	G	0.25	-0.2138	0.0674	0.004725	FALSE	FALSE	FALSE	finn-b-C3_KIDNEY_NOTRENALPELVIS	0.3493	0.5406	1.00E+05	Malignant neoplasm of kidney, except renal pelvis || id:finn-b-C3_KIDNEY_NOTRENALPELVIS	0.05201	1.60E-06	3020	CD11c+ monocyte Absolute Count	TRUE	reported	GCST90001448	2	1	TRUE	0.007597573	3.75E-06	2.858184931	0.007597573	23.10501793
rs2404849	G	T	G	T	0.1562	-0.0014	0.7464	0.9152	FALSE	FALSE	FALSE	finn-b-C3_KIDNEY_NOTRENALPELVIS	0.0842	0.9868	1.00E+05	Malignant neoplasm of kidney, except renal pelvis || id:finn-b-C3_KIDNEY_NOTRENALPELVIS	0.03041	2.98E-07	3020	CD11c+ monocyte Absolute Count	TRUE	reported	GCST90001448	2	1	TRUE	0.008666224	2.76E-09	1.671167156	0.008666224	26.38330626
rs2587473	T	C	T	C	-0.1429	0.043	0.2432	0.3459	FALSE	FALSE	FALSE	finn-b-C3_KIDNEY_NOTRENALPELVIS	0.0488	0.3779	1.00E+05	Malignant neoplasm of kidney, except renal pelvis || id:finn-b-C3_KIDNEY_NOTRENALPELVIS	0.0311	4.55E-06	3020	CD11c+ monocyte Absolute Count	TRUE	reported	GCST90001448	2	1	TRUE	0.006946993	7.76E-06	1.709085779	0.006946993	21.11269528
rs72724781	G	A	G	A	0.9648	0.0586	0.0041	0.04803	FALSE	FALSE	FALSE	finn-b-C3_KIDNEY_NOTRENALPELVIS	0.1089	0.5905	1.00E+05	Malignant neoplasm of kidney, except renal pelvis || id:finn-b-C3_KIDNEY_NOTRENALPELVIS	0.2024	1.95E-06	3020	CD11c+ monocyte Absolute Count	TRUE	reported	GCST90001448	2	1	TRUE	0.007472687	2.90E-06	11.1227962	0.007472687	22.72236717
rs115058278	A	T	A	T	0.4772	0.0923	0.0168	0.01631	FALSE	TRUE	FALSE	finn-b-C3_KIDNEY_NOTRENALPELVIS	0.1871	0.6218	1.00E+05	Malignant neoplasm of kidney, except renal pelvis || id:finn-b-C3_KIDNEY_NOTRENALPELVIS	0.1021	3.11E-06	3043	CD11c+ monocyte %monocyte	TRUE	reported	GCST90001449	2	1	TRUE	0.007132214	2.43E-06	5.632182493	0.007132214	21.84486604
rs11610005	G	C	G	C	-0.124	-0.0121	0.4358	0.4302	FALSE	TRUE	TRUE	finn-b-C3_KIDNEY_NOTRENALPELVIS	0.0468	0.7966	1.00E+05	Malignant neoplasm of kidney, except renal pelvis || id:finn-b-C3_KIDNEY_NOTRENALPELVIS	0.02698	4.53E-06	3043	CD11c+ monocyte %monocyte	TRUE	reported	GCST90001449	2	1	FALSE	0.006898217	6.68E-07	1.488308361	0.006898217	21.12318874
rs11766273	A	G	A	G	0.591	-0.0367	0.0115	0.1593	FALSE	FALSE	FALSE	finn-b-C3_KIDNEY_NOTRENALPELVIS	0.0638	0.5648	1.00E+05	Malignant neoplasm of kidney, except renal pelvis || id:finn-b-C3_KIDNEY_NOTRENALPELVIS	0.1283	4.23E-06	3043	CD11c+ monocyte %monocyte	TRUE	reported	GCST90001449	2	1	TRUE	0.006929237	3.31E-06	7.077463406	0.006929237	21.21884054
rs117909439	T	C	T	C	-0.6761	0.0486	0.0089	0.01984	FALSE	FALSE	FALSE	finn-b-C3_KIDNEY_NOTRENALPELVIS	0.1673	0.771299	1.00E+05	Malignant neoplasm of kidney, except renal pelvis || id:finn-b-C3_KIDNEY_NOTRENALPELVIS	0.1414	1.81E-06	3043	CD11c+ monocyte %monocyte	TRUE	reported	GCST90001449	2	1	TRUE	0.007461975	8.44E-07	7.800103863	0.007461975	22.86246496
rs13241407	G	A	G	A	-0.28	0.0419	0.0483	0.03238	FALSE	FALSE	FALSE	finn-b-C3_KIDNEY_NOTRENALPELVIS	0.1329	0.752801	1.00E+05	Malignant neoplasm of kidney, except renal pelvis || id:finn-b-C3_KIDNEY_NOTRENALPELVIS	0.06121	4.95E-06	3043	CD11c+ monocyte %monocyte	TRUE	reported	GCST90001449	2	1	TRUE	0.006834027	9.94E-07	3.376551326	0.006834027	20.92528124
rs35149557	C	T	C	T	0.1579	-0.0704	0.198	0.1151	FALSE	FALSE	FALSE	finn-b-C3_KIDNEY_NOTRENALPELVIS	0.0724	0.3303	1.00E+05	Malignant neoplasm of kidney, except renal pelvis || id:finn-b-C3_KIDNEY_NOTRENALPELVIS	0.03301	1.80E-06	3043	CD11c+ monocyte %monocyte	TRUE	reported	GCST90001449	2	1	TRUE	0.007467949	9.46E-06	1.820943625	0.007467949	22.88090571
rs35237330	A	G	A	G	-0.2147	-0.0452	0.0971	0.05168	FALSE	FALSE	FALSE	finn-b-C3_KIDNEY_NOTRENALPELVIS	0.105	0.667	1.00E+05	Malignant neoplasm of kidney, except renal pelvis || id:finn-b-C3_KIDNEY_NOTRENALPELVIS	0.04484	1.77E-06	3043	CD11c+ monocyte %monocyte	TRUE	reported	GCST90001449	2	1	TRUE	0.007482635	1.85E-06	2.473526572	0.007482635	22.92624246
rs57566659	C	G	C	G	0.3158	-0.1458	0.0462	0.08228	FALSE	TRUE	FALSE	finn-b-C3_KIDNEY_NOTRENALPELVIS	0.0848	0.0855796	1.00E+05	Malignant neoplasm of kidney, except renal pelvis || id:finn-b-C3_KIDNEY_NOTRENALPELVIS	0.06253	4.67E-07	3043	CD11c+ monocyte %monocyte	TRUE	reported	GCST90001449	2	1	TRUE	0.008317705	2.96E-05	3.449367006	0.008317705	25.50629592
rs73073066	T	C	T	C	0.4148	0.0341	0.023	0.05977	FALSE	FALSE	FALSE	finn-b-C3_KIDNEY_NOTRENALPELVIS	0.0972	0.7258	1.00E+05	Malignant neoplasm of kidney, except renal pelvis || id:finn-b-C3_KIDNEY_NOTRENALPELVIS	0.08775	2.38E-06	3043	CD11c+ monocyte %monocyte	TRUE	reported	GCST90001449	2	1	TRUE	0.007294362	1.23E-06	4.840587794	0.007294362	22.3451485
rs74610143	T	C	T	C	0.6366	-0.1327	0.0125	0.007345	FALSE	FALSE	FALSE	finn-b-C3_KIDNEY_NOTRENALPELVIS	0.2857	0.6422	1.00E+05	Malignant neoplasm of kidney, except renal pelvis || id:finn-b-C3_KIDNEY_NOTRENALPELVIS	0.1245	3.37E-07	3043	CD11c+ monocyte %monocyte	TRUE	reported	GCST90001449	2	1	TRUE	0.008524329	2.16E-06	6.867842511	0.008524329	26.14535637
rs76968110	A	G	A	G	-0.4763	0.4566	0.0189	0.008087	FALSE	FALSE	FALSE	finn-b-C3_KIDNEY_NOTRENALPELVIS	0.2547	0.07305	1.00E+05	Malignant neoplasm of kidney, except renal pelvis || id:finn-b-C3_KIDNEY_NOTRENALPELVIS	0.0957	6.82E-07	3043	CD11c+ monocyte %monocyte	TRUE	reported	GCST90001449	2	1	TRUE	0.008079744	3.21E-05	5.279136773	0.008079744	24.77064341
rs8065103	G	A	G	A	0.1465	-0.0098	0.7212	0.6745	FALSE	FALSE	FALSE	finn-b-C3_KIDNEY_NOTRENALPELVIS	0.0491	0.8414	1.00E+05	Malignant neoplasm of kidney, except renal pelvis || id:finn-b-C3_KIDNEY_NOTRENALPELVIS	0.02963	8.11E-07	3043	CD11c+ monocyte %monocyte	TRUE	reported	GCST90001449	2	1	TRUE	0.007974771	3.98E-07	1.634491354	0.007974771	24.44623298
rs11249570	A	G	A	G	-0.1525	0.0184	0.4581	0.348	FALSE	FALSE	FALSE	finn-b-C3_KIDNEY_NOTRENALPELVIS	0.0484	0.703399	1.00E+05	Malignant neoplasm of kidney, except renal pelvis || id:finn-b-C3_KIDNEY_NOTRENALPELVIS	0.02632	7.66E-09	3019	CD62L- monocyte Absolute Count	TRUE	reported	GCST90001450	2	1	TRUE	0.011004916	1.45E-06	1.446163651	0.011004916	33.57128133
rs11935230	C	G	C	G	0.1842	0.0201	0.1686	0.262	FALSE	TRUE	FALSE	finn-b-C3_KIDNEY_NOTRENALPELVIS	0.0525	0.702499	1.00E+05	Malignant neoplasm of kidney, except renal pelvis || id:finn-b-C3_KIDNEY_NOTRENALPELVIS	0.03607	3.50E-07	3019	CD62L- monocyte Absolute Count	TRUE	reported	GCST90001450	2	1	TRUE	0.008569861	1.47E-06	1.981881569	0.008569861	26.07876177
rs13068785	T	C	T	C	0.269	0.0615	0.0581	0.02994	FALSE	FALSE	FALSE	finn-b-C3_KIDNEY_NOTRENALPELVIS	0.1375	0.654501	1.00E+05	Malignant neoplasm of kidney, except renal pelvis || id:finn-b-C3_KIDNEY_NOTRENALPELVIS	0.05861	4.62E-06	3019	CD62L- monocyte Absolute Count	TRUE	reported	GCST90001450	2	1	TRUE	0.006933684	2.00E-06	3.220351504	0.006933684	21.06498321
rs143153359	T	C	T	C	2.05	0.4772	0.0013	0.02054	FALSE	FALSE	FALSE	finn-b-C3_KIDNEY_NOTRENALPELVIS	0.1629	0.00339703	1.00E+05	Malignant neoplasm of kidney, except renal pelvis || id:finn-b-C3_KIDNEY_NOTRENALPELVIS	0.4039	4.12E-07	3019	CD62L- monocyte Absolute Count	TRUE	reported	GCST90001450	2	1	TRUE	0.008466272	8.58E-05	22.19245816	0.008466272	25.76083974
rs4484736	A	G	A	G	-0.1386	0.0466	0.7173	0.8234	FALSE	FALSE	FALSE	finn-b-C3_KIDNEY_NOTRENALPELVIS	0.0606	0.4425	1.00E+05	Malignant neoplasm of kidney, except renal pelvis || id:finn-b-C3_KIDNEY_NOTRENALPELVIS	0.03012	4.37E-06	3019	CD62L- monocyte Absolute Count	TRUE	reported	GCST90001450	2	1	TRUE	0.006969535	5.91E-06	1.654956275	0.006969535	21.17466389
rs4656708	C	A	C	A	-0.3696	0.3592	0.0459	0.01293	FALSE	FALSE	FALSE	finn-b-C3_KIDNEY_NOTRENALPELVIS	0.2009	0.0737497	1.00E+05	Malignant neoplasm of kidney, except renal pelvis || id:finn-b-C3_KIDNEY_NOTRENALPELVIS	0.0647	1.22E-08	3019	CD62L- monocyte Absolute Count	TRUE	reported	GCST90001450	2	1	TRUE	0.010700592	3.20E-05	3.554969157	0.010700592	32.63287698
rs4899265	C	A	C	A	0.139	0.0172	0.3475	0.3205	FALSE	FALSE	FALSE	finn-b-C3_KIDNEY_NOTRENALPELVIS	0.0499	0.7307	1.00E+05	Malignant neoplasm of kidney, except renal pelvis || id:finn-b-C3_KIDNEY_NOTRENALPELVIS	0.02858	1.21E-06	3019	CD62L- monocyte Absolute Count	TRUE	reported	GCST90001450	2	1	TRUE	0.007779257	1.19E-06	1.570340317	0.007779257	23.65403045
rs4987369	T	G	T	G	0.2378	0.0397	0.2774	0.2622	FALSE	FALSE	FALSE	finn-b-C3_KIDNEY_NOTRENALPELVIS	0.0524	0.4488	1.00E+05	Malignant neoplasm of kidney, except renal pelvis || id:finn-b-C3_KIDNEY_NOTRENALPELVIS	0.03006	3.61E-15	3019	CD62L- monocyte Absolute Count	TRUE	reported	GCST90001450	2	1	TRUE	0.02032142	5.74E-06	1.65165955	0.02032142	62.58146825
rs530377	C	T	C	T	0.1627	-0.0979	0.2211	0.276	FALSE	FALSE	FALSE	finn-b-C3_KIDNEY_NOTRENALPELVIS	0.0515	0.0572295	1.00E+05	Malignant neoplasm of kidney, except renal pelvis || id:finn-b-C3_KIDNEY_NOTRENALPELVIS	0.03256	6.13E-07	3019	CD62L- monocyte Absolute Count	TRUE	reported	GCST90001450	2	1	TRUE	0.008208267	3.61E-05	1.789023118	0.008208267	24.9692969
rs62167331	A	G	A	G	-0.347	-0.032	0.0341	0.04831	FALSE	FALSE	FALSE	finn-b-C3_KIDNEY_NOTRENALPELVIS	0.1084	0.767499	1.00E+05	Malignant neoplasm of kidney, except renal pelvis || id:finn-b-C3_KIDNEY_NOTRENALPELVIS	0.07464	3.48E-06	3019	CD62L- monocyte Absolute Count	TRUE	reported	GCST90001450	2	1	TRUE	0.007112795	8.71E-07	4.101126706	0.007112795	21.61303158
rs79930588	G	T	G	T	1.724	0.0426	0.0015	0.03771	FALSE	FALSE	FALSE	finn-b-C3_KIDNEY_NOTRENALPELVIS	0.1241	0.731499	1.00E+05	Malignant neoplasm of kidney, except renal pelvis || id:finn-b-C3_KIDNEY_NOTRENALPELVIS	0.3525	1.05E-06	3019	CD62L- monocyte Absolute Count	TRUE	reported	GCST90001450	2	1	TRUE	0.007865953	1.18E-06	19.36826318	0.007865953	23.9197304
rs11249570	A	G	A	G	-0.1315	0.0184	0.4578	0.348	FALSE	FALSE	FALSE	finn-b-C3_KIDNEY_NOTRENALPELVIS	0.0484	0.703399	1.00E+05	Malignant neoplasm of kidney, except renal pelvis || id:finn-b-C3_KIDNEY_NOTRENALPELVIS	0.02634	6.30E-07	3042	CD62L- monocyte %monocyte	TRUE	reported	GCST90001451	2	1	TRUE	0.008132054	1.45E-06	1.452765024	0.008132054	24.92412751
rs117309559	G	A	G	A	0.5719	-0.0901	0.013	0.04698	FALSE	FALSE	FALSE	finn-b-C3_KIDNEY_NOTRENALPELVIS	0.11	0.4126	1.00E+05	Malignant neoplasm of kidney, except renal pelvis || id:finn-b-C3_KIDNEY_NOTRENALPELVIS	0.1203	2.07E-06	3042	CD62L- monocyte %monocyte	TRUE	reported	GCST90001451	2	1	TRUE	0.007379359	6.71E-06	6.635065771	0.007379359	22.60002598
rs17624563	G	C	G	C	-0.2904	-0.0305	0.0569	0.1027	FALSE	TRUE	FALSE	finn-b-C3_KIDNEY_NOTRENALPELVIS	0.076	0.6884	1.00E+05	Malignant neoplasm of kidney, except renal pelvis || id:finn-b-C3_KIDNEY_NOTRENALPELVIS	0.05766	5.02E-07	3042	CD62L- monocyte %monocyte	TRUE	reported	GCST90001451	2	1	TRUE	0.00827488	1.61E-06	3.180198606	0.00827488	25.3655304
rs1816932	A	G	A	G	0.1467	-0.0215	0.2855	0.4011	FALSE	FALSE	FALSE	finn-b-C3_KIDNEY_NOTRENALPELVIS	0.0471	0.6481	1.00E+05	Malignant neoplasm of kidney, except renal pelvis || id:finn-b-C3_KIDNEY_NOTRENALPELVIS	0.02962	7.77E-07	3042	CD62L- monocyte %monocyte	TRUE	reported	GCST90001451	2	1	TRUE	0.008004354	2.08E-06	1.633671223	0.008004354	24.5295804
rs2399610	G	A	G	A	-0.1315	0.0128	0.4988	0.5245	FALSE	FALSE	FALSE	finn-b-C3_KIDNEY_NOTRENALPELVIS	0.0461	0.7808	1.00E+05	Malignant neoplasm of kidney, except renal pelvis || id:finn-b-C3_KIDNEY_NOTRENALPELVIS	0.02718	1.37E-06	3042	CD62L- monocyte %monocyte	TRUE	reported	GCST90001451	2	1	TRUE	0.007640959	7.71E-07	1.49909466	0.007640959	23.40736896
rs36141595	G	A	G	A	-0.1512	0.0381	0.2516	0.1102	FALSE	FALSE	FALSE	finn-b-C3_KIDNEY_NOTRENALPELVIS	0.0756	0.6141	1.00E+05	Malignant neoplasm of kidney, except renal pelvis || id:finn-b-C3_KIDNEY_NOTRENALPELVIS	0.03196	2.34E-06	3042	CD62L- monocyte %monocyte	TRUE	reported	GCST90001451	2	1	TRUE	0.007308542	2.54E-06	1.762732353	0.007308542	22.38154389
rs45487297	A	T	A	T	0.6623	0.0599	0.0135	0.007152	FALSE	TRUE	FALSE	finn-b-C3_KIDNEY_NOTRENALPELVIS	0.2715	0.8254	1.00E+05	Malignant neoplasm of kidney, except renal pelvis || id:finn-b-C3_KIDNEY_NOTRENALPELVIS	0.1201	3.74E-08	3042	CD62L- monocyte %monocyte	TRUE	reported	GCST90001451	2	1	TRUE	0.009904375	4.87E-07	6.624034905	0.009904375	30.41049542
rs4656708	C	A	C	A	-0.3294	0.3592	0.0457	0.01293	FALSE	FALSE	FALSE	finn-b-C3_KIDNEY_NOTRENALPELVIS	0.2009	0.0737497	1.00E+05	Malignant neoplasm of kidney, except renal pelvis || id:finn-b-C3_KIDNEY_NOTRENALPELVIS	0.06481	3.93E-07	3042	CD62L- monocyte %monocyte	TRUE	reported	GCST90001451	2	1	TRUE	0.00842587	3.20E-05	3.574552058	0.00842587	25.83230423
rs4899389	A	G	A	G	-0.1913	-0.0103	0.132	0.233	FALSE	FALSE	FALSE	finn-b-C3_KIDNEY_NOTRENALPELVIS	0.0546	0.8501	1.00E+05	Malignant neoplasm of kidney, except renal pelvis || id:finn-b-C3_KIDNEY_NOTRENALPELVIS	0.03943	1.28E-06	3042	CD62L- monocyte %monocyte	TRUE	reported	GCST90001451	2	1	TRUE	0.007683393	3.56E-07	2.17473519	0.007683393	23.53837004
rs4987360	G	A	G	A	0.3359	0.0402	0.2763	0.2574	FALSE	FALSE	FALSE	finn-b-C3_KIDNEY_NOTRENALPELVIS	0.0527	0.4453	1.00E+05	Malignant neoplasm of kidney, except renal pelvis || id:finn-b-C3_KIDNEY_NOTRENALPELVIS	0.02969	4.37E-29	3042	CD62L- monocyte %monocyte	TRUE	reported	GCST90001451	2	1	TRUE	0.040403116	5.82E-06	1.637532026	0.040403116	127.9969475
rs530377	C	T	C	T	0.1614	-0.0979	0.2206	0.276	FALSE	FALSE	FALSE	finn-b-C3_KIDNEY_NOTRENALPELVIS	0.0515	0.0572295	1.00E+05	Malignant neoplasm of kidney, except renal pelvis || id:finn-b-C3_KIDNEY_NOTRENALPELVIS	0.03252	7.28E-07	3042	CD62L- monocyte %monocyte	TRUE	reported	GCST90001451	2	1	TRUE	0.008037622	3.61E-05	1.793618777	0.008037622	24.63235795
rs7139370	T	C	T	C	0.2947	0.0284	0.0676	0.07618	FALSE	FALSE	FALSE	finn-b-C3_KIDNEY_NOTRENALPELVIS	0.0879	0.7461	1.00E+05	Malignant neoplasm of kidney, except renal pelvis || id:finn-b-C3_KIDNEY_NOTRENALPELVIS	0.0539	4.96E-08	3042	CD62L- monocyte %monocyte	TRUE	reported	GCST90001451	2	1	TRUE	0.009737767	1.04E-06	2.972818329	0.009737767	29.89391128
rs7150584	T	C	T	C	-0.1787	0.0629	0.1624	0.2217	FALSE	FALSE	FALSE	finn-b-C3_KIDNEY_NOTRENALPELVIS	0.0557	0.2587	1.00E+05	Malignant neoplasm of kidney, except renal pelvis || id:finn-b-C3_KIDNEY_NOTRENALPELVIS	0.03646	9.95E-07	3042	CD62L- monocyte %monocyte	TRUE	reported	GCST90001451	2	1	TRUE	0.00784014	1.28E-05	2.010926833	0.00784014	24.02236583
rs9807014	T	C	T	C	-0.2057	0.0812	0.1333	0.2034	FALSE	FALSE	FALSE	finn-b-C3_KIDNEY_NOTRENALPELVIS	0.0575	0.1578	1.00E+05	Malignant neoplasm of kidney, except renal pelvis || id:finn-b-C3_KIDNEY_NOTRENALPELVIS	0.0397	2.34E-07	3042	CD62L- monocyte %monocyte	TRUE	reported	GCST90001451	2	1	TRUE	0.008753778	1.99E-05	2.189626859	0.008753778	26.84649354
rs9859349	A	G	A	G	0.227	0.0017	0.1205	0.1368	FALSE	FALSE	FALSE	finn-b-C3_KIDNEY_NOTRENALPELVIS	0.0675	0.9797	1.00E+05	Malignant neoplasm of kidney, except renal pelvis || id:finn-b-C3_KIDNEY_NOTRENALPELVIS	0.04151	4.89E-08	3042	CD62L- monocyte %monocyte	TRUE	reported	GCST90001451	2	1	TRUE	0.009741398	6.34E-09	2.289456194	0.009741398	29.90516808
rs113800324	T	C	T	C	0.3099	0.1492	0.05	0.02374	FALSE	FALSE	FALSE	finn-b-C3_KIDNEY_NOTRENALPELVIS	0.1495	0.3183	1.00E+05	Malignant neoplasm of kidney, except renal pelvis || id:finn-b-C3_KIDNEY_NOTRENALPELVIS	0.05911	1.68E-07	3017	CD11c+ CD62L- monocyte Absolute Count	TRUE	reported	GCST90001452	2	1	TRUE	0.009034259	9.96E-06	3.246748245	0.009034259	27.48661338
rs11772116	C	G	C	G	0.225	0.0894	0.0766	0.1126	FALSE	TRUE	FALSE	finn-b-C3_KIDNEY_NOTRENALPELVIS	0.0748	0.232	1.00E+05	Malignant neoplasm of kidney, except renal pelvis || id:finn-b-C3_KIDNEY_NOTRENALPELVIS	0.04872	4.02E-06	3017	CD11c+ CD62L- monocyte Absolute Count	TRUE	reported	GCST90001452	2	1	TRUE	0.00702428	1.43E-05	2.676054382	0.00702428	21.32801694
rs12708874	T	A	T	A	-0.1526	-0.0014	0.7957	0.8204	FALSE	TRUE	FALSE	finn-b-C3_KIDNEY_NOTRENALPELVIS	0.0605	0.9814	1.00E+05	Malignant neoplasm of kidney, except renal pelvis || id:finn-b-C3_KIDNEY_NOTRENALPELVIS	0.03262	3.01E-06	3017	CD11c+ CD62L- monocyte Absolute Count	TRUE	reported	GCST90001452	2	1	TRUE	0.007206308	5.35E-09	1.791726066	0.007206308	21.88472803
rs150248455	A	G	A	G	0.2439	-0.2138	0.0673	0.004725	FALSE	FALSE	FALSE	finn-b-C3_KIDNEY_NOTRENALPELVIS	0.3493	0.5406	1.00E+05	Malignant neoplasm of kidney, except renal pelvis || id:finn-b-C3_KIDNEY_NOTRENALPELVIS	0.05149	2.27E-06	3017	CD11c+ CD62L- monocyte Absolute Count	TRUE	reported	GCST90001452	2	1	TRUE	0.00738704	3.75E-06	2.828202794	0.00738704	22.43767313
rs17474599	T	C	T	C	-0.5233	-0.0417	0.0146	0.02985	FALSE	FALSE	FALSE	finn-b-C3_KIDNEY_NOTRENALPELVIS	0.135	0.757399	1.00E+05	Malignant neoplasm of kidney, except renal pelvis || id:finn-b-C3_KIDNEY_NOTRENALPELVIS	0.1093	1.76E-06	3017	CD11c+ CD62L- monocyte Absolute Count	TRUE	reported	GCST90001452	2	1	TRUE	0.007545438	9.54E-07	6.003545647	0.007545438	22.92245588
rs2404849	G	T	G	T	0.1532	-0.0014	0.7463	0.9152	FALSE	FALSE	FALSE	finn-b-C3_KIDNEY_NOTRENALPELVIS	0.0842	0.9868	1.00E+05	Malignant neoplasm of kidney, except renal pelvis || id:finn-b-C3_KIDNEY_NOTRENALPELVIS	0.03003	3.60E-07	3017	CD11c+ CD62L- monocyte Absolute Count	TRUE	reported	GCST90001452	2	1	TRUE	0.008558285	2.76E-09	1.649464554	0.008558285	26.02596649
rs4359381	C	G	C	G	0.2509	-0.1168	0.06	0.08829	FALSE	TRUE	FALSE	finn-b-C3_KIDNEY_NOTRENALPELVIS	0.0817	0.1527	1.00E+05	Malignant neoplasm of kidney, except renal pelvis || id:finn-b-C3_KIDNEY_NOTRENALPELVIS	0.0547	4.70E-06	3017	CD11c+ CD62L- monocyte Absolute Count	TRUE	reported	GCST90001452	2	1	TRUE	0.006929778	2.04E-05	3.004519184	0.006929778	21.03907636
rs55971447	T	C	T	C	-0.1809	-0.0259	0.231	0.107	FALSE	FALSE	FALSE	finn-b-C3_KIDNEY_NOTRENALPELVIS	0.0755	0.731799	1.00E+05	Malignant neoplasm of kidney, except renal pelvis || id:finn-b-C3_KIDNEY_NOTRENALPELVIS	0.03084	4.95E-09	3017	CD11c+ CD62L- monocyte Absolute Count	TRUE	reported	GCST90001452	2	1	TRUE	0.011283218	1.18E-06	1.693955606	0.011283218	34.40712577
rs72660177	T	C	T	C	-0.2006	-0.068	0.1018	0.07202	FALSE	FALSE	FALSE	finn-b-C3_KIDNEY_NOTRENALPELVIS	0.0907	0.4531	1.00E+05	Malignant neoplasm of kidney, except renal pelvis || id:finn-b-C3_KIDNEY_NOTRENALPELVIS	0.04321	3.61E-06	3017	CD11c+ CD62L- monocyte Absolute Count	TRUE	reported	GCST90001452	2	1	TRUE	0.007097617	5.62E-06	2.373405374	0.007097617	21.55228517
rs72724781	G	A	G	A	0.9448	0.0586	0.0041	0.04803	FALSE	FALSE	FALSE	finn-b-C3_KIDNEY_NOTRENALPELVIS	0.1089	0.5905	1.00E+05	Malignant neoplasm of kidney, except renal pelvis || id:finn-b-C3_KIDNEY_NOTRENALPELVIS	0.2002	2.47E-06	3017	CD11c+ CD62L- monocyte Absolute Count	TRUE	reported	GCST90001452	2	1	TRUE	0.007332769	2.90E-06	10.99643036	0.007332769	22.27161051
rs75220521	G	T	G	T	-1.36	-0.0634	0.002	0.02924	FALSE	FALSE	FALSE	finn-b-C3_KIDNEY_NOTRENALPELVIS	0.1384	0.647099	1.00E+05	Malignant neoplasm of kidney, except renal pelvis || id:finn-b-C3_KIDNEY_NOTRENALPELVIS	0.2904	2.95E-06	3017	CD11c+ CD62L- monocyte Absolute Count	TRUE	reported	GCST90001452	2	1	TRUE	0.007221867	2.10E-06	15.95086602	0.007221867	21.93232096
rs76524078	A	G	A	G	1.307	-0.1914	0.0023	0.03439	FALSE	FALSE	FALSE	finn-b-C3_KIDNEY_NOTRENALPELVIS	0.1269	0.1314	1.00E+05	Malignant neoplasm of kidney, except renal pelvis || id:finn-b-C3_KIDNEY_NOTRENALPELVIS	0.2836	4.24E-06	3017	CD11c+ CD62L- monocyte Absolute Count	TRUE	reported	GCST90001452	2	1	TRUE	0.006995242	2.27E-05	15.57736089	0.006995242	21.23922776
rs10924239	A	G	A	G	0.207	-0.1072	0.0993	0.1135	FALSE	FALSE	FALSE	finn-b-C3_KIDNEY_NOTRENALPELVIS	0.0728	0.1407	1.00E+05	Malignant neoplasm of kidney, except renal pelvis || id:finn-b-C3_KIDNEY_NOTRENALPELVIS	0.04455	3.52E-06	3040	CD11c+ CD62L- monocyte %monocyte	TRUE	reported	GCST90001453	2	1	TRUE	0.007056382	2.17E-05	2.456317488	0.007056382	21.58963371
rs114693598	T	G	T	G	-0.195	0.222	0.1418	0.05658	FALSE	FALSE	FALSE	finn-b-C3_KIDNEY_NOTRENALPELVIS	0.1011	0.0281598	1.00E+05	Malignant neoplasm of kidney, except renal pelvis || id:finn-b-C3_KIDNEY_NOTRENALPELVIS	0.03862	4.68E-07	3040	CD11c+ CD62L- monocyte %monocyte	TRUE	reported	GCST90001453	2	1	TRUE	0.008321998	4.82E-05	2.129359851	0.008321998	25.49439345
rs11610005	G	C	G	C	-0.1298	-0.0121	0.4359	0.4302	FALSE	TRUE	TRUE	finn-b-C3_KIDNEY_NOTRENALPELVIS	0.0468	0.7966	1.00E+05	Malignant neoplasm of kidney, except renal pelvis || id:finn-b-C3_KIDNEY_NOTRENALPELVIS	0.02728	2.05E-06	3040	CD11c+ CD62L- monocyte %monocyte	TRUE	reported	GCST90001453	2	1	FALSE	0.007396879	6.68E-07	1.5041154	0.007396879	22.63917794
rs138567833	A	G	A	G	-0.2161	-0.0965	0.0895	0.02059	FALSE	FALSE	FALSE	finn-b-C3_KIDNEY_NOTRENALPELVIS	0.1627	0.552901	1.00E+05	Malignant neoplasm of kidney, except renal pelvis || id:finn-b-C3_KIDNEY_NOTRENALPELVIS	0.0466	3.69E-06	3040	CD11c+ CD62L- monocyte %monocyte	TRUE	reported	GCST90001453	2	1	TRUE	0.007028887	3.52E-06	2.569346687	0.007028887	21.50491352
rs1800973	A	C	A	C	0.25	0.079	0.0831	0.04927	FALSE	FALSE	FALSE	finn-b-C3_KIDNEY_NOTRENALPELVIS	0.1054	0.453401	1.00E+05	Malignant neoplasm of kidney, except renal pelvis || id:finn-b-C3_KIDNEY_NOTRENALPELVIS	0.04806	2.11E-07	3040	CD11c+ CD62L- monocyte %monocyte	TRUE	reported	GCST90001453	2	1	TRUE	0.00882823	5.62E-06	2.649845532	0.00882823	27.05904622
rs4468691	G	A	G	A	0.1484	-0.0099	0.7286	0.6745	FALSE	FALSE	FALSE	finn-b-C3_KIDNEY_NOTRENALPELVIS	0.0491	0.84	1.00E+05	Malignant neoplasm of kidney, except renal pelvis || id:finn-b-C3_KIDNEY_NOTRENALPELVIS	0.03016	9.13E-07	3040	CD11c+ CD62L- monocyte %monocyte	TRUE	reported	GCST90001453	2	1	TRUE	0.007906241	4.07E-07	1.662907641	0.007906241	24.21057631
rs57566659	C	G	C	G	0.3077	-0.1458	0.0462	0.08228	FALSE	TRUE	FALSE	finn-b-C3_KIDNEY_NOTRENALPELVIS	0.0848	0.0855796	1.00E+05	Malignant neoplasm of kidney, except renal pelvis || id:finn-b-C3_KIDNEY_NOTRENALPELVIS	0.06328	1.22E-06	3040	CD11c+ CD62L- monocyte %monocyte	TRUE	reported	GCST90001453	2	1	TRUE	0.007722668	2.96E-05	3.48901842	0.007722668	23.64405993
rs62002392	G	A	G	A	0.1991	0.1304	0.1118	0.07783	FALSE	FALSE	FALSE	finn-b-C3_KIDNEY_NOTRENALPELVIS	0.0869	0.1336	1.00E+05	Malignant neoplasm of kidney, except renal pelvis || id:finn-b-C3_KIDNEY_NOTRENALPELVIS	0.04263	3.12E-06	3040	CD11c+ CD62L- monocyte %monocyte	TRUE	reported	GCST90001453	2	1	TRUE	0.007128809	2.25E-05	2.350455993	0.007128809	21.81282197
rs73073066	T	C	T	C	0.4544	0.0341	0.0229	0.05977	FALSE	FALSE	FALSE	finn-b-C3_KIDNEY_NOTRENALPELVIS	0.0972	0.7258	1.00E+05	Malignant neoplasm of kidney, except renal pelvis || id:finn-b-C3_KIDNEY_NOTRENALPELVIS	0.08893	3.43E-07	3040	CD11c+ CD62L- monocyte %monocyte	TRUE	reported	GCST90001453	2	1	TRUE	0.008520713	1.23E-06	4.903261822	0.008520713	26.10838816
rs74610143	T	C	T	C	0.5956	-0.1327	0.0125	0.007345	FALSE	FALSE	FALSE	finn-b-C3_KIDNEY_NOTRENALPELVIS	0.2857	0.6422	1.00E+05	Malignant neoplasm of kidney, except renal pelvis || id:finn-b-C3_KIDNEY_NOTRENALPELVIS	0.1263	2.52E-06	3040	CD11c+ CD62L- monocyte %monocyte	TRUE	reported	GCST90001453	2	1	TRUE	0.007266871	2.16E-06	6.96370143	0.007266871	22.23835594
rs80087840	A	G	A	G	-0.6187	0.1137	0.0105	0.03731	FALSE	FALSE	FALSE	finn-b-C3_KIDNEY_NOTRENALPELVIS	0.1256	0.3654	1.00E+05	Malignant neoplasm of kidney, except renal pelvis || id:finn-b-C3_KIDNEY_NOTRENALPELVIS	0.1345	4.37E-06	3040	CD11c+ CD62L- monocyte %monocyte	TRUE	reported	GCST90001453	2	1	TRUE	0.006916931	8.19E-06	7.415818229	0.006916931	21.16
rs117545845	T	C	T	C	0.1995	-0.0079	0.1209	0.09962	FALSE	FALSE	FALSE	finn-b-C3_KIDNEY_NOTRENALPELVIS	0.0776	0.9194	1.00E+05	Malignant neoplasm of kidney, except renal pelvis || id:finn-b-C3_KIDNEY_NOTRENALPELVIS	0.03962	5.05E-07	3018	CD62L- HLA DR++ monocyte Absolute Count	TRUE	reported	GCST90001454	2	1	TRUE	0.008336616	1.04E-07	2.176577267	0.008336616	25.3546055
rs139554006	A	G	A	G	0.3934	0.005	0.0255	0.02115	FALSE	FALSE	FALSE	finn-b-C3_KIDNEY_NOTRENALPELVIS	0.1617	0.9755	1.00E+05	Malignant neoplasm of kidney, except renal pelvis || id:finn-b-C3_KIDNEY_NOTRENALPELVIS	0.08287	2.17E-06	3018	CD62L- HLA DR++ monocyte Absolute Count	TRUE	reported	GCST90001454	2	1	TRUE	0.007416682	9.56E-09	4.5525734	0.007416682	22.53585468
rs148420500	A	G	A	G	-0.4212	0.0355	0.0209	0.01935	FALSE	FALSE	FALSE	finn-b-C3_KIDNEY_NOTRENALPELVIS	0.1653	0.83	1.00E+05	Malignant neoplasm of kidney, except renal pelvis || id:finn-b-C3_KIDNEY_NOTRENALPELVIS	0.08981	2.86E-06	3018	CD62L- HLA DR++ monocyte Absolute Count	TRUE	reported	GCST90001454	2	1	TRUE	0.007240028	4.61E-07	4.933831508	0.007240028	21.99517047
rs28680389	A	G	A	G	0.2396	-0.0355	0.0747	0.1369	FALSE	FALSE	FALSE	finn-b-C3_KIDNEY_NOTRENALPELVIS	0.0672	0.5975	1.00E+05	Malignant neoplasm of kidney, except renal pelvis || id:finn-b-C3_KIDNEY_NOTRENALPELVIS	0.04966	1.47E-06	3018	CD62L- HLA DR++ monocyte Absolute Count	TRUE	reported	GCST90001454	2	1	TRUE	0.00765931	2.79E-06	2.728137988	0.00765931	23.27877898
rs4899265	C	A	C	A	0.1267	0.0172	0.3474	0.3205	FALSE	FALSE	FALSE	finn-b-C3_KIDNEY_NOTRENALPELVIS	0.0499	0.7307	1.00E+05	Malignant neoplasm of kidney, except renal pelvis || id:finn-b-C3_KIDNEY_NOTRENALPELVIS	0.02759	4.53E-06	3018	CD62L- HLA DR++ monocyte Absolute Count	TRUE	reported	GCST90001454	2	1	TRUE	0.006943722	1.19E-06	1.515693256	0.006943722	21.08870097
rs938447	C	T	C	T	0.1364	-0.0247	0.6473	0.7032	FALSE	FALSE	FALSE	finn-b-C3_KIDNEY_NOTRENALPELVIS	0.0504	0.624001	1.00E+05	Malignant neoplasm of kidney, except renal pelvis || id:finn-b-C3_KIDNEY_NOTRENALPELVIS	0.02743	6.94E-07	3018	CD62L- HLA DR++ monocyte Absolute Count	TRUE	reported	GCST90001454	2	1	TRUE	0.008132043	2.40E-06	1.506903444	0.008132043	24.72732434
rs12485444	A	T	A	T	0.1287	-0.025	0.4742	0.4756	FALSE	TRUE	TRUE	finn-b-C3_KIDNEY_NOTRENALPELVIS	0.0466	0.5919	1.00E+05	Malignant neoplasm of kidney, except renal pelvis || id:finn-b-C3_KIDNEY_NOTRENALPELVIS	0.02682	1.67E-06	3041	CD62L- HLA DR++ monocyte %monocyte	TRUE	reported	GCST90001455	2	1	FALSE	0.007520219	2.88E-06	1.478995946	0.007520219	23.0271159
rs151240896	G	A	G	A	-0.2473	0.098	0.0702	0.03386	FALSE	FALSE	FALSE	finn-b-C3_KIDNEY_NOTRENALPELVIS	0.1273	0.441199	1.00E+05	Malignant neoplasm of kidney, except renal pelvis || id:finn-b-C3_KIDNEY_NOTRENALPELVIS	0.0512	1.43E-06	3041	CD62L- HLA DR++ monocyte %monocyte	TRUE	reported	GCST90001455	2	1	TRUE	0.00761827	5.93E-06	2.823437451	0.00761827	23.32965469
rs189575603	C	T	C	T	-0.8168	-0.2808	0.0059	0.01914	FALSE	FALSE	FALSE	finn-b-C3_KIDNEY_NOTRENALPELVIS	0.168	0.0947611	1.00E+05	Malignant neoplasm of kidney, except renal pelvis || id:finn-b-C3_KIDNEY_NOTRENALPELVIS	0.1726	2.31E-06	3041	CD62L- HLA DR++ monocyte %monocyte	TRUE	reported	GCST90001455	2	1	TRUE	0.007315273	2.79E-05	9.518072345	0.007315273	22.39493856
rs1969797	A	T	A	T	0.807	0.0157	0.0064	0.2477	FALSE	TRUE	FALSE	finn-b-C3_KIDNEY_NOTRENALPELVIS	0.0534	0.7696	1.00E+05	Malignant neoplasm of kidney, except renal pelvis || id:finn-b-C3_KIDNEY_NOTRENALPELVIS	0.1756	4.49E-06	3041	CD62L- HLA DR++ monocyte %monocyte	TRUE	reported	GCST90001455	2	1	TRUE	0.006901755	8.64E-07	9.683508133	0.006901755	21.12020096
rs2955643	A	G	A	G	0.1248	-0.0337	0.4513	0.3464	FALSE	FALSE	FALSE	finn-b-C3_KIDNEY_NOTRENALPELVIS	0.0489	0.4903	1.00E+05	Malignant neoplasm of kidney, except renal pelvis || id:finn-b-C3_KIDNEY_NOTRENALPELVIS	0.02633	2.24E-06	3041	CD62L- HLA DR++ monocyte %monocyte	TRUE	reported	GCST90001455	2	1	TRUE	0.007338343	4.75E-06	1.451974767	0.007338343	22.46608783
rs35079623	C	T	C	T	0.3488	-0.0445	0.0344	0.01216	FALSE	FALSE	FALSE	finn-b-C3_KIDNEY_NOTRENALPELVIS	0.211	0.8329	1.00E+05	Malignant neoplasm of kidney, except renal pelvis || id:finn-b-C3_KIDNEY_NOTRENALPELVIS	0.07433	2.81E-06	3041	CD62L- HLA DR++ monocyte %monocyte	TRUE	reported	GCST90001455	2	1	TRUE	0.007193802	4.45E-07	4.098947378	0.007193802	22.0203738
rs4668750	A	G	A	G	0.2764	-0.0275	0.0524	0.1467	FALSE	FALSE	FALSE	finn-b-C3_KIDNEY_NOTRENALPELVIS	0.0654	0.6745	1.00E+05	Malignant neoplasm of kidney, except renal pelvis || id:finn-b-C3_KIDNEY_NOTRENALPELVIS	0.05873	2.63E-06	3041	CD62L- HLA DR++ monocyte %monocyte	TRUE	reported	GCST90001455	2	1	TRUE	0.007235551	1.77E-06	3.238681279	0.007235551	22.14909958
rs5761319	T	A	T	A	0.1333	0.0338	0.479	0.2646	FALSE	TRUE	TRUE	finn-b-C3_KIDNEY_NOTRENALPELVIS	0.0523	0.518	1.00E+05	Malignant neoplasm of kidney, except renal pelvis || id:finn-b-C3_KIDNEY_NOTRENALPELVIS	0.02676	6.66E-07	3041	CD62L- HLA DR++ monocyte %monocyte	TRUE	reported	GCST90001455	2	1	FALSE	0.008098895	4.18E-06	1.47568723	0.008098895	24.81350308
rs765044	G	T	G	T	0.1523	-0.0101	0.2292	0.3571	FALSE	FALSE	FALSE	finn-b-C3_KIDNEY_NOTRENALPELVIS	0.0484	0.835	1.00E+05	Malignant neoplasm of kidney, except renal pelvis || id:finn-b-C3_KIDNEY_NOTRENALPELVIS	0.03151	1.40E-06	3041	CD62L- HLA DR++ monocyte %monocyte	TRUE	reported	GCST90001455	2	1	TRUE	0.00762863	4.35E-07	1.737627228	0.00762863	23.36162242
rs117545845	T	C	T	C	0.189	-0.0079	0.1211	0.09962	FALSE	FALSE	FALSE	finn-b-C3_KIDNEY_NOTRENALPELVIS	0.0776	0.9194	1.00E+05	Malignant neoplasm of kidney, except renal pelvis || id:finn-b-C3_KIDNEY_NOTRENALPELVIS	0.04018	2.68E-06	3019	CD11c+ HLA DR++ monocyte Absolute Count	TRUE	reported	GCST90001456	2	1	TRUE	0.007280396	1.04E-07	2.207707276	0.007280396	22.12604256
rs12277397	T	G	T	G	0.1863	-0.0488	0.1179	0.1661	FALSE	FALSE	FALSE	finn-b-C3_KIDNEY_NOTRENALPELVIS	0.062	0.4313	1.00E+05	Malignant neoplasm of kidney, except renal pelvis || id:finn-b-C3_KIDNEY_NOTRENALPELVIS	0.04033	4.00E-06	3019	CD11c+ HLA DR++ monocyte Absolute Count	TRUE	reported	GCST90001456	2	1	TRUE	0.007023168	6.20E-06	2.21594909	0.007023168	21.33876427
rs151194174	A	G	A	G	-0.3754	0.0013	0.0305	0.03859	FALSE	FALSE	FALSE	finn-b-C3_KIDNEY_NOTRENALPELVIS	0.1221	0.9913	1.00E+05	Malignant neoplasm of kidney, except renal pelvis || id:finn-b-C3_KIDNEY_NOTRENALPELVIS	0.07868	1.92E-06	3019	CD11c+ HLA DR++ monocyte Absolute Count	TRUE	reported	GCST90001456	2	1	TRUE	0.007488932	1.13E-09	4.323106233	0.007488932	22.76459006
rs2295270	A	G	A	G	0.1631	0.0819	0.19	0.03874	FALSE	FALSE	FALSE	finn-b-C3_KIDNEY_NOTRENALPELVIS	0.1211	0.4991	1.00E+05	Malignant neoplasm of kidney, except renal pelvis || id:finn-b-C3_KIDNEY_NOTRENALPELVIS	0.03419	1.92E-06	3019	CD11c+ HLA DR++ monocyte Absolute Count	TRUE	reported	GCST90001456	2	1	TRUE	0.007486363	4.57E-06	1.878584165	0.007486363	22.75672286
rs2404849	G	T	G	T	0.1466	-0.0014	0.7464	0.9152	FALSE	FALSE	FALSE	finn-b-C3_KIDNEY_NOTRENALPELVIS	0.0842	0.9868	1.00E+05	Malignant neoplasm of kidney, except renal pelvis || id:finn-b-C3_KIDNEY_NOTRENALPELVIS	0.03065	1.80E-06	3019	CD11c+ HLA DR++ monocyte Absolute Count	TRUE	reported	GCST90001456	2	1	TRUE	0.007525769	2.76E-09	1.684077352	0.007525769	22.87741671
rs2587473	T	C	T	C	-0.1584	0.043	0.2433	0.3459	FALSE	FALSE	FALSE	finn-b-C3_KIDNEY_NOTRENALPELVIS	0.0488	0.3779	1.00E+05	Malignant neoplasm of kidney, except renal pelvis || id:finn-b-C3_KIDNEY_NOTRENALPELVIS	0.03131	4.47E-07	3019	CD11c+ HLA DR++ monocyte Absolute Count	TRUE	reported	GCST90001456	2	1	TRUE	0.008412017	7.76E-06	1.720341334	0.008412017	25.59435676
rs548306594	C	T	C	T	-0.502	0.3285	0.0187	0.02471	FALSE	FALSE	FALSE	finn-b-C3_KIDNEY_NOTRENALPELVIS	0.1481	0.0265399	1.00E+05	Malignant neoplasm of kidney, except renal pelvis || id:finn-b-C3_KIDNEY_NOTRENALPELVIS	0.1059	2.23E-06	3019	CD11c+ HLA DR++ monocyte Absolute Count	TRUE	reported	GCST90001456	2	1	TRUE	0.007392946	4.92E-05	5.818720769	0.007392946	22.47064373
rs55651060	T	G	T	G	-0.5072	0.149	0.0157	0.02762	FALSE	FALSE	FALSE	finn-b-C3_KIDNEY_NOTRENALPELVIS	0.1437	0.2999	1.00E+05	Malignant neoplasm of kidney, except renal pelvis || id:finn-b-C3_KIDNEY_NOTRENALPELVIS	0.1058	1.71E-06	3019	CD11c+ HLA DR++ monocyte Absolute Count	TRUE	reported	GCST90001456	2	1	TRUE	0.007559902	1.08E-05	5.813226226	0.007559902	22.98196476
rs561934182	G	C	G	C	1.163	-0.1277	0.0035	0.01235	FALSE	TRUE	FALSE	finn-b-C3_KIDNEY_NOTRENALPELVIS	0.21	0.5431	1.00E+05	Malignant neoplasm of kidney, except renal pelvis || id:finn-b-C3_KIDNEY_NOTRENALPELVIS	0.2505	3.61E-06	3019	CD11c+ HLA DR++ monocyte Absolute Count	TRUE	reported	GCST90001456	2	1	TRUE	0.007093767	3.70E-06	13.76382958	0.007093767	21.55479859
rs6808893	T	C	T	C	-0.1285	0.0083	0.5711	0.5611	FALSE	FALSE	FALSE	finn-b-C3_KIDNEY_NOTRENALPELVIS	0.0466	0.8588	1.00E+05	Malignant neoplasm of kidney, except renal pelvis || id:finn-b-C3_KIDNEY_NOTRENALPELVIS	0.02714	2.31E-06	3019	CD11c+ HLA DR++ monocyte Absolute Count	TRUE	reported	GCST90001456	2	1	TRUE	0.007375581	3.17E-07	1.491218902	0.007375581	22.41746853
rs74610143	T	C	T	C	0.5811	-0.1327	0.0124	0.007345	FALSE	FALSE	FALSE	finn-b-C3_KIDNEY_NOTRENALPELVIS	0.2857	0.6422	1.00E+05	Malignant neoplasm of kidney, except renal pelvis || id:finn-b-C3_KIDNEY_NOTRENALPELVIS	0.1256	3.84E-06	3019	CD11c+ HLA DR++ monocyte Absolute Count	TRUE	reported	GCST90001456	2	1	TRUE	0.007044931	2.16E-06	6.90114569	0.007044931	21.40535683
rs11785252	A	C	A	C	-0.1459	-0.0247	0.7429	0.6118	FALSE	FALSE	FALSE	finn-b-C3_KIDNEY_NOTRENALPELVIS	0.0475	0.6031	1.00E+05	Malignant neoplasm of kidney, except renal pelvis || id:finn-b-C3_KIDNEY_NOTRENALPELVIS	0.03084	2.32E-06	3042	CD11c+ HLA DR++ monocyte %monocyte	TRUE	reported	GCST90001457	2	1	TRUE	0.007308405	2.70E-06	1.700959504	0.007308405	22.38112151
rs35237330	A	G	A	G	-0.2309	-0.0452	0.0971	0.05168	FALSE	FALSE	FALSE	finn-b-C3_KIDNEY_NOTRENALPELVIS	0.105	0.667	1.00E+05	Malignant neoplasm of kidney, except renal pelvis || id:finn-b-C3_KIDNEY_NOTRENALPELVIS	0.04538	3.82E-07	3042	CD11c+ HLA DR++ monocyte %monocyte	TRUE	reported	GCST90001457	2	1	TRUE	0.008444276	1.85E-06	2.502903447	0.008444276	25.88921503
rs6808893	T	C	T	C	-0.1582	0.0083	0.5717	0.5611	FALSE	FALSE	FALSE	finn-b-C3_KIDNEY_NOTRENALPELVIS	0.0466	0.8588	1.00E+05	Malignant neoplasm of kidney, except renal pelvis || id:finn-b-C3_KIDNEY_NOTRENALPELVIS	0.02739	8.47E-09	3042	CD11c+ HLA DR++ monocyte %monocyte	TRUE	reported	GCST90001457	2	1	TRUE	0.01085464	3.17E-07	1.510677069	0.01085464	33.36021906
rs7101558	G	A	G	A	-0.3015	-0.144	0.044	0.04598	FALSE	FALSE	FALSE	finn-b-C3_KIDNEY_NOTRENALPELVIS	0.1111	0.1952	1.00E+05	Malignant neoplasm of kidney, except renal pelvis || id:finn-b-C3_KIDNEY_NOTRENALPELVIS	0.06462	3.21E-06	3042	CD11c+ HLA DR++ monocyte %monocyte	TRUE	reported	GCST90001457	2	1	TRUE	0.007109979	1.68E-05	3.564072736	0.007109979	21.76911259
rs74610143	T	C	T	C	0.6697	-0.1327	0.0125	0.007345	FALSE	FALSE	FALSE	finn-b-C3_KIDNEY_NOTRENALPELVIS	0.2857	0.6422	1.00E+05	Malignant neoplasm of kidney, except renal pelvis || id:finn-b-C3_KIDNEY_NOTRENALPELVIS	0.1264	1.26E-07	3042	CD11c+ HLA DR++ monocyte %monocyte	TRUE	reported	GCST90001457	2	1	TRUE	0.009149576	2.16E-06	6.971507177	0.009149576	28.07155366
rs76376209	T	C	T	C	-0.1798	-0.1727	0.1418	0.07957	FALSE	FALSE	FALSE	finn-b-C3_KIDNEY_NOTRENALPELVIS	0.0854	0.0430804	1.00E+05	Malignant neoplasm of kidney, except renal pelvis || id:finn-b-C3_KIDNEY_NOTRENALPELVIS	0.03753	1.75E-06	3042	CD11c+ HLA DR++ monocyte %monocyte	TRUE	reported	GCST90001457	2	1	TRUE	0.007493454	4.09E-05	2.069941965	0.007493454	22.95209041
rs76968110	A	G	A	G	-0.447	0.4566	0.0189	0.008087	FALSE	FALSE	FALSE	finn-b-C3_KIDNEY_NOTRENALPELVIS	0.2547	0.07305	1.00E+05	Malignant neoplasm of kidney, except renal pelvis || id:finn-b-C3_KIDNEY_NOTRENALPELVIS	0.0967	3.95E-06	3042	CD11c+ HLA DR++ monocyte %monocyte	TRUE	reported	GCST90001457	2	1	TRUE	0.006979858	3.21E-05	5.333423608	0.006979858	21.36791257
rs77361483	T	C	T	C	0.2544	-0.1548	0.0661	0.03057	FALSE	FALSE	FALSE	finn-b-C3_KIDNEY_NOTRENALPELVIS	0.1343	0.2493	1.00E+05	Malignant neoplasm of kidney, except renal pelvis || id:finn-b-C3_KIDNEY_NOTRENALPELVIS	0.05533	4.46E-06	3042	CD11c+ HLA DR++ monocyte %monocyte	TRUE	reported	GCST90001457	2	1	TRUE	0.006906049	1.33E-05	3.05168902	0.006906049	21.14038409
rs78175301	G	A	G	A	0.4043	0.0352	0.0251	0.06112	FALSE	FALSE	FALSE	finn-b-C3_KIDNEY_NOTRENALPELVIS	0.0963	0.7145	1.00E+05	Malignant neoplasm of kidney, except renal pelvis || id:finn-b-C3_KIDNEY_NOTRENALPELVIS	0.0873	3.79E-06	3042	CD11c+ HLA DR++ monocyte %monocyte	TRUE	reported	GCST90001457	2	1	TRUE	0.00700571	1.34E-06	4.814972916	0.00700571	21.44761451
rs9897015	A	G	A	G	-0.1267	0.0424	0.3922	0.4149	FALSE	FALSE	FALSE	finn-b-C3_KIDNEY_NOTRENALPELVIS	0.0466	0.3632	1.00E+05	Malignant neoplasm of kidney, except renal pelvis || id:finn-b-C3_KIDNEY_NOTRENALPELVIS	0.02729	3.59E-06	3042	CD11c+ HLA DR++ monocyte %monocyte	TRUE	reported	GCST90001457	2	1	TRUE	0.00704051	8.28E-06	1.505161637	0.00704051	21.55490725
rs115805162	T	C	T	C	-0.2265	-0.1508	0.2083	0.07827	FALSE	FALSE	FALSE	finn-b-C3_KIDNEY_NOTRENALPELVIS	0.0873	0.0839499	1.00E+05	Malignant neoplasm of kidney, except renal pelvis || id:finn-b-C3_KIDNEY_NOTRENALPELVIS	0.03229	2.75E-12	3387	Myeloid Dendritic Cell Absolute Count	TRUE	reported	GCST90001458	2	1	TRUE	0.014327626	2.98E-05	1.879211422	0.014327626	49.20399012
rs141320646	A	G	A	G	0.8749	-0.1889	0.005	0.003949	FALSE	FALSE	FALSE	finn-b-C3_KIDNEY_NOTRENALPELVIS	0.3486	0.587899	1.00E+05	Malignant neoplasm of kidney, except renal pelvis || id:finn-b-C3_KIDNEY_NOTRENALPELVIS	0.1843	2.15E-06	3387	Myeloid Dendritic Cell Absolute Count	TRUE	reported	GCST90001458	2	1	TRUE	0.006613415	2.94E-06	10.72587999	0.006613415	22.53544626
rs142472859	C	T	C	T	0.7935	-0.2732	0.0061	0.04134	FALSE	FALSE	FALSE	finn-b-C3_KIDNEY_NOTRENALPELVIS	0.118	0.0205599	1.00E+05	Malignant neoplasm of kidney, except renal pelvis || id:finn-b-C3_KIDNEY_NOTRENALPELVIS	0.1634	1.25E-06	3387	Myeloid Dendritic Cell Absolute Count	TRUE	reported	GCST90001458	2	1	TRUE	0.006918564	5.36E-05	9.509543087	0.006918564	23.58249537
rs147431504	G	C	G	C	0.9423	-1.1682	0.0038	0.0004903	FALSE	TRUE	FALSE	finn-b-C3_KIDNEY_NOTRENALPELVIS	1.0866	0.2823	1.00E+05	Malignant neoplasm of kidney, except renal pelvis || id:finn-b-C3_KIDNEY_NOTRENALPELVIS	0.2032	3.64E-06	3387	Myeloid Dendritic Cell Absolute Count	TRUE	reported	GCST90001458	2	1	TRUE	0.0063128	1.16E-05	11.82582102	0.0063128	21.5045805
rs147678401	A	G	A	G	0.319	0.0517	0.0437	0.05056	FALSE	FALSE	FALSE	finn-b-C3_KIDNEY_NOTRENALPELVIS	0.1067	0.6277	1.00E+05	Malignant neoplasm of kidney, except renal pelvis || id:finn-b-C3_KIDNEY_NOTRENALPELVIS	0.06262	3.69E-07	3387	Myeloid Dendritic Cell Absolute Count	TRUE	reported	GCST90001458	2	1	TRUE	0.007608162	2.35E-06	3.644354884	0.007608162	25.95106823
rs16938204	T	C	T	C	0.1297	0.0341	0.2938	0.2739	FALSE	FALSE	FALSE	finn-b-C3_KIDNEY_NOTRENALPELVIS	0.0519	0.5107	1.00E+05	Malignant neoplasm of kidney, except renal pelvis || id:finn-b-C3_KIDNEY_NOTRENALPELVIS	0.02755	2.61E-06	3387	Myeloid Dendritic Cell Absolute Count	TRUE	reported	GCST90001458	2	1	TRUE	0.006504947	4.32E-06	1.603353195	0.006504947	22.16341843
rs17017403	C	T	C	T	-0.2007	-0.0321	0.0977	0.1215	FALSE	FALSE	FALSE	finn-b-C3_KIDNEY_NOTRENALPELVIS	0.0713	0.652299	1.00E+05	Malignant neoplasm of kidney, except renal pelvis || id:finn-b-C3_KIDNEY_NOTRENALPELVIS	0.04301	3.18E-06	3387	Myeloid Dendritic Cell Absolute Count	TRUE	reported	GCST90001458	2	1	TRUE	0.006391642	2.03E-06	2.503093318	0.006391642	21.77488449
rs569911	C	T	C	T	0.1529	0.1301	0.4349	0.5038	FALSE	FALSE	FALSE	finn-b-C3_KIDNEY_NOTRENALPELVIS	0.0463	0.004917	1.00E+05	Malignant neoplasm of kidney, except renal pelvis || id:finn-b-C3_KIDNEY_NOTRENALPELVIS	0.02614	5.43E-09	3387	Myeloid Dendritic Cell Absolute Count	TRUE	reported	GCST90001458	2	1	TRUE	0.010006392	7.90E-05	1.521294102	0.010006392	34.21399632
rs6048352	G	A	G	A	-0.1264	0.0307	0.6811	0.6468	FALSE	FALSE	FALSE	finn-b-C3_KIDNEY_NOTRENALPELVIS	0.0497	0.5366	1.00E+05	Malignant neoplasm of kidney, except renal pelvis || id:finn-b-C3_KIDNEY_NOTRENALPELVIS	0.02708	3.17E-06	3387	Myeloid Dendritic Cell Absolute Count	TRUE	reported	GCST90001458	2	1	TRUE	0.006395166	3.82E-06	1.576000164	0.006395166	21.78696962
rs62504404	A	G	A	G	0.1205	-0.005	0.4846	0.4213	FALSE	FALSE	FALSE	finn-b-C3_KIDNEY_NOTRENALPELVIS	0.0477	0.9168	1.00E+05	Malignant neoplasm of kidney, except renal pelvis || id:finn-b-C3_KIDNEY_NOTRENALPELVIS	0.0252	1.81E-06	3387	Myeloid Dendritic Cell Absolute Count	TRUE	reported	GCST90001458	2	1	TRUE	0.006709507	1.10E-07	1.46658804	0.006709507	22.86509511
rs71632979	G	A	G	A	0.6546	-0.0179	0.2449	0.1092	FALSE	FALSE	FALSE	finn-b-C3_KIDNEY_NOTRENALPELVIS	0.0749	0.8113	1.00E+05	Malignant neoplasm of kidney, except renal pelvis || id:finn-b-C3_KIDNEY_NOTRENALPELVIS	0.02797	2.29E-112	3387	Myeloid Dendritic Cell Absolute Count	TRUE	reported	GCST90001458	2	1	TRUE	0.139274902	5.71E-07	1.627796329	0.139274902	547.7306819
rs72794768	A	C	A	C	0.5531	0.0061	0.012	0.008962	FALSE	FALSE	FALSE	finn-b-C3_KIDNEY_NOTRENALPELVIS	0.2493	0.9804	1.00E+05	Malignant neoplasm of kidney, except renal pelvis || id:finn-b-C3_KIDNEY_NOTRENALPELVIS	0.1168	2.27E-06	3387	Myeloid Dendritic Cell Absolute Count	TRUE	reported	GCST90001458	2	1	TRUE	0.006581053	5.99E-09	6.797519171	0.006581053	22.42444129
rs114586806	T	C	T	C	0.3577	-0.0596	0.0292	0.006151	FALSE	FALSE	FALSE	finn-b-C3_KIDNEY_NOTRENALPELVIS	0.2995	0.8422	1.00E+05	Malignant neoplasm of kidney, except renal pelvis || id:finn-b-C3_KIDNEY_NOTRENALPELVIS	0.07639	2.93E-06	3410	Myeloid Dendritic Cell %Dendritic Cell	TRUE	reported	GCST90001459	2	1	TRUE	0.006392637	3.96E-07	4.460809732	0.006392637	21.92627518
rs11715127	C	G	C	G	-0.1682	0.1096	0.1276	0.05788	FALSE	TRUE	FALSE	finn-b-C3_KIDNEY_NOTRENALPELVIS	0.0989	0.2676	1.00E+05	Malignant neoplasm of kidney, except renal pelvis || id:finn-b-C3_KIDNEY_NOTRENALPELVIS	0.03678	5.00E-06	3410	Myeloid Dendritic Cell %Dendritic Cell	TRUE	reported	GCST90001459	2	1	TRUE	0.006099188	1.23E-05	2.14777565	0.006099188	20.91358728
rs12628370	T	C	T	C	-0.1675	0.0019	0.1474	0.207	FALSE	FALSE	FALSE	finn-b-C3_KIDNEY_NOTRENALPELVIS	0.0571	0.9734	1.00E+05	Malignant neoplasm of kidney, except renal pelvis || id:finn-b-C3_KIDNEY_NOTRENALPELVIS	0.03597	3.35E-06	3410	Myeloid Dendritic Cell %Dendritic Cell	TRUE	reported	GCST90001459	2	1	TRUE	0.006322584	1.11E-08	2.100475534	0.006322584	21.68446677
rs1330145	G	T	G	T	0.1193	-0.0159	0.5802	0.4574	FALSE	FALSE	FALSE	finn-b-C3_KIDNEY_NOTRENALPELVIS	0.0463	0.731499	1.00E+05	Malignant neoplasm of kidney, except renal pelvis || id:finn-b-C3_KIDNEY_NOTRENALPELVIS	0.02592	4.35E-06	3410	Myeloid Dendritic Cell %Dendritic Cell	TRUE	reported	GCST90001459	2	1	TRUE	0.006177604	1.18E-06	1.513603721	0.006177604	21.18414268
rs143140559	T	C	T	C	0.6438	0.1219	0.0094	0.003208	FALSE	FALSE	FALSE	finn-b-C3_KIDNEY_NOTRENALPELVIS	0.4059	0.763999	1.00E+05	Malignant neoplasm of kidney, except renal pelvis || id:finn-b-C3_KIDNEY_NOTRENALPELVIS	0.1286	5.78E-07	3410	Myeloid Dendritic Cell %Dendritic Cell	TRUE	reported	GCST90001459	2	1	TRUE	0.00730026	9.02E-07	7.509623399	0.00730026	25.0622471
rs145330472	A	G	A	G	-0.3648	-0.5901	0.0265	0.005549	FALSE	FALSE	FALSE	finn-b-C3_KIDNEY_NOTRENALPELVIS	0.3054	0.0533003	1.00E+05	Malignant neoplasm of kidney, except renal pelvis || id:finn-b-C3_KIDNEY_NOTRENALPELVIS	0.07932	4.40E-06	3410	Myeloid Dendritic Cell %Dendritic Cell	TRUE	reported	GCST90001459	2	1	TRUE	0.006168187	3.73E-05	4.631907683	0.006168187	21.15164984
rs34547718	G	T	G	T	-0.1378	0.0831	0.2875	0.2862	FALSE	FALSE	FALSE	finn-b-C3_KIDNEY_NOTRENALPELVIS	0.0513	0.1051	1.00E+05	Malignant neoplasm of kidney, except renal pelvis || id:finn-b-C3_KIDNEY_NOTRENALPELVIS	0.02808	9.67E-07	3410	Myeloid Dendritic Cell %Dendritic Cell	TRUE	reported	GCST90001459	2	1	TRUE	0.007016919	2.62E-05	1.639737364	0.007016919	24.08264746
rs4752481	T	G	T	G	0.1266	0.0462	0.4535	0.5205	FALSE	FALSE	FALSE	finn-b-C3_KIDNEY_NOTRENALPELVIS	0.0459	0.3143	1.00E+05	Malignant neoplasm of kidney, except renal pelvis || id:finn-b-C3_KIDNEY_NOTRENALPELVIS	0.02587	1.03E-06	3410	Myeloid Dendritic Cell %Dendritic Cell	TRUE	reported	GCST90001459	2	1	TRUE	0.006978046	1.01E-05	1.510683961	0.006978046	23.9482925
rs4921823	T	C	T	C	-0.3324	0.1841	0.0362	0.009236	FALSE	FALSE	FALSE	finn-b-C3_KIDNEY_NOTRENALPELVIS	0.2402	0.4436	1.00E+05	Malignant neoplasm of kidney, except renal pelvis || id:finn-b-C3_KIDNEY_NOTRENALPELVIS	0.07035	2.39E-06	3410	Myeloid Dendritic Cell %Dendritic Cell	TRUE	reported	GCST90001459	2	1	TRUE	0.006508165	5.87E-06	4.108102692	0.006508165	22.32512127
rs6079813	A	G	A	G	-0.5066	-0.2589	0.0136	0.05011	FALSE	FALSE	FALSE	finn-b-C3_KIDNEY_NOTRENALPELVIS	0.1076	0.0161002	1.00E+05	Malignant neoplasm of kidney, except renal pelvis || id:finn-b-C3_KIDNEY_NOTRENALPELVIS	0.1102	4.44E-06	3410	Myeloid Dendritic Cell %Dendritic Cell	TRUE	reported	GCST90001459	2	1	TRUE	0.006162867	5.79E-05	6.435151622	0.006162867	21.13329337
rs62272723	T	G	T	G	0.2972	-0.2432	0.0501	0.03335	FALSE	FALSE	FALSE	finn-b-C3_KIDNEY_NOTRENALPELVIS	0.1274	0.0563197	1.00E+05	Malignant neoplasm of kidney, except renal pelvis || id:finn-b-C3_KIDNEY_NOTRENALPELVIS	0.05987	7.27E-07	3410	Myeloid Dendritic Cell %Dendritic Cell	TRUE	reported	GCST90001459	2	1	TRUE	0.007178779	3.64E-05	3.49612094	0.007178779	24.6421782
rs66730637	T	C	T	C	-0.2154	-0.0429	0.0839	0.1047	FALSE	FALSE	FALSE	finn-b-C3_KIDNEY_NOTRENALPELVIS	0.0757	0.5715	1.00E+05	Malignant neoplasm of kidney, except renal pelvis || id:finn-b-C3_KIDNEY_NOTRENALPELVIS	0.04634	3.48E-06	3410	Myeloid Dendritic Cell %Dendritic Cell	TRUE	reported	GCST90001459	2	1	TRUE	0.006299921	3.21E-06	2.706033813	0.006299921	21.60624712
rs71632979	G	A	G	A	0.6258	-0.0179	0.2447	0.1092	FALSE	FALSE	FALSE	finn-b-C3_KIDNEY_NOTRENALPELVIS	0.0749	0.8113	1.00E+05	Malignant neoplasm of kidney, except renal pelvis || id:finn-b-C3_KIDNEY_NOTRENALPELVIS	0.0287	8.46E-99	3410	Myeloid Dendritic Cell %Dendritic Cell	TRUE	reported	GCST90001459	2	1	TRUE	0.12243041	5.71E-07	1.675942392	0.12243041	475.4527067
rs71639910	A	G	A	G	0.2526	-0.1693	0.0688	0.02833	FALSE	FALSE	FALSE	finn-b-C3_KIDNEY_NOTRENALPELVIS	0.1393	0.2244	1.00E+05	Malignant neoplasm of kidney, except renal pelvis || id:finn-b-C3_KIDNEY_NOTRENALPELVIS	0.05138	9.22E-07	3410	Myeloid Dendritic Cell %Dendritic Cell	TRUE	reported	GCST90001459	2	1	TRUE	0.007042222	1.48E-05	3.000345647	0.007042222	24.17010252
rs74341264	A	G	A	G	-0.2585	0.0192	0.1218	0.09563	FALSE	FALSE	FALSE	finn-b-C3_KIDNEY_NOTRENALPELVIS	0.08	0.8101	1.00E+05	Malignant neoplasm of kidney, except renal pelvis || id:finn-b-C3_KIDNEY_NOTRENALPELVIS	0.0396	7.62E-11	3410	Myeloid Dendritic Cell %Dendritic Cell	TRUE	reported	GCST90001459	2	1	TRUE	0.01234908	5.76E-07	2.312450129	0.01234908	42.61188272
rs7577824	A	G	A	G	-0.1227	-0.0091	0.4757	0.5056	FALSE	FALSE	FALSE	finn-b-C3_KIDNEY_NOTRENALPELVIS	0.046	0.8439	1.00E+05	Malignant neoplasm of kidney, except renal pelvis || id:finn-b-C3_KIDNEY_NOTRENALPELVIS	0.02584	2.15E-06	3410	Myeloid Dendritic Cell %Dendritic Cell	TRUE	reported	GCST90001459	2	1	TRUE	0.006572652	3.91E-07	1.508932105	0.006572652	22.54779651
rs78726632	C	G	C	G	-0.6159	-0.1111	0.0097	0.006485	FALSE	TRUE	FALSE	finn-b-C3_KIDNEY_NOTRENALPELVIS	0.3053	0.715801	1.00E+05	Malignant neoplasm of kidney, except renal pelvis || id:finn-b-C3_KIDNEY_NOTRENALPELVIS	0.1305	2.44E-06	3410	Myeloid Dendritic Cell %Dendritic Cell	TRUE	reported	GCST90001459	2	1	TRUE	0.006493376	1.32E-06	7.620574289	0.006493376	22.27405998
rs876036	C	T	C	T	0.1584	0.0079	0.2645	0.301	FALSE	FALSE	FALSE	finn-b-C3_KIDNEY_NOTRENALPELVIS	0.05	0.8739	1.00E+05	Malignant neoplasm of kidney, except renal pelvis || id:finn-b-C3_KIDNEY_NOTRENALPELVIS	0.02961	9.42E-08	3410	Myeloid Dendritic Cell %Dendritic Cell	TRUE	reported	GCST90001459	2	1	TRUE	0.008327264	2.50E-07	1.729082028	0.008327264	28.61762179
rs10853636	G	A	G	A	0.1138	0.0441	0.4413	0.5622	FALSE	FALSE	FALSE	finn-b-C3_KIDNEY_NOTRENALPELVIS	0.0465	0.3427	1.00E+05	Malignant neoplasm of kidney, except renal pelvis || id:finn-b-C3_KIDNEY_NOTRENALPELVIS	0.02422	2.73E-06	3374	Plasmacytoid Dendritic Cell Absolute Count	TRUE	reported	GCST90001460	2	1	TRUE	0.00650451	8.99E-06	1.406846382	0.00650451	22.07680626
rs115638174	T	C	T	C	-0.7983	-0.0659	0.0052	0.01859	FALSE	FALSE	FALSE	finn-b-C3_KIDNEY_NOTRENALPELVIS	0.1697	0.6977	1.00E+05	Malignant neoplasm of kidney, except renal pelvis || id:finn-b-C3_KIDNEY_NOTRENALPELVIS	0.166	1.59E-06	3374	Plasmacytoid Dendritic Cell Absolute Count	TRUE	reported	GCST90001460	2	1	TRUE	0.006811772	1.51E-06	9.642299726	0.006811772	23.12682864
rs117039412	A	T	A	T	2.012	0.1417	7.00E-04	0.02807	FALSE	TRUE	FALSE	finn-b-C3_KIDNEY_NOTRENALPELVIS	0.1428	0.3213	1.00E+05	Malignant neoplasm of kidney, except renal pelvis || id:finn-b-C3_KIDNEY_NOTRENALPELVIS	0.4152	1.32E-06	3374	Plasmacytoid Dendritic Cell Absolute Count	TRUE	reported	GCST90001460	2	1	TRUE	0.006915758	9.85E-06	24.11736654	0.006915758	23.48233412
rs11776881	C	A	C	A	0.1139	0.039	0.4092	0.3167	FALSE	FALSE	FALSE	finn-b-C3_KIDNEY_NOTRENALPELVIS	0.0496	0.4319	1.00E+05	Malignant neoplasm of kidney, except renal pelvis || id:finn-b-C3_KIDNEY_NOTRENALPELVIS	0.02439	3.14E-06	3374	Plasmacytoid Dendritic Cell Absolute Count	TRUE	reported	GCST90001460	2	1	TRUE	0.006425938	6.18E-06	1.416721026	0.006425938	21.80840218
rs12616455	A	G	A	G	0.1321	-0.0111	0.7121	0.7871	FALSE	FALSE	FALSE	finn-b-C3_KIDNEY_NOTRENALPELVIS	0.0567	0.8451	1.00E+05	Malignant neoplasm of kidney, except renal pelvis || id:finn-b-C3_KIDNEY_NOTRENALPELVIS	0.02633	5.57E-07	3374	Plasmacytoid Dendritic Cell Absolute Count	TRUE	reported	GCST90001460	2	1	TRUE	0.007409459	3.83E-07	1.529408143	0.007409459	25.1711998
rs144152085	G	C	G	C	-1.824	-0.0417	9.00E-04	0.01817	FALSE	TRUE	FALSE	finn-b-C3_KIDNEY_NOTRENALPELVIS	0.1735	0.81	1.00E+05	Malignant neoplasm of kidney, except renal pelvis || id:finn-b-C3_KIDNEY_NOTRENALPELVIS	0.3956	4.17E-06	3374	Plasmacytoid Dendritic Cell Absolute Count	TRUE	reported	GCST90001460	2	1	TRUE	0.006264986	5.78E-07	22.97887814	0.006264986	21.25871952
rs16944211	T	C	T	C	-1.205	0.196	0.0027	0.04863	FALSE	FALSE	FALSE	finn-b-C3_KIDNEY_NOTRENALPELVIS	0.1089	0.0719499	1.00E+05	Malignant neoplasm of kidney, except renal pelvis || id:finn-b-C3_KIDNEY_NOTRENALPELVIS	0.2342	2.81E-07	3374	Plasmacytoid Dendritic Cell Absolute Count	TRUE	reported	GCST90001460	2	1	TRUE	0.007789624	3.24E-05	13.60377467	0.007789624	26.47282644
rs17582557	C	T	C	T	0.4301	-0.0172	0.0169	0.06212	FALSE	FALSE	FALSE	finn-b-C3_KIDNEY_NOTRENALPELVIS	0.0958	0.8579	1.00E+05	Malignant neoplasm of kidney, except renal pelvis || id:finn-b-C3_KIDNEY_NOTRENALPELVIS	0.09125	2.54E-06	3374	Plasmacytoid Dendritic Cell Absolute Count	TRUE	reported	GCST90001460	2	1	TRUE	0.006545361	3.22E-07	5.300360542	0.006545361	22.216372
rs186765793	T	C	T	C	-0.3111	-0.1204	0.0325	0.1014	FALSE	FALSE	FALSE	finn-b-C3_KIDNEY_NOTRENALPELVIS	0.0758	0.1122	1.00E+05	Malignant neoplasm of kidney, except renal pelvis || id:finn-b-C3_KIDNEY_NOTRENALPELVIS	0.06766	4.42E-06	3374	Plasmacytoid Dendritic Cell Absolute Count	TRUE	reported	GCST90001460	2	1	TRUE	0.00623066	2.52E-05	3.93010843	0.00623066	21.14151158
rs2164210	C	T	C	T	0.1937	0.0754	0.3244	0.7078	FALSE	FALSE	FALSE	finn-b-C3_KIDNEY_NOTRENALPELVIS	0.0508	0.1381	1.00E+05	Malignant neoplasm of kidney, except renal pelvis || id:finn-b-C3_KIDNEY_NOTRENALPELVIS	0.02628	2.12E-13	3374	Plasmacytoid Dendritic Cell Absolute Count	TRUE	reported	GCST90001460	2	1	TRUE	0.015855496	2.20E-05	1.526503836	0.015855496	54.32609887
rs217667	T	C	T	C	0.1614	-0.0366	0.1457	0.1859	FALSE	FALSE	FALSE	finn-b-C3_KIDNEY_NOTRENALPELVIS	0.0593	0.5373	1.00E+05	Malignant neoplasm of kidney, except renal pelvis || id:finn-b-C3_KIDNEY_NOTRENALPELVIS	0.03341	1.42E-06	3374	Plasmacytoid Dendritic Cell Absolute Count	TRUE	reported	GCST90001460	2	1	TRUE	0.006873393	3.81E-06	1.940658035	0.006873393	23.3374881
rs2545798	A	T	A	T	0.1163	-0.082	0.4813	0.4317	FALSE	TRUE	TRUE	finn-b-C3_KIDNEY_NOTRENALPELVIS	0.0467	0.0787209	1.00E+05	Malignant neoplasm of kidney, except renal pelvis || id:finn-b-C3_KIDNEY_NOTRENALPELVIS	0.02379	1.05E-06	3374	Plasmacytoid Dendritic Cell Absolute Count	TRUE	reported	GCST90001460	2	1	FALSE	0.007037458	3.08E-05	1.38186934	0.007037458	23.89849462
rs2862050	T	C	T	C	-0.1453	0.0788	0.818	0.9136	FALSE	FALSE	FALSE	finn-b-C3_KIDNEY_NOTRENALPELVIS	0.0821	0.3372	1.00E+05	Malignant neoplasm of kidney, except renal pelvis || id:finn-b-C3_KIDNEY_NOTRENALPELVIS	0.03097	2.82E-06	3374	Plasmacytoid Dendritic Cell Absolute Count	TRUE	reported	GCST90001460	2	1	TRUE	0.006485381	9.21E-06	1.798927846	0.006485381	22.01145838
rs55901425	C	T	C	T	1.044	-0.2836	0.0028	0.02726	FALSE	FALSE	FALSE	finn-b-C3_KIDNEY_NOTRENALPELVIS	0.1419	0.0456499	1.00E+05	Malignant neoplasm of kidney, except renal pelvis || id:finn-b-C3_KIDNEY_NOTRENALPELVIS	0.2255	3.81E-06	3374	Plasmacytoid Dendritic Cell Absolute Count	TRUE	reported	GCST90001460	2	1	TRUE	0.006316383	3.99E-05	13.09842523	0.006316383	21.4342309
rs62354582	T	C	T	C	0.5481	-0.129	0.0133	0.003914	FALSE	FALSE	FALSE	finn-b-C3_KIDNEY_NOTRENALPELVIS	0.3722	0.7289	1.00E+05	Malignant neoplasm of kidney, except renal pelvis || id:finn-b-C3_KIDNEY_NOTRENALPELVIS	0.1034	1.25E-07	3374	Plasmacytoid Dendritic Cell Absolute Count	TRUE	reported	GCST90001460	2	1	TRUE	0.008263938	1.20E-06	6.006107179	0.008263938	28.09820176
rs6708784	G	A	G	A	0.1169	0.0108	0.4784	0.4931	FALSE	FALSE	FALSE	finn-b-C3_KIDNEY_NOTRENALPELVIS	0.0461	0.8146	1.00E+05	Malignant neoplasm of kidney, except renal pelvis || id:finn-b-C3_KIDNEY_NOTRENALPELVIS	0.02406	1.24E-06	3374	Plasmacytoid Dendritic Cell Absolute Count	TRUE	reported	GCST90001460	2	1	TRUE	0.00695217	5.49E-07	1.397552599	0.00695217	23.60683564
rs77908862	C	T	C	T	0.2251	-0.0076	0.071	0.1031	FALSE	FALSE	FALSE	finn-b-C3_KIDNEY_NOTRENALPELVIS	0.0755	0.9201	1.00E+05	Malignant neoplasm of kidney, except renal pelvis || id:finn-b-C3_KIDNEY_NOTRENALPELVIS	0.04706	1.79E-06	3374	Plasmacytoid Dendritic Cell Absolute Count	TRUE	reported	GCST90001460	2	1	TRUE	0.006739424	1.01E-07	2.733533886	0.006739424	22.8795324
rs876039	C	G	C	G	-0.1971	0.0119	0.2619	0.3001	FALSE	TRUE	FALSE	finn-b-C3_KIDNEY_NOTRENALPELVIS	0.05	0.8119	1.00E+05	Malignant neoplasm of kidney, except renal pelvis || id:finn-b-C3_KIDNEY_NOTRENALPELVIS	0.02752	9.51E-13	3374	Plasmacytoid Dendritic Cell Absolute Count	TRUE	reported	GCST90001460	2	1	TRUE	0.014984148	5.66E-07	1.598530653	0.014984148	51.29516007
rs115102594	G	C	G	C	-0.252	0.0183	0.0603	0.1497	FALSE	TRUE	FALSE	finn-b-C3_KIDNEY_NOTRENALPELVIS	0.0654	0.780001	1.00E+05	Malignant neoplasm of kidney, except renal pelvis || id:finn-b-C3_KIDNEY_NOTRENALPELVIS	0.05419	3.43E-06	3374	Dendritic Cell Absolute Count	TRUE	reported	GCST90001461	2	1	TRUE	0.006372339	7.83E-07	3.147688085	0.006372339	21.6253318
rs115751481	A	T	A	T	-0.3782	0.3773	0.0258	0.02104	FALSE	TRUE	FALSE	finn-b-C3_KIDNEY_NOTRENALPELVIS	0.1617	0.0196101	1.00E+05	Malignant neoplasm of kidney, except renal pelvis || id:finn-b-C3_KIDNEY_NOTRENALPELVIS	0.08174	3.84E-06	3374	Dendritic Cell Absolute Count	TRUE	reported	GCST90001461	2	1	TRUE	0.006308669	5.44E-05	4.747961323	0.006308669	21.40788594
rs11748731	T	C	T	C	0.3124	-0.1987	0.0362	0.01389	FALSE	FALSE	FALSE	finn-b-C3_KIDNEY_NOTRENALPELVIS	0.197	0.3131	1.00E+05	Malignant neoplasm of kidney, except renal pelvis || id:finn-b-C3_KIDNEY_NOTRENALPELVIS	0.06744	3.75E-06	3374	Dendritic Cell Absolute Count	TRUE	reported	GCST90001461	2	1	TRUE	0.00632331	1.02E-05	3.917329479	0.00632331	21.45788568
rs138192280	T	C	T	C	0.1545	0.0211	0.1679	0.2209	FALSE	FALSE	FALSE	finn-b-C3_KIDNEY_NOTRENALPELVIS	0.0559	0.705399	1.00E+05	Malignant neoplasm of kidney, except renal pelvis || id:finn-b-C3_KIDNEY_NOTRENALPELVIS	0.0336	4.40E-06	3374	Dendritic Cell Absolute Count	TRUE	reported	GCST90001461	2	1	TRUE	0.006231264	1.42E-06	1.951694402	0.006231264	21.14357462
rs147431504	G	C	G	C	0.9392	-1.1682	0.0039	0.0004903	FALSE	TRUE	FALSE	finn-b-C3_KIDNEY_NOTRENALPELVIS	1.0866	0.2823	1.00E+05	Malignant neoplasm of kidney, except renal pelvis || id:finn-b-C3_KIDNEY_NOTRENALPELVIS	0.2001	2.78E-06	3374	Dendritic Cell Absolute Count	TRUE	reported	GCST90001461	2	1	TRUE	0.00649092	1.16E-05	11.6230372	0.00649092	22.03038011
rs17017403	C	T	C	T	-0.195	-0.0321	0.098	0.1215	FALSE	FALSE	FALSE	finn-b-C3_KIDNEY_NOTRENALPELVIS	0.0713	0.652299	1.00E+05	Malignant neoplasm of kidney, except renal pelvis || id:finn-b-C3_KIDNEY_NOTRENALPELVIS	0.04252	4.68E-06	3374	Dendritic Cell Absolute Count	TRUE	reported	GCST90001461	2	1	TRUE	0.006198616	2.03E-06	2.469822797	0.006198616	21.03210354
rs191217950	A	G	A	G	0.6722	0.0698	0.0096	0.003344	FALSE	FALSE	FALSE	finn-b-C3_KIDNEY_NOTRENALPELVIS	0.4008	0.8618	1.00E+05	Malignant neoplasm of kidney, except renal pelvis || id:finn-b-C3_KIDNEY_NOTRENALPELVIS	0.127	1.28E-07	3374	Dendritic Cell Absolute Count	TRUE	reported	GCST90001461	2	1	TRUE	0.00823965	3.03E-07	7.376940152	0.00823965	28.01493211
rs2490034	A	G	A	G	0.1328	-0.0885	0.7432	0.8695	FALSE	FALSE	FALSE	finn-b-C3_KIDNEY_NOTRENALPELVIS	0.0683	0.1951	1.00E+05	Malignant neoplasm of kidney, except renal pelvis || id:finn-b-C3_KIDNEY_NOTRENALPELVIS	0.02893	4.61E-06	3374	Dendritic Cell Absolute Count	TRUE	reported	GCST90001461	2	1	TRUE	0.006210209	1.68E-05	1.680432115	0.006210209	21.07168584
rs28854187	A	G	A	G	0.1282	0.0585	0.2964	0.3056	FALSE	FALSE	FALSE	finn-b-C3_KIDNEY_NOTRENALPELVIS	0.0501	0.2424	1.00E+05	Malignant neoplasm of kidney, except renal pelvis || id:finn-b-C3_KIDNEY_NOTRENALPELVIS	0.02716	2.45E-06	3374	Dendritic Cell Absolute Count	TRUE	reported	GCST90001461	2	1	TRUE	0.006564004	1.36E-05	1.577619642	0.006564004	22.28006837
rs55971447	T	C	T	C	0.5889	-0.0259	0.2358	0.107	FALSE	FALSE	FALSE	finn-b-C3_KIDNEY_NOTRENALPELVIS	0.0755	0.731799	1.00E+05	Malignant neoplasm of kidney, except renal pelvis || id:finn-b-C3_KIDNEY_NOTRENALPELVIS	0.02846	1.20E-89	3374	Dendritic Cell Absolute Count	TRUE	reported	GCST90001461	2	1	TRUE	0.112670604	1.18E-06	1.653131628	0.112670604	428.1671234
rs62504404	A	G	A	G	0.125	-0.005	0.4843	0.4213	FALSE	FALSE	FALSE	finn-b-C3_KIDNEY_NOTRENALPELVIS	0.0477	0.9168	1.00E+05	Malignant neoplasm of kidney, except renal pelvis || id:finn-b-C3_KIDNEY_NOTRENALPELVIS	0.02491	5.48E-07	3374	Dendritic Cell Absolute Count	TRUE	reported	GCST90001461	2	1	TRUE	0.007412315	1.10E-07	1.44692582	0.007412315	25.18097669
rs7355664	C	G	C	G	0.1158	-0.0371	0.4502	0.4158	FALSE	TRUE	TRUE	finn-b-C3_KIDNEY_NOTRENALPELVIS	0.0469	0.4283	1.00E+05	Malignant neoplasm of kidney, except renal pelvis || id:finn-b-C3_KIDNEY_NOTRENALPELVIS	0.0251	4.08E-06	3374	Dendritic Cell Absolute Count	TRUE	reported	GCST90001461	2	1	FALSE	0.006272626	6.26E-06	1.457962187	0.006272626	21.284805
rs75072970	C	T	C	T	0.3483	0.1552	0.0532	0.02963	FALSE	FALSE	FALSE	finn-b-C3_KIDNEY_NOTRENALPELVIS	0.1376	0.2593	1.00E+05	Malignant neoplasm of kidney, except renal pelvis || id:finn-b-C3_KIDNEY_NOTRENALPELVIS	0.05681	9.74E-10	3374	Dendritic Cell Absolute Count	TRUE	reported	GCST90001461	2	1	TRUE	0.011024411	1.27E-05	3.29987378	0.011024411	37.58870557
rs79275634	A	G	A	G	0.5945	0.0371	0.0107	0.04331	FALSE	FALSE	FALSE	finn-b-C3_KIDNEY_NOTRENALPELVIS	0.1163	0.749799	1.00E+05	Malignant neoplasm of kidney, except renal pelvis || id:finn-b-C3_KIDNEY_NOTRENALPELVIS	0.1248	1.98E-06	3374	Dendritic Cell Absolute Count	TRUE	reported	GCST90001461	2	1	TRUE	0.006684581	1.02E-06	7.249150637	0.006684581	22.6920926
rs911228	A	G	A	G	0.1199	-0.0488	0.5697	0.7089	FALSE	FALSE	FALSE	finn-b-C3_KIDNEY_NOTRENALPELVIS	0.0506	0.3344	1.00E+05	Malignant neoplasm of kidney, except renal pelvis || id:finn-b-C3_KIDNEY_NOTRENALPELVIS	0.02567	3.09E-06	3374	Dendritic Cell Absolute Count	TRUE	reported	GCST90001461	2	1	TRUE	0.006428331	9.30E-06	1.491071289	0.006428331	21.81657789
rs116910026	T	C	T	C	0.2767	0.1014	0.0512	0.01495	FALSE	FALSE	FALSE	finn-b-C3_KIDNEY_NOTRENALPELVIS	0.1925	0.598199	1.00E+05	Malignant neoplasm of kidney, except renal pelvis || id:finn-b-C3_KIDNEY_NOTRENALPELVIS	0.05667	1.09E-06	3387	CD62L- Dendritic Cell Absolute Count	TRUE	reported	GCST90001462	2	1	TRUE	0.006993672	2.77E-06	3.298077153	0.006993672	23.84030971
rs143140559	T	C	T	C	0.7418	0.1219	0.0094	0.003208	FALSE	FALSE	FALSE	finn-b-C3_KIDNEY_NOTRENALPELVIS	0.4059	0.763999	1.00E+05	Malignant neoplasm of kidney, except renal pelvis || id:finn-b-C3_KIDNEY_NOTRENALPELVIS	0.1284	8.28E-09	3387	CD62L- Dendritic Cell Absolute Count	TRUE	reported	GCST90001462	2	1	TRUE	0.009763908	9.02E-07	7.472615253	0.009763908	33.37671655
rs147678401	A	G	A	G	0.3283	0.0517	0.0437	0.05056	FALSE	FALSE	FALSE	finn-b-C3_KIDNEY_NOTRENALPELVIS	0.1067	0.6277	1.00E+05	Malignant neoplasm of kidney, except renal pelvis || id:finn-b-C3_KIDNEY_NOTRENALPELVIS	0.06281	1.83E-07	3387	CD62L- Dendritic Cell Absolute Count	TRUE	reported	GCST90001462	2	1	TRUE	0.008006347	2.35E-06	3.655412493	0.008006347	27.32021914
rs149812305	C	T	C	T	-0.36	0.0515	0.0272	0.003015	FALSE	FALSE	FALSE	finn-b-C3_KIDNEY_NOTRENALPELVIS	0.4235	0.9033	1.00E+05	Malignant neoplasm of kidney, except renal pelvis || id:finn-b-C3_KIDNEY_NOTRENALPELVIS	0.0755	1.94E-06	3387	CD62L- Dendritic Cell Absolute Count	TRUE	reported	GCST90001462	2	1	TRUE	0.006671833	1.48E-07	4.393944327	0.006671833	22.73584492
rs17438107	T	A	T	A	0.2057	0.0286	0.0921	0.02246	FALSE	TRUE	FALSE	finn-b-C3_KIDNEY_NOTRENALPELVIS	0.1578	0.8563	1.00E+05	Malignant neoplasm of kidney, except renal pelvis || id:finn-b-C3_KIDNEY_NOTRENALPELVIS	0.04421	3.38E-06	3387	CD62L- Dendritic Cell Absolute Count	TRUE	reported	GCST90001462	2	1	TRUE	0.006354776	3.28E-07	2.572930844	0.006354776	21.64848722
rs35519924	A	G	A	G	0.128	0.0887	0.3276	0.5249	FALSE	FALSE	FALSE	finn-b-C3_KIDNEY_NOTRENALPELVIS	0.0462	0.0550998	1.00E+05	Malignant neoplasm of kidney, except renal pelvis || id:finn-b-C3_KIDNEY_NOTRENALPELVIS	0.02738	3.04E-06	3387	CD62L- Dendritic Cell Absolute Count	TRUE	reported	GCST90001462	2	1	TRUE	0.00641504	3.69E-05	1.593459545	0.00641504	21.85511277
rs35740507	C	T	C	T	-4.152	0.0308	1.00E-04	0.01204	FALSE	FALSE	FALSE	finn-b-C3_KIDNEY_NOTRENALPELVIS	0.212	0.8845	1.00E+05	Malignant neoplasm of kidney, except renal pelvis || id:finn-b-C3_KIDNEY_NOTRENALPELVIS	0.8762	2.24E-06	3387	CD62L- Dendritic Cell Absolute Count	TRUE	reported	GCST90001462	2	1	TRUE	0.006589889	2.11E-07	50.99303337	0.006589889	22.45474833
rs71632979	G	A	G	A	0.7524	-0.0179	0.2449	0.1092	FALSE	FALSE	FALSE	finn-b-C3_KIDNEY_NOTRENALPELVIS	0.0749	0.8113	1.00E+05	Malignant neoplasm of kidney, except renal pelvis || id:finn-b-C3_KIDNEY_NOTRENALPELVIS	0.02735	1.40E-150	3387	CD62L- Dendritic Cell Absolute Count	TRUE	reported	GCST90001462	2	1	TRUE	0.182723103	5.71E-07	1.591713607	0.182723103	756.8031176
rs71639910	A	G	A	G	0.3586	-0.1693	0.0686	0.02833	FALSE	FALSE	FALSE	finn-b-C3_KIDNEY_NOTRENALPELVIS	0.1393	0.2244	1.00E+05	Malignant neoplasm of kidney, except renal pelvis || id:finn-b-C3_KIDNEY_NOTRENALPELVIS	0.05081	2.05E-12	3387	CD62L- Dendritic Cell Absolute Count	TRUE	reported	GCST90001462	2	1	TRUE	0.014501715	1.48E-05	2.957037235	0.014501715	49.81064674
rs73231298	A	G	A	G	0.1337	-0.0038	0.287	0.158	FALSE	FALSE	FALSE	finn-b-C3_KIDNEY_NOTRENALPELVIS	0.0632	0.9518	1.00E+05	Malignant neoplasm of kidney, except renal pelvis || id:finn-b-C3_KIDNEY_NOTRENALPELVIS	0.02799	1.87E-06	3387	CD62L- Dendritic Cell Absolute Count	TRUE	reported	GCST90001462	2	1	TRUE	0.006695465	3.62E-08	1.628960288	0.006695465	22.81691989
rs74341264	A	G	A	G	-0.3652	0.0192	0.1219	0.09563	FALSE	FALSE	FALSE	finn-b-C3_KIDNEY_NOTRENALPELVIS	0.08	0.8101	1.00E+05	Malignant neoplasm of kidney, except renal pelvis || id:finn-b-C3_KIDNEY_NOTRENALPELVIS	0.03894	1.18E-20	3387	CD62L- Dendritic Cell Absolute Count	TRUE	reported	GCST90001462	2	1	TRUE	0.025326213	5.76E-07	2.26622771	0.025326213	87.9568451
rs75055130	C	G	C	G	-1.139	-0.6609	0.0024	0.006088	FALSE	TRUE	FALSE	finn-b-C3_KIDNEY_NOTRENALPELVIS	0.3025	0.0289001	1.00E+05	Malignant neoplasm of kidney, except renal pelvis || id:finn-b-C3_KIDNEY_NOTRENALPELVIS	0.2448	3.39E-06	3387	CD62L- Dendritic Cell Absolute Count	TRUE	reported	GCST90001462	2	1	TRUE	0.006354733	4.77E-05	14.24685525	0.006354733	21.64834105
rs143032729	G	A	G	A	0.4142	-0.1018	0.0326	0.03233	FALSE	FALSE	FALSE	finn-b-C3_KIDNEY_NOTRENALPELVIS	0.1296	0.4319	1.00E+05	Malignant neoplasm of kidney, except renal pelvis || id:finn-b-C3_KIDNEY_NOTRENALPELVIS	0.07525	3.97E-08	3410	CD62L- Dendritic Cell %Dendritic Cell	TRUE	reported	GCST90001463	2	1	TRUE	0.008811782	6.17E-06	4.394239198	0.008811782	30.29752696
rs143140559	T	C	T	C	0.6557	0.1219	0.0094	0.003208	FALSE	FALSE	FALSE	finn-b-C3_KIDNEY_NOTRENALPELVIS	0.4059	0.763999	1.00E+05	Malignant neoplasm of kidney, except renal pelvis || id:finn-b-C3_KIDNEY_NOTRENALPELVIS	0.1304	5.15E-07	3410	CD62L- Dendritic Cell %Dendritic Cell	TRUE	reported	GCST90001463	2	1	TRUE	0.007364536	9.02E-07	7.614734769	0.007364536	25.28454743
rs148188224	G	C	G	C	-1.426	-0.3383	0.0019	0.02297	FALSE	TRUE	FALSE	finn-b-C3_KIDNEY_NOTRENALPELVIS	0.156	0.0301099	1.00E+05	Malignant neoplasm of kidney, except renal pelvis || id:finn-b-C3_KIDNEY_NOTRENALPELVIS	0.3084	3.95E-06	3410	CD62L- Dendritic Cell %Dendritic Cell	TRUE	reported	GCST90001463	2	1	TRUE	0.0062344	4.70E-05	18.00908131	0.0062344	21.38012856
rs149812305	C	T	C	T	-0.3592	0.0515	0.0271	0.003015	FALSE	FALSE	FALSE	finn-b-C3_KIDNEY_NOTRENALPELVIS	0.4235	0.9033	1.00E+05	Malignant neoplasm of kidney, except renal pelvis || id:finn-b-C3_KIDNEY_NOTRENALPELVIS	0.07663	2.88E-06	3410	CD62L- Dendritic Cell %Dendritic Cell	TRUE	reported	GCST90001463	2	1	TRUE	0.006405963	1.48E-07	4.474824581	0.006405963	21.97227394
rs1515318	A	G	A	G	-0.1257	-0.0112	0.435	0.2568	FALSE	FALSE	FALSE	finn-b-C3_KIDNEY_NOTRENALPELVIS	0.0526	0.8321	1.00E+05	Malignant neoplasm of kidney, except renal pelvis || id:finn-b-C3_KIDNEY_NOTRENALPELVIS	0.02658	2.34E-06	3410	CD62L- Dendritic Cell %Dendritic Cell	TRUE	reported	GCST90001463	2	1	TRUE	0.006519591	4.53E-07	1.552144556	0.006519591	22.36457256
rs2024391	T	C	T	C	0.1625	-0.0762	0.1736	0.1671	FALSE	FALSE	FALSE	finn-b-C3_KIDNEY_NOTRENALPELVIS	0.0623	0.2213	1.00E+05	Malignant neoplasm of kidney, except renal pelvis || id:finn-b-C3_KIDNEY_NOTRENALPELVIS	0.0348	3.13E-06	3410	CD62L- Dendritic Cell %Dendritic Cell	TRUE	reported	GCST90001463	2	1	TRUE	0.00635739	1.50E-05	2.032153144	0.00635739	21.80460596
rs56199187	T	C	T	C	0.7548	-0.0259	0.2441	0.1087	FALSE	FALSE	FALSE	finn-b-C3_KIDNEY_NOTRENALPELVIS	0.0751	0.73	1.00E+05	Malignant neoplasm of kidney, except renal pelvis || id:finn-b-C3_KIDNEY_NOTRENALPELVIS	0.02809	2.11E-144	3410	CD62L- Dendritic Cell %Dendritic Cell	TRUE	reported	GCST90001463	2	1	TRUE	0.174826077	1.19E-06	1.640321316	0.174826077	722.0384157
rs62300075	C	A	C	A	0.1381	0.0144	0.3707	0.3667	FALSE	FALSE	FALSE	finn-b-C3_KIDNEY_NOTRENALPELVIS	0.0479	0.763099	1.00E+05	Malignant neoplasm of kidney, except renal pelvis || id:finn-b-C3_KIDNEY_NOTRENALPELVIS	0.027	3.32E-07	3410	CD62L- Dendritic Cell %Dendritic Cell	TRUE	reported	GCST90001463	2	1	TRUE	0.007617968	9.04E-07	1.576670543	0.007617968	26.16133059
rs6537835	A	G	A	G	-0.2072	0.0688	0.8488	0.8312	FALSE	FALSE	FALSE	finn-b-C3_KIDNEY_NOTRENALPELVIS	0.0618	0.2654	1.00E+05	Malignant neoplasm of kidney, except renal pelvis || id:finn-b-C3_KIDNEY_NOTRENALPELVIS	0.03711	2.54E-08	3410	CD62L- Dendritic Cell %Dendritic Cell	TRUE	reported	GCST90001463	2	1	TRUE	0.009064491	1.24E-05	2.167046068	0.009064491	31.17436338
rs702185	G	A	G	A	0.2232	-0.2731	0.0783	0.009057	FALSE	FALSE	FALSE	finn-b-C3_KIDNEY_NOTRENALPELVIS	0.2446	0.2642	1.00E+05	Malignant neoplasm of kidney, except renal pelvis || id:finn-b-C3_KIDNEY_NOTRENALPELVIS	0.04854	4.41E-06	3410	CD62L- Dendritic Cell %Dendritic Cell	TRUE	reported	GCST90001463	2	1	TRUE	0.006165994	1.25E-05	2.834503264	0.006165994	21.1440821
rs7163051	A	G	A	G	0.1266	0.005	0.3702	0.2784	FALSE	FALSE	FALSE	finn-b-C3_KIDNEY_NOTRENALPELVIS	0.0514	0.9229	1.00E+05	Malignant neoplasm of kidney, except renal pelvis || id:finn-b-C3_KIDNEY_NOTRENALPELVIS	0.02752	4.35E-06	3410	CD62L- Dendritic Cell %Dendritic Cell	TRUE	reported	GCST90001463	2	1	TRUE	0.006171382	9.46E-08	1.607036049	0.006171382	21.1626745
rs74341264	A	G	A	G	-0.3829	0.0192	0.1218	0.09563	FALSE	FALSE	FALSE	finn-b-C3_KIDNEY_NOTRENALPELVIS	0.08	0.8101	1.00E+05	Malignant neoplasm of kidney, except renal pelvis || id:finn-b-C3_KIDNEY_NOTRENALPELVIS	0.03987	1.43E-21	3410	CD62L- Dendritic Cell %Dendritic Cell	TRUE	reported	GCST90001463	2	1	TRUE	0.026350055	5.76E-07	2.328216835	0.026350055	92.23128541
rs75220521	G	T	G	T	1.355	-0.0634	0.0023	0.02924	FALSE	FALSE	FALSE	finn-b-C3_KIDNEY_NOTRENALPELVIS	0.1384	0.647099	1.00E+05	Malignant neoplasm of kidney, except renal pelvis || id:finn-b-C3_KIDNEY_NOTRENALPELVIS	0.2917	3.50E-06	3410	CD62L- Dendritic Cell %Dendritic Cell	TRUE	reported	GCST90001463	2	1	TRUE	0.006291658	2.10E-06	17.03388138	0.006291658	21.57772889
rs113995133	A	G	A	G	-0.6058	-0.1567	0.0103	0.005382	FALSE	FALSE	FALSE	finn-b-C3_KIDNEY_NOTRENALPELVIS	0.3161	0.6201	1.00E+05	Malignant neoplasm of kidney, except renal pelvis || id:finn-b-C3_KIDNEY_NOTRENALPELVIS	0.1285	2.51E-06	3387	CD86+ myeloid Dendritic Cell Absolute Count	TRUE	reported	GCST90001464	2	1	TRUE	0.00652306	2.46E-06	7.478435047	0.00652306	22.22553801
rs115849513	T	A	T	A	-0.3927	-0.3221	0.0245	0.02729	FALSE	TRUE	FALSE	finn-b-C3_KIDNEY_NOTRENALPELVIS	0.141	0.0224099	1.00E+05	Malignant neoplasm of kidney, except renal pelvis || id:finn-b-C3_KIDNEY_NOTRENALPELVIS	0.08325	2.50E-06	3387	CD86+ myeloid Dendritic Cell Absolute Count	TRUE	reported	GCST90001464	2	1	TRUE	0.006530541	5.22E-05	4.844978347	0.006530541	22.2511939
rs12134798	T	C	T	C	0.1639	-0.0636	0.1673	0.1962	FALSE	FALSE	FALSE	finn-b-C3_KIDNEY_NOTRENALPELVIS	0.0578	0.271	1.00E+05	Malignant neoplasm of kidney, except renal pelvis || id:finn-b-C3_KIDNEY_NOTRENALPELVIS	0.03471	2.45E-06	3387	CD86+ myeloid Dendritic Cell Absolute Count	TRUE	reported	GCST90001464	2	1	TRUE	0.00654393	1.21E-05	2.020050432	0.00654393	22.29711531
rs139939515	T	C	T	C	-0.5561	0.6743	0.0124	0.01119	FALSE	FALSE	FALSE	finn-b-C3_KIDNEY_NOTRENALPELVIS	0.2321	0.00367096	1.00E+05	Malignant neoplasm of kidney, except renal pelvis || id:finn-b-C3_KIDNEY_NOTRENALPELVIS	0.1174	2.28E-06	3387	CD86+ myeloid Dendritic Cell Absolute Count	TRUE	reported	GCST90001464	2	1	TRUE	0.006584787	8.44E-05	6.832437934	0.006584787	22.43724842
rs140205436	T	C	T	C	-2.409	0.0635	6.00E-04	0.03058	FALSE	FALSE	FALSE	finn-b-C3_KIDNEY_NOTRENALPELVIS	0.1367	0.6423	1.00E+05	Malignant neoplasm of kidney, except renal pelvis || id:finn-b-C3_KIDNEY_NOTRENALPELVIS	0.5106	2.48E-06	3387	CD86+ myeloid Dendritic Cell Absolute Count	TRUE	reported	GCST90001464	2	1	TRUE	0.006532912	2.16E-06	29.7158672	0.006532912	22.25932441
rs143140559	T	C	T	C	0.7391	0.1219	0.0094	0.003208	FALSE	FALSE	FALSE	finn-b-C3_KIDNEY_NOTRENALPELVIS	0.4059	0.763999	1.00E+05	Malignant neoplasm of kidney, except renal pelvis || id:finn-b-C3_KIDNEY_NOTRENALPELVIS	0.1304	1.55E-08	3387	CD86+ myeloid Dendritic Cell Absolute Count	TRUE	reported	GCST90001464	2	1	TRUE	0.009401351	9.02E-07	7.589011129	0.009401351	32.12559809
rs147678401	A	G	A	G	0.3116	0.0517	0.0437	0.05056	FALSE	FALSE	FALSE	finn-b-C3_KIDNEY_NOTRENALPELVIS	0.1067	0.6277	1.00E+05	Malignant neoplasm of kidney, except renal pelvis || id:finn-b-C3_KIDNEY_NOTRENALPELVIS	0.06427	1.30E-06	3387	CD86+ myeloid Dendritic Cell Absolute Count	TRUE	reported	GCST90001464	2	1	TRUE	0.00689627	2.35E-06	3.740381482	0.00689627	23.50597653
rs185312213	G	T	G	T	-0.7215	-0.3077	0.0066	0.009156	FALSE	FALSE	FALSE	finn-b-C3_KIDNEY_NOTRENALPELVIS	0.2416	0.2029	1.00E+05	Malignant neoplasm of kidney, except renal pelvis || id:finn-b-C3_KIDNEY_NOTRENALPELVIS	0.1571	4.53E-06	3387	CD86+ myeloid Dendritic Cell Absolute Count	TRUE	reported	GCST90001464	2	1	TRUE	0.00619247	1.62E-05	9.142896077	0.00619247	21.09212327
rs6656063	T	C	T	C	0.1405	-0.0251	0.2499	0.3791	FALSE	FALSE	FALSE	finn-b-C3_KIDNEY_NOTRENALPELVIS	0.0476	0.5977	1.00E+05	Malignant neoplasm of kidney, except renal pelvis || id:finn-b-C3_KIDNEY_NOTRENALPELVIS	0.02956	2.09E-06	3387	CD86+ myeloid Dendritic Cell Absolute Count	TRUE	reported	GCST90001464	2	1	TRUE	0.006629737	2.78E-06	1.72033105	0.006629737	22.59143349
rs71632979	G	A	G	A	0.8088	-0.0179	0.2449	0.1092	FALSE	FALSE	FALSE	finn-b-C3_KIDNEY_NOTRENALPELVIS	0.0749	0.8113	1.00E+05	Malignant neoplasm of kidney, except renal pelvis || id:finn-b-C3_KIDNEY_NOTRENALPELVIS	0.02785	9.71E-166	3387	CD86+ myeloid Dendritic Cell Absolute Count	TRUE	reported	GCST90001464	2	1	TRUE	0.19946016	5.71E-07	1.620812576	0.19946016	843.3966782
rs71639910	A	G	A	G	0.3667	-0.1693	0.0686	0.02833	FALSE	FALSE	FALSE	finn-b-C3_KIDNEY_NOTRENALPELVIS	0.1393	0.2244	1.00E+05	Malignant neoplasm of kidney, except renal pelvis || id:finn-b-C3_KIDNEY_NOTRENALPELVIS	0.05205	2.25E-12	3387	CD86+ myeloid Dendritic Cell Absolute Count	TRUE	reported	GCST90001464	2	1	TRUE	0.014451066	1.48E-05	3.029202679	0.014451066	49.63412296
rs72711599	A	G	A	G	0.2153	-0.0516	0.0884	0.0374	FALSE	FALSE	FALSE	finn-b-C3_KIDNEY_NOTRENALPELVIS	0.1226	0.674	1.00E+05	Malignant neoplasm of kidney, except renal pelvis || id:finn-b-C3_KIDNEY_NOTRENALPELVIS	0.04595	2.92E-06	3387	CD86+ myeloid Dendritic Cell Absolute Count	TRUE	reported	GCST90001464	2	1	TRUE	0.006443929	1.77E-06	2.674195256	0.006443929	21.95417027
rs74341264	A	G	A	G	-0.355	0.0192	0.1219	0.09563	FALSE	FALSE	FALSE	finn-b-C3_KIDNEY_NOTRENALPELVIS	0.08	0.8101	1.00E+05	Malignant neoplasm of kidney, except renal pelvis || id:finn-b-C3_KIDNEY_NOTRENALPELVIS	0.04006	1.25E-18	3387	CD86+ myeloid Dendritic Cell Absolute Count	TRUE	reported	GCST90001464	2	1	TRUE	0.02267336	5.76E-07	2.331409401	0.02267336	78.52985873
rs79497887	G	C	G	C	-0.2163	0.0898	0.0865	0.0517	FALSE	TRUE	FALSE	finn-b-C3_KIDNEY_NOTRENALPELVIS	0.1063	0.3982	1.00E+05	Malignant neoplasm of kidney, except renal pelvis || id:finn-b-C3_KIDNEY_NOTRENALPELVIS	0.04565	2.26E-06	3387	CD86+ myeloid Dendritic Cell Absolute Count	TRUE	reported	GCST90001464	2	1	TRUE	0.006588733	7.14E-06	2.656735875	0.006588733	22.45078212
rs113995133	A	G	A	G	-0.6667	-0.1567	0.0103	0.005382	FALSE	FALSE	FALSE	finn-b-C3_KIDNEY_NOTRENALPELVIS	0.3161	0.6201	1.00E+05	Malignant neoplasm of kidney, except renal pelvis || id:finn-b-C3_KIDNEY_NOTRENALPELVIS	0.1287	2.34E-07	3410	CD86+ myeloid Dendritic Cell %Dendritic Cell	TRUE	reported	GCST90001465	2	1	TRUE	0.007812642	2.46E-06	7.51546292	0.007812642	26.83513698
rs114566711	T	A	T	A	-1.864	0.2244	9.00E-04	0.01634	FALSE	TRUE	FALSE	finn-b-C3_KIDNEY_NOTRENALPELVIS	0.186	0.2276	1.00E+05	Malignant neoplasm of kidney, except renal pelvis || id:finn-b-C3_KIDNEY_NOTRENALPELVIS	0.391	1.95E-06	3410	CD86+ myeloid Dendritic Cell %Dendritic Cell	TRUE	reported	GCST90001465	2	1	TRUE	0.006624486	1.46E-05	22.83252527	0.006624486	22.72680058
rs117690664	A	C	A	C	-2.515	-0.1552	7.00E-04	0.01172	FALSE	FALSE	FALSE	finn-b-C3_KIDNEY_NOTRENALPELVIS	0.2162	0.473	1.00E+05	Malignant neoplasm of kidney, except renal pelvis || id:finn-b-C3_KIDNEY_NOTRENALPELVIS	0.5157	1.12E-06	3410	CD86+ myeloid Dendritic Cell %Dendritic Cell	TRUE	reported	GCST90001465	2	1	TRUE	0.006930456	5.15E-06	30.11440736	0.006930456	23.78382584
rs139939515	T	C	T	C	-0.6222	0.6743	0.0123	0.01119	FALSE	FALSE	FALSE	finn-b-C3_KIDNEY_NOTRENALPELVIS	0.2321	0.00367096	1.00E+05	Malignant neoplasm of kidney, except renal pelvis || id:finn-b-C3_KIDNEY_NOTRENALPELVIS	0.1176	1.30E-07	3410	CD86+ myeloid Dendritic Cell %Dendritic Cell	TRUE	reported	GCST90001465	2	1	TRUE	0.008146914	8.44E-05	6.867276141	0.008146914	27.9927374
rs143140559	T	C	T	C	0.6732	0.1219	0.0094	0.003208	FALSE	FALSE	FALSE	finn-b-C3_KIDNEY_NOTRENALPELVIS	0.4059	0.763999	1.00E+05	Malignant neoplasm of kidney, except renal pelvis || id:finn-b-C3_KIDNEY_NOTRENALPELVIS	0.1308	2.80E-07	3410	CD86+ myeloid Dendritic Cell %Dendritic Cell	TRUE	reported	GCST90001465	2	1	TRUE	0.007712773	9.02E-07	7.638092851	0.007712773	26.48943692
rs143512471	A	G	A	G	-0.3741	-0.3695	0.026	0.01036	FALSE	FALSE	FALSE	finn-b-C3_KIDNEY_NOTRENALPELVIS	0.2272	0.1039	1.00E+05	Malignant neoplasm of kidney, except renal pelvis || id:finn-b-C3_KIDNEY_NOTRENALPELVIS	0.08154	4.63E-06	3410	CD86+ myeloid Dendritic Cell %Dendritic Cell	TRUE	reported	GCST90001465	2	1	TRUE	0.006138472	2.64E-05	4.761545039	0.006138472	21.04912282
rs1996740	G	A	G	A	-0.1204	-0.0048	0.4776	0.4123	FALSE	FALSE	FALSE	finn-b-C3_KIDNEY_NOTRENALPELVIS	0.0468	0.9184	1.00E+05	Malignant neoplasm of kidney, except renal pelvis || id:finn-b-C3_KIDNEY_NOTRENALPELVIS	0.02608	4.07E-06	3410	CD86+ myeloid Dendritic Cell %Dendritic Cell	TRUE	reported	GCST90001465	2	1	TRUE	0.006214851	1.05E-07	1.522946954	0.006214851	21.31266702
rs6656063	T	C	T	C	0.1357	-0.0251	0.2501	0.3791	FALSE	FALSE	FALSE	finn-b-C3_KIDNEY_NOTRENALPELVIS	0.0476	0.5977	1.00E+05	Malignant neoplasm of kidney, except renal pelvis || id:finn-b-C3_KIDNEY_NOTRENALPELVIS	0.02958	4.64E-06	3410	CD86+ myeloid Dendritic Cell %Dendritic Cell	TRUE	reported	GCST90001465	2	1	TRUE	0.00613748	2.78E-06	1.727330172	0.00613748	21.04569906
rs71632979	G	A	G	A	0.8089	-0.0179	0.2447	0.1092	FALSE	FALSE	FALSE	finn-b-C3_KIDNEY_NOTRENALPELVIS	0.0749	0.8113	1.00E+05	Malignant neoplasm of kidney, except renal pelvis || id:finn-b-C3_KIDNEY_NOTRENALPELVIS	0.02792	4.22E-165	3410	CD86+ myeloid Dendritic Cell %Dendritic Cell	TRUE	reported	GCST90001465	2	1	TRUE	0.197623088	5.71E-07	1.630394131	0.197623088	839.3804366
rs71639910	A	G	A	G	0.3612	-0.1693	0.0688	0.02833	FALSE	FALSE	FALSE	finn-b-C3_KIDNEY_NOTRENALPELVIS	0.1393	0.2244	1.00E+05	Malignant neoplasm of kidney, except renal pelvis || id:finn-b-C3_KIDNEY_NOTRENALPELVIS	0.0521	4.90E-12	3410	CD86+ myeloid Dendritic Cell %Dendritic Cell	TRUE	reported	GCST90001465	2	1	TRUE	0.013907154	1.48E-05	3.042390195	0.013907154	48.06401391
rs72745440	A	C	A	C	-0.5139	-0.2372	0.0141	0.01097	FALSE	FALSE	FALSE	finn-b-C3_KIDNEY_NOTRENALPELVIS	0.2254	0.2925	1.00E+05	Malignant neoplasm of kidney, except renal pelvis || id:finn-b-C3_KIDNEY_NOTRENALPELVIS	0.11	3.13E-06	3410	CD86+ myeloid Dendritic Cell %Dendritic Cell	TRUE	reported	GCST90001465	2	1	TRUE	0.006363555	1.11E-05	6.423472581	0.006363555	21.82588512
rs74341264	A	G	A	G	-0.3508	0.0192	0.1218	0.09563	FALSE	FALSE	FALSE	finn-b-C3_KIDNEY_NOTRENALPELVIS	0.08	0.8101	1.00E+05	Malignant neoplasm of kidney, except renal pelvis || id:finn-b-C3_KIDNEY_NOTRENALPELVIS	0.0401	3.34E-18	3410	CD86+ myeloid Dendritic Cell %Dendritic Cell	TRUE	reported	GCST90001465	2	1	TRUE	0.021962726	5.76E-07	2.341647732	0.021962726	76.52977282
rs75358870	A	C	A	C	0.5691	0.0599	0.0128	0.007156	FALSE	FALSE	FALSE	finn-b-C3_KIDNEY_NOTRENALPELVIS	0.2714	0.8253	1.00E+05	Malignant neoplasm of kidney, except renal pelvis || id:finn-b-C3_KIDNEY_NOTRENALPELVIS	0.1186	1.67E-06	3410	CD86+ myeloid Dendritic Cell %Dendritic Cell	TRUE	reported	GCST90001465	2	1	TRUE	0.006710948	4.87E-07	6.925671347	0.006710948	23.02543232
rs76522264	C	G	C	G	-2.6	0.102	4.00E-04	0.04142	FALSE	TRUE	FALSE	finn-b-C3_KIDNEY_NOTRENALPELVIS	0.1159	0.3786	1.00E+05	Malignant neoplasm of kidney, except renal pelvis || id:finn-b-C3_KIDNEY_NOTRENALPELVIS	0.5564	3.08E-06	3410	CD86+ myeloid Dendritic Cell %Dendritic Cell	TRUE	reported	GCST90001465	2	1	TRUE	0.006366476	7.75E-06	32.49109222	0.006366476	21.83596821
rs78169719	C	A	C	A	-0.443	-0.2047	0.0177	0.01445	FALSE	FALSE	FALSE	finn-b-C3_KIDNEY_NOTRENALPELVIS	0.1915	0.2851	1.00E+05	Malignant neoplasm of kidney, except renal pelvis || id:finn-b-C3_KIDNEY_NOTRENALPELVIS	0.09659	4.68E-06	3410	CD86+ myeloid Dendritic Cell %Dendritic Cell	TRUE	reported	GCST90001465	2	1	TRUE	0.006134387	1.14E-05	5.640392878	0.006134387	21.03502925
rs950485	C	A	C	A	0.1227	0.0172	0.4919	0.387	FALSE	FALSE	FALSE	finn-b-C3_KIDNEY_NOTRENALPELVIS	0.0475	0.7168	1.00E+05	Malignant neoplasm of kidney, except renal pelvis || id:finn-b-C3_KIDNEY_NOTRENALPELVIS	0.02577	2.01E-06	3410	CD86+ myeloid Dendritic Cell %Dendritic Cell	TRUE	reported	GCST90001465	2	1	TRUE	0.006608171	1.31E-06	1.50484444	0.006608171	22.6704577
rs112496823	C	A	C	A	0.1603	-0.0467	0.1768	0.1049	FALSE	FALSE	FALSE	finn-b-C3_KIDNEY_NOTRENALPELVIS	0.076	0.5386	1.00E+05	Malignant neoplasm of kidney, except renal pelvis || id:finn-b-C3_KIDNEY_NOTRENALPELVIS	0.03305	1.29E-06	3374	CD86+ plasmacytoid Dendritic Cell Absolute Count	TRUE	reported	GCST90001466	2	1	TRUE	0.006928149	3.78E-06	1.919747024	0.006928149	23.52470126
rs114468547	G	A	G	A	-0.2713	-0.35	0.0491	0.005302	FALSE	FALSE	FALSE	finn-b-C3_KIDNEY_NOTRENALPELVIS	0.3151	0.2667	1.00E+05	Malignant neoplasm of kidney, except renal pelvis || id:finn-b-C3_KIDNEY_NOTRENALPELVIS	0.05921	4.77E-06	3374	CD86+ plasmacytoid Dendritic Cell Absolute Count	TRUE	reported	GCST90001466	2	1	TRUE	0.006187658	1.23E-05	3.439280523	0.006187658	20.99468995
rs118148569	T	C	T	C	0.2729	-0.3091	0.0505	0.006386	FALSE	FALSE	FALSE	finn-b-C3_KIDNEY_NOTRENALPELVIS	0.2998	0.3026	1.00E+05	Malignant neoplasm of kidney, except renal pelvis || id:finn-b-C3_KIDNEY_NOTRENALPELVIS	0.05772	2.36E-06	3374	CD86+ plasmacytoid Dendritic Cell Absolute Count	TRUE	reported	GCST90001466	2	1	TRUE	0.00658563	1.06E-05	3.35273217	0.00658563	22.35395779
rs11852100	C	A	C	A	0.2639	0.0247	0.0587	0.1142	FALSE	FALSE	FALSE	finn-b-C3_KIDNEY_NOTRENALPELVIS	0.0723	0.7326	1.00E+05	Malignant neoplasm of kidney, except renal pelvis || id:finn-b-C3_KIDNEY_NOTRENALPELVIS	0.0548	1.53E-06	3374	CD86+ plasmacytoid Dendritic Cell Absolute Count	TRUE	reported	GCST90001466	2	1	TRUE	0.006830515	1.17E-06	3.183120632	0.006830515	23.19090322
rs13088702	C	T	C	T	0.3946	-0.0137	0.0252	0.09579	FALSE	FALSE	FALSE	finn-b-C3_KIDNEY_NOTRENALPELVIS	0.0788	0.8621	1.00E+05	Malignant neoplasm of kidney, except renal pelvis || id:finn-b-C3_KIDNEY_NOTRENALPELVIS	0.07957	7.45E-07	3374	CD86+ plasmacytoid Dendritic Cell Absolute Count	TRUE	reported	GCST90001466	2	1	TRUE	0.007240556	3.02E-07	4.621914393	0.007240556	24.59322288
rs139557155	G	A	G	A	0.2575	-0.0099	0.0578	0.01798	FALSE	FALSE	FALSE	finn-b-C3_KIDNEY_NOTRENALPELVIS	0.1747	0.9546	1.00E+05	Malignant neoplasm of kidney, except renal pelvis || id:finn-b-C3_KIDNEY_NOTRENALPELVIS	0.05462	2.52E-06	3374	CD86+ plasmacytoid Dendritic Cell Absolute Count	TRUE	reported	GCST90001466	2	1	TRUE	0.006548026	3.21E-08	3.172665127	0.006548026	22.22547621
rs142245023	A	G	A	G	0.7025	-0.0516	0.0067	0.0229	FALSE	FALSE	FALSE	finn-b-C3_KIDNEY_NOTRENALPELVIS	0.152	0.734199	1.00E+05	Malignant neoplasm of kidney, except renal pelvis || id:finn-b-C3_KIDNEY_NOTRENALPELVIS	0.1505	3.17E-06	3374	CD86+ plasmacytoid Dendritic Cell Absolute Count	TRUE	reported	GCST90001466	2	1	TRUE	0.006419999	1.15E-06	8.74196451	0.006419999	21.78811492
rs1991164	C	T	C	T	-0.117	-0.0098	0.5529	0.4761	FALSE	FALSE	FALSE	finn-b-C3_KIDNEY_NOTRENALPELVIS	0.0464	0.8323	1.00E+05	Malignant neoplasm of kidney, except renal pelvis || id:finn-b-C3_KIDNEY_NOTRENALPELVIS	0.02506	3.14E-06	3374	CD86+ plasmacytoid Dendritic Cell Absolute Count	TRUE	reported	GCST90001466	2	1	TRUE	0.006422789	4.46E-07	1.455638742	0.006422789	21.79764575
rs2725015	G	A	G	A	-0.1473	0.074	0.266	0.249	FALSE	FALSE	FALSE	finn-b-C3_KIDNEY_NOTRENALPELVIS	0.0535	0.1671	1.00E+05	Malignant neoplasm of kidney, except renal pelvis || id:finn-b-C3_KIDNEY_NOTRENALPELVIS	0.02834	2.17E-07	3374	CD86+ plasmacytoid Dendritic Cell Absolute Count	TRUE	reported	GCST90001466	2	1	TRUE	0.007947906	1.91E-05	1.646161291	0.007947906	27.01505163
rs56164117	C	T	C	T	-0.1223	-0.0264	0.3543	0.341	FALSE	FALSE	FALSE	finn-b-C3_KIDNEY_NOTRENALPELVIS	0.0487	0.587899	1.00E+05	Malignant neoplasm of kidney, except renal pelvis || id:finn-b-C3_KIDNEY_NOTRENALPELVIS	0.02608	2.87E-06	3374	CD86+ plasmacytoid Dendritic Cell Absolute Count	TRUE	reported	GCST90001466	2	1	TRUE	0.006479285	2.94E-06	1.514886608	0.006479285	21.99063347
rs61852527	G	A	G	A	-0.2618	0.2784	0.0649	0.01086	FALSE	FALSE	FALSE	finn-b-C3_KIDNEY_NOTRENALPELVIS	0.2266	0.2193	1.00E+05	Malignant neoplasm of kidney, except renal pelvis || id:finn-b-C3_KIDNEY_NOTRENALPELVIS	0.0509	2.84E-07	3374	CD86+ plasmacytoid Dendritic Cell Absolute Count	TRUE	reported	GCST90001466	2	1	TRUE	0.007784348	1.51E-05	2.956584675	0.007784348	26.45475353
rs75070627	C	T	C	T	0.9624	0.2407	0.0037	0.02248	FALSE	FALSE	FALSE	finn-b-C3_KIDNEY_NOTRENALPELVIS	0.1549	0.1201	1.00E+05	Malignant neoplasm of kidney, except renal pelvis || id:finn-b-C3_KIDNEY_NOTRENALPELVIS	0.1978	1.19E-06	3374	CD86+ plasmacytoid Dendritic Cell Absolute Count	TRUE	reported	GCST90001466	2	1	TRUE	0.006971605	2.41E-05	11.48943907	0.006971605	23.67329195
rs79116372	T	A	T	A	-0.3011	0.0167	0.0375	0.0311	FALSE	TRUE	FALSE	finn-b-C3_KIDNEY_NOTRENALPELVIS	0.1323	0.8997	1.00E+05	Malignant neoplasm of kidney, except renal pelvis || id:finn-b-C3_KIDNEY_NOTRENALPELVIS	0.06551	4.44E-06	3374	CD86+ plasmacytoid Dendritic Cell Absolute Count	TRUE	reported	GCST90001466	2	1	TRUE	0.006225961	1.59E-07	3.805223223	0.006225961	21.1254667
rs9513487	G	T	G	T	0.1234	0.0097	0.3251	0.3756	FALSE	FALSE	FALSE	finn-b-C3_KIDNEY_NOTRENALPELVIS	0.0476	0.8388	1.00E+05	Malignant neoplasm of kidney, except renal pelvis || id:finn-b-C3_KIDNEY_NOTRENALPELVIS	0.0269	4.67E-06	3374	CD86+ plasmacytoid Dendritic Cell Absolute Count	TRUE	reported	GCST90001466	2	1	TRUE	0.006202065	4.15E-07	1.562517245	0.006202065	21.04387723
rs10170363	T	C	T	C	0.1318	-0.074	0.2944	0.3537	FALSE	FALSE	FALSE	finn-b-C3_KIDNEY_NOTRENALPELVIS	0.0487	0.1283	1.00E+05	Malignant neoplasm of kidney, except renal pelvis || id:finn-b-C3_KIDNEY_NOTRENALPELVIS	0.02687	9.80E-07	3410	CD86+ plasmacytoid Dendritic Cell %Dendritic Cell	TRUE	reported	GCST90001467	2	1	TRUE	0.007010365	2.31E-05	1.569079166	0.007010365	24.0599925
rs11231693	A	G	A	G	-0.2631	0.1508	0.0554	0.0751	FALSE	FALSE	FALSE	finn-b-C3_KIDNEY_NOTRENALPELVIS	0.0883	0.0875609	1.00E+05	Malignant neoplasm of kidney, except renal pelvis || id:finn-b-C3_KIDNEY_NOTRENALPELVIS	0.05451	1.45E-06	3410	CD86+ plasmacytoid Dendritic Cell %Dendritic Cell	TRUE	reported	GCST90001467	2	1	TRUE	0.006789395	2.92E-05	3.18312264	0.006789395	23.29642776
rs112496823	C	A	C	A	0.1585	-0.0467	0.1771	0.1049	FALSE	FALSE	FALSE	finn-b-C3_KIDNEY_NOTRENALPELVIS	0.076	0.5386	1.00E+05	Malignant neoplasm of kidney, except renal pelvis || id:finn-b-C3_KIDNEY_NOTRENALPELVIS	0.03308	1.72E-06	3410	CD86+ plasmacytoid Dendritic Cell %Dendritic Cell	TRUE	reported	GCST90001467	2	1	TRUE	0.006691326	3.78E-06	1.931713391	0.006691326	22.95765533
rs116872766	C	G	C	G	-0.9025	0.2822	0.0045	0.01543	FALSE	TRUE	FALSE	finn-b-C3_KIDNEY_NOTRENALPELVIS	0.1875	0.1323	1.00E+05	Malignant neoplasm of kidney, except renal pelvis || id:finn-b-C3_KIDNEY_NOTRENALPELVIS	0.1818	7.20E-07	3410	CD86+ plasmacytoid Dendritic Cell %Dendritic Cell	TRUE	reported	GCST90001467	2	1	TRUE	0.007179231	2.27E-05	10.61624832	0.007179231	24.64374256
rs11811863	T	C	T	C	-0.1537	0.0058	0.2186	0.1682	FALSE	FALSE	FALSE	finn-b-C3_KIDNEY_NOTRENALPELVIS	0.0619	0.9259	1.00E+05	Malignant neoplasm of kidney, except renal pelvis || id:finn-b-C3_KIDNEY_NOTRENALPELVIS	0.03086	6.63E-07	3410	CD86+ plasmacytoid Dendritic Cell %Dendritic Cell	TRUE	reported	GCST90001467	2	1	TRUE	0.007226144	8.78E-08	1.802076035	0.007226144	24.80595157
rs12311260	G	C	G	C	0.2649	-0.1338	0.0501	0.1019	FALSE	TRUE	FALSE	finn-b-C3_KIDNEY_NOTRENALPELVIS	0.0761	0.0786702	1.00E+05	Malignant neoplasm of kidney, except renal pelvis || id:finn-b-C3_KIDNEY_NOTRENALPELVIS	0.0576	4.38E-06	3410	CD86+ plasmacytoid Dendritic Cell %Dendritic Cell	TRUE	reported	GCST90001467	2	1	TRUE	0.00616783	3.09E-05	3.363563824	0.00616783	21.15041775
rs139557155	G	A	G	A	0.277	-0.0099	0.0578	0.01798	FALSE	FALSE	FALSE	finn-b-C3_KIDNEY_NOTRENALPELVIS	0.1747	0.9546	1.00E+05	Malignant neoplasm of kidney, except renal pelvis || id:finn-b-C3_KIDNEY_NOTRENALPELVIS	0.05451	3.93E-07	3410	CD86+ plasmacytoid Dendritic Cell %Dendritic Cell	TRUE	reported	GCST90001467	2	1	TRUE	0.007520198	3.21E-08	3.18312264	0.007520198	25.82302847
rs140090913	A	G	A	G	-1.154	-0.0608	0.0028	0.001519	FALSE	FALSE	FALSE	finn-b-C3_KIDNEY_NOTRENALPELVIS	0.5945	0.9185	1.00E+05	Malignant neoplasm of kidney, except renal pelvis || id:finn-b-C3_KIDNEY_NOTRENALPELVIS	0.2432	2.17E-06	3410	CD86+ plasmacytoid Dendritic Cell %Dendritic Cell	TRUE	reported	GCST90001467	2	1	TRUE	0.006563343	1.05E-07	14.20171392	0.006563343	22.51564935
rs3845548	T	C	T	C	-0.2739	-0.0136	0.2345	0.1075	FALSE	FALSE	FALSE	finn-b-C3_KIDNEY_NOTRENALPELVIS	0.0755	0.8574	1.00E+05	Malignant neoplasm of kidney, except renal pelvis || id:finn-b-C3_KIDNEY_NOTRENALPELVIS	0.02938	1.98E-20	3410	CD86+ plasmacytoid Dendritic Cell %Dendritic Cell	TRUE	reported	GCST90001467	2	1	TRUE	0.024868192	3.24E-07	1.715651131	0.024868192	86.91214762
rs55966096	C	T	C	T	-0.1321	0.0109	0.3085	0.3244	FALSE	FALSE	FALSE	finn-b-C3_KIDNEY_NOTRENALPELVIS	0.0493	0.8252	1.00E+05	Malignant neoplasm of kidney, except renal pelvis || id:finn-b-C3_KIDNEY_NOTRENALPELVIS	0.02729	1.36E-06	3410	CD86+ plasmacytoid Dendritic Cell %Dendritic Cell	TRUE	reported	GCST90001467	2	1	TRUE	0.006828467	4.89E-07	1.593605152	0.006828467	23.43141758
rs61852527	G	A	G	A	-0.2768	0.2784	0.0648	0.01086	FALSE	FALSE	FALSE	finn-b-C3_KIDNEY_NOTRENALPELVIS	0.2266	0.2193	1.00E+05	Malignant neoplasm of kidney, except renal pelvis || id:finn-b-C3_KIDNEY_NOTRENALPELVIS	0.05083	5.54E-08	3410	CD86+ plasmacytoid Dendritic Cell %Dendritic Cell	TRUE	reported	GCST90001467	2	1	TRUE	0.008626402	1.51E-05	2.968228285	0.008626402	29.65459193
rs6463191	A	G	A	G	-0.1275	0.1642	0.3198	0.4945	FALSE	FALSE	FALSE	finn-b-C3_KIDNEY_NOTRENALPELVIS	0.0462	0.000378896	1.00E+05	Malignant neoplasm of kidney, except renal pelvis || id:finn-b-C3_KIDNEY_NOTRENALPELVIS	0.02658	1.69E-06	3410	CD86+ plasmacytoid Dendritic Cell %Dendritic Cell	TRUE	reported	GCST90001467	2	1	TRUE	0.006706385	0.000126304	1.552144556	0.006706385	23.00967139
rs66967216	A	G	A	G	-0.3759	0.2606	0.0265	0.01146	FALSE	FALSE	FALSE	finn-b-C3_KIDNEY_NOTRENALPELVIS	0.2164	0.2285	1.00E+05	Malignant neoplasm of kidney, except renal pelvis || id:finn-b-C3_KIDNEY_NOTRENALPELVIS	0.07853	1.77E-06	3410	CD86+ plasmacytoid Dendritic Cell %Dendritic Cell	TRUE	reported	GCST90001467	2	1	TRUE	0.006678267	1.45E-05	4.585775471	0.006678267	22.91255163
rs6930632	T	C	T	C	-0.1504	0.0627	0.1789	0.2755	FALSE	FALSE	FALSE	finn-b-C3_KIDNEY_NOTRENALPELVIS	0.0517	0.2253	1.00E+05	Malignant neoplasm of kidney, except renal pelvis || id:finn-b-C3_KIDNEY_NOTRENALPELVIS	0.03249	3.81E-06	3410	CD86+ plasmacytoid Dendritic Cell %Dendritic Cell	TRUE	reported	GCST90001467	2	1	TRUE	0.006248481	1.47E-05	1.89726022	0.006248481	21.42872097
rs71381356	C	T	C	T	-0.2097	0.0716	0.0845	0.08374	FALSE	FALSE	FALSE	finn-b-C3_KIDNEY_NOTRENALPELVIS	0.0837	0.3923	1.00E+05	Malignant neoplasm of kidney, except renal pelvis || id:finn-b-C3_KIDNEY_NOTRENALPELVIS	0.04494	3.18E-06	3410	CD86+ plasmacytoid Dendritic Cell %Dendritic Cell	TRUE	reported	GCST90001467	2	1	TRUE	0.006348414	7.32E-06	2.624280525	0.006348414	21.77362429
rs75070627	C	T	C	T	0.9606	0.2407	0.0037	0.02248	FALSE	FALSE	FALSE	finn-b-C3_KIDNEY_NOTRENALPELVIS	0.1549	0.1201	1.00E+05	Malignant neoplasm of kidney, except renal pelvis || id:finn-b-C3_KIDNEY_NOTRENALPELVIS	0.2005	1.73E-06	3410	CD86+ plasmacytoid Dendritic Cell %Dendritic Cell	TRUE	reported	GCST90001467	2	1	TRUE	0.006690237	2.41E-05	11.70823866	0.006690237	22.95389606
rs78379738	G	T	G	T	0.3227	-0.0763	0.0364	0.01572	FALSE	FALSE	FALSE	finn-b-C3_KIDNEY_NOTRENALPELVIS	0.1875	0.6842	1.00E+05	Malignant neoplasm of kidney, except renal pelvis || id:finn-b-C3_KIDNEY_NOTRENALPELVIS	0.06823	2.34E-06	3410	CD86+ plasmacytoid Dendritic Cell %Dendritic Cell	TRUE	reported	GCST90001467	2	1	TRUE	0.006520882	1.66E-06	3.984304856	0.006520882	22.36903187
rs9513487	G	T	G	T	0.131	0.0097	0.326	0.3756	FALSE	FALSE	FALSE	finn-b-C3_KIDNEY_NOTRENALPELVIS	0.0476	0.8388	1.00E+05	Malignant neoplasm of kidney, except renal pelvis || id:finn-b-C3_KIDNEY_NOTRENALPELVIS	0.0268	1.07E-06	3410	CD86+ plasmacytoid Dendritic Cell %Dendritic Cell	TRUE	reported	GCST90001467	2	1	TRUE	0.006962084	4.15E-07	1.564991502	0.006962084	23.89312765
rs9607320	T	C	T	C	0.1192	-0.0829	0.6037	0.3292	FALSE	FALSE	FALSE	finn-b-C3_KIDNEY_NOTRENALPELVIS	0.0492	0.0918608	1.00E+05	Malignant neoplasm of kidney, except renal pelvis || id:finn-b-C3_KIDNEY_NOTRENALPELVIS	0.02572	3.67E-06	3410	CD86+ plasmacytoid Dendritic Cell %Dendritic Cell	TRUE	reported	GCST90001467	2	1	TRUE	0.006263001	2.84E-05	1.50192468	0.006263001	21.4788281
rs116910026	T	C	T	C	0.2902	0.1014	0.0512	0.01495	FALSE	FALSE	FALSE	finn-b-C3_KIDNEY_NOTRENALPELVIS	0.1925	0.598199	1.00E+05	Malignant neoplasm of kidney, except renal pelvis || id:finn-b-C3_KIDNEY_NOTRENALPELVIS	0.05778	5.39E-07	3387	CD62L- myeloid Dendritic Cell Absolute Count	TRUE	reported	GCST90001468	2	1	TRUE	0.007397017	2.77E-06	3.362676864	0.007397017	25.22549756
rs13148506	T	C	T	C	0.1304	0.0142	0.3691	0.3662	FALSE	FALSE	FALSE	finn-b-C3_KIDNEY_NOTRENALPELVIS	0.0479	0.766699	1.00E+05	Malignant neoplasm of kidney, except renal pelvis || id:finn-b-C3_KIDNEY_NOTRENALPELVIS	0.02714	1.62E-06	3387	CD62L- myeloid Dendritic Cell Absolute Count	TRUE	reported	GCST90001468	2	1	TRUE	0.006773686	8.79E-07	1.57949204	0.006773686	23.08529859
rs143140559	T	C	T	C	0.8211	0.1219	0.0094	0.003208	FALSE	FALSE	FALSE	finn-b-C3_KIDNEY_NOTRENALPELVIS	0.4059	0.763999	1.00E+05	Malignant neoplasm of kidney, except renal pelvis || id:finn-b-C3_KIDNEY_NOTRENALPELVIS	0.1303	3.34E-10	3387	CD62L- myeloid Dendritic Cell Absolute Count	TRUE	reported	GCST90001468	2	1	TRUE	0.011595232	9.02E-07	7.583191335	0.011595232	39.71030958
rs147678401	A	G	A	G	0.3306	0.0517	0.0437	0.05056	FALSE	FALSE	FALSE	finn-b-C3_KIDNEY_NOTRENALPELVIS	0.1067	0.6277	1.00E+05	Malignant neoplasm of kidney, except renal pelvis || id:finn-b-C3_KIDNEY_NOTRENALPELVIS	0.06429	2.86E-07	3387	CD62L- myeloid Dendritic Cell Absolute Count	TRUE	reported	GCST90001468	2	1	TRUE	0.007751409	2.35E-06	3.741545441	0.007751409	26.44349453
rs17438107	T	A	T	A	0.2161	0.0286	0.0921	0.02246	FALSE	TRUE	FALSE	finn-b-C3_KIDNEY_NOTRENALPELVIS	0.1578	0.8563	1.00E+05	Malignant neoplasm of kidney, except renal pelvis || id:finn-b-C3_KIDNEY_NOTRENALPELVIS	0.04523	1.84E-06	3387	CD62L- myeloid Dendritic Cell Absolute Count	TRUE	reported	GCST90001468	2	1	TRUE	0.006698519	3.28E-07	2.632292741	0.006698519	22.82739523
rs4997747	C	T	C	T	0.1346	-0.0038	0.2917	0.158	FALSE	FALSE	FALSE	finn-b-C3_KIDNEY_NOTRENALPELVIS	0.0632	0.9518	1.00E+05	Malignant neoplasm of kidney, except renal pelvis || id:finn-b-C3_KIDNEY_NOTRENALPELVIS	0.02844	2.29E-06	3387	CD62L- myeloid Dendritic Cell Absolute Count	TRUE	reported	GCST90001468	2	1	TRUE	0.00657367	3.62E-08	1.65514936	0.00657367	22.39911893
rs71632979	G	A	G	A	0.8094	-0.0179	0.2449	0.1092	FALSE	FALSE	FALSE	finn-b-C3_KIDNEY_NOTRENALPELVIS	0.0749	0.8113	1.00E+05	Malignant neoplasm of kidney, except renal pelvis || id:finn-b-C3_KIDNEY_NOTRENALPELVIS	0.02787	9.84E-166	3387	CD62L- myeloid Dendritic Cell Absolute Count	TRUE	reported	GCST90001468	2	1	TRUE	0.199467725	5.71E-07	1.621976535	0.199467725	843.4366386
rs71639910	A	G	A	G	0.401	-0.1693	0.0686	0.02833	FALSE	FALSE	FALSE	finn-b-C3_KIDNEY_NOTRENALPELVIS	0.1393	0.2244	1.00E+05	Malignant neoplasm of kidney, except renal pelvis || id:finn-b-C3_KIDNEY_NOTRENALPELVIS	0.05202	1.66E-14	3387	CD62L- myeloid Dendritic Cell Absolute Count	TRUE	reported	GCST90001468	2	1	TRUE	0.017251691	1.48E-05	3.02745674	0.017251691	59.42210734
rs73172229	T	C	T	C	-0.1908	-0.0104	0.1233	0.05906	FALSE	FALSE	FALSE	finn-b-C3_KIDNEY_NOTRENALPELVIS	0.0988	0.9161	1.00E+05	Malignant neoplasm of kidney, except renal pelvis || id:finn-b-C3_KIDNEY_NOTRENALPELVIS	0.03986	1.77E-06	3387	CD62L- myeloid Dendritic Cell Absolute Count	TRUE	reported	GCST90001468	2	1	TRUE	0.006723473	1.11E-07	2.319769813	0.006723473	22.91301039
rs74341264	A	G	A	G	-0.4066	0.0192	0.1219	0.09563	FALSE	FALSE	FALSE	finn-b-C3_KIDNEY_NOTRENALPELVIS	0.08	0.8101	1.00E+05	Malignant neoplasm of kidney, except renal pelvis || id:finn-b-C3_KIDNEY_NOTRENALPELVIS	0.03995	5.49E-24	3387	CD62L- myeloid Dendritic Cell Absolute Count	TRUE	reported	GCST90001468	2	1	TRUE	0.02969284	5.76E-07	2.325007627	0.02969284	103.5860282
rs10779896	T	A	T	A	-0.2427	-0.0487	0.0632	0.1526	FALSE	TRUE	FALSE	finn-b-C3_KIDNEY_NOTRENALPELVIS	0.0642	0.4481	1.00E+05	Malignant neoplasm of kidney, except renal pelvis || id:finn-b-C3_KIDNEY_NOTRENALPELVIS	0.05258	4.04E-06	3410	CD62L- myeloid Dendritic Cell %Dendritic Cell	TRUE	reported	GCST90001469	2	1	TRUE	0.006212869	5.75E-06	3.070419894	0.006212869	21.30582665
rs116910026	T	C	T	C	0.273	0.1014	0.0512	0.01495	FALSE	FALSE	FALSE	finn-b-C3_KIDNEY_NOTRENALPELVIS	0.1925	0.598199	1.00E+05	Malignant neoplasm of kidney, except renal pelvis || id:finn-b-C3_KIDNEY_NOTRENALPELVIS	0.05712	1.82E-06	3410	CD62L- myeloid Dendritic Cell %Dendritic Cell	TRUE	reported	GCST90001469	2	1	TRUE	0.006658066	2.77E-06	3.335534126	0.006658066	22.84277682
rs143140559	T	C	T	C	0.7929	0.1219	0.0094	0.003208	FALSE	FALSE	FALSE	finn-b-C3_KIDNEY_NOTRENALPELVIS	0.4059	0.763999	1.00E+05	Malignant neoplasm of kidney, except renal pelvis || id:finn-b-C3_KIDNEY_NOTRENALPELVIS	0.1294	1.01E-09	3410	CD62L- myeloid Dendritic Cell %Dendritic Cell	TRUE	reported	GCST90001469	2	1	TRUE	0.010897081	9.02E-07	7.556339564	0.010897081	37.54639831
rs147678401	A	G	A	G	0.3059	0.0517	0.0437	0.05056	FALSE	FALSE	FALSE	finn-b-C3_KIDNEY_NOTRENALPELVIS	0.1067	0.6277	1.00E+05	Malignant neoplasm of kidney, except renal pelvis || id:finn-b-C3_KIDNEY_NOTRENALPELVIS	0.06344	1.48E-06	3410	CD62L- myeloid Dendritic Cell %Dendritic Cell	TRUE	reported	GCST90001469	2	1	TRUE	0.006776106	2.35E-06	3.704591823	0.006776106	23.25051652
rs16864449	G	A	G	A	-1.124	0.0622	0.0026	0.07114	FALSE	FALSE	FALSE	finn-b-C3_KIDNEY_NOTRENALPELVIS	0.0919	0.4987	1.00E+05	Malignant neoplasm of kidney, except renal pelvis || id:finn-b-C3_KIDNEY_NOTRENALPELVIS	0.2398	2.84E-06	3410	CD62L- myeloid Dendritic Cell %Dendritic Cell	TRUE	reported	GCST90001469	2	1	TRUE	0.006405366	4.58E-06	14.00317023	0.006405366	21.97021288
rs17637703	G	A	G	A	0.1393	0.0028	0.2437	0.1802	FALSE	FALSE	FALSE	finn-b-C3_KIDNEY_NOTRENALPELVIS	0.0601	0.9635	1.00E+05	Malignant neoplasm of kidney, except renal pelvis || id:finn-b-C3_KIDNEY_NOTRENALPELVIS	0.03014	3.94E-06	3410	CD62L- myeloid Dendritic Cell %Dendritic Cell	TRUE	reported	GCST90001469	2	1	TRUE	0.006228774	2.17E-08	1.760031487	0.006228774	21.3607126
rs34558449	C	G	C	G	0.2273	-0.1092	0.0846	0.0465	FALSE	TRUE	FALSE	finn-b-C3_KIDNEY_NOTRENALPELVIS	0.1098	0.3201	1.00E+05	Malignant neoplasm of kidney, except renal pelvis || id:finn-b-C3_KIDNEY_NOTRENALPELVIS	0.04585	7.51E-07	3410	CD62L- myeloid Dendritic Cell %Dendritic Cell	TRUE	reported	GCST90001469	2	1	TRUE	0.007159785	9.89E-06	2.677420162	0.007159785	24.57650891
rs5767014	C	T	C	T	-0.1514	0.0978	0.7776	0.8573	FALSE	FALSE	FALSE	finn-b-C3_KIDNEY_NOTRENALPELVIS	0.0663	0.1401	1.00E+05	Malignant neoplasm of kidney, except renal pelvis || id:finn-b-C3_KIDNEY_NOTRENALPELVIS	0.03046	6.95E-07	3410	CD62L- myeloid Dendritic Cell %Dendritic Cell	TRUE	reported	GCST90001469	2	1	TRUE	0.007197065	2.18E-05	1.778717953	0.007197065	24.70540355
rs62300075	C	A	C	A	0.1382	0.0144	0.3707	0.3667	FALSE	FALSE	FALSE	finn-b-C3_KIDNEY_NOTRENALPELVIS	0.0479	0.763099	1.00E+05	Malignant neoplasm of kidney, except renal pelvis || id:finn-b-C3_KIDNEY_NOTRENALPELVIS	0.02676	2.52E-07	3410	CD62L- myeloid Dendritic Cell %Dendritic Cell	TRUE	reported	GCST90001469	2	1	TRUE	0.007765308	9.04E-07	1.562655693	0.007765308	26.67128056
rs71632979	G	A	G	A	0.8232	-0.0179	0.2447	0.1092	FALSE	FALSE	FALSE	finn-b-C3_KIDNEY_NOTRENALPELVIS	0.0749	0.8113	1.00E+05	Malignant neoplasm of kidney, except renal pelvis || id:finn-b-C3_KIDNEY_NOTRENALPELVIS	0.02725	8.53E-178	3410	CD62L- myeloid Dendritic Cell %Dendritic Cell	TRUE	reported	GCST90001469	2	1	TRUE	0.211219607	5.71E-07	1.591269344	0.211219607	912.5942126
rs71639910	A	G	A	G	0.4169	-0.1693	0.0688	0.02833	FALSE	FALSE	FALSE	finn-b-C3_KIDNEY_NOTRENALPELVIS	0.1393	0.2244	1.00E+05	Malignant neoplasm of kidney, except renal pelvis || id:finn-b-C3_KIDNEY_NOTRENALPELVIS	0.05126	5.86E-16	3410	CD62L- myeloid Dendritic Cell %Dendritic Cell	TRUE	reported	GCST90001469	2	1	TRUE	0.019039628	1.48E-05	2.993338223	0.019039628	66.14645692
rs72743439	T	C	T	C	1.099	0.31	0.0031	0.03795	FALSE	FALSE	FALSE	finn-b-C3_KIDNEY_NOTRENALPELVIS	0.1223	0.0112699	1.00E+05	Malignant neoplasm of kidney, except renal pelvis || id:finn-b-C3_KIDNEY_NOTRENALPELVIS	0.2389	4.40E-06	3410	CD62L- myeloid Dendritic Cell %Dendritic Cell	TRUE	reported	GCST90001469	2	1	TRUE	0.006171277	6.42E-05	13.95061454	0.006171277	21.16231065
rs74341264	A	G	A	G	-0.4263	0.0192	0.1218	0.09563	FALSE	FALSE	FALSE	finn-b-C3_KIDNEY_NOTRENALPELVIS	0.08	0.8101	1.00E+05	Malignant neoplasm of kidney, except renal pelvis || id:finn-b-C3_KIDNEY_NOTRENALPELVIS	0.03928	5.29E-27	3410	CD62L- myeloid Dendritic Cell %Dendritic Cell	TRUE	reported	GCST90001469	2	1	TRUE	0.033406575	5.76E-07	2.293763664	0.033406575	117.7843819
rs75220521	G	T	G	T	1.34	-0.0634	0.0023	0.02924	FALSE	FALSE	FALSE	finn-b-C3_KIDNEY_NOTRENALPELVIS	0.1384	0.647099	1.00E+05	Malignant neoplasm of kidney, except renal pelvis || id:finn-b-C3_KIDNEY_NOTRENALPELVIS	0.289	3.68E-06	3410	CD62L- myeloid Dendritic Cell %Dendritic Cell	TRUE	reported	GCST90001469	2	1	TRUE	0.006268783	2.10E-06	16.87621433	0.006268783	21.49878474
rs116054627	A	G	A	G	0.3356	0.0379	0.0413	0.1225	FALSE	FALSE	FALSE	finn-b-C3_KIDNEY_NOTRENALPELVIS	0.0704	0.59	1.00E+05	Malignant neoplasm of kidney, except renal pelvis || id:finn-b-C3_KIDNEY_NOTRENALPELVIS	0.06158	5.39E-08	3374	CD62L- plasmacytoid Dendritic Cell Absolute Count	TRUE	reported	GCST90001470	2	1	TRUE	0.00873109	2.90E-06	3.576944681	0.00873109	29.70055297
rs11659751	A	T	A	T	0.209	0.0488	0.0772	0.1244	FALSE	TRUE	FALSE	finn-b-C3_KIDNEY_NOTRENALPELVIS	0.0705	0.488599	1.00E+05	Malignant neoplasm of kidney, except renal pelvis || id:finn-b-C3_KIDNEY_NOTRENALPELVIS	0.04558	4.71E-06	3374	CD62L- plasmacytoid Dendritic Cell Absolute Count	TRUE	reported	GCST90001470	2	1	TRUE	0.006196648	4.79E-06	2.647566395	0.006196648	21.02538372
rs116894787	C	G	C	G	0.5376	0.5415	0.0111	0.001283	FALSE	TRUE	FALSE	finn-b-C3_KIDNEY_NOTRENALPELVIS	0.6264	0.3873	1.00E+05	Malignant neoplasm of kidney, except renal pelvis || id:finn-b-C3_KIDNEY_NOTRENALPELVIS	0.1152	3.19E-06	3374	CD62L- plasmacytoid Dendritic Cell Absolute Count	TRUE	reported	GCST90001470	2	1	TRUE	0.006416972	7.47E-06	6.691523665	0.006416972	21.77777778
rs118054784	A	G	A	G	0.2985	0.2314	0.0422	0.02203	FALSE	FALSE	FALSE	finn-b-C3_KIDNEY_NOTRENALPELVIS	0.1588	0.1451	1.00E+05	Malignant neoplasm of kidney, except renal pelvis || id:finn-b-C3_KIDNEY_NOTRENALPELVIS	0.0621	1.60E-06	3374	CD62L- plasmacytoid Dendritic Cell Absolute Count	TRUE	reported	GCST90001470	2	1	TRUE	0.006805378	2.12E-05	3.607149476	0.006805378	23.10497328
rs1391986	T	G	T	G	0.7317	0.2351	0.0061	0.02121	FALSE	FALSE	FALSE	finn-b-C3_KIDNEY_NOTRENALPELVIS	0.1579	0.1364	1.00E+05	Malignant neoplasm of kidney, except renal pelvis || id:finn-b-C3_KIDNEY_NOTRENALPELVIS	0.1561	2.87E-06	3374	CD62L- plasmacytoid Dendritic Cell Absolute Count	TRUE	reported	GCST90001470	2	1	TRUE	0.006473693	2.22E-05	9.067246911	0.006473693	21.97153018
rs1472757	C	T	C	T	-0.1252	-0.0362	0.6057	0.5913	FALSE	FALSE	FALSE	finn-b-C3_KIDNEY_NOTRENALPELVIS	0.0479	0.4507	1.00E+05	Malignant neoplasm of kidney, except renal pelvis || id:finn-b-C3_KIDNEY_NOTRENALPELVIS	0.02495	5.45E-07	3374	CD62L- plasmacytoid Dendritic Cell Absolute Count	TRUE	reported	GCST90001470	2	1	TRUE	0.00741223	5.71E-06	1.449249266	0.00741223	25.18068602
rs16957038	A	G	A	G	1.17	0.1805	0.0022	0.03382	FALSE	FALSE	FALSE	finn-b-C3_KIDNEY_NOTRENALPELVIS	0.1277	0.1575	1.00E+05	Malignant neoplasm of kidney, except renal pelvis || id:finn-b-C3_KIDNEY_NOTRENALPELVIS	0.2465	2.15E-06	3374	CD62L- plasmacytoid Dendritic Cell Absolute Count	TRUE	reported	GCST90001470	2	1	TRUE	0.006636795	2.00E-05	14.31823423	0.006636795	22.52879049
rs170697	A	G	A	G	0.1127	0.0188	0.507	0.5808	FALSE	FALSE	FALSE	finn-b-C3_KIDNEY_NOTRENALPELVIS	0.0467	0.6875	1.00E+05	Malignant neoplasm of kidney, except renal pelvis || id:finn-b-C3_KIDNEY_NOTRENALPELVIS	0.02415	3.16E-06	3374	CD62L- plasmacytoid Dendritic Cell Absolute Count	TRUE	reported	GCST90001470	2	1	TRUE	0.006416972	1.62E-06	1.402780352	0.006416972	21.77777778
rs17224524	C	T	C	T	-0.129	0.0664	0.2945	0.1521	FALSE	FALSE	FALSE	finn-b-C3_KIDNEY_NOTRENALPELVIS	0.0639	0.2985	1.00E+05	Malignant neoplasm of kidney, except renal pelvis || id:finn-b-C3_KIDNEY_NOTRENALPELVIS	0.02753	2.87E-06	3374	CD62L- plasmacytoid Dendritic Cell Absolute Count	TRUE	reported	GCST90001470	2	1	TRUE	0.006469351	1.08E-05	1.599111515	0.006469351	21.95669645
rs191779135	G	A	G	A	-0.2628	-0.5017	0.0865	0.004112	FALSE	FALSE	FALSE	finn-b-C3_KIDNEY_NOTRENALPELVIS	0.3794	0.1861	1.00E+05	Malignant neoplasm of kidney, except renal pelvis || id:finn-b-C3_KIDNEY_NOTRENALPELVIS	0.04325	1.38E-09	3374	CD62L- plasmacytoid Dendritic Cell Absolute Count	TRUE	reported	GCST90001470	2	1	TRUE	0.010830824	1.75E-05	2.512225682	0.010830824	36.92142871
rs4462104	C	T	C	T	-0.1397	0.012	0.2011	0.1655	FALSE	FALSE	FALSE	finn-b-C3_KIDNEY_NOTRENALPELVIS	0.0623	0.8467	1.00E+05	Malignant neoplasm of kidney, except renal pelvis || id:finn-b-C3_KIDNEY_NOTRENALPELVIS	0.03017	3.76E-06	3374	CD62L- plasmacytoid Dendritic Cell Absolute Count	TRUE	reported	GCST90001470	2	1	TRUE	0.006318324	3.71E-07	1.752458932	0.006318324	21.44085955
rs56374915	A	G	A	G	-0.1835	-0.1041	0.1119	0.07344	FALSE	FALSE	FALSE	finn-b-C3_KIDNEY_NOTRENALPELVIS	0.0887	0.2403	1.00E+05	Malignant neoplasm of kidney, except renal pelvis || id:finn-b-C3_KIDNEY_NOTRENALPELVIS	0.03892	2.53E-06	3374	CD62L- plasmacytoid Dendritic Cell Absolute Count	TRUE	reported	GCST90001470	2	1	TRUE	0.006549155	1.38E-05	2.260712683	0.006549155	22.22933516
rs61936377	C	T	C	T	0.1364	0.0334	0.2503	0.1929	FALSE	FALSE	FALSE	finn-b-C3_KIDNEY_NOTRENALPELVIS	0.0591	0.5721	1.00E+05	Malignant neoplasm of kidney, except renal pelvis || id:finn-b-C3_KIDNEY_NOTRENALPELVIS	0.02822	1.40E-06	3374	CD62L- plasmacytoid Dendritic Cell Absolute Count	TRUE	reported	GCST90001470	2	1	TRUE	0.006880636	3.19E-06	1.639190953	0.006880636	23.36225295
rs6535445	C	T	C	T	-0.2794	0.039	0.3435	0.2548	FALSE	FALSE	FALSE	finn-b-C3_KIDNEY_NOTRENALPELVIS	0.0527	0.4587	1.00E+05	Malignant neoplasm of kidney, except renal pelvis || id:finn-b-C3_KIDNEY_NOTRENALPELVIS	0.02525	5.62E-28	3374	CD62L- plasmacytoid Dendritic Cell Absolute Count	TRUE	reported	GCST90001470	2	1	TRUE	0.035039041	5.48E-06	1.466675109	0.035039041	122.4418939
rs7114664	C	T	C	T	0.1874	0.082	0.1046	0.2493	FALSE	FALSE	FALSE	finn-b-C3_KIDNEY_NOTRENALPELVIS	0.0532	0.1232	1.00E+05	Malignant neoplasm of kidney, except renal pelvis || id:finn-b-C3_KIDNEY_NOTRENALPELVIS	0.0397	2.44E-06	3374	CD62L- plasmacytoid Dendritic Cell Absolute Count	TRUE	reported	GCST90001470	2	1	TRUE	0.006564629	2.38E-05	2.306019874	0.006564629	22.2822047
rs11000032	A	G	A	G	0.1292	-0.0177	0.2843	0.2359	FALSE	FALSE	FALSE	finn-b-C3_KIDNEY_NOTRENALPELVIS	0.0542	0.744399	1.00E+05	Malignant neoplasm of kidney, except renal pelvis || id:finn-b-C3_KIDNEY_NOTRENALPELVIS	0.02767	3.13E-06	3410	CD62L- plasmacytoid Dendritic Cell %Dendritic Cell	TRUE	reported	GCST90001471	2	1	TRUE	0.006356786	1.07E-06	1.61579533	0.006356786	21.80252078
rs116054627	A	G	A	G	0.2959	0.0379	0.0411	0.1225	FALSE	FALSE	FALSE	finn-b-C3_KIDNEY_NOTRENALPELVIS	0.0704	0.59	1.00E+05	Malignant neoplasm of kidney, except renal pelvis || id:finn-b-C3_KIDNEY_NOTRENALPELVIS	0.063	2.74E-06	3410	CD62L- plasmacytoid Dendritic Cell %Dendritic Cell	TRUE	reported	GCST90001471	2	1	TRUE	0.006431423	2.90E-06	3.678897933	0.006431423	22.06016881
rs146839224	A	G	A	G	1.182	-0.0206	0.0025	0.0608	FALSE	FALSE	FALSE	finn-b-C3_KIDNEY_NOTRENALPELVIS	0.099	0.8354	1.00E+05	Malignant neoplasm of kidney, except renal pelvis || id:finn-b-C3_KIDNEY_NOTRENALPELVIS	0.2447	1.42E-06	3410	CD62L- plasmacytoid Dendritic Cell %Dendritic Cell	TRUE	reported	GCST90001471	2	1	TRUE	0.006799926	4.33E-07	14.28930673	0.006799926	23.33280838
rs182833362	A	G	A	G	1.949	-0.2756	9.00E-04	0.006697	FALSE	FALSE	FALSE	finn-b-C3_KIDNEY_NOTRENALPELVIS	0.2764	0.3186	1.00E+05	Malignant neoplasm of kidney, except renal pelvis || id:finn-b-C3_KIDNEY_NOTRENALPELVIS	0.408	1.86E-06	3410	CD62L- plasmacytoid Dendritic Cell %Dendritic Cell	TRUE	reported	GCST90001471	2	1	TRUE	0.006651284	9.94E-06	23.82524376	0.006651284	22.81935433
rs191779135	G	A	G	A	-0.2664	-0.5017	0.0867	0.004112	FALSE	FALSE	FALSE	finn-b-C3_KIDNEY_NOTRENALPELVIS	0.3794	0.1861	1.00E+05	Malignant neoplasm of kidney, except renal pelvis || id:finn-b-C3_KIDNEY_NOTRENALPELVIS	0.04411	1.72E-09	3410	CD62L- plasmacytoid Dendritic Cell %Dendritic Cell	TRUE	reported	GCST90001471	2	1	TRUE	0.010589399	1.75E-05	2.575812505	0.010589399	36.4749181
rs3827963	G	A	G	A	0.1206	-0.0429	0.3408	0.3025	FALSE	FALSE	FALSE	finn-b-C3_KIDNEY_NOTRENALPELVIS	0.0503	0.3932	1.00E+05	Malignant neoplasm of kidney, except renal pelvis || id:finn-b-C3_KIDNEY_NOTRENALPELVIS	0.02628	4.62E-06	3410	CD62L- plasmacytoid Dendritic Cell %Dendritic Cell	TRUE	reported	GCST90001471	2	1	TRUE	0.006141421	7.27E-06	1.534625995	0.006141421	21.05929818
rs55971447	T	C	T	C	-0.3011	-0.0259	0.2352	0.107	FALSE	FALSE	FALSE	finn-b-C3_KIDNEY_NOTRENALPELVIS	0.0755	0.731799	1.00E+05	Malignant neoplasm of kidney, except renal pelvis || id:finn-b-C3_KIDNEY_NOTRENALPELVIS	0.02899	6.70E-25	3410	CD62L- plasmacytoid Dendritic Cell %Dendritic Cell	TRUE	reported	GCST90001471	2	1	TRUE	0.030682555	1.18E-06	1.692877001	0.030682555	107.876061
rs62297340	A	C	A	C	0.1816	-0.0411	0.1132	0.1999	FALSE	FALSE	FALSE	finn-b-C3_KIDNEY_NOTRENALPELVIS	0.0574	0.4739	1.00E+05	Malignant neoplasm of kidney, except renal pelvis || id:finn-b-C3_KIDNEY_NOTRENALPELVIS	0.03899	3.31E-06	3410	CD62L- plasmacytoid Dendritic Cell %Dendritic Cell	TRUE	reported	GCST90001471	2	1	TRUE	0.006325137	5.13E-06	2.276829054	0.006325137	21.69327981
rs6535445	C	T	C	T	-0.3029	0.039	0.344	0.2548	FALSE	FALSE	FALSE	finn-b-C3_KIDNEY_NOTRENALPELVIS	0.0527	0.4587	1.00E+05	Malignant neoplasm of kidney, except renal pelvis || id:finn-b-C3_KIDNEY_NOTRENALPELVIS	0.02564	1.35E-31	3410	CD62L- plasmacytoid Dendritic Cell %Dendritic Cell	TRUE	reported	GCST90001471	2	1	TRUE	0.03933985	5.48E-06	1.497253063	0.03933985	139.5604962
rs10919058	T	G	T	G	0.209	0.1339	0.1423	0.1449	FALSE	FALSE	FALSE	finn-b-C3_KIDNEY_NOTRENALPELVIS	0.0659	0.0423097	1.00E+05	Malignant neoplasm of kidney, except renal pelvis || id:finn-b-C3_KIDNEY_NOTRENALPELVIS	0.0377	3.18E-08	3387	CD62L- CD86+ myeloid Dendritic Cell Absolute Count	TRUE	reported	GCST90001472	2	1	TRUE	0.008997584	4.13E-05	2.194062267	0.008997584	30.73334787
rs115901521	A	G	A	G	0.2726	0.3169	0.1107	0.04302	FALSE	FALSE	FALSE	finn-b-C3_KIDNEY_NOTRENALPELVIS	0.1131	0.00508499	1.00E+05	Malignant neoplasm of kidney, except renal pelvis || id:finn-b-C3_KIDNEY_NOTRENALPELVIS	0.04301	2.61E-10	3387	CD62L- CD86+ myeloid Dendritic Cell Absolute Count	TRUE	reported	GCST90001472	2	1	TRUE	0.011728178	7.85E-05	2.503093318	0.011728178	40.17101618
rs117690664	A	C	A	C	-2.339	-0.1552	7.00E-04	0.01172	FALSE	FALSE	FALSE	finn-b-C3_KIDNEY_NOTRENALPELVIS	0.2162	0.473	1.00E+05	Malignant neoplasm of kidney, except renal pelvis || id:finn-b-C3_KIDNEY_NOTRENALPELVIS	0.5107	4.81E-06	3387	CD62L- CD86+ myeloid Dendritic Cell Absolute Count	TRUE	reported	GCST90001472	2	1	TRUE	0.006158672	5.15E-06	29.72168699	0.006158672	20.97629238
rs12239946	C	T	C	T	-0.2379	-0.0756	0.0803	0.2051	FALSE	FALSE	FALSE	finn-b-C3_KIDNEY_NOTRENALPELVIS	0.0577	0.1901	1.00E+05	Malignant neoplasm of kidney, except renal pelvis || id:finn-b-C3_KIDNEY_NOTRENALPELVIS	0.04849	9.70E-07	3387	CD62L- CD86+ myeloid Dendritic Cell Absolute Count	TRUE	reported	GCST90001472	2	1	TRUE	0.007060713	1.72E-05	2.822018019	0.007060713	24.07046698
rs135299	A	G	A	G	0.1435	-0.1144	0.2166	0.1368	FALSE	FALSE	FALSE	finn-b-C3_KIDNEY_NOTRENALPELVIS	0.0677	0.0909892	1.00E+05	Malignant neoplasm of kidney, except renal pelvis || id:finn-b-C3_KIDNEY_NOTRENALPELVIS	0.03123	4.46E-06	3387	CD62L- CD86+ myeloid Dendritic Cell Absolute Count	TRUE	reported	GCST90001472	2	1	TRUE	0.006198701	2.86E-05	1.817521607	0.006198701	21.11348061
rs139956891	G	A	G	A	0.2686	0.0151	0.0616	0.04425	FALSE	FALSE	FALSE	finn-b-C3_KIDNEY_NOTRENALPELVIS	0.1127	0.8935	1.00E+05	Malignant neoplasm of kidney, except renal pelvis || id:finn-b-C3_KIDNEY_NOTRENALPELVIS	0.05451	8.75E-07	3387	CD62L- CD86+ myeloid Dendritic Cell Absolute Count	TRUE	reported	GCST90001472	2	1	TRUE	0.007121917	1.80E-07	3.172369606	0.007121917	24.28061332
rs143140559	T	C	T	C	0.7645	0.1219	0.0094	0.003208	FALSE	FALSE	FALSE	finn-b-C3_KIDNEY_NOTRENALPELVIS	0.4059	0.763999	1.00E+05	Malignant neoplasm of kidney, except renal pelvis || id:finn-b-C3_KIDNEY_NOTRENALPELVIS	0.1298	4.22E-09	3387	CD62L- CD86+ myeloid Dendritic Cell Absolute Count	TRUE	reported	GCST90001472	2	1	TRUE	0.010144224	9.02E-07	7.554092366	0.010144224	34.69010342
rs162588	A	G	A	G	-0.1544	0.1311	0.2046	0.1584	FALSE	FALSE	FALSE	finn-b-C3_KIDNEY_NOTRENALPELVIS	0.063	0.0375103	1.00E+05	Malignant neoplasm of kidney, except renal pelvis || id:finn-b-C3_KIDNEY_NOTRENALPELVIS	0.03158	1.06E-06	3387	CD62L- CD86+ myeloid Dendritic Cell Absolute Count	TRUE	reported	GCST90001472	2	1	TRUE	0.007012221	4.33E-05	1.837890885	0.007012221	23.90398682
rs2788088	A	G	A	G	-0.1286	-0.0354	0.6884	0.6713	FALSE	FALSE	FALSE	finn-b-C3_KIDNEY_NOTRENALPELVIS	0.0498	0.4777	1.00E+05	Malignant neoplasm of kidney, except renal pelvis || id:finn-b-C3_KIDNEY_NOTRENALPELVIS	0.02736	2.71E-06	3387	CD62L- CD86+ myeloid Dendritic Cell Absolute Count	TRUE	reported	GCST90001472	2	1	TRUE	0.00648434	5.05E-06	1.592295587	0.00648434	22.09274862
rs3845548	T	C	T	C	0.9044	-0.0136	0.2346	0.1075	FALSE	FALSE	FALSE	finn-b-C3_KIDNEY_NOTRENALPELVIS	0.0755	0.8574	1.00E+05	Malignant neoplasm of kidney, except renal pelvis || id:finn-b-C3_KIDNEY_NOTRENALPELVIS	0.02748	1.00E-200	3387	CD62L- CD86+ myeloid Dendritic Cell Absolute Count	TRUE	reported	GCST90001472	2	1	TRUE	0.242415362	3.24E-07	1.599279339	0.242415362	1083.147622
rs74341264	A	G	A	G	-0.4509	0.0192	0.1219	0.09563	FALSE	FALSE	FALSE	finn-b-C3_KIDNEY_NOTRENALPELVIS	0.08	0.8101	1.00E+05	Malignant neoplasm of kidney, except renal pelvis || id:finn-b-C3_KIDNEY_NOTRENALPELVIS	0.03985	3.72E-29	3387	CD62L- CD86+ myeloid Dendritic Cell Absolute Count	TRUE	reported	GCST90001472	2	1	TRUE	0.036443682	5.76E-07	2.319187834	0.036443682	128.0276633
rs10919058	T	G	T	G	0.2066	0.1339	0.1424	0.1449	FALSE	FALSE	FALSE	finn-b-C3_KIDNEY_NOTRENALPELVIS	0.0659	0.0423097	1.00E+05	Malignant neoplasm of kidney, except renal pelvis || id:finn-b-C3_KIDNEY_NOTRENALPELVIS	0.03746	3.72E-08	3410	CD62L- CD86+ myeloid Dendritic Cell %Dendritic Cell	TRUE	reported	GCST90001473	2	1	TRUE	0.008846398	4.13E-05	2.18748439	0.008846398	30.41761007
rs115901521	A	G	A	G	0.2583	0.3169	0.1104	0.04302	FALSE	FALSE	FALSE	finn-b-C3_KIDNEY_NOTRENALPELVIS	0.1131	0.00508499	1.00E+05	Malignant neoplasm of kidney, except renal pelvis || id:finn-b-C3_KIDNEY_NOTRENALPELVIS	0.04288	1.88E-09	3410	CD62L- CD86+ myeloid Dendritic Cell %Dendritic Cell	TRUE	reported	GCST90001473	2	1	TRUE	0.010535134	7.85E-05	2.503986403	0.010535134	36.2860136
rs117690664	A	C	A	C	-2.506	-0.1552	7.00E-04	0.01172	FALSE	FALSE	FALSE	finn-b-C3_KIDNEY_NOTRENALPELVIS	0.2162	0.473	1.00E+05	Malignant neoplasm of kidney, except renal pelvis || id:finn-b-C3_KIDNEY_NOTRENALPELVIS	0.5056	7.49E-07	3410	CD62L- CD86+ myeloid Dendritic Cell %Dendritic Cell	TRUE	reported	GCST90001473	2	1	TRUE	0.007156967	5.15E-06	29.52461579	0.007156967	24.56676677
rs12239946	C	T	C	T	-0.2287	-0.0756	0.0805	0.2051	FALSE	FALSE	FALSE	finn-b-C3_KIDNEY_NOTRENALPELVIS	0.0577	0.1901	1.00E+05	Malignant neoplasm of kidney, except renal pelvis || id:finn-b-C3_KIDNEY_NOTRENALPELVIS	0.0482	2.19E-06	3410	CD62L- CD86+ myeloid Dendritic Cell %Dendritic Cell	TRUE	reported	GCST90001473	2	1	TRUE	0.006562649	1.72E-05	2.814648895	0.006562649	22.51325304
rs143140559	T	C	T	C	0.71	0.1219	0.0094	0.003208	FALSE	FALSE	FALSE	finn-b-C3_KIDNEY_NOTRENALPELVIS	0.4059	0.763999	1.00E+05	Malignant neoplasm of kidney, except renal pelvis || id:finn-b-C3_KIDNEY_NOTRENALPELVIS	0.1289	3.88E-08	3410	CD62L- CD86+ myeloid Dendritic Cell %Dendritic Cell	TRUE	reported	GCST90001473	2	1	TRUE	0.008823931	9.02E-07	7.527141961	0.008823931	30.3396707
rs2788088	A	G	A	G	-0.1283	-0.0354	0.6886	0.6713	FALSE	FALSE	FALSE	finn-b-C3_KIDNEY_NOTRENALPELVIS	0.0498	0.4777	1.00E+05	Malignant neoplasm of kidney, except renal pelvis || id:finn-b-C3_KIDNEY_NOTRENALPELVIS	0.02719	2.49E-06	3410	CD62L- CD86+ myeloid Dendritic Cell %Dendritic Cell	TRUE	reported	GCST90001473	2	1	TRUE	0.006490933	5.05E-06	1.587765632	0.006490933	22.26562537
rs3845548	T	C	T	C	0.9078	-0.0136	0.2345	0.1075	FALSE	FALSE	FALSE	finn-b-C3_KIDNEY_NOTRENALPELVIS	0.0755	0.8574	1.00E+05	Malignant neoplasm of kidney, except renal pelvis || id:finn-b-C3_KIDNEY_NOTRENALPELVIS	0.02743	1.00E-200	3410	CD62L- CD86+ myeloid Dendritic Cell %Dendritic Cell	TRUE	reported	GCST90001473	2	1	TRUE	0.243219795	3.24E-07	1.601780481	0.243219795	1095.289039
rs4761369	T	C	T	C	0.1553	-0.0714	0.1861	0.1993	FALSE	FALSE	FALSE	finn-b-C3_KIDNEY_NOTRENALPELVIS	0.0577	0.2159	1.00E+05	Malignant neoplasm of kidney, except renal pelvis || id:finn-b-C3_KIDNEY_NOTRENALPELVIS	0.03329	3.19E-06	3410	CD62L- CD86+ myeloid Dendritic Cell %Dendritic Cell	TRUE	reported	GCST90001473	2	1	TRUE	0.006345286	1.53E-05	1.943976384	0.006345286	21.76282757
rs500809	A	G	A	G	0.1195	0.0525	0.5667	0.6175	FALSE	FALSE	FALSE	finn-b-C3_KIDNEY_NOTRENALPELVIS	0.0483	0.2775	1.00E+05	Malignant neoplasm of kidney, except renal pelvis || id:finn-b-C3_KIDNEY_NOTRENALPELVIS	0.02597	4.38E-06	3410	CD62L- CD86+ myeloid Dendritic Cell %Dendritic Cell	TRUE	reported	GCST90001473	2	1	TRUE	0.006174509	1.18E-05	1.516523481	0.006174509	21.17346383
rs6537835	A	G	A	G	-0.1706	0.0688	0.8488	0.8312	FALSE	FALSE	FALSE	finn-b-C3_KIDNEY_NOTRENALPELVIS	0.0618	0.2654	1.00E+05	Malignant neoplasm of kidney, except renal pelvis || id:finn-b-C3_KIDNEY_NOTRENALPELVIS	0.03712	4.48E-06	3410	CD62L- CD86+ myeloid Dendritic Cell %Dendritic Cell	TRUE	reported	GCST90001473	2	1	TRUE	0.006159694	1.24E-05	2.16763002	0.006159694	21.12234435
rs74341264	A	G	A	G	-0.4505	0.0192	0.1218	0.09563	FALSE	FALSE	FALSE	finn-b-C3_KIDNEY_NOTRENALPELVIS	0.08	0.8101	1.00E+05	Malignant neoplasm of kidney, except renal pelvis || id:finn-b-C3_KIDNEY_NOTRENALPELVIS	0.03971	2.65E-29	3410	CD62L- CD86+ myeloid Dendritic Cell %Dendritic Cell	TRUE	reported	GCST90001473	2	1	TRUE	0.036390765	5.76E-07	2.318873602	0.036390765	128.7033397
rs10735429	G	A	G	A	0.1338	0.0314	0.7411	0.7215	FALSE	FALSE	FALSE	finn-b-C3_KIDNEY_NOTRENALPELVIS	0.0515	0.542099	1.00E+05	Malignant neoplasm of kidney, except renal pelvis || id:finn-b-C3_KIDNEY_NOTRENALPELVIS	0.02924	4.92E-06	3410	Plasmacytoid Dendritic Cell %Dendritic Cell	TRUE	reported	GCST90001474	2	1	TRUE	0.006106575	3.72E-06	1.707475802	0.006106575	20.9390749
rs10910893	T	G	T	G	-0.2262	0.0437	0.0707	0.2341	FALSE	FALSE	FALSE	finn-b-C3_KIDNEY_NOTRENALPELVIS	0.0548	0.4251	1.00E+05	Malignant neoplasm of kidney, except renal pelvis || id:finn-b-C3_KIDNEY_NOTRENALPELVIS	0.04889	3.86E-06	3410	Plasmacytoid Dendritic Cell %Dendritic Cell	TRUE	reported	GCST90001474	2	1	TRUE	0.006242034	6.36E-06	2.854941586	0.006242034	21.40647346
rs11715127	C	G	C	G	0.1657	0.1096	0.1276	0.05788	FALSE	TRUE	FALSE	finn-b-C3_KIDNEY_NOTRENALPELVIS	0.0989	0.2676	1.00E+05	Malignant neoplasm of kidney, except renal pelvis || id:finn-b-C3_KIDNEY_NOTRENALPELVIS	0.03607	4.48E-06	3410	Plasmacytoid Dendritic Cell %Dendritic Cell	TRUE	reported	GCST90001474	2	1	TRUE	0.006154208	1.23E-05	2.106315055	0.006154208	21.10341465
rs143032729	G	A	G	A	-0.3966	-0.1018	0.0326	0.03233	FALSE	FALSE	FALSE	finn-b-C3_KIDNEY_NOTRENALPELVIS	0.1296	0.4319	1.00E+05	Malignant neoplasm of kidney, except renal pelvis || id:finn-b-C3_KIDNEY_NOTRENALPELVIS	0.07264	5.11E-08	3410	Plasmacytoid Dendritic Cell %Dendritic Cell	TRUE	reported	GCST90001474	2	1	TRUE	0.008671055	6.17E-06	4.241827712	0.008671055	29.80943528
rs196051	G	A	G	A	-0.1221	-0.0029	0.3971	0.3879	FALSE	FALSE	FALSE	finn-b-C3_KIDNEY_NOTRENALPELVIS	0.0474	0.9521	1.00E+05	Malignant neoplasm of kidney, except renal pelvis || id:finn-b-C3_KIDNEY_NOTRENALPELVIS	0.02607	2.91E-06	3410	Plasmacytoid Dendritic Cell %Dendritic Cell	TRUE	reported	GCST90001474	2	1	TRUE	0.006395335	3.74E-08	1.522363002	0.006395335	21.93558725
rs203393	A	G	A	G	-0.1217	0.0118	0.5792	0.4706	FALSE	FALSE	FALSE	finn-b-C3_KIDNEY_NOTRENALPELVIS	0.0469	0.8006	1.00E+05	Malignant neoplasm of kidney, except renal pelvis || id:finn-b-C3_KIDNEY_NOTRENALPELVIS	0.02505	1.24E-06	3410	Plasmacytoid Dendritic Cell %Dendritic Cell	TRUE	reported	GCST90001474	2	1	TRUE	0.006878103	6.33E-07	1.462799892	0.006878103	23.60291792
rs4398989	A	G	A	G	-0.2853	-0.1694	0.0422	0.04101	FALSE	FALSE	FALSE	finn-b-C3_KIDNEY_NOTRENALPELVIS	0.1181	0.1514	1.00E+05	Malignant neoplasm of kidney, except renal pelvis || id:finn-b-C3_KIDNEY_NOTRENALPELVIS	0.06219	4.66E-06	3410	Plasmacytoid Dendritic Cell %Dendritic Cell	TRUE	reported	GCST90001474	2	1	TRUE	0.006137467	2.06E-05	3.631597817	0.006137467	21.04565417
rs4752481	T	G	T	G	-0.1258	0.0462	0.4535	0.5205	FALSE	FALSE	FALSE	finn-b-C3_KIDNEY_NOTRENALPELVIS	0.0459	0.3143	1.00E+05	Malignant neoplasm of kidney, except renal pelvis || id:finn-b-C3_KIDNEY_NOTRENALPELVIS	0.0253	6.93E-07	3410	Plasmacytoid Dendritic Cell %Dendritic Cell	TRUE	reported	GCST90001474	2	1	TRUE	0.007202468	1.01E-05	1.477398694	0.007202468	24.72408568
rs56199187	T	C	T	C	-0.5887	-0.0259	0.2441	0.1087	FALSE	FALSE	FALSE	finn-b-C3_KIDNEY_NOTRENALPELVIS	0.0751	0.73	1.00E+05	Malignant neoplasm of kidney, except renal pelvis || id:finn-b-C3_KIDNEY_NOTRENALPELVIS	0.02799	1.97E-92	3410	Plasmacytoid Dendritic Cell %Dendritic Cell	TRUE	reported	GCST90001474	2	1	TRUE	0.114889463	1.19E-06	1.634481796	0.114889463	442.3665447
rs62234997	G	A	G	A	0.2108	-0.0258	0.085	0.2942	FALSE	FALSE	FALSE	finn-b-C3_KIDNEY_NOTRENALPELVIS	0.0518	0.6191	1.00E+05	Malignant neoplasm of kidney, except renal pelvis || id:finn-b-C3_KIDNEY_NOTRENALPELVIS	0.04552	3.78E-06	3410	Plasmacytoid Dendritic Cell %Dendritic Cell	TRUE	reported	GCST90001474	2	1	TRUE	0.006253351	2.48E-06	2.658149744	0.006253351	21.44552618
rs62272723	T	G	T	G	-0.2775	-0.2432	0.0501	0.03335	FALSE	FALSE	FALSE	finn-b-C3_KIDNEY_NOTRENALPELVIS	0.1274	0.0563197	1.00E+05	Malignant neoplasm of kidney, except renal pelvis || id:finn-b-C3_KIDNEY_NOTRENALPELVIS	0.05854	2.21E-06	3410	Plasmacytoid Dendritic Cell %Dendritic Cell	TRUE	reported	GCST90001474	2	1	TRUE	0.006550385	3.64E-05	3.418455317	0.006550385	22.47090371
rs74341264	A	G	A	G	0.2502	0.0192	0.1218	0.09563	FALSE	FALSE	FALSE	finn-b-C3_KIDNEY_NOTRENALPELVIS	0.08	0.8101	1.00E+05	Malignant neoplasm of kidney, except renal pelvis || id:finn-b-C3_KIDNEY_NOTRENALPELVIS	0.03866	1.12E-10	3410	Plasmacytoid Dendritic Cell %Dendritic Cell	TRUE	reported	GCST90001474	2	1	TRUE	0.012140774	5.76E-07	2.257558636	0.012140774	41.88426622
rs7593638	C	A	C	A	0.1305	-0.0064	0.4749	0.5074	FALSE	FALSE	FALSE	finn-b-C3_KIDNEY_NOTRENALPELVIS	0.0461	0.8901	1.00E+05	Malignant neoplasm of kidney, except renal pelvis || id:finn-b-C3_KIDNEY_NOTRENALPELVIS	0.02526	2.52E-07	3410	Plasmacytoid Dendritic Cell %Dendritic Cell	TRUE	reported	GCST90001474	2	1	TRUE	0.007770818	1.93E-07	1.475062885	0.007770818	26.69035381
rs78726632	C	G	C	G	0.6212	-0.1111	0.0097	0.006485	FALSE	TRUE	FALSE	finn-b-C3_KIDNEY_NOTRENALPELVIS	0.3053	0.715801	1.00E+05	Malignant neoplasm of kidney, except renal pelvis || id:finn-b-C3_KIDNEY_NOTRENALPELVIS	0.1274	1.14E-06	3410	Plasmacytoid Dendritic Cell %Dendritic Cell	TRUE	reported	GCST90001474	2	1	TRUE	0.006927957	1.32E-06	7.439549153	0.006927957	23.77519229
rs79053113	T	C	T	C	-1.939	0.0826	9.00E-04	0.01781	FALSE	FALSE	FALSE	finn-b-C3_KIDNEY_NOTRENALPELVIS	0.1789	0.6441	1.00E+05	Malignant neoplasm of kidney, except renal pelvis || id:finn-b-C3_KIDNEY_NOTRENALPELVIS	0.4161	3.26E-06	3410	Plasmacytoid Dendritic Cell %Dendritic Cell	TRUE	reported	GCST90001474	2	1	TRUE	0.006331435	2.13E-06	24.29824492	0.006331435	21.71501764
rs876036	C	T	C	T	-0.1835	0.0079	0.2645	0.301	FALSE	FALSE	FALSE	finn-b-C3_KIDNEY_NOTRENALPELVIS	0.05	0.8739	1.00E+05	Malignant neoplasm of kidney, except renal pelvis || id:finn-b-C3_KIDNEY_NOTRENALPELVIS	0.02885	2.25E-10	3410	Plasmacytoid Dendritic Cell %Dendritic Cell	TRUE	reported	GCST90001474	2	1	TRUE	0.011731562	2.50E-07	1.684701672	0.011731562	40.45577285
rs116322630	T	C	T	C	0.2678	-0.0855	0.0633	0.08617	FALSE	FALSE	FALSE	finn-b-C3_KIDNEY_NOTRENALPELVIS	0.083	0.3033	1.00E+05	Malignant neoplasm of kidney, except renal pelvis || id:finn-b-C3_KIDNEY_NOTRENALPELVIS	0.05377	6.64E-07	3595	HLA DR++ monocyte %monocyte	TRUE	reported	GCST90001475	2	1	TRUE	0.006856396	1.06E-05	3.223958805	0.006856396	24.80510515
rs116670542	A	G	A	G	-1.812	-0.1035	8.00E-04	0.01024	FALSE	FALSE	FALSE	finn-b-C3_KIDNEY_NOTRENALPELVIS	0.2349	0.6595	1.00E+05	Malignant neoplasm of kidney, except renal pelvis || id:finn-b-C3_KIDNEY_NOTRENALPELVIS	0.3917	3.85E-06	3595	HLA DR++ monocyte %monocyte	TRUE	reported	GCST90001475	2	1	TRUE	0.0059207	1.94E-06	23.4856735	0.0059207	21.3997768
rs12436392	C	T	C	T	0.5761	-0.17	0.9897	0.9618	FALSE	FALSE	FALSE	finn-b-C3_KIDNEY_NOTRENALPELVIS	0.1222	0.1643	1.00E+05	Malignant neoplasm of kidney, except renal pelvis || id:finn-b-C3_KIDNEY_NOTRENALPELVIS	0.123	2.94E-06	3595	HLA DR++ monocyte %monocyte	TRUE	reported	GCST90001475	2	1	TRUE	0.006068547	1.94E-05	7.374873219	0.006068547	21.93741886
rs187260865	T	C	T	C	-0.5052	0.5611	0.0185	0.002021	FALSE	FALSE	FALSE	finn-b-C3_KIDNEY_NOTRENALPELVIS	0.5165	0.2773	1.00E+05	Malignant neoplasm of kidney, except renal pelvis || id:finn-b-C3_KIDNEY_NOTRENALPELVIS	0.09405	8.31E-08	3595	HLA DR++ monocyte %monocyte	TRUE	reported	GCST90001475	2	1	TRUE	0.007966694	1.18E-05	5.639079888	0.007966694	28.85420307
rs2113347	C	G	C	G	-0.1283	-0.0099	0.2826	0.4236	FALSE	TRUE	TRUE	finn-b-C3_KIDNEY_NOTRENALPELVIS	0.0467	0.8327	1.00E+05	Malignant neoplasm of kidney, except renal pelvis || id:finn-b-C3_KIDNEY_NOTRENALPELVIS	0.02784	4.20E-06	3595	HLA DR++ monocyte %monocyte	TRUE	reported	GCST90001475	2	1	FALSE	0.005876221	4.49E-07	1.669239597	0.005876221	21.23806037
rs6010756	C	A	C	A	-0.3757	-0.0024	0.0243	0.02909	FALSE	FALSE	FALSE	finn-b-C3_KIDNEY_NOTRENALPELVIS	0.138	0.9861	1.00E+05	Malignant neoplasm of kidney, except renal pelvis || id:finn-b-C3_KIDNEY_NOTRENALPELVIS	0.07989	2.67E-06	3595	HLA DR++ monocyte %monocyte	TRUE	reported	GCST90001475	2	1	TRUE	0.00611752	3.02E-09	4.790070093	0.00611752	22.11553999
rs62083470	C	T	C	T	-0.1742	-0.0303	0.1305	0.1766	FALSE	FALSE	FALSE	finn-b-C3_KIDNEY_NOTRENALPELVIS	0.0602	0.6147	1.00E+05	Malignant neoplasm of kidney, except renal pelvis || id:finn-b-C3_KIDNEY_NOTRENALPELVIS	0.03706	2.68E-06	3595	HLA DR++ monocyte %monocyte	TRUE	reported	GCST90001475	2	1	TRUE	0.006111753	2.53E-06	2.222055297	0.006111753	22.09456581
rs62395272	T	C	T	C	-0.2295	0.0825	0.2819	0.1103	FALSE	FALSE	FALSE	finn-b-C3_KIDNEY_NOTRENALPELVIS	0.0737	0.263	1.00E+05	Malignant neoplasm of kidney, except renal pelvis || id:finn-b-C3_KIDNEY_NOTRENALPELVIS	0.03657	3.91E-10	3595	HLA DR++ monocyte %monocyte	TRUE	reported	GCST90001475	2	1	TRUE	0.010842358	1.25E-05	2.192675721	0.010842358	39.38360428
rs7953257	T	A	T	A	-0.1366	-0.0355	0.531	0.6204	FALSE	TRUE	TRUE	finn-b-C3_KIDNEY_NOTRENALPELVIS	0.0475	0.4544	1.00E+05	Malignant neoplasm of kidney, except renal pelvis || id:finn-b-C3_KIDNEY_NOTRENALPELVIS	0.02719	5.35E-07	3595	HLA DR++ monocyte %monocyte	TRUE	reported	GCST90001475	2	1	FALSE	0.006975666	5.59E-06	1.63026669	0.006975666	25.23962997
rs9271281	T	C	T	C	-0.3029	-0.0884	0.5808	0.296	FALSE	FALSE	FALSE	finn-b-C3_KIDNEY_NOTRENALPELVIS	0.0533	0.097389	1.00E+05	Malignant neoplasm of kidney, except renal pelvis || id:finn-b-C3_KIDNEY_NOTRENALPELVIS	0.03046	5.37E-23	3595	HLA DR++ monocyte %monocyte	TRUE	reported	GCST90001475	2	1	TRUE	0.02678492	2.75E-05	1.826330392	0.02678492	98.88689687
rs9271768	G	A	A	T	-0.2475	0.0903	0.4356	0.2461	TRUE	FALSE	FALSE	finn-b-C3_KIDNEY_NOTRENALPELVIS	0.0545	0.0975506	1.00E+05	Malignant neoplasm of kidney, except renal pelvis || id:finn-b-C3_KIDNEY_NOTRENALPELVIS	0.03213	1.68E-14	3595	HLA DR++ monocyte %monocyte	TRUE	reported	GCST90001475	2	1	FALSE	0.016246434	2.75E-05	1.926460785	0.016246434	59.33746047
rs9296042	T	C	T	C	-0.1923	0.0358	0.5013	0.5024	FALSE	FALSE	FALSE	finn-b-C3_KIDNEY_NOTRENALPELVIS	0.0527	0.4966	1.00E+05	Malignant neoplasm of kidney, except renal pelvis || id:finn-b-C3_KIDNEY_NOTRENALPELVIS	0.02928	5.86E-11	3595	HLA DR++ monocyte %monocyte	TRUE	reported	GCST90001475	2	1	TRUE	0.01186251	4.61E-06	1.755579576	0.01186251	43.13367122
rs9439731	C	T	C	T	-0.1231	0.1025	0.3644	0.3313	FALSE	FALSE	FALSE	finn-b-C3_KIDNEY_NOTRENALPELVIS	0.0491	0.0370203	1.00E+05	Malignant neoplasm of kidney, except renal pelvis || id:finn-b-C3_KIDNEY_NOTRENALPELVIS	0.02626	2.85E-06	3595	HLA DR++ monocyte %monocyte	TRUE	reported	GCST90001475	2	1	TRUE	0.006078849	4.36E-05	1.574505453	0.006078849	21.9748876
rs9469094	C	G	C	G	0.3326	-0.3866	0.0861	0.01924	FALSE	TRUE	FALSE	finn-b-C3_KIDNEY_NOTRENALPELVIS	0.1664	0.0201502	1.00E+05	Malignant neoplasm of kidney, except renal pelvis || id:finn-b-C3_KIDNEY_NOTRENALPELVIS	0.05164	1.35E-10	3595	HLA DR++ monocyte %monocyte	TRUE	reported	GCST90001475	2	1	TRUE	0.011413776	5.40E-05	3.096247586	0.011413776	41.48317824
rs115589615	T	C	T	C	-0.4683	-0.6169	0.0175	0.00124	FALSE	FALSE	FALSE	finn-b-C3_KIDNEY_NOTRENALPELVIS	0.6634	0.3524	1.00E+05	Malignant neoplasm of kidney, except renal pelvis || id:finn-b-C3_KIDNEY_NOTRENALPELVIS	0.09513	8.93E-07	3595	HLA DR++ monocyte %leukocyte	TRUE	reported	GCST90001476	2	1	TRUE	0.006699414	8.65E-06	5.703834873	0.006699414	24.23334259
rs35478452	C	G	C	G	-0.7033	-0.2562	0.0065	0.003484	FALSE	TRUE	FALSE	finn-b-C3_KIDNEY_NOTRENALPELVIS	0.4202	0.542099	1.00E+05	Malignant neoplasm of kidney, except renal pelvis || id:finn-b-C3_KIDNEY_NOTRENALPELVIS	0.1514	3.52E-06	3595	HLA DR++ monocyte %leukocyte	TRUE	reported	GCST90001476	2	1	TRUE	0.005969965	3.72E-06	9.077689475	0.005969965	21.57890905
rs62395272	T	C	T	C	-0.1829	0.0825	0.2819	0.1103	FALSE	FALSE	FALSE	finn-b-C3_KIDNEY_NOTRENALPELVIS	0.0737	0.263	1.00E+05	Malignant neoplasm of kidney, except renal pelvis || id:finn-b-C3_KIDNEY_NOTRENALPELVIS	0.03742	1.07E-06	3595	HLA DR++ monocyte %leukocyte	TRUE	reported	GCST90001476	2	1	TRUE	0.006605178	1.25E-05	2.243640292	0.006605178	23.89020325
rs9270591	T	C	T	C	-0.2715	-0.104	0.5793	0.5161	FALSE	FALSE	FALSE	finn-b-C3_KIDNEY_NOTRENALPELVIS	0.0522	0.0464697	1.00E+05	Malignant neoplasm of kidney, except renal pelvis || id:finn-b-C3_KIDNEY_NOTRENALPELVIS	0.03137	7.44E-18	3595	HLA DR++ monocyte %leukocyte	TRUE	reported	GCST90001476	2	1	TRUE	0.020421731	3.97E-05	1.880892463	0.020421731	74.90496932
rs9271768	G	A	A	T	-0.2168	0.0903	0.4356	0.2461	TRUE	FALSE	FALSE	finn-b-C3_KIDNEY_NOTRENALPELVIS	0.0545	0.0975506	1.00E+05	Malignant neoplasm of kidney, except renal pelvis || id:finn-b-C3_KIDNEY_NOTRENALPELVIS	0.03267	3.72E-11	3595	HLA DR++ monocyte %leukocyte	TRUE	reported	GCST90001476	2	1	FALSE	0.012108003	2.75E-05	1.958838277	0.012108003	44.03725974
rs9296042	T	C	T	C	-0.1611	0.0358	0.5013	0.5024	FALSE	FALSE	FALSE	finn-b-C3_KIDNEY_NOTRENALPELVIS	0.0527	0.4966	1.00E+05	Malignant neoplasm of kidney, except renal pelvis || id:finn-b-C3_KIDNEY_NOTRENALPELVIS	0.02972	6.34E-08	3595	HLA DR++ monocyte %leukocyte	TRUE	reported	GCST90001476	2	1	TRUE	0.008111462	4.61E-06	1.781961236	0.008111462	29.38281973
rs9439732	T	A	T	A	-0.1324	0.094	0.4732	0.3588	FALSE	TRUE	TRUE	finn-b-C3_KIDNEY_NOTRENALPELVIS	0.0482	0.0512295	1.00E+05	Malignant neoplasm of kidney, except renal pelvis || id:finn-b-C3_KIDNEY_NOTRENALPELVIS	0.02523	1.62E-07	3595	HLA DR++ monocyte %leukocyte	TRUE	reported	GCST90001476	2	1	FALSE	0.00760621	3.80E-05	1.512748385	0.00760621	27.53857535
rs11169475	A	G	A	G	-0.3396	0.0175	0.0296	0.02754	FALSE	FALSE	FALSE	finn-b-C3_KIDNEY_NOTRENALPELVIS	0.1409	0.9011	1.00E+05	Malignant neoplasm of kidney, except renal pelvis || id:finn-b-C3_KIDNEY_NOTRENALPELVIS	0.07329	3.72E-06	3579	HLA DR++ monocyte Absolute Count	TRUE	reported	GCST90001477	2	1	TRUE	0.005966614	1.54E-07	4.384555491	0.005966614	21.47068596
rs111801150	G	A	G	A	-1.644	-0.0498	0.0013	0.0269	FALSE	FALSE	FALSE	finn-b-C3_KIDNEY_NOTRENALPELVIS	0.1424	0.726599	1.00E+05	Malignant neoplasm of kidney, except renal pelvis || id:finn-b-C3_KIDNEY_NOTRENALPELVIS	0.3396	1.34E-06	3579	HLA DR++ monocyte Absolute Count	TRUE	reported	GCST90001477	2	1	TRUE	0.006508985	1.22E-06	20.31648308	0.006508985	23.43517836
rs114141703	A	C	A	C	0.3833	-0.0718	0.025	0.03809	FALSE	FALSE	FALSE	finn-b-C3_KIDNEY_NOTRENALPELVIS	0.1226	0.5585	1.00E+05	Malignant neoplasm of kidney, except renal pelvis || id:finn-b-C3_KIDNEY_NOTRENALPELVIS	0.08005	1.75E-06	3579	HLA DR++ monocyte Absolute Count	TRUE	reported	GCST90001477	2	1	TRUE	0.006368853	3.43E-06	4.788970761	0.006368853	22.92740835
[truncated: 9,616 more rows]
