# Supplementary material for: Exploring the gut microbiome and immunological landscape in kidney cancer: a Mendelian randomization analysis
Source: Front Immunol. 2024 Aug 29;15:1459967. doi: 10.3389/fimmu.2024.1459967 (PMC11390574; doi:10.3389/fimmu.2024.1459967)
Supplement: Supplementary file 2 [file Table2.xls]

SNP	effect_allele.exposure	other_allele.exposure	effect_allele.outcome	other_allele.outcome	beta.exposure	beta.outcome	eaf.exposure	eaf.outcome	remove	palindromic	ambiguous	id.outcome	se.outcome	pval.outcome	samplesize.outcome	outcome	se.exposure	pval.exposure	samplesize.exposure	exposure	id.exposure	action	SNP_index	mr_keep	r.exposure	r.outcome	sd	R2	F
rs10792025	T	C	T	C	-0.0593	0.0136	0.3383	0.3241	FALSE	FALSE	FALSE	finn-b-C3_KIDNEY_NOTRENALPELVIS	0.0494	0.782499	1e+05	Malignant neoplasm of kidney, except renal pelvis || id:finn-b-C3_KIDNEY_NOTRENALPELVIS	0.0124	1.73e-06	14727	Eukaryotic translation initiation factor 4E-binding protein 1 levels	GCST90274758	2	1	TRUE	0.00154978611370329	7.57935546736641e-07	1.50480015948962	0.00155073188248419	22.8699921956296
rs10926313	A	G	A	G	-0.0884	0.065	0.8334	0.7945	FALSE	FALSE	FALSE	finn-b-C3_KIDNEY_NOTRENALPELVIS	0.0581	0.2636	1e+05	Malignant neoplasm of kidney, except renal pelvis || id:finn-b-C3_KIDNEY_NOTRENALPELVIS	0.0175	4.39e-07	14288	Eukaryotic translation initiation factor 4E-binding protein 1 levels	GCST90274758	2	1	TRUE	0.00172884591902334	1.25163499902349e-05	2.09181739164775	0.00178296477836422	25.5169306122449
rs137887001	C	G	C	G	0.2235	-0.1768	0.9827	0.98572	FALSE	TRUE	FALSE	finn-b-C3_KIDNEY_NOTRENALPELVIS	0.1943	0.3629	1e+05	Malignant neoplasm of kidney, except renal pelvis || id:finn-b-C3_KIDNEY_NOTRENALPELVIS	0.0486	4.25e-06	14288	Eukaryotic translation initiation factor 4E-binding protein 1 levels	GCST90274758	2	1	TRUE	0.00143330602831872	8.27987938217327e-06	5.80927572766175	0.00147818716548217	21.1486434994666
rs181095999	T	C	T	C	-0.2226	0.0858	0.0227	0.01666	FALSE	FALSE	FALSE	finn-b-C3_KIDNEY_NOTRENALPELVIS	0.1816	0.636601	1e+05	Malignant neoplasm of kidney, except renal pelvis || id:finn-b-C3_KIDNEY_NOTRENALPELVIS	0.0474	2.65e-06	14736	Eukaryotic translation initiation factor 4E-binding protein 1 levels	GCST90274758	2	1	TRUE	0.00149459454015464	2.23228994901568e-06	5.75397735136314	0.00149459454015464	22.0543182182343
rs2731672	T	C	T	C	0.0926	0.0132	0.2679	0.2597	FALSE	FALSE	FALSE	finn-b-C3_KIDNEY_NOTRENALPELVIS	0.0531	0.8035	1e+05	Malignant neoplasm of kidney, except renal pelvis || id:finn-b-C3_KIDNEY_NOTRENALPELVIS	0.0152	1.11e-09	11783	Eukaryotic translation initiation factor 4E-binding protein 1 levels	GCST90274758	2	1	TRUE	0.00251258958357803	6.17969780191194e-07	1.649952823568	0.0031404120262652	37.1137465373961
rs2856226	T	C	T	C	-0.0995	-0.05	0.8975	0.926	FALSE	FALSE	FALSE	finn-b-C3_KIDNEY_NOTRENALPELVIS	0.0885	0.5722	1e+05	Malignant neoplasm of kidney, except renal pelvis || id:finn-b-C3_KIDNEY_NOTRENALPELVIS	0.0214	3.33e-06	12404	Eukaryotic translation initiation factor 4E-binding protein 1 levels	GCST90274758	2	1	TRUE	0.00146507955124101	3.1919844500358e-06	2.38338747164619	0.00174008522760892	21.6181544239672
rs356283	T	G	T	G	0.0588	0.0962	0.6475	0.7447	FALSE	FALSE	FALSE	finn-b-C3_KIDNEY_NOTRENALPELVIS	0.0527	0.0679704	1e+05	Malignant neoplasm of kidney, except renal pelvis || id:finn-b-C3_KIDNEY_NOTRENALPELVIS	0.0123	1.75e-06	14730	Eukaryotic translation initiation factor 4E-binding protein 1 levels	GCST90274758	2	1	TRUE	0.00154864072671949	3.33213914121923e-05	1.49281670006736	0.00154927064583809	22.8530636525877
rs3733402	A	G	A	G	-0.1305	0.0459	0.5102	0.5758	FALSE	FALSE	FALSE	finn-b-C3_KIDNEY_NOTRENALPELVIS	0.0464	0.3226	1e+05	Malignant neoplasm of kidney, except renal pelvis || id:finn-b-C3_KIDNEY_NOTRENALPELVIS	0.0116	2.32e-29	14736	Eukaryotic translation initiation factor 4E-binding protein 1 levels	GCST90274758	2	1	TRUE	0.00851666954060454	9.78574390572644e-06	1.4081463560298	0.00851666954060454	126.5625
rs5030072	T	C	T	C	0.0594	0.0137	0.5711	0.5906	FALSE	FALSE	FALSE	finn-b-C3_KIDNEY_NOTRENALPELVIS	0.0469	0.770201	1e+05	Malignant neoplasm of kidney, except renal pelvis || id:finn-b-C3_KIDNEY_NOTRENALPELVIS	0.0119	5.99e-07	14716	Eukaryotic translation initiation factor 4E-binding protein 1 levels	GCST90274758	2	1	TRUE	0.00168820236801726	8.53303966226981e-07	1.4435833055283	0.00169049317741435	24.9160370030365
rs6963617	T	C	T	C	0.0754	-0.0274	0.2938	0.2851	FALSE	FALSE	FALSE	finn-b-C3_KIDNEY_NOTRENALPELVIS	0.0549	0.6179	1e+05	Malignant neoplasm of kidney, except renal pelvis || id:finn-b-C3_KIDNEY_NOTRENALPELVIS	0.0142	1.1e-07	14288	Eukaryotic translation initiation factor 4E-binding protein 1 levels	GCST90274758	2	1	TRUE	0.00190991956149132	2.49094444066695e-06	1.69736039779418	0.00196969546835892	28.1946042451894
rs76686678	T	G	T	G	0.2607	0.3704	0.015	0.0247	FALSE	FALSE	FALSE	finn-b-C3_KIDNEY_NOTRENALPELVIS	0.1478	0.0122301	1e+05	Malignant neoplasm of kidney, except renal pelvis || id:finn-b-C3_KIDNEY_NOTRENALPELVIS	0.0521	5.62e-07	14730	Eukaryotic translation initiation factor 4E-binding protein 1 levels	GCST90274758	2	1	TRUE	0.00169647925354936	6.28021480551924e-05	6.32323171329345	0.00169716920467967	25.0384024520982
rs10024178	T	C	T	C	-0.0925	0.0103	0.905	0.8685	FALSE	FALSE	FALSE	finn-b-C3_KIDNEY_NOTRENALPELVIS	0.0687	0.881	1e+05	Malignant neoplasm of kidney, except renal pelvis || id:finn-b-C3_KIDNEY_NOTRENALPELVIS	0.0199	3.35e-06	14716	Adenosine Deaminase levels	GCST90274759	2	1	TRUE	0.00146456470776465	2.24786157553561e-07	2.41405947731202	0.0014662543294731	21.6061463094366
rs111478357	T	C	T	C	0.2044	-0.1338	0.0243	0.01533	FALSE	FALSE	FALSE	finn-b-C3_KIDNEY_NOTRENALPELVIS	0.1875	0.4754	1e+05	Malignant neoplasm of kidney, except renal pelvis || id:finn-b-C3_KIDNEY_NOTRENALPELVIS	0.044	3.39e-06	13801	Adenosine Deaminase levels	GCST90274759	2	1	TRUE	0.00146281176385444	5.09232551511774e-06	5.16901692781132	0.00156145744583412	21.5802479338843
rs115657851	A	G	A	G	0.139	-0.0458	0.0462	0.06604	FALSE	FALSE	FALSE	finn-b-C3_KIDNEY_NOTRENALPELVIS	0.0932	0.6231	1e+05	Malignant neoplasm of kidney, except renal pelvis || id:finn-b-C3_KIDNEY_NOTRENALPELVIS	0.0293	2.1e-06	14715	Adenosine Deaminase levels	GCST90274759	2	1	TRUE	0.00152545404267937	2.41494235464145e-06	3.55424821164758	0.00152731744480144	22.505795058766
rs117645472	A	T	A	T	0.3494	0.6291	0.0125	0.001613	FALSE	TRUE	FALSE	finn-b-C3_KIDNEY_NOTRENALPELVIS	0.599	0.2936	1e+05	Malignant neoplasm of kidney, except renal pelvis || id:finn-b-C3_KIDNEY_NOTRENALPELVIS	0.0754	3.59e-06	11095	Adenosine Deaminase levels	GCST90274759	2	1	TRUE	0.00145558732768799	1.10303583311493e-05	7.94209356530128	0.00193203155077222	21.4735134983008
rs1608554	A	G	A	G	0.0598	-0.0479	0.656	0.6845	FALSE	FALSE	FALSE	finn-b-C3_KIDNEY_NOTRENALPELVIS	0.0499	0.3363	1e+05	Malignant neoplasm of kidney, except renal pelvis || id:finn-b-C3_KIDNEY_NOTRENALPELVIS	0.0122	9.5e-07	14733	Adenosine Deaminase levels	GCST90274759	2	1	TRUE	0.0016283311293432	9.21456037010083e-06	1.48083075332733	0.0016283311293432	24.0260682612201
rs1636592	A	T	A	T	-0.0562	0.0421	0.4024	0.4199	FALSE	TRUE	FALSE	finn-b-C3_KIDNEY_NOTRENALPELVIS	0.0469	0.3699	1e+05	Malignant neoplasm of kidney, except renal pelvis || id:finn-b-C3_KIDNEY_NOTRENALPELVIS	0.0122	4.09e-06	14288	Adenosine Deaminase levels	GCST90274759	2	1	TRUE	0.00143845267590709	8.05793375489731e-06	1.45829555303443	0.00148319312333055	21.2203708680462
rs189104742	A	T	A	T	0.2754	0.2631	0.9857	0.97026	FALSE	TRUE	FALSE	finn-b-C3_KIDNEY_NOTRENALPELVIS	0.1376	0.0559101	1e+05	Malignant neoplasm of kidney, except renal pelvis || id:finn-b-C3_KIDNEY_NOTRENALPELVIS	0.0584	2.41e-06	14729	Adenosine Deaminase levels	GCST90274759	2	1	TRUE	0.00150735247843199	3.65592802047972e-05	7.08760454878797	0.00150776127309506	22.2383303621693
rs2007720	A	G	A	G	-0.1698	0.005	0.7345	0.7609	FALSE	FALSE	FALSE	finn-b-C3_KIDNEY_NOTRENALPELVIS	0.0542	0.9271	1e+05	Malignant neoplasm of kidney, except renal pelvis || id:finn-b-C3_KIDNEY_NOTRENALPELVIS	0.0136	8.98e-36	14288	Adenosine Deaminase levels	GCST90274759	2	1	TRUE	0.0104711358123171	8.51040218759177e-08	1.62564094436625	0.0107937845677098	155.882569204152
rs2620728	C	G	C	G	-0.0551	-0.0039	0.5267	0.5735	FALSE	TRUE	TRUE	finn-b-C3_KIDNEY_NOTRENALPELVIS	0.0471	0.9341	1e+05	Malignant neoplasm of kidney, except renal pelvis || id:finn-b-C3_KIDNEY_NOTRENALPELVIS	0.0119	3.65e-06	14288	Adenosine Deaminase levels	GCST90274759	2	1	FALSE	0.00145326709546266	6.85639857519802e-08	1.42243582632047	0.00149846762694006	21.4392345173363
rs4749761	A	T	A	T	0.5548	-1.2034	0.0104	9.9999999999989e-05	FALSE	TRUE	FALSE	finn-b-C3_KIDNEY_NOTRENALPELVIS	2.6371	0.6482	1e+05	Malignant neoplasm of kidney, except renal pelvis || id:finn-b-C3_KIDNEY_NOTRENALPELVIS	0.1204	4.07e-06	6862	Adenosine Deaminase levels	GCST90274759	2	1	TRUE	0.0014393358926761	2.08245007521212e-06	9.973597641774	0.00308569957798264	21.2334190571848
rs541944924	T	C	T	C	0.1673	-0.0203	0.0316	0.05746	FALSE	FALSE	FALSE	finn-b-C3_KIDNEY_NOTRENALPELVIS	0.1008	0.8404	1e+05	Malignant neoplasm of kidney, except renal pelvis || id:finn-b-C3_KIDNEY_NOTRENALPELVIS	0.0358	2.97e-06	14080	Adenosine Deaminase levels	GCST90274759	2	1	TRUE	0.00148030169343411	4.0558279284069e-07	4.2479984934084	0.00154885829395043	21.8386520395743
rs62319741	T	C	T	C	0.1281	-0.0629	0.9456	0.92679	FALSE	FALSE	FALSE	finn-b-C3_KIDNEY_NOTRENALPELVIS	0.089	0.4794	1e+05	Malignant neoplasm of kidney, except renal pelvis || id:finn-b-C3_KIDNEY_NOTRENALPELVIS	0.0258	6.87e-07	14733	Adenosine Deaminase levels	GCST90274759	2	1	TRUE	0.00167070753839783	4.99491146000467e-06	3.13159290457748	0.00167070753839783	24.6523796646836
rs7292320	A	G	A	G	-0.0599	-0.0015	0.2529	0.2062	FALSE	FALSE	FALSE	finn-b-C3_KIDNEY_NOTRENALPELVIS	0.0567	0.9791	1e+05	Malignant neoplasm of kidney, except renal pelvis || id:finn-b-C3_KIDNEY_NOTRENALPELVIS	0.0131	4.82e-06	14729	Adenosine Deaminase levels	GCST90274759	2	1	TRUE	0.00141730350212191	6.99882417486243e-09	1.58985649981374	0.0014176879101366	20.907930773265
rs74673238	T	G	T	G	-0.9358	0.0809	0.9326	0.93993	FALSE	FALSE	FALSE	finn-b-C3_KIDNEY_NOTRENALPELVIS	0.0965	0.402	1e+05	Malignant neoplasm of kidney, except renal pelvis || id:finn-b-C3_KIDNEY_NOTRENALPELVIS	0.022	0	14723	Adenosine Deaminase levels	GCST90274759	2	1	TRUE	0.109389649022472	7.02826373781545e-06	2.66944413689442	0.109455824088597	1809.34223140496
rs75492374	A	G	A	G	0.3552	0.4164	0.9905	0.994577	FALSE	FALSE	FALSE	finn-b-C3_KIDNEY_NOTRENALPELVIS	0.3146	0.1856	1e+05	Malignant neoplasm of kidney, except renal pelvis || id:finn-b-C3_KIDNEY_NOTRENALPELVIS	0.077	3.97e-06	11139	Adenosine Deaminase levels	GCST90274759	2	1	TRUE	0.00144246514355948	1.75188293691138e-05	8.12669250064256	0.00190707258206661	21.2796491819869
rs117212234	T	C	T	C	0.0874	0.0062	0.8262	0.7834	FALSE	FALSE	FALSE	finn-b-C3_KIDNEY_NOTRENALPELVIS	0.0568	0.9127	1e+05	Malignant neoplasm of kidney, except renal pelvis || id:finn-b-C3_KIDNEY_NOTRENALPELVIS	0.0186	2.62e-06	11330	Artemin levels	GCST90274760	2	1	TRUE	0.00187148195540224	1.19150355321194e-07	1.97982999270139	0.001945351383977	22.0798936293213
rs118115625	T	C	T	C	0.1703	0.0906	0.0344	0.01457	FALSE	FALSE	FALSE	finn-b-C3_KIDNEY_NOTRENALPELVIS	0.1918	0.636601	1e+05	Malignant neoplasm of kidney, except renal pelvis || id:finn-b-C3_KIDNEY_NOTRENALPELVIS	0.0362	2.55e-06	11778	Artemin levels	GCST90274760	2	1	TRUE	0.00187585350883833	2.23134593800088e-06	3.92865909948929	0.00187585350883833	22.1315664967492
rs1329733	A	G	A	G	-0.0674	-0.1301	0.5323	0.5061	FALSE	FALSE	FALSE	finn-b-C3_KIDNEY_NOTRENALPELVIS	0.0462	0.00485199	1e+05	Malignant neoplasm of kidney, except renal pelvis || id:finn-b-C3_KIDNEY_NOTRENALPELVIS	0.0136	7.2e-07	11330	Artemin levels	GCST90274760	2	1	TRUE	0.00208132226723068	7.92948330943441e-05	1.44761762907199	0.0021634563684805	24.5607698961938
rs13303278	A	C	A	C	-0.0664	0.0302	0.5539	0.5212	FALSE	FALSE	FALSE	finn-b-C3_KIDNEY_NOTRENALPELVIS	0.0466	0.5177	1e+05	Malignant neoplasm of kidney, except renal pelvis || id:finn-b-C3_KIDNEY_NOTRENALPELVIS	0.0144	4.01e-06	10265	Artemin levels	GCST90274760	2	1	TRUE	0.00180231184625644	4.19999636447313e-06	1.45895524263084	0.00206746434156708	21.2623456790124
rs1370215	T	C	T	C	-0.07	-0.0411	0.7417	0.7088	FALSE	FALSE	FALSE	finn-b-C3_KIDNEY_NOTRENALPELVIS	0.0506	0.4169	1e+05	Malignant neoplasm of kidney, except renal pelvis || id:finn-b-C3_KIDNEY_NOTRENALPELVIS	0.0153	4.76e-06	11330	Artemin levels	GCST90274760	2	1	TRUE	0.00177436980323296	6.59763720671332e-06	1.62856983270598	0.00184441319264039	20.9321201247384
rs138311590	A	G	A	G	-0.0811	-0.0284	0.84	0.837	FALSE	FALSE	FALSE	finn-b-C3_KIDNEY_NOTRENALPELVIS	0.0625	0.6502	1e+05	Malignant neoplasm of kidney, except renal pelvis || id:finn-b-C3_KIDNEY_NOTRENALPELVIS	0.0176	4.07e-06	11758	Artemin levels	GCST90274760	2	1	TRUE	0.0017998495623376	2.06483063316359e-06	1.90844388966509	0.00180290605196446	21.2332450929752
rs142585779	T	C	T	C	0.2119	0.1517	0.038	0.0399	FALSE	FALSE	FALSE	finn-b-C3_KIDNEY_NOTRENALPELVIS	0.1208	0.2093	1e+05	Malignant neoplasm of kidney, except renal pelvis || id:finn-b-C3_KIDNEY_NOTRENALPELVIS	0.0435	1.11e-06	10266	Artemin levels	GCST90274760	2	1	TRUE	0.00201099670218623	1.57702700404156e-05	4.40747529771864	0.00230655531864132	23.7292165411547
rs142970662	A	G	A	G	0.311	-0.0333	0.0191	0.01019	FALSE	FALSE	FALSE	finn-b-C3_KIDNEY_NOTRENALPELVIS	0.2308	0.8851	1e+05	Malignant neoplasm of kidney, except renal pelvis || id:finn-b-C3_KIDNEY_NOTRENALPELVIS	0.0639	1.13e-06	9834	Artemin levels	GCST90274760	2	1	TRUE	0.00200746765431239	2.08173504598096e-07	6.33674105041385	0.00240343365095739	23.687490969115
rs148226005	A	G	A	G	0.2112	0.0857	0.9758	0.97352	FALSE	FALSE	FALSE	finn-b-C3_KIDNEY_NOTRENALPELVIS	0.1466	0.559099	1e+05	Malignant neoplasm of kidney, except renal pelvis || id:finn-b-C3_KIDNEY_NOTRENALPELVIS	0.0451	2.83e-06	11765	Artemin levels	GCST90274760	2	1	TRUE	0.00185878404543694	3.41744005222588e-06	4.89184297070133	0.00186083447704691	21.9298036882808
rs17340161	A	G	A	G	-0.0873	0.0054	0.8494	0.8732	FALSE	FALSE	FALSE	finn-b-C3_KIDNEY_NOTRENALPELVIS	0.0697	0.938	1e+05	Malignant neoplasm of kidney, except renal pelvis || id:finn-b-C3_KIDNEY_NOTRENALPELVIS	0.0189	3.86e-06	11330	Artemin levels	GCST90274760	2	1	TRUE	0.0018085101270993	6.00247864105162e-08	2.01176273451916	0.00187989867048467	21.3356009070295
rs3003450	T	G	T	G	0.0632	-0.0254	0.6627	0.6577	FALSE	FALSE	FALSE	finn-b-C3_KIDNEY_NOTRENALPELVIS	0.0485	0.6009	1e+05	Malignant neoplasm of kidney, except renal pelvis || id:finn-b-C3_KIDNEY_NOTRENALPELVIS	0.0137	3.97e-06	11762	Artemin levels	GCST90274760	2	1	TRUE	0.00180389434225781	2.742783011537e-06	1.48580273926252	0.00180634418700366	21.281048537482
rs4993886	A	T	A	T	-0.079	0.084	0.6759	0.7107	FALSE	TRUE	FALSE	finn-b-C3_KIDNEY_NOTRENALPELVIS	0.0507	0.0974002	1e+05	Malignant neoplasm of kidney, except renal pelvis || id:finn-b-C3_KIDNEY_NOTRENALPELVIS	0.0162	1.08e-06	8371	Artemin levels	GCST90274760	2	1	TRUE	0.002015348787867	2.74498147553803e-05	1.48218934013169	0.00283346778647226	23.780673677793
rs55885546	A	G	A	G	-0.2047	-0.1663	0.0245	0.04213	FALSE	FALSE	FALSE	finn-b-C3_KIDNEY_NOTRENALPELVIS	0.117	0.1552	1e+05	Malignant neoplasm of kidney, except renal pelvis || id:finn-b-C3_KIDNEY_NOTRENALPELVIS	0.044	3.28e-06	11778	Artemin levels	GCST90274760	2	1	TRUE	0.00183457325772562	2.02028522097085e-05	4.77516575628532	0.00183457325772562	21.6436415289256
rs62277657	A	G	A	G	0.0833	-0.0083	0.1972	0.1679	FALSE	FALSE	FALSE	finn-b-C3_KIDNEY_NOTRENALPELVIS	0.0617	0.8931	1e+05	Malignant neoplasm of kidney, except renal pelvis || id:finn-b-C3_KIDNEY_NOTRENALPELVIS	0.0166	5.22e-07	11777	Artemin levels	GCST90274760	2	1	TRUE	0.00213377367854806	1.80964948713075e-07	1.80146332740914	0.00213395450405147	25.1810494992016
rs6509909	C	G	C	G	-0.0881	-0.0443	0.8122	0.7888	FALSE	TRUE	FALSE	finn-b-C3_KIDNEY_NOTRENALPELVIS	0.0566	0.4337	1e+05	Malignant neoplasm of kidney, except renal pelvis || id:finn-b-C3_KIDNEY_NOTRENALPELVIS	0.0176	5.57e-07	11330	Artemin levels	GCST90274760	2	1	TRUE	0.00212327173594532	6.12605110574026e-06	1.87338751997551	0.00220705760526955	25.056850464876
rs76672219	A	C	A	C	-0.3226	0.155	0.9882	0.98832	FALSE	FALSE	FALSE	finn-b-C3_KIDNEY_NOTRENALPELVIS	0.2174	0.476	1e+05	Malignant neoplasm of kidney, except renal pelvis || id:finn-b-C3_KIDNEY_NOTRENALPELVIS	0.0682	2.24e-06	11291	Artemin levels	GCST90274760	2	1	TRUE	0.00189643423584199	5.08335915622868e-06	7.24687179685138	0.00197808332675776	22.3748419776232
rs77502336	C	G	C	G	0.0679	0.0021	0.318	0.3126	FALSE	TRUE	FALSE	finn-b-C3_KIDNEY_NOTRENALPELVIS	0.0499	0.9672	1e+05	Malignant neoplasm of kidney, except renal pelvis || id:finn-b-C3_KIDNEY_NOTRENALPELVIS	0.0141	1.47e-06	11775	Artemin levels	GCST90274760	2	1	TRUE	0.00196539174487893	1.771112615474e-08	1.53002867620185	0.0019658915821331	23.1900306825612
rs9496445	T	C	T	C	0.0853	-0.0703	0.1545	0.1354	FALSE	FALSE	FALSE	finn-b-C3_KIDNEY_NOTRENALPELVIS	0.0679	0.3003	1e+05	Malignant neoplasm of kidney, except renal pelvis || id:finn-b-C3_KIDNEY_NOTRENALPELVIS	0.0181	2.44e-06	11768	Artemin levels	GCST90274760	2	1	TRUE	0.00188245587443864	1.0719514893274e-05	1.96349547491203	0.00188405277162395	22.2096089862947
rs9684768	C	G	C	G	0.0692	-0.0748	0.626	0.6452	FALSE	TRUE	FALSE	finn-b-C3_KIDNEY_NOTRENALPELVIS	0.0482	0.1208	1e+05	Malignant neoplasm of kidney, except renal pelvis || id:finn-b-C3_KIDNEY_NOTRENALPELVIS	0.014	7.7e-07	11330	Artemin levels	GCST90274760	2	1	TRUE	0.00207041886879408	2.40828203543324e-05	1.49019461816234	0.0021521236230317	24.4318367346939
rs9941952	T	C	T	C	0.0765	0.0384	0.7151	0.7482	FALSE	FALSE	FALSE	finn-b-C3_KIDNEY_NOTRENALPELVIS	0.0536	0.4741	1e+05	Malignant neoplasm of kidney, except renal pelvis || id:finn-b-C3_KIDNEY_NOTRENALPELVIS	0.0167	4.63e-06	11774	Artemin levels	GCST90274760	2	1	TRUE	0.00177876647140108	5.13262253313162e-06	1.81208467241462	0.00177936980180817	20.9840797447022
rs115455827	A	G	A	G	0.1447	0.127	0.9489	0.92563	FALSE	FALSE	FALSE	finn-b-C3_KIDNEY_NOTRENALPELVIS	0.0888	0.1525	1e+05	Malignant neoplasm of kidney, except renal pelvis || id:finn-b-C3_KIDNEY_NOTRENALPELVIS	0.0305	2.09e-06	11792	Axin-1 levels	GCST90274761	2	1	TRUE	0.00190527865875482	2.04541441884814e-05	3.31202475836157	0.00190543995207667	22.5080247245364
rs117097664	A	C	A	C	0.2444	0.2774	0.0197	0.01872	FALSE	FALSE	FALSE	finn-b-C3_KIDNEY_NOTRENALPELVIS	0.1769	0.117	1e+05	Malignant neoplasm of kidney, except renal pelvis || id:finn-b-C3_KIDNEY_NOTRENALPELVIS	0.0522	2.84e-06	11345	Axin-1 levels	GCST90274761	2	1	TRUE	0.00185568430943699	2.45898145989595e-05	5.55997390281645	0.0019288345378289	21.9210522452694
rs148317708	A	G	A	G	-0.212	0.2967	0.0295	0.0104	FALSE	FALSE	FALSE	finn-b-C3_KIDNEY_NOTRENALPELVIS	0.2313	0.1997	1e+05	Malignant neoplasm of kidney, except renal pelvis || id:finn-b-C3_KIDNEY_NOTRENALPELVIS	0.042	4.47e-07	10919	Axin-1 levels	GCST90274761	2	1	TRUE	0.00215618029858376	1.64545256463178e-05	4.38874879663897	0.00232839919654064	25.4784580498866
rs2470622	A	G	A	G	-0.1229	0.0974	0.9127	0.9219	FALSE	FALSE	FALSE	finn-b-C3_KIDNEY_NOTRENALPELVIS	0.0867	0.2616	1e+05	Malignant neoplasm of kidney, except renal pelvis || id:finn-b-C3_KIDNEY_NOTRENALPELVIS	0.0242	3.8e-07	11345	Axin-1 levels	GCST90274761	2	1	TRUE	0.00218259657249015	1.26206848938744e-05	2.57761242237851	0.00226860424381521	25.7912881633768
rs2691531	T	C	T	C	-0.067	0.0517	0.5979	0.5222	FALSE	FALSE	FALSE	finn-b-C3_KIDNEY_NOTRENALPELVIS	0.0463	0.2641	1e+05	Malignant neoplasm of kidney, except renal pelvis || id:finn-b-C3_KIDNEY_NOTRENALPELVIS	0.0133	4.71e-07	11793	Axin-1 levels	GCST90274761	2	1	TRUE	0.00214764241178779	1.24687344282384e-05	1.44432121427333	0.00214764241178779	25.3773531573294
rs2712427	A	G	A	G	0.0626	-0.0174	0.4935	0.4662	FALSE	FALSE	FALSE	finn-b-C3_KIDNEY_NOTRENALPELVIS	0.0464	0.7071	1e+05	Malignant neoplasm of kidney, except renal pelvis || id:finn-b-C3_KIDNEY_NOTRENALPELVIS	0.0134	2.99e-06	11345	Axin-1 levels	GCST90274761	2	1	TRUE	0.00184750374558477	1.40627614794713e-06	1.42727299420959	0.00192033212029254	21.824237023836
rs428324	T	C	T	C	0.0692	-0.0475	0.6047	0.5549	FALSE	FALSE	FALSE	finn-b-C3_KIDNEY_NOTRENALPELVIS	0.0469	0.3108	1e+05	Malignant neoplasm of kidney, except renal pelvis || id:finn-b-C3_KIDNEY_NOTRENALPELVIS	0.0148	2.93e-06	10281	Axin-1 levels	GCST90274761	2	1	TRUE	0.00185068979300274	1.02576001278833e-05	1.50064993919302	0.00212234113465722	21.8619430241052
rs7171268	T	C	T	C	0.1554	0.1386	0.9514	0.96131	FALSE	FALSE	FALSE	finn-b-C3_KIDNEY_NOTRENALPELVIS	0.121	0.2518	1e+05	Malignant neoplasm of kidney, except renal pelvis || id:finn-b-C3_KIDNEY_NOTRENALPELVIS	0.0329	2.32e-06	11345	Axin-1 levels	GCST90274761	2	1	TRUE	0.00188859402865686	1.31207514191197e-05	3.50427473951458	0.0019630389918	22.3105477591671
rs117164089	T	C	T	C	-0.271	-0.518	0.014	0.004354	FALSE	FALSE	FALSE	finn-b-C3_KIDNEY_NOTRENALPELVIS	0.3555	0.1451	1e+05	Malignant neoplasm of kidney, except renal pelvis || id:finn-b-C3_KIDNEY_NOTRENALPELVIS	0.0565	1.61e-06	13421	beta-nerve growth factor levels	GCST90274762	2	1	TRUE	0.00155825120786031	2.12314558298656e-05	6.54547074319334	0.00171150274577501	23.006030229462
rs12188775	T	G	T	G	0.1213	0.0987	0.9435	0.94801	FALSE	FALSE	FALSE	finn-b-C3_KIDNEY_NOTRENALPELVIS	0.1049	0.3468	1e+05	Malignant neoplasm of kidney, except renal pelvis || id:finn-b-C3_KIDNEY_NOTRENALPELVIS	0.0247	9.06e-07	14737	beta-nerve growth factor levels	GCST90274762	2	1	TRUE	0.00163339339583045	8.85295323545313e-06	2.99848233778357	0.00163405741659892	24.1172449966398
rs12259196	A	G	A	G	-0.075	0.0062	0.1928	0.1501	FALSE	FALSE	FALSE	finn-b-C3_KIDNEY_NOTRENALPELVIS	0.0646	0.9236	1e+05	Malignant neoplasm of kidney, except renal pelvis || id:finn-b-C3_KIDNEY_NOTRENALPELVIS	0.0148	4.03e-07	13244	beta-nerve growth factor levels	GCST90274762	2	1	TRUE	0.00173906664413784	9.21142857557159e-08	1.70322216988859	0.00193554868562515	25.6802410518627
rs12533747	A	G	A	G	0.1389	0.0039	0.0802	0.06567	FALSE	FALSE	FALSE	finn-b-C3_KIDNEY_NOTRENALPELVIS	0.0965	0.9681	1e+05	Malignant neoplasm of kidney, except renal pelvis || id:finn-b-C3_KIDNEY_NOTRENALPELVIS	0.0276	4.84e-07	14295	beta-nerve growth factor levels	GCST90274762	2	1	TRUE	0.00171519634000981	1.63336507907802e-08	3.29990290766259	0.00176886238299509	25.3271502835539
rs12539643	C	G	C	G	0.1867	0.0552	0.966	0.95209	FALSE	TRUE	FALSE	finn-b-C3_KIDNEY_NOTRENALPELVIS	0.1091	0.6133	1e+05	Malignant neoplasm of kidney, except renal pelvis || id:finn-b-C3_KIDNEY_NOTRENALPELVIS	0.0408	4.74e-06	11344	beta-nerve growth factor levels	GCST90274762	2	1	TRUE	0.00141848545121392	2.55997797285477e-06	4.34553519833864	0.00184279748840369	20.9395965494041
rs13058191	C	G	C	G	-0.2164	-0.132	0.0256	0.01374	FALSE	TRUE	FALSE	finn-b-C3_KIDNEY_NOTRENALPELVIS	0.204	0.5175	1e+05	Malignant neoplasm of kidney, except renal pelvis || id:finn-b-C3_KIDNEY_NOTRENALPELVIS	0.0467	3.59e-06	14295	beta-nerve growth factor levels	GCST90274762	2	1	TRUE	0.00145452654948765	4.18691741942079e-06	5.58353136912474	0.00150004886254222	21.4724080535928
rs140072192	A	G	A	G	0.2773	0.1921	0.0196	0.003726	FALSE	FALSE	FALSE	finn-b-C3_KIDNEY_NOTRENALPELVIS	0.3833	0.6163	1e+05	Malignant neoplasm of kidney, except renal pelvis || id:finn-b-C3_KIDNEY_NOTRENALPELVIS	0.0602	4.1e-06	11925	beta-nerve growth factor levels	GCST90274762	2	1	TRUE	0.00143732552739784	2.51179786137187e-06	6.57393923002031	0.00177643381375949	21.2181129347358
rs148834134	T	C	T	C	0.2541	0.067	0.0235	0.004717	FALSE	FALSE	FALSE	finn-b-C3_KIDNEY_NOTRENALPELVIS	0.3362	0.8421	1e+05	Malignant neoplasm of kidney, except renal pelvis || id:finn-b-C3_KIDNEY_NOTRENALPELVIS	0.0556	4.87e-06	13421	beta-nerve growth factor levels	GCST90274762	2	1	TRUE	0.00141487441538544	3.97157438201624e-07	6.44120660746106	0.00155404702051019	20.8862151286165
rs17647697	A	C	A	C	-0.1617	-0.1213	0.9727	0.97388	FALSE	FALSE	FALSE	finn-b-C3_KIDNEY_NOTRENALPELVIS	0.1439	0.3994	1e+05	Malignant neoplasm of kidney, except renal pelvis || id:finn-b-C3_KIDNEY_NOTRENALPELVIS	0.0352	4.35e-06	14741	beta-nerve growth factor levels	GCST90274762	2	1	TRUE	0.00142950768744898	7.10567948402e-06	4.2737207021517	0.00142970138633199	21.1025390625
rs17689534	A	G	A	G	0.2208	0.132	0.0229	0.003553	FALSE	FALSE	FALSE	finn-b-C3_KIDNEY_NOTRENALPELVIS	0.3815	0.7293	1e+05	Malignant neoplasm of kidney, except renal pelvis || id:finn-b-C3_KIDNEY_NOTRENALPELVIS	0.0462	1.76e-06	13421	beta-nerve growth factor levels	GCST90274762	2	1	TRUE	0.00154708732855807	1.19720064974455e-06	5.35222563425721	0.00169924278522285	22.8409512565357
rs1878359	A	G	A	G	0.0626	-0.0119	0.719	0.6867	FALSE	FALSE	FALSE	finn-b-C3_KIDNEY_NOTRENALPELVIS	0.0502	0.8121	1e+05	Malignant neoplasm of kidney, except renal pelvis || id:finn-b-C3_KIDNEY_NOTRENALPELVIS	0.0126	6.76e-07	14740	beta-nerve growth factor levels	GCST90274762	2	1	TRUE	0.00167168336052157	5.61946447984227e-07	1.52974586124624	0.00167202307179869	24.6835474930713
rs3128517	T	C	T	C	-0.0775	-0.0185	0.4965	0.4702	FALSE	FALSE	FALSE	finn-b-C3_KIDNEY_NOTRENALPELVIS	0.0462	0.688201	1e+05	Malignant neoplasm of kidney, except renal pelvis || id:finn-b-C3_KIDNEY_NOTRENALPELVIS	0.0118	5.11e-11	14295	beta-nerve growth factor levels	GCST90274762	2	1	TRUE	0.0029177188610611	1.60349457623502e-06	1.41082805472531	0.00300889671080411	43.1359523125539
rs34559191	T	C	T	C	0.0607	0.09	0.3088	0.2966	FALSE	FALSE	FALSE	finn-b-C3_KIDNEY_NOTRENALPELVIS	0.0505	0.0747102	1e+05	Malignant neoplasm of kidney, except renal pelvis || id:finn-b-C3_KIDNEY_NOTRENALPELVIS	0.0124	9.82e-07	13675	beta-nerve growth factor levels	GCST90274762	2	1	TRUE	0.00162293699624314	3.17612184382915e-05	1.45005792987729	0.00174948306065848	23.9626040582726
rs397081	T	C	T	C	0.1203	-0.1676	0.9514	0.96477	FALSE	FALSE	FALSE	finn-b-C3_KIDNEY_NOTRENALPELVIS	0.1254	0.1815	1e+05	Malignant neoplasm of kidney, except renal pelvis || id:finn-b-C3_KIDNEY_NOTRENALPELVIS	0.0262	4.4e-06	14743	beta-nerve growth factor levels	GCST90274762	2	1	TRUE	0.00142817371094478	1.78629788374886e-05	3.18122380853658	0.00142817371094478	21.0828186003147
rs4017	T	C	T	C	-0.1187	-0.2122	0.9491	0.97421	FALSE	FALSE	FALSE	finn-b-C3_KIDNEY_NOTRENALPELVIS	0.1464	0.1473	1e+05	Malignant neoplasm of kidney, except renal pelvis || id:finn-b-C3_KIDNEY_NOTRENALPELVIS	0.0258	4.21e-06	14742	beta-nerve growth factor levels	GCST90274762	2	1	TRUE	0.00143387703133618	2.10091347900253e-05	3.13254926218248	0.00143397416979539	21.1671323838712
rs4899264	C	G	C	G	-0.055	-0.0246	0.5283	0.515	FALSE	TRUE	TRUE	finn-b-C3_KIDNEY_NOTRENALPELVIS	0.0461	0.5935	1e+05	Malignant neoplasm of kidney, except renal pelvis || id:finn-b-C3_KIDNEY_NOTRENALPELVIS	0.0117	2.59e-06	14295	beta-nerve growth factor levels	GCST90274762	2	1	FALSE	0.00149684265905978	2.84757920472128e-06	1.39887188477001	0.00154368729188193	22.0980349185477
rs62092633	T	C	T	C	-0.1249	-0.0278	0.1005	0.1411	FALSE	FALSE	FALSE	finn-b-C3_KIDNEY_NOTRENALPELVIS	0.0677	0.681	1e+05	Malignant neoplasm of kidney, except renal pelvis || id:finn-b-C3_KIDNEY_NOTRENALPELVIS	0.0259	1.42e-06	11344	beta-nerve growth factor levels	GCST90274762	2	1	TRUE	0.00157512054748263	1.68624318750699e-06	2.75856278521987	0.00204619088543401	23.2554821782621
rs62494116	T	C	T	C	0.0578	0.1428	0.6636	0.6977	FALSE	FALSE	FALSE	finn-b-C3_KIDNEY_NOTRENALPELVIS	0.0503	0.00449697	1e+05	Malignant neoplasm of kidney, except renal pelvis || id:finn-b-C3_KIDNEY_NOTRENALPELVIS	0.0117	7.81e-07	14729	beta-nerve growth factor levels	GCST90274762	2	1	TRUE	0.00165286955830642	8.05924073238989e-05	1.41994817158937	0.00165443823419615	24.4052889181094
rs6328	A	C	A	C	-0.0797	-0.008	0.3498	0.3277	FALSE	FALSE	FALSE	finn-b-C3_KIDNEY_NOTRENALPELVIS	0.049	0.8707	1e+05	Malignant neoplasm of kidney, except renal pelvis || id:finn-b-C3_KIDNEY_NOTRENALPELVIS	0.0122	6.46e-11	13224	beta-nerve growth factor levels	GCST90274762	2	1	TRUE	0.00288678544647919	2.66560861996519e-07	1.40294695551899	0.00321736469786575	42.6773044880408
rs72673086	A	G	A	G	0.0584	0.0497	0.3152	0.3573	FALSE	FALSE	FALSE	finn-b-C3_KIDNEY_NOTRENALPELVIS	0.0482	0.3025	1e+05	Malignant neoplasm of kidney, except renal pelvis || id:finn-b-C3_KIDNEY_NOTRENALPELVIS	0.0126	3.57e-06	12858	beta-nerve growth factor levels	GCST90274762	2	1	TRUE	0.00145520845207406	1.06321909910046e-05	1.42875333070478	0.00166822120005804	21.4824892920131
rs77493302	T	C	T	C	0.0853	-0.0429	0.8904	0.8873	FALSE	FALSE	FALSE	finn-b-C3_KIDNEY_NOTRENALPELVIS	0.0739	0.5616	1e+05	Malignant neoplasm of kidney, except renal pelvis || id:finn-b-C3_KIDNEY_NOTRENALPELVIS	0.0185	4.01e-06	14743	beta-nerve growth factor levels	GCST90274762	2	1	TRUE	0.00144013023366513	3.37002350502393e-06	2.24628398694377	0.00144013023366513	21.2595763330899
rs9479501	T	G	T	G	0.0629	-0.0323	0.2135	0.2168	FALSE	FALSE	FALSE	finn-b-C3_KIDNEY_NOTRENALPELVIS	0.056	0.5645	1e+05	Malignant neoplasm of kidney, except renal pelvis || id:finn-b-C3_KIDNEY_NOTRENALPELVIS	0.0137	4.41e-06	14729	beta-nerve growth factor levels	GCST90274762	2	1	TRUE	0.00142794873791039	3.32687307160235e-06	1.66267435476704	0.00142930425557901	21.0794927806489
rs1032417	C	G	C	G	-0.0858	0.1089	0.1545	0.1224	FALSE	TRUE	FALSE	finn-b-C3_KIDNEY_NOTRENALPELVIS	0.0703	0.1215	1e+05	Malignant neoplasm of kidney, except renal pelvis || id:finn-b-C3_KIDNEY_NOTRENALPELVIS	0.0165	1.99e-07	14296	Caspase 8 levels	GCST90274763	2	1	TRUE	0.00183085698190268	2.39962497783059e-05	1.97283704344784	0.00188813102959003	27.04
rs1034059	A	G	A	G	0.0681	-0.0697	0.6981	0.7026	FALSE	FALSE	FALSE	finn-b-C3_KIDNEY_NOTRENALPELVIS	0.0521	0.1812	1e+05	Malignant neoplasm of kidney, except renal pelvis || id:finn-b-C3_KIDNEY_NOTRENALPELVIS	0.0145	2.65e-06	14296	Caspase 8 levels	GCST90274763	2	1	TRUE	0.0014940065053895	1.78974444339966e-05	1.73370528060567	0.00154075924508953	22.057598097503
rs111764025	C	G	C	G	0.1095	0.0703	0.9304	0.9481	FALSE	TRUE	FALSE	finn-b-C3_KIDNEY_NOTRENALPELVIS	0.1049	0.5028	1e+05	Malignant neoplasm of kidney, except renal pelvis || id:finn-b-C3_KIDNEY_NOTRENALPELVIS	0.0238	4.21e-06	14731	Caspase 8 levels	GCST90274763	2	1	TRUE	0.00143382044986242	4.49124150851662e-06	2.88863767890679	0.00143508414165136	21.1677317986018
rs11695193	A	T	A	T	-0.0806	-0.036	0.1582	0.1088	FALSE	TRUE	FALSE	finn-b-C3_KIDNEY_NOTRENALPELVIS	0.0735	0.623799	1e+05	Malignant neoplasm of kidney, except renal pelvis || id:finn-b-C3_KIDNEY_NOTRENALPELVIS	0.0162	6.51e-07	14743	Caspase 8 levels	GCST90274763	2	1	TRUE	0.00167631265424847	2.39904264204167e-06	1.96701624802644	0.00167642618131175	24.7536960829142
rs11709039	T	C	T	C	0.0781	-0.1365	0.856	0.8807	FALSE	FALSE	FALSE	finn-b-C3_KIDNEY_NOTRENALPELVIS	0.0708	0.0540406	1e+05	Malignant neoplasm of kidney, except renal pelvis || id:finn-b-C3_KIDNEY_NOTRENALPELVIS	0.0168	3.34e-06	14743	Caspase 8 levels	GCST90274763	2	1	TRUE	0.00146383085813027	3.71698946659479e-05	2.03986870165705	0.00146393001611902	21.6114299886621
rs12073499	A	C	A	C	-0.0812	0.064	0.8466	0.8117	FALSE	FALSE	FALSE	finn-b-C3_KIDNEY_NOTRENALPELVIS	0.059	0.2786	1e+05	Malignant neoplasm of kidney, except renal pelvis || id:finn-b-C3_KIDNEY_NOTRENALPELVIS	0.0167	1.16e-06	14295	Caspase 8 levels	GCST90274763	2	1	TRUE	0.00160113071867672	1.17668305766631e-05	1.99668038253497	0.00165134554605162	23.6417225429381
rs137887001	C	G	C	G	0.2318	-0.1768	0.9827	0.98572	FALSE	TRUE	FALSE	finn-b-C3_KIDNEY_NOTRENALPELVIS	0.1943	0.3629	1e+05	Malignant neoplasm of kidney, except renal pelvis || id:finn-b-C3_KIDNEY_NOTRENALPELVIS	0.0486	1.85e-06	14296	Caspase 8 levels	GCST90274763	2	1	TRUE	0.00154073613651725	8.27987938217327e-06	5.81090183706454	0.00158894888435042	22.748581686396
rs140844269	C	G	C	G	-0.3615	-0.1748	0.0099	0.01052	FALSE	TRUE	FALSE	finn-b-C3_KIDNEY_NOTRENALPELVIS	0.2314	0.4501	1e+05	Malignant neoplasm of kidney, except renal pelvis || id:finn-b-C3_KIDNEY_NOTRENALPELVIS	0.0776	3.19e-06	12330	Caspase 8 levels	GCST90274763	2	1	TRUE	0.00146993421842792	5.70640189291534e-06	8.61674537165861	0.0017572627141296	21.7016702757998
rs148608719	A	G	A	G	0.3474	-0.0936	0.0145	0.03477	FALSE	FALSE	FALSE	finn-b-C3_KIDNEY_NOTRENALPELVIS	0.1335	0.4832	1e+05	Malignant neoplasm of kidney, except renal pelvis || id:finn-b-C3_KIDNEY_NOTRENALPELVIS	0.0683	3.65e-07	12745	Caspase 8 levels	GCST90274763	2	1	TRUE	0.00175186373322966	4.91581711319614e-06	7.71064349130473	0.0020261225554041	25.871298144222
rs187405204	T	C	T	C	0.4195	-0.0071	0.9851	0.98617	FALSE	FALSE	FALSE	finn-b-C3_KIDNEY_NOTRENALPELVIS	0.199	0.9715	1e+05	Malignant neoplasm of kidney, except renal pelvis || id:finn-b-C3_KIDNEY_NOTRENALPELVIS	0.0912	4.23e-06	6257	Caspase 8 levels	GCST90274763	2	1	TRUE	0.00143316101672192	1.27297309609469e-08	7.21402953140615	0.00337116792840672	21.1579825042321
rs34154371	T	C	T	C	-0.2016	-0.464	0.9714	0.98553	FALSE	FALSE	FALSE	finn-b-C3_KIDNEY_NOTRENALPELVIS	0.1941	0.0168	1e+05	Malignant neoplasm of kidney, except renal pelvis || id:finn-b-C3_KIDNEY_NOTRENALPELVIS	0.0422	1.78e-06	13232	Caspase 8 levels	GCST90274763	2	1	TRUE	0.00154570970674644	5.71437527989275e-05	4.85428417791954	0.00172205803873734	22.822128882999
rs56328050	C	G	C	G	-0.1987	-0.0289	0.8696	0.8945	FALSE	TRUE	FALSE	finn-b-C3_KIDNEY_NOTRENALPELVIS	0.0748	0.699301	1e+05	Malignant neoplasm of kidney, except renal pelvis || id:finn-b-C3_KIDNEY_NOTRENALPELVIS	0.0173	1.56e-30	14743	Caspase 8 levels	GCST90274763	2	1	TRUE	0.00886907137139651	1.49279622256645e-06	2.10057907968255	0.00886966769496042	131.917838885362
rs73306603	T	C	T	C	0.2044	-0.0573	0.978	0.993188	FALSE	FALSE	FALSE	finn-b-C3_KIDNEY_NOTRENALPELVIS	0.2781	0.8367	1e+05	Malignant neoplasm of kidney, except renal pelvis || id:finn-b-C3_KIDNEY_NOTRENALPELVIS	0.0412	7.01e-07	14741	Caspase 8 levels	GCST90274763	2	1	TRUE	0.00166681136523795	4.24537216208702e-07	5.00219582183665	0.00166715006512408	24.6131586388915
rs78449258	A	G	A	G	-0.2001	0.0333	0.9804	0.991949	FALSE	FALSE	FALSE	finn-b-C3_KIDNEY_NOTRENALPELVIS	0.2593	0.8978	1e+05	Malignant neoplasm of kidney, except renal pelvis || id:finn-b-C3_KIDNEY_NOTRENALPELVIS	0.0428	2.94e-06	14744	Caspase 8 levels	GCST90274763	2	1	TRUE	0.00148049445584379	1.64927109573073e-07	5.19698460263257	0.00148049445584379	21.8578096340292
rs114744647	T	C	T	C	0.2107	0.0201	0.9774	0.98322	FALSE	FALSE	FALSE	finn-b-C3_KIDNEY_NOTRENALPELVIS	0.1827	0.9126	1e+05	Malignant neoplasm of kidney, except renal pelvis || id:finn-b-C3_KIDNEY_NOTRENALPELVIS	0.0451	2.99e-06	14730	Eotaxin levels	GCST90274764	2	1	TRUE	0.00147945160905966	1.21038533611665e-07	5.47366123358032	0.00147975251801949	21.8260923004312
rs12075	A	G	A	G	0.0749	0.0053	0.5547	0.5307	FALSE	FALSE	FALSE	finn-b-C3_KIDNEY_NOTRENALPELVIS	0.0463	0.9092	1e+05	Malignant neoplasm of kidney, except renal pelvis || id:finn-b-C3_KIDNEY_NOTRENALPELVIS	0.0114	5.03e-11	14731	Eotaxin levels	GCST90274764	2	1	TRUE	0.00292180294795017	1.31038341039495e-07	1.38363317393014	0.00292219853011592	43.1672052939366
rs139476527	T	G	T	G	0.2826	1.0707	0.0125	0.002029	FALSE	FALSE	FALSE	finn-b-C3_KIDNEY_NOTRENALPELVIS	0.5191	0.0391399	1e+05	Malignant neoplasm of kidney, except renal pelvis || id:finn-b-C3_KIDNEY_NOTRENALPELVIS	0.0606	3.11e-06	12933	Eotaxin levels	GCST90274764	2	1	TRUE	0.00147409737392571	4.25425734332802e-05	6.89163492068464	0.00167894776404127	21.7469855896481
rs139597204	A	C	A	C	-0.3374	0.3714	0.0128	0.004315	FALSE	FALSE	FALSE	finn-b-C3_KIDNEY_NOTRENALPELVIS	0.3625	0.3056	1e+05	Malignant neoplasm of kidney, except renal pelvis || id:finn-b-C3_KIDNEY_NOTRENALPELVIS	0.0714	2.3e-06	12303	Eotaxin levels	GCST90274764	2	1	TRUE	0.00151357403402126	1.0497162108217e-05	7.91960869487881	0.00181203109277009	22.3302575932334
rs1564995	A	G	A	G	-0.0609	-0.0538	0.6155	0.5554	FALSE	FALSE	FALSE	finn-b-C3_KIDNEY_NOTRENALPELVIS	0.0472	0.2536	1e+05	Malignant neoplasm of kidney, except renal pelvis || id:finn-b-C3_KIDNEY_NOTRENALPELVIS	0.0131	3.34e-06	14286	Eotaxin levels	GCST90274764	2	1	TRUE	0.00146495093020104	1.2992226928255e-05	1.56576513564455	0.00151072548864382	21.6118524561506
rs2112920	C	G	C	G	0.0817	0.03	0.8362	0.8369	FALSE	TRUE	FALSE	finn-b-C3_KIDNEY_NOTRENALPELVIS	0.0624	0.6305	1e+05	Malignant neoplasm of kidney, except renal pelvis || id:finn-b-C3_KIDNEY_NOTRENALPELVIS	0.016	3.29e-07	14286	Eotaxin levels	GCST90274764	2	1	TRUE	0.00176686716046816	2.31143141855205e-06	1.91238489849716	0.00182205832386614	26.0737890625
rs2201150	T	C	T	C	0.0785	0.0614	0.3561	0.383	FALSE	FALSE	FALSE	finn-b-C3_KIDNEY_NOTRENALPELVIS	0.0476	0.1976	1e+05	Malignant neoplasm of kidney, except renal pelvis || id:finn-b-C3_KIDNEY_NOTRENALPELVIS	0.0123	1.75e-10	14286	Eotaxin levels	GCST90274764	2	1	TRUE	0.00275738678066291	1.66388879294872e-05	1.47014589071969	0.0028434304109784	40.7313768259634
rs2228467	T	C	T	C	-0.3316	0.0791	0.9289	0.92354	FALSE	FALSE	FALSE	finn-b-C3_KIDNEY_NOTRENALPELVIS	0.0865	0.3602	1e+05	Malignant neoplasm of kidney, except renal pelvis || id:finn-b-C3_KIDNEY_NOTRENALPELVIS	0.0225	3.69e-49	14733	Eotaxin levels	GCST90274764	2	1	TRUE	0.0145303155833606	8.36230120127843e-06	2.73104032375943	0.0145303155833606	217.202093827161
rs34536806	T	G	T	G	0.1017	0.1162	0.9023	0.92891	FALSE	FALSE	FALSE	finn-b-C3_KIDNEY_NOTRENALPELVIS	0.0903	0.1978	1e+05	Malignant neoplasm of kidney, except renal pelvis || id:finn-b-C3_KIDNEY_NOTRENALPELVIS	0.0208	1.01e-06	14286	Eotaxin levels	GCST90274764	2	1	TRUE	0.00162023785736339	1.65591579939539e-05	2.48610036804631	0.00167085646633782	23.9064580251479
rs35543857	A	G	A	G	-0.1138	0.0287	0.9282	0.90619	FALSE	FALSE	FALSE	finn-b-C3_KIDNEY_NOTRENALPELVIS	0.0792	0.7175	1e+05	Malignant neoplasm of kidney, except renal pelvis || id:finn-b-C3_KIDNEY_NOTRENALPELVIS	0.0244	3.1e-06	14286	Eotaxin levels	GCST90274764	2	1	TRUE	0.00147445601423609	1.31317179443005e-06	2.91638697020817	0.00152052712082762	21.7522843321688
rs55843637	C	G	C	G	0.0555	0.0121	0.5296	0.5068	FALSE	TRUE	TRUE	finn-b-C3_KIDNEY_NOTRENALPELVIS	0.0463	0.7941	1e+05	Malignant neoplasm of kidney, except renal pelvis || id:finn-b-C3_KIDNEY_NOTRENALPELVIS	0.0121	4.5e-06	14286	Eotaxin levels	GCST90274764	2	1	FALSE	0.00142614337181713	6.82994408050389e-07	1.44624107948848	0.0014707071166979	21.0385219588826
rs6894241	A	C	A	C	-0.0656	-0.041	0.2333	0.2381	FALSE	FALSE	FALSE	finn-b-C3_KIDNEY_NOTRENALPELVIS	0.0541	0.4484	1e+05	Malignant neoplasm of kidney, except renal pelvis || id:finn-b-C3_KIDNEY_NOTRENALPELVIS	0.0137	1.68e-06	14715	Eotaxin levels	GCST90274764	2	1	TRUE	0.00155402815957411	5.74353636072956e-06	1.6618839760946	0.00155592641171236	22.9280196067984
rs73171545	A	G	A	G	-0.0861	0.1491	0.1199	0.1144	FALSE	FALSE	FALSE	finn-b-C3_KIDNEY_NOTRENALPELVIS	0.073	0.0410299	1e+05	Malignant neoplasm of kidney, except renal pelvis || id:finn-b-C3_KIDNEY_NOTRENALPELVIS	0.0187	4.14e-06	14286	Eotaxin levels	GCST90274764	2	1	TRUE	0.00143703159437599	4.17157576120532e-05	2.23509985011856	0.00148193506658745	21.1993765906946
rs73209015	A	T	A	T	-0.0913	0.1003	0.1104	0.09939	FALSE	TRUE	FALSE	finn-b-C3_KIDNEY_NOTRENALPELVIS	0.082	0.2212	1e+05	Malignant neoplasm of kidney, except renal pelvis || id:finn-b-C3_KIDNEY_NOTRENALPELVIS	0.0189	1.36e-06	14728	Eotaxin levels	GCST90274764	2	1	TRUE	0.00158160595212937	1.49615417732852e-05	2.29368456418924	0.00158214211389317	23.3355449175555
rs757973	A	G	A	G	0.2002	0.0443	0.09	0.0696	FALSE	FALSE	FALSE	finn-b-C3_KIDNEY_NOTRENALPELVIS	0.0914	0.628001	1e+05	Malignant neoplasm of kidney, except renal pelvis || id:finn-b-C3_KIDNEY_NOTRENALPELVIS	0.0205	1.58e-22	14713	Eotaxin levels	GCST90274764	2	1	TRUE	0.00643258501392889	2.34921479176614e-06	2.48659169346316	0.00644127395549861	95.3718976799524
rs79432525	T	G	T	G	0.1929	-0.5815	0.9754	0.991062	FALSE	FALSE	FALSE	finn-b-C3_KIDNEY_NOTRENALPELVIS	0.2443	0.0172799	1e+05	Malignant neoplasm of kidney, except renal pelvis || id:finn-b-C3_KIDNEY_NOTRENALPELVIS	0.0422	4.85e-06	14247	Eotaxin levels	GCST90274764	2	1	TRUE	0.00141641900336859	5.66547835422289e-05	5.03702565806449	0.00146467252284206	20.8948642213787
rs79684468	T	C	T	C	0.1502	-0.1131	0.0433	0.04349	FALSE	FALSE	FALSE	finn-b-C3_KIDNEY_NOTRENALPELVIS	0.1136	0.3193	1e+05	Malignant neoplasm of kidney, except renal pelvis || id:finn-b-C3_KIDNEY_NOTRENALPELVIS	0.0303	7.16e-07	14286	Eotaxin levels	GCST90274764	2	1	TRUE	0.00166532321113197	9.91226554824324e-06	3.621578901529	0.00171734792987167	24.5727978738468
rs79722574	T	C	T	C	-0.1215	0.029	0.167	0.139	FALSE	FALSE	FALSE	finn-b-C3_KIDNEY_NOTRENALPELVIS	0.0668	0.664401	1e+05	Malignant neoplasm of kidney, except renal pelvis || id:finn-b-C3_KIDNEY_NOTRENALPELVIS	0.0156	6.78e-15	14720	Eotaxin levels	GCST90274764	2	1	TRUE	0.004100968558641	1.88473778918262e-06	1.89268571083527	0.00410457596220682	60.6601331360947
rs9940390	T	C	T	C	-0.0818	0.0477	0.7358	0.6852	FALSE	FALSE	FALSE	finn-b-C3_KIDNEY_NOTRENALPELVIS	0.0496	0.3363	1e+05	Malignant neoplasm of kidney, except renal pelvis || id:finn-b-C3_KIDNEY_NOTRENALPELVIS	0.0133	7.73e-10	14286	Eotaxin levels	GCST90274764	2	1	TRUE	0.00256128153463821	9.24864424647783e-06	1.58966994687577	0.00264122195257892	37.8271242014811
rs9976282	A	G	A	G	-0.1678	-0.0609	0.0333	0.02032	FALSE	FALSE	FALSE	finn-b-C3_KIDNEY_NOTRENALPELVIS	0.163	0.708699	1e+05	Malignant neoplasm of kidney, except renal pelvis || id:finn-b-C3_KIDNEY_NOTRENALPELVIS	0.0345	1.15e-06	14722	Eotaxin levels	GCST90274764	2	1	TRUE	0.00160330677315707	1.39594226365139e-06	4.18603159328737	0.00160450297403271	23.6562402856543
rs10242459	A	G	A	G	0.0729	-0.0664	0.8219	0.8447	FALSE	FALSE	FALSE	finn-b-C3_KIDNEY_NOTRENALPELVIS	0.0632	0.2929	1e+05	Malignant neoplasm of kidney, except renal pelvis || id:finn-b-C3_KIDNEY_NOTRENALPELVIS	0.0154	2.2e-06	14729	C-C motif chemokine 19 levels	GCST90274765	2	1	TRUE	0.00151866637179264	1.10383940678385e-05	1.86899161046806	0.00151928415915709	22.4085427559454
rs10496135	C	G	C	G	0.1856	0.0669	0.9689	0.96795	FALSE	TRUE	FALSE	finn-b-C3_KIDNEY_NOTRENALPELVIS	0.1304	0.6078	1e+05	Malignant neoplasm of kidney, except renal pelvis || id:finn-b-C3_KIDNEY_NOTRENALPELVIS	0.0384	1.34e-06	14288	C-C motif chemokine 19 levels	GCST90274765	2	1	TRUE	0.00158312140338724	2.63211339662861e-06	4.59004501938706	0.00163257541197778	23.3611111111111
rs113539352	C	G	C	G	0.4485	-0.3951	0.992	0.9993187	FALSE	TRUE	FALSE	finn-b-C3_KIDNEY_NOTRENALPELVIS	0.8945	0.658701	1e+05	Malignant neoplasm of kidney, except renal pelvis || id:finn-b-C3_KIDNEY_NOTRENALPELVIS	0.0922	1.15e-06	11439	C-C motif chemokine 19 levels	GCST90274765	2	1	TRUE	0.00160352193129597	1.95101769461742e-06	9.86109064759066	0.0020646827258489	23.6626321634097
rs11574915	A	C	A	C	-0.1464	0.0346	0.8639	0.8456	FALSE	FALSE	FALSE	finn-b-C3_KIDNEY_NOTRENALPELVIS	0.0636	0.5865	1e+05	Malignant neoplasm of kidney, except renal pelvis || id:finn-b-C3_KIDNEY_NOTRENALPELVIS	0.017	7.19e-18	14733	C-C motif chemokine 19 levels	GCST90274765	2	1	TRUE	0.00500855524431555	2.9596841511227e-06	2.06345268906268	0.00500923184009722	74.162491349481
rs13010492	C	G	C	G	-0.0803	0.0018	0.4754	0.3655	FALSE	TRUE	TRUE	finn-b-C3_KIDNEY_NOTRENALPELVIS	0.0478	0.97	1e+05	Malignant neoplasm of kidney, except renal pelvis || id:finn-b-C3_KIDNEY_NOTRENALPELVIS	0.0123	6.65e-11	13422	C-C motif chemokine 19 levels	GCST90274765	2	1	FALSE	0.00288453048341166	1.41807074252447e-08	1.42499627367934	0.0031658567274712	42.620728402406
rs138108512	A	G	A	G	-0.2939	-0.0616	0.0119	0.005463	FALSE	FALSE	FALSE	finn-b-C3_KIDNEY_NOTRENALPELVIS	0.3137	0.8444	1e+05	Malignant neoplasm of kidney, except renal pelvis || id:finn-b-C3_KIDNEY_NOTRENALPELVIS	0.0616	1.83e-06	13422	C-C motif chemokine 19 levels	GCST90274765	2	1	TRUE	0.00154268076278956	3.85603445167058e-07	7.13656670395506	0.00169335959097325	22.7634323874178
rs1415763	C	G	C	G	0.0757	0.0763	0.1687	0.197	FALSE	TRUE	FALSE	finn-b-C3_KIDNEY_NOTRENALPELVIS	0.0585	0.1916	1e+05	Malignant neoplasm of kidney, except renal pelvis || id:finn-b-C3_KIDNEY_NOTRENALPELVIS	0.0157	1.42e-06	14731	C-C motif chemokine 19 levels	GCST90274765	2	1	TRUE	0.00157549307218155	1.70113445814109e-05	1.90552989743011	0.00157592025942325	23.248367073715
rs147708384	T	C	T	C	-0.2707	-0.1513	0.0151	0.005976	FALSE	FALSE	FALSE	finn-b-C3_KIDNEY_NOTRENALPELVIS	0.306	0.621101	1e+05	Malignant neoplasm of kidney, except renal pelvis || id:finn-b-C3_KIDNEY_NOTRENALPELVIS	0.0574	2.4e-06	13801	C-C motif chemokine 19 levels	GCST90274765	2	1	TRUE	0.00150732333249537	2.44479600541728e-06	6.74321753764477	0.00160918393971654	22.240918913669
rs34791102	A	G	A	G	0.1238	0.0909	0.0534	0.02753	FALSE	FALSE	FALSE	finn-b-C3_KIDNEY_NOTRENALPELVIS	0.142	0.5218	1e+05	Malignant neoplasm of kidney, except renal pelvis || id:finn-b-C3_KIDNEY_NOTRENALPELVIS	0.0265	2.99e-06	14735	C-C motif chemokine 19 levels	GCST90274765	2	1	TRUE	0.00147916112940155	4.09786818038177e-06	3.21677691952675	0.00147916112940155	21.824763260947
rs3792790	A	C	A	C	0.0551	-0.0336	0.4736	0.4545	FALSE	FALSE	FALSE	finn-b-C3_KIDNEY_NOTRENALPELVIS	0.0464	0.4694	1e+05	Malignant neoplasm of kidney, except renal pelvis || id:finn-b-C3_KIDNEY_NOTRENALPELVIS	0.012	4.4e-06	14288	C-C motif chemokine 19 levels	GCST90274765	2	1	TRUE	0.00142898763699603	5.24383481092747e-06	1.43438906855846	0.00147363387660719	21.0834027777778
rs4554017	T	C	T	C	0.0596	-0.0114	0.3904	0.4373	FALSE	FALSE	FALSE	finn-b-C3_KIDNEY_NOTRENALPELVIS	0.0465	0.8064	1e+05	Malignant neoplasm of kidney, except renal pelvis || id:finn-b-C3_KIDNEY_NOTRENALPELVIS	0.0122	1.03e-06	14288	C-C motif chemokine 19 levels	GCST90274765	2	1	TRUE	0.00161725586732849	6.01052242514387e-07	1.45829555303443	0.0016677743970976	23.865627519484
rs4766578	A	T	A	T	-0.0801	-0.0072	0.5095	0.5686	FALSE	TRUE	TRUE	finn-b-C3_KIDNEY_NOTRENALPELVIS	0.0465	0.8771	1e+05	Malignant neoplasm of kidney, except renal pelvis || id:finn-b-C3_KIDNEY_NOTRENALPELVIS	0.0132	1.29e-09	11785	C-C motif chemokine 19 levels	GCST90274765	2	1	FALSE	0.00249311254446985	2.39754997764314e-07	1.43297536615254	0.00311534539107048	36.8228305785124
rs4907572	A	G	A	G	-0.0671	0.0057	0.2653	0.2815	FALSE	FALSE	FALSE	finn-b-C3_KIDNEY_NOTRENALPELVIS	0.0512	0.9118	1e+05	Malignant neoplasm of kidney, except renal pelvis || id:finn-b-C3_KIDNEY_NOTRENALPELVIS	0.0137	9.69e-07	14722	C-C motif chemokine 19 levels	GCST90274765	2	1	TRUE	0.0016255718345292	1.23941977638401e-07	1.66227921240687	0.00162700512605574	23.9885449411263
rs62292952	T	G	T	G	0.2346	-0.0569	0.8822	0.8699	FALSE	FALSE	FALSE	finn-b-C3_KIDNEY_NOTRENALPELVIS	0.0688	0.4085	1e+05	Malignant neoplasm of kidney, except renal pelvis || id:finn-b-C3_KIDNEY_NOTRENALPELVIS	0.0185	7.53e-37	14728	C-C motif chemokine 19 levels	GCST90274765	2	1	TRUE	0.0107970908287848	6.83995700365689e-06	2.24514097552915	0.0108021677819218	160.809817384953
rs6486995	A	T	A	T	-0.0697	-0.0216	0.2452	0.2441	FALSE	TRUE	FALSE	finn-b-C3_KIDNEY_NOTRENALPELVIS	0.0534	0.686	1e+05	Malignant neoplasm of kidney, except renal pelvis || id:finn-b-C3_KIDNEY_NOTRENALPELVIS	0.0135	2.43e-07	14735	C-C motif chemokine 19 levels	GCST90274765	2	1	TRUE	0.00180601676759962	1.63618709756031e-06	1.63873541183438	0.00180601676759962	26.6561865569273
rs6870560	T	C	T	C	0.0863	-0.0483	0.8559	0.839	FALSE	FALSE	FALSE	finn-b-C3_KIDNEY_NOTRENALPELVIS	0.0627	0.4415	1e+05	Malignant neoplasm of kidney, except renal pelvis || id:finn-b-C3_KIDNEY_NOTRENALPELVIS	0.0169	3.28e-07	14732	C-C motif chemokine 19 levels	GCST90274765	2	1	TRUE	0.0017668065489439	5.93424248661721e-06	2.05124511455847	0.00176716575145081	26.0764328980078
rs73257451	T	C	T	C	-0.3645	-0.0235	0.989	0.97832	FALSE	FALSE	FALSE	finn-b-C3_KIDNEY_NOTRENALPELVIS	0.1623	0.885	1e+05	Malignant neoplasm of kidney, except renal pelvis || id:finn-b-C3_KIDNEY_NOTRENALPELVIS	0.0756	1.43e-06	11337	C-C motif chemokine 19 levels	GCST90274765	2	1	TRUE	0.00157534465040185	2.09655992336012e-07	8.04953640404216	0.00204663405902279	23.2461734693878
rs74764632	A	T	A	T	0.1349	-0.0685	0.9557	0.93771	FALSE	TRUE	FALSE	finn-b-C3_KIDNEY_NOTRENALPELVIS	0.0961	0.476	1e+05	Malignant neoplasm of kidney, except renal pelvis || id:finn-b-C3_KIDNEY_NOTRENALPELVIS	0.0294	4.47e-06	14734	C-C motif chemokine 19 levels	GCST90274765	2	1	TRUE	0.0014269799713983	5.08090233523236e-06	3.56868046201954	0.00142707669577798	21.0537391827479
rs7595241	C	G	C	G	0.0615	-0.0115	0.6941	0.6523	FALSE	TRUE	FALSE	finn-b-C3_KIDNEY_NOTRENALPELVIS	0.0486	0.8137	1e+05	Malignant neoplasm of kidney, except renal pelvis || id:finn-b-C3_KIDNEY_NOTRENALPELVIS	0.013	2.24e-06	14288	C-C motif chemokine 19 levels	GCST90274765	2	1	TRUE	0.00151674692522645	5.59927225698337e-07	1.55392149093833	0.00156413075674091	22.3801775147929
rs79086127	T	C	T	C	-0.2096	0.0214	0.0195	0.00516	FALSE	FALSE	FALSE	finn-b-C3_KIDNEY_NOTRENALPELVIS	0.3162	0.946	1e+05	Malignant neoplasm of kidney, except renal pelvis || id:finn-b-C3_KIDNEY_NOTRENALPELVIS	0.045	3.2e-06	14247	C-C motif chemokine 19 levels	GCST90274765	2	1	TRUE	0.00147037224309104	4.58049571910757e-08	5.371235891301	0.00152066711937236	21.6948938271605
rs9469127	C	G	C	G	-0.4884	0.1132	0.9365	0.90314	FALSE	TRUE	FALSE	finn-b-C3_KIDNEY_NOTRENALPELVIS	0.079	0.1519	1e+05	Malignant neoplasm of kidney, except renal pelvis || id:finn-b-C3_KIDNEY_NOTRENALPELVIS	0.0277	1.41e-69	14735	C-C motif chemokine 19 levels	GCST90274765	2	1	TRUE	0.0206648345617733	2.05323396544391e-05	3.36244228946758	0.0206648345617733	310.879276414394
rs10207134	T	C	T	C	-0.0996	-0.0145	0.326	0.23	FALSE	FALSE	FALSE	finn-b-C3_KIDNEY_NOTRENALPELVIS	0.0546	0.791099	1e+05	Malignant neoplasm of kidney, except renal pelvis || id:finn-b-C3_KIDNEY_NOTRENALPELVIS	0.0128	7.18e-15	14287	C-C motif chemokine 20 levels	GCST90274766	2	1	TRUE	0.00409285535626972	7.05275989201717e-07	1.52996146356698	0.00422067195962162	60.5478515625
rs10837780	T	C	T	C	0.1191	0.128	0.9413	0.9445	FALSE	FALSE	FALSE	finn-b-C3_KIDNEY_NOTRENALPELVIS	0.1017	0.2084	1e+05	Malignant neoplasm of kidney, except renal pelvis || id:finn-b-C3_KIDNEY_NOTRENALPELVIS	0.026	4.63e-06	14288	C-C motif chemokine 20 levels	GCST90274766	2	1	TRUE	0.00142222246766792	1.58408995397465e-05	3.10784298187666	0.00146665765174526	20.9834467455621
rs111674022	T	C	T	C	-0.0953	-0.0015	0.0967	0.09051	FALSE	FALSE	FALSE	finn-b-C3_KIDNEY_NOTRENALPELVIS	0.0812	0.9857	1e+05	Malignant neoplasm of kidney, except renal pelvis || id:finn-b-C3_KIDNEY_NOTRENALPELVIS	0.0208	4.61e-06	14288	C-C motif chemokine 20 levels	GCST90274766	2	1	TRUE	0.00142281875144549	3.41255094946132e-09	2.48627438550133	0.00146727253813095	20.992256841716
rs11242693	T	C	T	C	0.0637	-0.0533	0.3674	0.4322	FALSE	FALSE	FALSE	finn-b-C3_KIDNEY_NOTRENALPELVIS	0.0468	0.2548	1e+05	Malignant neoplasm of kidney, except renal pelvis || id:finn-b-C3_KIDNEY_NOTRENALPELVIS	0.0135	2.38e-06	12404	C-C motif chemokine 20 levels	GCST90274766	2	1	TRUE	0.00150891345491147	1.29707701880528e-05	1.50353882557119	0.00179201087986511	22.2644170096022
rs1129474	T	C	T	C	0.0573	-0.0427	0.5396	0.5471	FALSE	FALSE	FALSE	finn-b-C3_KIDNEY_NOTRENALPELVIS	0.0465	0.3587	1e+05	Malignant neoplasm of kidney, except renal pelvis || id:finn-b-C3_KIDNEY_NOTRENALPELVIS	0.012	1.8e-06	14288	C-C motif chemokine 20 levels	GCST90274766	2	1	TRUE	0.00154519741621949	8.43247122849514e-06	1.43438906855846	0.00159346863497163	22.800625
rs11582772	T	C	T	C	0.2585	0.0132	0.9859	0.995462	FALSE	FALSE	FALSE	finn-b-C3_KIDNEY_NOTRENALPELVIS	0.3424	0.9692	1e+05	Malignant neoplasm of kidney, except renal pelvis || id:finn-b-C3_KIDNEY_NOTRENALPELVIS	0.0548	2.39e-06	14243	C-C motif chemokine 20 levels	GCST90274766	2	1	TRUE	0.00150804173403201	1.4862402887945e-08	6.54005341874208	0.00156006048524854	22.2515351110874
rs117753190	C	G	C	G	-0.185	-0.4338	0.9688	0.98951	FALSE	TRUE	FALSE	finn-b-C3_KIDNEY_NOTRENALPELVIS	0.2259	0.0547999	1e+05	Malignant neoplasm of kidney, except renal pelvis || id:finn-b-C3_KIDNEY_NOTRENALPELVIS	0.0359	2.56e-07	14243	C-C motif chemokine 20 levels	GCST90274766	2	1	TRUE	0.00179920761718971	3.68756177379043e-05	4.28445105351899	0.00186125119202398	26.5555046903733
rs117900576	C	G	C	G	-0.2256	0.1382	0.9694	0.98987	FALSE	TRUE	FALSE	finn-b-C3_KIDNEY_NOTRENALPELVIS	0.2324	0.552	1e+05	Malignant neoplasm of kidney, except renal pelvis || id:finn-b-C3_KIDNEY_NOTRENALPELVIS	0.0429	1.45e-07	13224	C-C motif chemokine 20 levels	GCST90274766	2	1	TRUE	0.00187351854142919	3.53631537154637e-06	4.93331347473481	0.00208717592744566	27.6543596263876
rs13049624	A	G	A	G	-0.1315	-0.0427	0.9476	0.92796	FALSE	FALSE	FALSE	finn-b-C3_KIDNEY_NOTRENALPELVIS	0.0895	0.633	1e+05	Malignant neoplasm of kidney, except renal pelvis || id:finn-b-C3_KIDNEY_NOTRENALPELVIS	0.0276	1.89e-06	14288	C-C motif chemokine 20 levels	GCST90274766	2	1	TRUE	0.00153841502588836	2.27623646728521e-06	3.29909485768445	0.00158647470271234	22.7003911993279
rs151092565	T	C	T	C	-0.1512	-0.261	0.0376	0.02476	FALSE	FALSE	FALSE	finn-b-C3_KIDNEY_NOTRENALPELVIS	0.1486	0.0789696	1e+05	Malignant neoplasm of kidney, except renal pelvis || id:finn-b-C3_KIDNEY_NOTRENALPELVIS	0.0328	4.03e-06	14728	C-C motif chemokine 20 levels	GCST90274766	2	1	TRUE	0.0014402529097173	3.08488290677703e-05	3.98057427012736	0.00144093654703746	21.2498512790006
rs2003431	A	T	A	T	-0.1602	-0.0272	0.0632	0.04883	FALSE	TRUE	FALSE	finn-b-C3_KIDNEY_NOTRENALPELVIS	0.1137	0.8107	1e+05	Malignant neoplasm of kidney, except renal pelvis || id:finn-b-C3_KIDNEY_NOTRENALPELVIS	0.0344	3.21e-06	9786	C-C motif chemokine 20 levels	GCST90274766	2	1	TRUE	0.00146986728761682	5.72302069182902e-07	3.40299294151487	0.00221171973361491	21.6874323958897
rs2796032	T	C	T	C	0.0636	0.0925	0.3159	0.3199	FALSE	FALSE	FALSE	finn-b-C3_KIDNEY_NOTRENALPELVIS	0.0494	0.0612407	1e+05	Malignant neoplasm of kidney, except renal pelvis || id:finn-b-C3_KIDNEY_NOTRENALPELVIS	0.0127	5.5e-07	14718	C-C motif chemokine 20 levels	GCST90274766	2	1	TRUE	0.00169932702581435	3.50608972963832e-05	1.54073561002529	0.00170128675751558	25.0788021576043
rs35833676	T	C	T	C	0.0804	0.048	0.1452	0.1243	FALSE	FALSE	FALSE	finn-b-C3_KIDNEY_NOTRENALPELVIS	0.0699	0.4925	1e+05	Malignant neoplasm of kidney, except renal pelvis || id:finn-b-C3_KIDNEY_NOTRENALPELVIS	0.0166	1.28e-06	14732	C-C motif chemokine 20 levels	GCST90274766	2	1	TRUE	0.00158969492394546	4.71557613680058e-06	2.0148324793888	0.00159001817593734	23.4582668021484
rs41302923	A	G	A	G	0.1939	-0.1753	0.9774	0.97324	FALSE	FALSE	FALSE	finn-b-C3_KIDNEY_NOTRENALPELVIS	0.1449	0.2262	1e+05	Malignant neoplasm of kidney, except renal pelvis || id:finn-b-C3_KIDNEY_NOTRENALPELVIS	0.0414	2.82e-06	14726	C-C motif chemokine 20 levels	GCST90274766	2	1	TRUE	0.00148668037849637	1.46362355667865e-05	5.0239202780299	0.00148758775552019	21.9358736493267
rs4981022	A	G	A	G	0.0635	-0.0474	0.6933	0.6828	FALSE	FALSE	FALSE	finn-b-C3_KIDNEY_NOTRENALPELVIS	0.0498	0.3413	1e+05	Malignant neoplasm of kidney, except renal pelvis || id:finn-b-C3_KIDNEY_NOTRENALPELVIS	0.0128	7.02e-07	14721	C-C motif chemokine 20 levels	GCST90274766	2	1	TRUE	0.00166767514363999	9.05946912646074e-06	1.55302564048376	0.00166925870767785	24.6109008789062
rs5769672	T	G	T	G	-0.1184	0.084	0.9406	0.98055	FALSE	FALSE	FALSE	finn-b-C3_KIDNEY_NOTRENALPELVIS	0.168	0.617	1e+05	Malignant neoplasm of kidney, except renal pelvis || id:finn-b-C3_KIDNEY_NOTRENALPELVIS	0.0257	4.09e-06	14732	C-C motif chemokine 20 levels	GCST90274766	2	1	TRUE	0.00143853612054947	2.50004375076564e-06	3.11934907953566	0.00143882867988013	21.2244848521552
rs6420556	T	C	T	C	-0.0736	-0.0135	0.1755	0.1788	FALSE	FALSE	FALSE	finn-b-C3_KIDNEY_NOTRENALPELVIS	0.0599	0.8214	1e+05	Malignant neoplasm of kidney, except renal pelvis || id:finn-b-C3_KIDNEY_NOTRENALPELVIS	0.0158	3.19e-06	14288	C-C motif chemokine 20 levels	GCST90274766	2	1	TRUE	0.00147065599625872	5.07951629167325e-07	1.88861227360197	0.00151660211424351	21.6990866848261
rs6498926	A	T	A	T	0.0616	0.0044	0.3426	0.3554	FALSE	TRUE	FALSE	finn-b-C3_KIDNEY_NOTRENALPELVIS	0.0482	0.9274	1e+05	Malignant neoplasm of kidney, except renal pelvis || id:finn-b-C3_KIDNEY_NOTRENALPELVIS	0.0134	4.29e-06	12844	C-C motif chemokine 20 levels	GCST90274766	2	1	TRUE	0.00143231370315374	8.33335582822877e-08	1.51864039192957	0.00164287712562728	21.1325462241034
rs73072893	A	G	A	G	0.2057	-0.0411	0.9739	0.96577	FALSE	FALSE	FALSE	finn-b-C3_KIDNEY_NOTRENALPELVIS	0.1259	0.744201	1e+05	Malignant neoplasm of kidney, except renal pelvis || id:finn-b-C3_KIDNEY_NOTRENALPELVIS	0.0422	1.09e-06	13230	C-C motif chemokine 20 levels	GCST90274766	2	1	TRUE	0.00161009933937219	1.0657133513215e-06	4.85391730461078	0.0017929580338637	23.7598492846073
rs742493	T	C	T	C	0.1459	0.0956	0.883	0.90328	FALSE	FALSE	FALSE	finn-b-C3_KIDNEY_NOTRENALPELVIS	0.0784	0.2226	1e+05	Malignant neoplasm of kidney, except renal pelvis || id:finn-b-C3_KIDNEY_NOTRENALPELVIS	0.0185	3.11e-15	14735	C-C motif chemokine 20 levels	GCST90274766	2	1	TRUE	0.00420384199633022	1.48691412655257e-05	2.24567445325452	0.00420384199633022	62.196669101534
rs9274623	T	G	T	G	-0.076	-0.03	0.215	0.1419	FALSE	FALSE	FALSE	finn-b-C3_KIDNEY_NOTRENALPELVIS	0.0701	0.668299	1e+05	Malignant neoplasm of kidney, except renal pelvis || id:finn-b-C3_KIDNEY_NOTRENALPELVIS	0.0148	2.82e-07	14288	C-C motif chemokine 20 levels	GCST90274766	2	1	TRUE	0.00178663544228408	1.83153138058082e-06	1.7690798512221	0.00184243515011049	26.3696128560993
rs1001495	T	C	T	C	0.0983	0.0636	0.9113	0.90749	FALSE	FALSE	FALSE	finn-b-C3_KIDNEY_NOTRENALPELVIS	0.0798	0.4251	1e+05	Malignant neoplasm of kidney, except renal pelvis || id:finn-b-C3_KIDNEY_NOTRENALPELVIS	0.0215	4.83e-06	13650	C-C motif chemokine 23 levels	GCST90274767	2	1	TRUE	0.00141675164841913	6.35205684400267e-06	2.5119141107928	0.00152931314466543	20.9040346133045
rs11017721	A	G	A	G	0.0971	0.0183	0.1154	0.1011	FALSE	FALSE	FALSE	finn-b-C3_KIDNEY_NOTRENALPELVIS	0.0766	0.8112	1e+05	Malignant neoplasm of kidney, except renal pelvis || id:finn-b-C3_KIDNEY_NOTRENALPELVIS	0.0186	1.79e-07	14288	C-C motif chemokine 23 levels	GCST90274767	2	1	TRUE	0.00184624507890509	5.70759407297953e-07	2.22330305626561	0.00190403192873418	27.2528905075731
rs113959305	T	C	T	C	-0.1397	0.0648	0.0559	0.03172	FALSE	FALSE	FALSE	finn-b-C3_KIDNEY_NOTRENALPELVIS	0.1358	0.6334	1e+05	Malignant neoplasm of kidney, except renal pelvis || id:finn-b-C3_KIDNEY_NOTRENALPELVIS	0.0285	9.5e-07	13224	C-C motif chemokine 23 levels	GCST90274767	2	1	TRUE	0.00162807641842131	2.27697451049981e-06	3.27737608461403	0.00181391716208106	24.0271960603262
rs116683909	A	G	A	G	-0.21	-0.0574	0.0278	0.02677	FALSE	FALSE	FALSE	finn-b-C3_KIDNEY_NOTRENALPELVIS	0.1429	0.6878	1e+05	Malignant neoplasm of kidney, except renal pelvis || id:finn-b-C3_KIDNEY_NOTRENALPELVIS	0.0426	8.24e-07	14724	C-C motif chemokine 23 levels	GCST90274767	2	1	TRUE	0.00164658075610289	1.6134938428448e-06	5.16919009516965	0.00164792068327715	24.3007339813529
rs117639761	A	C	A	C	-0.3246	-0.3555	0.9561	0.97896	FALSE	FALSE	FALSE	finn-b-C3_KIDNEY_NOTRENALPELVIS	0.1613	0.0275702	1e+05	Malignant neoplasm of kidney, except renal pelvis || id:finn-b-C3_KIDNEY_NOTRENALPELVIS	0.0413	3.85e-15	14736	C-C motif chemokine 23 levels	GCST90274767	2	1	TRUE	0.00417502687468623	4.85733509856315e-05	5.01348659517506	0.00417502687468623	61.7727488582333
rs12204524	C	G	C	G	0.1164	0.181	0.9291	0.9497	FALSE	TRUE	FALSE	finn-b-C3_KIDNEY_NOTRENALPELVIS	0.1058	0.0871305	1e+05	Malignant neoplasm of kidney, except renal pelvis || id:finn-b-C3_KIDNEY_NOTRENALPELVIS	0.0237	9.04e-07	14727	C-C motif chemokine 23 levels	GCST90274767	2	1	TRUE	0.00163447461158591	2.92672413887106e-05	2.87610998225033	0.00163547197751239	24.1217753565134
rs12949647	A	G	A	G	-0.0643	-0.0069	0.7287	0.7015	FALSE	FALSE	FALSE	finn-b-C3_KIDNEY_NOTRENALPELVIS	0.0504	0.8914	1e+05	Malignant neoplasm of kidney, except renal pelvis || id:finn-b-C3_KIDNEY_NOTRENALPELVIS	0.0137	2.69e-06	14288	C-C motif chemokine 23 levels	GCST90274767	2	1	TRUE	0.00149283336251066	1.87432851848655e-07	1.63759418660424	0.00153957560629068	22.0282913314508
rs146074782	A	G	A	G	-0.3061	-0.0072	0.0116	0.01181	FALSE	FALSE	FALSE	finn-b-C3_KIDNEY_NOTRENALPELVIS	0.2175	0.9736	1e+05	Malignant neoplasm of kidney, except renal pelvis || id:finn-b-C3_KIDNEY_NOTRENALPELVIS	0.0626	1.01e-06	12935	C-C motif chemokine 23 levels	GCST90274767	2	1	TRUE	0.00162014221328068	1.09586019294768e-08	7.11963205509948	0.00184534067076391	23.9099128295685
rs16971993	T	C	T	C	-0.1285	-0.0425	0.0956	0.05317	FALSE	FALSE	FALSE	finn-b-C3_KIDNEY_NOTRENALPELVIS	0.1088	0.6964	1e+05	Malignant neoplasm of kidney, except renal pelvis || id:finn-b-C3_KIDNEY_NOTRENALPELVIS	0.025	2.75e-07	14288	C-C motif chemokine 23 levels	GCST90274767	2	1	TRUE	0.00178989491599548	1.52590709604247e-06	2.98831055949679	0.00184592128643294	26.4196
rs17735284	A	T	A	T	0.0927	0.1538	0.0922	0.05721	FALSE	TRUE	FALSE	finn-b-C3_KIDNEY_NOTRENALPELVIS	0.0993	0.1212	1e+05	Malignant neoplasm of kidney, except renal pelvis || id:finn-b-C3_KIDNEY_NOTRENALPELVIS	0.0202	4.45e-06	14725	C-C motif chemokine 23 levels	GCST90274767	2	1	TRUE	0.00142730159750983	2.39890164080725e-05	2.45120154210134	0.00142836645465618	21.05992059602
rs1926742	A	G	A	G	0.0574	0.0509	0.3093	0.3154	FALSE	FALSE	FALSE	finn-b-C3_KIDNEY_NOTRENALPELVIS	0.0496	0.3046	1e+05	Malignant neoplasm of kidney, except renal pelvis || id:finn-b-C3_KIDNEY_NOTRENALPELVIS	0.0125	4.39e-06	14725	C-C motif chemokine 23 levels	GCST90274767	2	1	TRUE	0.00142909796234997	1.05311627392077e-05	1.51683263743895	0.0014301641577785	21.086464
rs2870238	T	C	T	C	0.0574	-0.0296	0.4869	0.4556	FALSE	FALSE	FALSE	finn-b-C3_KIDNEY_NOTRENALPELVIS	0.0462	0.5217	1e+05	Malignant neoplasm of kidney, except renal pelvis || id:finn-b-C3_KIDNEY_NOTRENALPELVIS	0.0114	4.78e-07	14736	C-C motif chemokine 23 levels	GCST90274767	2	1	TRUE	0.00171769791484957	4.10493584686356e-06	1.38386797058101	0.00171769791484957	25.352108341028
rs4317138	T	C	T	C	0.0585	-0.1484	0.6736	0.6616	FALSE	FALSE	FALSE	finn-b-C3_KIDNEY_NOTRENALPELVIS	0.049	0.002476	1e+05	Malignant neoplasm of kidney, except renal pelvis || id:finn-b-C3_KIDNEY_NOTRENALPELVIS	0.0127	4.1e-06	14288	C-C motif chemokine 23 levels	GCST90274767	2	1	TRUE	0.00143799925198407	9.17158708927211e-05	1.51806176422437	0.00148302712988664	21.2179924359849
rs438811	T	C	T	C	0.0669	-0.0154	0.2405	0.2359	FALSE	FALSE	FALSE	finn-b-C3_KIDNEY_NOTRENALPELVIS	0.055	0.779301	1e+05	Malignant neoplasm of kidney, except renal pelvis || id:finn-b-C3_KIDNEY_NOTRENALPELVIS	0.0138	1.25e-06	14720	C-C motif chemokine 23 levels	GCST90274767	2	1	TRUE	0.00159250655677243	7.84015065633501e-07	1.67429889804658	0.0015942350174079	23.5014177693762
rs4719850	T	C	T	C	-0.0548	-0.0712	0.5907	0.7098	FALSE	FALSE	FALSE	finn-b-C3_KIDNEY_NOTRENALPELVIS	0.0509	0.1618	1e+05	Malignant neoplasm of kidney, except renal pelvis || id:finn-b-C3_KIDNEY_NOTRENALPELVIS	0.0118	3.42e-06	14726	C-C motif chemokine 23 levels	GCST90274767	2	1	TRUE	0.00146164258987741	1.95670164737202e-05	1.43193862996987	0.00146263383189179	21.5673656995116
rs712048	A	C	A	C	-0.5147	0.0493	0.1497	0.1212	FALSE	FALSE	FALSE	finn-b-C3_KIDNEY_NOTRENALPELVIS	0.0709	0.4871	1e+05	Malignant neoplasm of kidney, except renal pelvis || id:finn-b-C3_KIDNEY_NOTRENALPELVIS	0.0158	8.99e-233	14723	C-C motif chemokine 23 levels	GCST90274767	2	1	TRUE	0.0671845233099335	4.83512776255219e-06	1.91714624376963	0.0672398640874771	1061.19247716712
rs73071153	A	G	A	G	-0.1497	0.0071	0.0393	0.03163	FALSE	FALSE	FALSE	finn-b-C3_KIDNEY_NOTRENALPELVIS	0.1317	0.9569	1e+05	Malignant neoplasm of kidney, except renal pelvis || id:finn-b-C3_KIDNEY_NOTRENALPELVIS	0.0319	2.7e-06	14728	C-C motif chemokine 23 levels	GCST90274767	2	1	TRUE	0.00149242643277771	2.90638953346053e-08	3.87135119564216	0.00149323599295042	22.0222776898812
rs73114426	A	G	A	G	0.0948	-0.0818	0.0846	0.1003	FALSE	FALSE	FALSE	finn-b-C3_KIDNEY_NOTRENALPELVIS	0.0769	0.2873	1e+05	Malignant neoplasm of kidney, except renal pelvis || id:finn-b-C3_KIDNEY_NOTRENALPELVIS	0.0207	4.66e-06	14731	C-C motif chemokine 23 levels	GCST90274767	2	1	TRUE	0.00142146949049253	1.13150818434663e-05	2.51238655266263	0.0014219513454148	20.9737450115522
rs74127049	C	G	C	G	0.0603	0.0395	0.608	0.5973	FALSE	TRUE	FALSE	finn-b-C3_KIDNEY_NOTRENALPELVIS	0.0482	0.4123	1e+05	Malignant neoplasm of kidney, except renal pelvis || id:finn-b-C3_KIDNEY_NOTRENALPELVIS	0.0132	4.92e-06	13422	C-C motif chemokine 23 levels	GCST90274767	2	1	TRUE	0.0014143321865507	6.71592571964771e-06	1.52926429370466	0.00155259948102188	20.8682851239669
rs74491711	A	G	A	G	0.1273	-0.061	0.048	0.05566	FALSE	FALSE	FALSE	finn-b-C3_KIDNEY_NOTRENALPELVIS	0.1014	0.5477	1e+05	Malignant neoplasm of kidney, except renal pelvis || id:finn-b-C3_KIDNEY_NOTRENALPELVIS	0.0278	4.67e-06	14735	C-C motif chemokine 23 levels	GCST90274767	2	1	TRUE	0.00142111403638856	3.61901909251646e-06	3.37458107029599	0.00142121035718774	20.968492831634
rs77083410	C	G	C	G	0.224	-0.1551	0.0223	0.0373	FALSE	TRUE	FALSE	finn-b-C3_KIDNEY_NOTRENALPELVIS	0.1226	0.2058	1e+05	Malignant neoplasm of kidney, except renal pelvis || id:finn-b-C3_KIDNEY_NOTRENALPELVIS	0.0416	7.26e-08	14734	C-C motif chemokine 23 levels	GCST90274767	2	1	TRUE	0.0019639703624848	1.60045840101827e-05	5.04956147006846	0.00196423646520816	28.9940828402367
rs77354000	A	G	A	G	-0.2064	0.0262	0.9788	0.97854	FALSE	FALSE	FALSE	finn-b-C3_KIDNEY_NOTRENALPELVIS	0.1611	0.8706	1e+05	Malignant neoplasm of kidney, except renal pelvis || id:finn-b-C3_KIDNEY_NOTRENALPELVIS	0.0437	2.32e-06	14735	C-C motif chemokine 23 levels	GCST90274767	2	1	TRUE	0.00151174592555737	2.64496587323847e-07	5.30464722201204	0.00151184837993835	22.3077881750441
rs77527696	T	C	T	C	-0.2538	-0.0685	0.0298	0.03291	FALSE	FALSE	FALSE	finn-b-C3_KIDNEY_NOTRENALPELVIS	0.1307	0.6003	1e+05	Malignant neoplasm of kidney, except renal pelvis || id:finn-b-C3_KIDNEY_NOTRENALPELVIS	0.0465	4.81e-08	13829	C-C motif chemokine 23 levels	GCST90274767	2	1	TRUE	0.0020178062216656	2.74686591804681e-06	5.46824974283362	0.0021498822783284	29.7904682622269
rs10792444	T	C	T	C	-0.0865	0.0752	0.8838	0.8826	FALSE	FALSE	FALSE	finn-b-C3_KIDNEY_NOTRENALPELVIS	0.0721	0.2967	1e+05	Malignant neoplasm of kidney, except renal pelvis || id:finn-b-C3_KIDNEY_NOTRENALPELVIS	0.0181	1.76e-06	14732	C-C motif chemokine 25 levels	GCST90274768	2	1	TRUE	0.00154768199144911	1.08785024333696e-05	2.19689565523718	0.00154810162105466	22.8388938066604
rs11028036	A	G	A	G	0.0546	0.0133	0.5707	0.5684	FALSE	FALSE	FALSE	finn-b-C3_KIDNEY_NOTRENALPELVIS	0.0466	0.775001	1e+05	Malignant neoplasm of kidney, except renal pelvis || id:finn-b-C3_KIDNEY_NOTRENALPELVIS	0.0117	3.06e-06	14728	C-C motif chemokine 25 levels	GCST90274768	2	1	TRUE	0.0014758813873285	8.14591325014349e-07	1.41989996830763	0.00147668198598659	21.7777777777778
rs111346862	T	C	T	C	-0.7967	0.0135	0.8362	0.8021	FALSE	FALSE	FALSE	finn-b-C3_KIDNEY_NOTRENALPELVIS	0.0584	0.8173	1e+05	Malignant neoplasm of kidney, except renal pelvis || id:finn-b-C3_KIDNEY_NOTRENALPELVIS	0.0148	0	14287	C-C motif chemokine 25 levels	GCST90274768	2	1	TRUE	0.164350078147934	5.34380124320276e-07	1.76901794224931	0.168644677879087	2897.78529035792
rs11140450	A	T	A	T	-0.2681	0.2835	0.9693	0.97835	FALSE	TRUE	FALSE	finn-b-C3_KIDNEY_NOTRENALPELVIS	0.1605	0.0773499	1e+05	Malignant neoplasm of kidney, except renal pelvis || id:finn-b-C3_KIDNEY_NOTRENALPELVIS	0.0579	3.65e-06	10797	C-C motif chemokine 25 levels	GCST90274768	2	1	TRUE	0.00145306258086195	3.11997553721171e-05	6.01630873293584	0.00198222126892018	21.4405785688505
rs111437511	T	C	T	C	0.1437	0.1683	0.0428	0.02587	FALSE	FALSE	FALSE	finn-b-C3_KIDNEY_NOTRENALPELVIS	0.1509	0.2645	1e+05	Malignant neoplasm of kidney, except renal pelvis || id:finn-b-C3_KIDNEY_NOTRENALPELVIS	0.0297	1.31e-06	14733	C-C motif chemokine 25 levels	GCST90274768	2	1	TRUE	0.00158631888887641	1.24392167703461e-05	3.60497322736245	0.00158664143357186	23.4099581675339
rs11589432	C	G	C	G	0.0566	0.0337	0.4781	0.4504	FALSE	TRUE	TRUE	finn-b-C3_KIDNEY_NOTRENALPELVIS	0.0467	0.4708	1e+05	Malignant neoplasm of kidney, except renal pelvis || id:finn-b-C3_KIDNEY_NOTRENALPELVIS	0.0119	1.97e-06	14287	C-C motif chemokine 25 levels	GCST90274768	2	1	FALSE	0.00153303466316196	5.20753820681893e-06	1.42238604815992	0.00158114416338906	22.6224136713509
rs116534774	T	C	T	C	0.3717	-0.9365	0.9916	0.997364	FALSE	FALSE	FALSE	finn-b-C3_KIDNEY_NOTRENALPELVIS	0.4369	0.0320701	1e+05	Malignant neoplasm of kidney, except renal pelvis || id:finn-b-C3_KIDNEY_NOTRENALPELVIS	0.0777	1.72e-06	11139	C-C motif chemokine 25 levels	GCST90274768	2	1	TRUE	0.00155077361719716	4.5945206285836e-05	8.20057152337567	0.00205061146564687	22.8845872899927
rs117424304	A	G	A	G	0.3657	-0.0216	0.0137	0.007653	FALSE	FALSE	FALSE	finn-b-C3_KIDNEY_NOTRENALPELVIS	0.2663	0.9352	1e+05	Malignant neoplasm of kidney, except renal pelvis || id:finn-b-C3_KIDNEY_NOTRENALPELVIS	0.0586	4.36e-10	13501	C-C motif chemokine 25 levels	GCST90274768	2	1	TRUE	0.00263625611325355	6.57921118288557e-08	6.8089568922119	0.00287674876081499	38.9452672716048
rs12114935	A	G	A	G	0.0769	-0.0153	0.7856	0.7244	FALSE	FALSE	FALSE	finn-b-C3_KIDNEY_NOTRENALPELVIS	0.0519	0.768799	1e+05	Malignant neoplasm of kidney, except renal pelvis || id:finn-b-C3_KIDNEY_NOTRENALPELVIS	0.0142	6.11e-08	14732	C-C motif chemokine 25 levels	GCST90274768	2	1	TRUE	0.00198651447976844	8.6907339387728e-07	1.72353139803138	0.00198705285510327	29.3275639754017
rs12606983	T	C	T	C	-0.0673	0.0208	0.2475	0.2978	FALSE	FALSE	FALSE	finn-b-C3_KIDNEY_NOTRENALPELVIS	0.0506	0.680899	1e+05	Malignant neoplasm of kidney, except renal pelvis || id:finn-b-C3_KIDNEY_NOTRENALPELVIS	0.0134	5.1e-07	14715	C-C motif chemokine 25 levels	GCST90274768	2	1	TRUE	0.00170905876688879	1.68979331768289e-06	1.62549235618012	0.00171149394721818	25.2243818222321
rs140376515	T	G	T	G	0.1929	0.0702	0.0277	0.03168	FALSE	FALSE	FALSE	finn-b-C3_KIDNEY_NOTRENALPELVIS	0.1321	0.5953	1e+05	Malignant neoplasm of kidney, except renal pelvis || id:finn-b-C3_KIDNEY_NOTRENALPELVIS	0.0395	1.04e-06	14288	C-C motif chemokine 25 levels	GCST90274768	2	1	TRUE	0.00161602174945181	2.82407384430741e-06	4.72153068400492	0.00166661471821781	23.8490049671527
rs143132666	A	C	A	C	-0.1934	0.0047	0.0225	0.02553	FALSE	FALSE	FALSE	finn-b-C3_KIDNEY_NOTRENALPELVIS	0.1449	0.9739	1e+05	Malignant neoplasm of kidney, except renal pelvis || id:finn-b-C3_KIDNEY_NOTRENALPELVIS	0.0406	1.9e-06	14734	C-C motif chemokine 25 levels	GCST90274768	2	1	TRUE	0.00153770093279161	1.0521256932349e-08	4.92817778088413	0.0015379093683181	22.6913780970176
rs145698044	A	C	A	C	0.2187	0.1204	0.9758	0.98544	FALSE	FALSE	FALSE	finn-b-C3_KIDNEY_NOTRENALPELVIS	0.1925	0.5319	1e+05	Malignant neoplasm of kidney, except renal pelvis || id:finn-b-C3_KIDNEY_NOTRENALPELVIS	0.0417	1.57e-07	14718	C-C motif chemokine 25 levels	GCST90274768	2	1	TRUE	0.00186335152193202	3.91199682076102e-06	5.05895078252398	0.00186562644403538	27.5058744371409
rs147851492	A	G	A	G	0.2127	-0.0773	0.0215	0.02464	FALSE	FALSE	FALSE	finn-b-C3_KIDNEY_NOTRENALPELVIS	0.148	0.6016	1e+05	Malignant neoplasm of kidney, except renal pelvis || id:finn-b-C3_KIDNEY_NOTRENALPELVIS	0.0449	2.17e-06	14727	C-C motif chemokine 25 levels	GCST90274768	2	1	TRUE	0.00152075996845626	2.72799178566568e-06	5.4488328355713	0.00152168805080707	22.4410047569208
rs149395110	T	C	T	C	-0.2782	-0.0055	0.0129	0.004852	FALSE	FALSE	FALSE	finn-b-C3_KIDNEY_NOTRENALPELVIS	0.3462	0.9873	1e+05	Malignant neoplasm of kidney, except renal pelvis || id:finn-b-C3_KIDNEY_NOTRENALPELVIS	0.0609	4.92e-06	12880	C-C motif chemokine 25 levels	GCST90274768	2	1	TRUE	0.00141430911102333	2.52394529028289e-09	6.91154633927893	0.00161781206348566	20.8679441653792
rs1705699	T	C	T	C	-0.0546	-0.0043	0.5447	0.5128	FALSE	FALSE	FALSE	finn-b-C3_KIDNEY_NOTRENALPELVIS	0.0462	0.9256	1e+05	Malignant neoplasm of kidney, except renal pelvis || id:finn-b-C3_KIDNEY_NOTRENALPELVIS	0.0116	2.52e-06	14714	C-C motif chemokine 25 levels	GCST90274768	2	1	TRUE	0.00150139893055368	8.66286623451592e-08	1.40709482267543	0.00150364071345552	22.1548751486326
rs41284494	C	G	C	G	0.1533	-0.0639	0.9481	0.9483	FALSE	TRUE	FALSE	finn-b-C3_KIDNEY_NOTRENALPELVIS	0.1033	0.5359	1e+05	Malignant neoplasm of kidney, except renal pelvis || id:finn-b-C3_KIDNEY_NOTRENALPELVIS	0.0303	4.21e-07	13224	C-C motif chemokine 25 levels	GCST90274768	2	1	TRUE	0.00173430124488705	3.82655621123283e-06	3.48436825837913	0.00193224381256824	25.5975884717185
rs516316	C	G	C	G	-0.3279	-0.0282	0.4445	0.3749	FALSE	TRUE	TRUE	finn-b-C3_KIDNEY_NOTRENALPELVIS	0.0475	0.552699	1e+05	Malignant neoplasm of kidney, except renal pelvis || id:finn-b-C3_KIDNEY_NOTRENALPELVIS	0.0114	6.2e-182	14734	C-C motif chemokine 25 levels	GCST90274768	2	1	FALSE	0.0531651101475287	3.52466748855609e-06	1.38377405670145	0.0531719440082248	827.319252077562
rs521795	T	C	T	C	-0.0624	-0.0428	0.3844	0.516	FALSE	FALSE	FALSE	finn-b-C3_KIDNEY_NOTRENALPELVIS	0.0464	0.3557	1e+05	Malignant neoplasm of kidney, except renal pelvis || id:finn-b-C3_KIDNEY_NOTRENALPELVIS	0.0122	3.14e-07	14288	C-C motif chemokine 25 levels	GCST90274768	2	1	TRUE	0.00177238649372449	8.5085698335429e-06	1.45829555303443	0.00182786582806862	26.1607094866971
rs62123152	A	G	A	G	-0.3464	0.3047	0.0219	0.01662	FALSE	FALSE	FALSE	finn-b-C3_KIDNEY_NOTRENALPELVIS	0.1829	0.0958407	1e+05	Malignant neoplasm of kidney, except renal pelvis || id:finn-b-C3_KIDNEY_NOTRENALPELVIS	0.0423	2.63e-16	14731	C-C motif chemokine 25 levels	GCST90274768	2	1	TRUE	0.00453087583401543	2.77532680473524e-05	5.13400730326711	0.00453240694273324	67.0617731055335
rs635634	T	C	T	C	-0.2482	-0.0017	0.1875	0.2003	FALSE	FALSE	FALSE	finn-b-C3_KIDNEY_NOTRENALPELVIS	0.0578	0.9759	1e+05	Malignant neoplasm of kidney, except renal pelvis || id:finn-b-C3_KIDNEY_NOTRENALPELVIS	0.0166	1.52e-50	11785	C-C motif chemokine 25 levels	GCST90274768	2	1	TRUE	0.0149460601283118	8.6506919701483e-09	1.80207508167668	0.0186195383061618	223.556539410655
rs636479	A	G	A	G	0.0548	-0.0418	0.3757	0.3584	FALSE	FALSE	FALSE	finn-b-C3_KIDNEY_NOTRENALPELVIS	0.0481	0.3849	1e+05	Malignant neoplasm of kidney, except renal pelvis || id:finn-b-C3_KIDNEY_NOTRENALPELVIS	0.0119	4.12e-06	14731	C-C motif chemokine 25 levels	GCST90274768	2	1	TRUE	0.00143721554171837	7.55210147735017e-06	1.44431883945339	0.00143770272660975	21.2064119765553
rs7137942	A	G	A	G	-0.0637	0.0592	0.6502	0.6506	FALSE	FALSE	FALSE	finn-b-C3_KIDNEY_NOTRENALPELVIS	0.0485	0.222	1e+05	Malignant neoplasm of kidney, except renal pelvis || id:finn-b-C3_KIDNEY_NOTRENALPELVIS	0.0133	1.67e-06	12404	C-C motif chemokine 25 levels	GCST90274768	2	1	TRUE	0.0015544590976028	1.48991726088692e-05	1.48126417630347	0.00184621092017819	22.9390581717452
rs7247560	A	G	A	G	-0.2848	0.169	0.0213	0.00988	FALSE	FALSE	FALSE	finn-b-C3_KIDNEY_NOTRENALPELVIS	0.2325	0.4672	1e+05	Malignant neoplasm of kidney, except renal pelvis || id:finn-b-C3_KIDNEY_NOTRENALPELVIS	0.0479	2.75e-09	13799	C-C motif chemokine 25 levels	GCST90274768	2	1	TRUE	0.00239357761129363	5.28364811139003e-06	5.62677203998882	0.00255571795361384	35.3515892974664
rs7296588	A	G	A	G	-0.1159	0.0398	0.4365	0.4309	FALSE	FALSE	FALSE	finn-b-C3_KIDNEY_NOTRENALPELVIS	0.0466	0.3936	1e+05	Malignant neoplasm of kidney, except renal pelvis || id:finn-b-C3_KIDNEY_NOTRENALPELVIS	0.0116	1.66e-23	14725	C-C motif chemokine 25 levels	GCST90274768	2	1	TRUE	0.00672973037086409	7.29457222599577e-06	1.40762068754335	0.00673472449450736	99.8276605231867
rs75744398	T	G	T	G	0.2982	-0.1486	0.9654	0.998238	FALSE	FALSE	FALSE	finn-b-C3_KIDNEY_NOTRENALPELVIS	0.5508	0.7873	1e+05	Malignant neoplasm of kidney, except renal pelvis || id:finn-b-C3_KIDNEY_NOTRENALPELVIS	0.045	3.43e-11	12358	C-C motif chemokine 25 levels	GCST90274768	2	1	TRUE	0.00297150970976397	7.27877216382559e-07	5.00249437780794	0.0035413725994831	43.9127111111111
rs7611785	A	G	A	G	0.0941	-0.0169	0.103	0.1373	FALSE	FALSE	FALSE	finn-b-C3_KIDNEY_NOTRENALPELVIS	0.0673	0.8021	1e+05	Malignant neoplasm of kidney, except renal pelvis || id:finn-b-C3_KIDNEY_NOTRENALPELVIS	0.0198	2.01e-06	14736	C-C motif chemokine 25 levels	GCST90274768	2	1	TRUE	0.00153060440377525	6.30596698833418e-07	2.40356015943017	0.00153060440377525	22.5864962758902
rs7806274	T	C	T	C	-0.0755	-0.1255	0.1668	0.1758	FALSE	FALSE	FALSE	finn-b-C3_KIDNEY_NOTRENALPELVIS	0.0607	0.0385301	1e+05	Malignant neoplasm of kidney, except renal pelvis || id:finn-b-C3_KIDNEY_NOTRENALPELVIS	0.0161	2.74e-06	13667	C-C motif chemokine 25 levels	GCST90274768	2	1	TRUE	0.0014903002480543	4.27464635006415e-05	1.88218571612899	0.00160669770764452	21.9908568342271
rs78865157	A	G	A	G	-0.392	0.1336	0.0207	0.009941	FALSE	FALSE	FALSE	finn-b-C3_KIDNEY_NOTRENALPELVIS	0.2331	0.5667	1e+05	Malignant neoplasm of kidney, except renal pelvis || id:finn-b-C3_KIDNEY_NOTRENALPELVIS	0.0448	2.13e-18	14726	C-C motif chemokine 25 levels	GCST90274768	2	1	TRUE	0.00516945254442564	3.285001926232e-06	5.43651276463139	0.00517294528501873	76.5625
rs79990760	A	G	A	G	0.2192	0.006	0.9825	0.97452	FALSE	FALSE	FALSE	finn-b-C3_KIDNEY_NOTRENALPELVIS	0.1498	0.9678	1e+05	Malignant neoplasm of kidney, except renal pelvis || id:finn-b-C3_KIDNEY_NOTRENALPELVIS	0.0478	4.52e-06	14725	C-C motif chemokine 25 levels	GCST90274768	2	1	TRUE	0.00142523089957675	1.6043072756037e-08	5.80036800556654	0.00142629421405823	21.0293237163215
rs851850	A	G	A	G	-0.0777	-0.055	0.846	0.8583	FALSE	FALSE	FALSE	finn-b-C3_KIDNEY_NOTRENALPELVIS	0.0658	0.4031	1e+05	Malignant neoplasm of kidney, except renal pelvis || id:finn-b-C3_KIDNEY_NOTRENALPELVIS	0.0163	1.87e-06	14288	C-C motif chemokine 25 levels	GCST90274768	2	1	TRUE	0.00153984462650455	6.986814990789e-06	1.9483784847919	0.00158805650325603	22.7230607098498
rs112641086	T	C	T	C	-0.1056	0.0843	0.0895	0.1135	FALSE	FALSE	FALSE	finn-b-C3_KIDNEY_NOTRENALPELVIS	0.0732	0.2493	1e+05	Malignant neoplasm of kidney, except renal pelvis || id:finn-b-C3_KIDNEY_NOTRENALPELVIS	0.0198	9.64e-08	14731	C-C motif chemokine 28 levels	GCST90274769	2	1	TRUE	0.00192707235554485	1.32628211477121e-05	2.40315235472077	0.00192746410474563	28.4444444444444
rs116782490	A	C	A	C	0.2298	-0.0386	0.9815	0.996471	FALSE	FALSE	FALSE	finn-b-C3_KIDNEY_NOTRENALPELVIS	0.4007	0.9233	1e+05	Malignant neoplasm of kidney, except renal pelvis || id:finn-b-C3_KIDNEY_NOTRENALPELVIS	0.0488	2.49e-06	12633	C-C motif chemokine 28 levels	GCST90274769	2	1	TRUE	0.0015029532753344	9.27992721949234e-08	5.48495501531234	0.00175251157770171	22.1748353937114
rs139902	A	C	A	C	0.0684	-0.0557	0.3659	0.3668	FALSE	FALSE	FALSE	finn-b-C3_KIDNEY_NOTRENALPELVIS	0.0479	0.2446	1e+05	Malignant neoplasm of kidney, except renal pelvis || id:finn-b-C3_KIDNEY_NOTRENALPELVIS	0.0121	1.58e-08	14285	C-C motif chemokine 28 levels	GCST90274769	2	1	TRUE	0.00216440607525195	1.35220387734184e-05	1.44619046117723	0.00223229440005607	31.9551943173281
rs143400203	T	C	T	C	0.1812	-0.1769	0.0244	0.03229	FALSE	FALSE	FALSE	finn-b-C3_KIDNEY_NOTRENALPELVIS	0.1321	0.1804	1e+05	Malignant neoplasm of kidney, except renal pelvis || id:finn-b-C3_KIDNEY_NOTRENALPELVIS	0.0392	3.79e-06	14722	C-C motif chemokine 28 levels	GCST90274769	2	1	TRUE	0.00144828190872389	1.79329165835049e-05	4.7563025639671	0.00144946086199627	21.3670345689296
rs1514964	T	C	T	C	-0.1263	-0.11	0.9486	0.95912	FALSE	FALSE	FALSE	finn-b-C3_KIDNEY_NOTRENALPELVIS	0.1179	0.351	1e+05	Malignant neoplasm of kidney, except renal pelvis || id:finn-b-C3_KIDNEY_NOTRENALPELVIS	0.0264	1.72e-06	14734	C-C motif chemokine 28 levels	GCST90274769	2	1	TRUE	0.00155118266990411	8.70487753506213e-06	3.20452939446653	0.00155118266990411	22.8875258264463
rs2477954	T	C	T	C	-0.058	8e-04	0.6211	0.6095	FALSE	FALSE	FALSE	finn-b-C3_KIDNEY_NOTRENALPELVIS	0.0476	0.986	1e+05	Malignant neoplasm of kidney, except renal pelvis || id:finn-b-C3_KIDNEY_NOTRENALPELVIS	0.012	1.34e-06	14286	C-C motif chemokine 28 levels	GCST90274769	2	1	TRUE	0.00158322869465524	2.82471576181127e-09	1.43428867387287	0.00163280362672672	23.3611111111111
rs2631360	A	G	A	G	0.0597	0.0028	0.5481	0.6548	FALSE	FALSE	FALSE	finn-b-C3_KIDNEY_NOTRENALPELVIS	0.0485	0.954	1e+05	Malignant neoplasm of kidney, except renal pelvis || id:finn-b-C3_KIDNEY_NOTRENALPELVIS	0.0128	3.1e-06	11780	C-C motif chemokine 28 levels	GCST90274769	2	1	TRUE	0.00147443693124354	3.33304561242217e-08	1.38925706764443	0.00184355368462686	21.7534790039063
rs2866626	C	G	C	G	-0.0597	-0.0666	0.6079	0.6053	FALSE	TRUE	FALSE	finn-b-C3_KIDNEY_NOTRENALPELVIS	0.0476	0.1615	1e+05	Malignant neoplasm of kidney, except renal pelvis || id:finn-b-C3_KIDNEY_NOTRENALPELVIS	0.0121	8.06e-07	14285	C-C motif chemokine 28 levels	GCST90274769	2	1	TRUE	0.00164967796613692	1.95764859409628e-05	1.44619046117723	0.00170144896203063	24.3432142613209
rs291084	C	G	C	G	0.0638	-0.032	0.5279	0.5822	FALSE	TRUE	TRUE	finn-b-C3_KIDNEY_NOTRENALPELVIS	0.0466	0.493	1e+05	Malignant neoplasm of kidney, except renal pelvis || id:finn-b-C3_KIDNEY_NOTRENALPELVIS	0.0111	9.04e-09	14726	C-C motif chemokine 28 levels	GCST90274769	2	1	FALSE	0.00223748880936774	4.71557613680058e-06	1.34699311802251	0.00223870178396115	33.0366041717393
rs4866742	T	C	T	C	0.0702	-0.019	0.4126	0.4121	FALSE	FALSE	FALSE	finn-b-C3_KIDNEY_NOTRENALPELVIS	0.047	0.685799	1e+05	Malignant neoplasm of kidney, except renal pelvis || id:finn-b-C3_KIDNEY_NOTRENALPELVIS	0.0122	8.71e-09	12829	C-C motif chemokine 28 levels	GCST90274769	2	1	TRUE	0.00224242479287726	1.63425364493906e-06	1.3818351421208	0.00257460074995505	33.109647944101
rs546951873	A	G	A	G	0.3427	-0.3318	0.0122	0.01028	FALSE	FALSE	FALSE	finn-b-C3_KIDNEY_NOTRENALPELVIS	0.23	0.1492	1e+05	Malignant neoplasm of kidney, except renal pelvis || id:finn-b-C3_KIDNEY_NOTRENALPELVIS	0.0672	3.4e-07	11273	C-C motif chemokine 28 levels	GCST90274769	2	1	TRUE	0.00176222740896328	2.08111816057136e-05	7.13491866246561	0.00230211103315292	26.0069643742914
rs55843637	C	G	C	G	0.0549	0.0121	0.5287	0.5068	FALSE	TRUE	TRUE	finn-b-C3_KIDNEY_NOTRENALPELVIS	0.0463	0.7941	1e+05	Malignant neoplasm of kidney, except renal pelvis || id:finn-b-C3_KIDNEY_NOTRENALPELVIS	0.0119	3.96e-06	14286	C-C motif chemokine 28 levels	GCST90274769	2	1	FALSE	0.00144265361073629	6.82994408050389e-07	1.42233626825726	0.00148783333754983	21.2838782571852
rs6580980	A	G	A	G	-0.0688	0.0861	0.4015	0.3216	FALSE	FALSE	FALSE	finn-b-C3_KIDNEY_NOTRENALPELVIS	0.0495	0.0818597	1e+05	Malignant neoplasm of kidney, except renal pelvis || id:finn-b-C3_KIDNEY_NOTRENALPELVIS	0.0118	5.53e-09	14285	C-C motif chemokine 28 levels	GCST90274769	2	1	TRUE	0.00230223763895507	3.02546025056943e-05	1.41033449932986	0.00237443887337836	33.9948290721057
rs6671688	T	C	T	C	0.0534	0.0012	0.5411	0.5469	FALSE	FALSE	FALSE	finn-b-C3_KIDNEY_NOTRENALPELVIS	0.0464	0.9795	1e+05	Malignant neoplasm of kidney, except renal pelvis || id:finn-b-C3_KIDNEY_NOTRENALPELVIS	0.0116	4.16e-06	14286	C-C motif chemokine 28 levels	GCST90274769	2	1	TRUE	0.00143641704166194	6.68859983903201e-09	1.38647905141044	0.00148140174697307	21.1917360285375
rs71363004	C	G	C	G	0.2181	0.028	0.9802	0.993566	FALSE	TRUE	FALSE	finn-b-C3_KIDNEY_NOTRENALPELVIS	0.2932	0.9239	1e+05	Malignant neoplasm of kidney, except renal pelvis || id:finn-b-C3_KIDNEY_NOTRENALPELVIS	0.0466	2.87e-06	11982	C-C motif chemokine 28 levels	GCST90274769	2	1	TRUE	0.00148467884592489	9.12004071378552e-08	5.10094421847564	0.00182511115634083	21.904810366741
rs73000929	A	G	A	G	-0.1935	0.0266	0.0347	0.03109	FALSE	FALSE	FALSE	finn-b-C3_KIDNEY_NOTRENALPELVIS	0.1372	0.8464	1e+05	Malignant neoplasm of kidney, except renal pelvis || id:finn-b-C3_KIDNEY_NOTRENALPELVIS	0.0355	5.02e-08	14734	C-C motif chemokine 28 levels	GCST90274769	2	1	TRUE	0.00201265139316063	3.75892424452857e-07	4.309120966044	0.00201265139316063	29.7101765522714
rs76291845	A	G	A	G	0.2696	-0.0942	0.9859	0.98527	FALSE	FALSE	FALSE	finn-b-C3_KIDNEY_NOTRENALPELVIS	0.1893	0.618899	1e+05	Malignant neoplasm of kidney, except renal pelvis || id:finn-b-C3_KIDNEY_NOTRENALPELVIS	0.0542	6.55e-07	14244	C-C motif chemokine 28 levels	GCST90274769	2	1	TRUE	0.00167668202153752	2.47632811346439e-06	6.46867406506156	0.00173426869195998	24.7423646192182
rs7661151	T	C	T	C	0.0531	-0.075	0.6323	0.6261	FALSE	FALSE	FALSE	finn-b-C3_KIDNEY_NOTRENALPELVIS	0.0476	0.1152	1e+05	Malignant neoplasm of kidney, except renal pelvis || id:finn-b-C3_KIDNEY_NOTRENALPELVIS	0.0116	4.7e-06	14730	C-C motif chemokine 28 levels	GCST90274769	2	1	TRUE	0.00142034571936465	2.48259871004856e-05	1.40785965209605	0.00142073092517407	20.9542954815696
rs76669782	A	C	A	C	-0.2853	0.6937	0.0176	0.001684	FALSE	FALSE	FALSE	finn-b-C3_KIDNEY_NOTRENALPELVIS	0.5386	0.1977	1e+05	Malignant neoplasm of kidney, except renal pelvis || id:finn-b-C3_KIDNEY_NOTRENALPELVIS	0.0513	2.68e-08	12933	C-C motif chemokine 28 levels	GCST90274769	2	1	TRUE	0.00209505908682077	1.65886930944071e-05	5.83400777939145	0.00238615783875254	30.9292089873807
rs77569365	T	G	T	G	0.129	-0.0339	0.9561	0.96851	FALSE	FALSE	FALSE	finn-b-C3_KIDNEY_NOTRENALPELVIS	0.1311	0.7962	1e+05	Malignant neoplasm of kidney, except renal pelvis || id:finn-b-C3_KIDNEY_NOTRENALPELVIS	0.0282	4.77e-06	14734	C-C motif chemokine 28 levels	GCST90274769	2	1	TRUE	0.00141841412371634	6.68655480568841e-07	3.42302003499833	0.00141841412371634	20.9257582616569
rs78552613	T	C	T	C	-0.1844	-0.0604	0.0271	0.02178	FALSE	FALSE	FALSE	finn-b-C3_KIDNEY_NOTRENALPELVIS	0.1589	0.7039	1e+05	Malignant neoplasm of kidney, except renal pelvis || id:finn-b-C3_KIDNEY_NOTRENALPELVIS	0.0395	3.04e-06	14734	C-C motif chemokine 28 levels	GCST90274769	2	1	TRUE	0.00147714776127041	1.44488785723267e-06	4.79465572278136	0.00147714776127041	21.7935330876462
rs78843608	A	G	A	G	-0.1684	0.145	0.0376	0.02129	FALSE	FALSE	FALSE	finn-b-C3_KIDNEY_NOTRENALPELVIS	0.1628	0.3732	1e+05	Malignant neoplasm of kidney, except renal pelvis || id:finn-b-C3_KIDNEY_NOTRENALPELVIS	0.0323	1.85e-07	14725	C-C motif chemokine 28 levels	GCST90274769	2	1	TRUE	0.00184169133872564	7.93290848257213e-06	3.91949553514225	0.00184281506873851	27.1818573934381
rs10990301	A	T	A	T	0.085	0.1176	0.8839	0.8901	FALSE	TRUE	FALSE	finn-b-C3_KIDNEY_NOTRENALPELVIS	0.0748	0.1156	1e+05	Malignant neoplasm of kidney, except renal pelvis || id:finn-b-C3_KIDNEY_NOTRENALPELVIS	0.0186	4.88e-06	14296	C-C motif chemokine 4 levels	GCST90274770	2	1	TRUE	0.00141491066820005	2.47177763751109e-05	2.22392539443211	0.00145889532437961	20.8839172158631
rs111476793	A	G	A	G	0.0869	-0.0647	0.1344	0.1043	FALSE	FALSE	FALSE	finn-b-C3_KIDNEY_NOTRENALPELVIS	0.076	0.394	1e+05	Malignant neoplasm of kidney, except renal pelvis || id:finn-b-C3_KIDNEY_NOTRENALPELVIS	0.019	4.79e-06	12800	C-C motif chemokine 4 levels	GCST90274770	2	1	TRUE	0.00141725627644565	7.24747815836538e-06	2.1496046148071	0.00163185272729725	20.9185872576177
rs112315344	T	G	T	G	0.2123	0.0189	0.0284	0.01212	FALSE	FALSE	FALSE	finn-b-C3_KIDNEY_NOTRENALPELVIS	0.2128	0.9291	1e+05	Malignant neoplasm of kidney, except renal pelvis || id:finn-b-C3_KIDNEY_NOTRENALPELVIS	0.0455	3.07e-06	14255	C-C motif chemokine 4 levels	GCST90274770	2	1	TRUE	0.00147491894529733	7.8884016056095e-08	5.43244086484151	0.00152513415438138	21.770940707644
rs113010081	T	C	T	C	-0.5767	0.1125	0.8759	0.8714	FALSE	FALSE	FALSE	finn-b-C3_KIDNEY_NOTRENALPELVIS	0.069	0.103	1e+05	Malignant neoplasm of kidney, except renal pelvis || id:finn-b-C3_KIDNEY_NOTRENALPELVIS	0.0184	1.24e-215	14296	C-C motif chemokine 4 levels	GCST90274770	2	1	TRUE	0.0624848231426864	2.6583000802835e-05	2.20001221814789	0.0643050062690649	982.345492674858
rs1161092	A	G	A	G	-0.0635	-0.0093	0.6742	0.6318	FALSE	FALSE	FALSE	finn-b-C3_KIDNEY_NOTRENALPELVIS	0.0477	0.8459	1e+05	Malignant neoplasm of kidney, except renal pelvis || id:finn-b-C3_KIDNEY_NOTRENALPELVIS	0.0125	3.77e-07	14296	C-C motif chemokine 4 levels	GCST90274770	2	1	TRUE	0.00174783192551715	3.80134826576296e-07	1.49457351776351	0.00180214726925358	25.8064
rs116193969	A	T	A	T	0.2915	0.0589	0.0134	0.01661	FALSE	TRUE	FALSE	finn-b-C3_KIDNEY_NOTRENALPELVIS	0.1813	0.7452	1e+05	Malignant neoplasm of kidney, except renal pelvis || id:finn-b-C3_KIDNEY_NOTRENALPELVIS	0.0617	2.31e-06	14296	C-C motif chemokine 4 levels	GCST90274770	2	1	TRUE	0.00151210369963707	1.05546347528378e-06	7.3772148836807	0.00155910503209557	22.3206475627087
rs116309267	C	G	C	G	0.1956	0.2076	0.0299	0.04131	FALSE	TRUE	FALSE	finn-b-C3_KIDNEY_NOTRENALPELVIS	0.1151	0.0713904	1e+05	Malignant neoplasm of kidney, except renal pelvis || id:finn-b-C3_KIDNEY_NOTRENALPELVIS	0.0405	1.37e-06	14723	C-C motif chemokine 4 levels	GCST90274770	2	1	TRUE	0.0015800574672384	3.25310895200939e-05	4.91420397928291	0.00158198641507348	23.3253223593964
rs137896358	T	C	T	C	0.2797	0.0813	0.0186	0.01766	FALSE	FALSE	FALSE	finn-b-C3_KIDNEY_NOTRENALPELVIS	0.1793	0.650401	1e+05	Malignant neoplasm of kidney, except renal pelvis || id:finn-b-C3_KIDNEY_NOTRENALPELVIS	0.0551	3.85e-07	12745	C-C motif chemokine 4 levels	GCST90274770	2	1	TRUE	0.00174523979010756	2.05602459290839e-06	6.22044592051084	0.00201805378473036	25.7680607112625
rs140505982	T	C	T	C	-0.2294	0.2061	0.0248	0.009784	FALSE	FALSE	FALSE	finn-b-C3_KIDNEY_NOTRENALPELVIS	0.2301	0.3703	1e+05	Malignant neoplasm of kidney, except renal pelvis || id:finn-b-C3_KIDNEY_NOTRENALPELVIS	0.0415	3.24e-08	13865	C-C motif chemokine 4 levels	GCST90274770	2	1	TRUE	0.00206882238179842	8.02283661538606e-06	4.88661398618716	0.00219926331861154	30.5555871679489
rs143960014	A	G	A	G	0.1953	0.1837	0.0228	0.003798	FALSE	FALSE	FALSE	finn-b-C3_KIDNEY_NOTRENALPELVIS	0.3696	0.6192	1e+05	Malignant neoplasm of kidney, except renal pelvis || id:finn-b-C3_KIDNEY_NOTRENALPELVIS	0.0416	2.67e-06	14257	C-C motif chemokine 4 levels	GCST90274770	2	1	TRUE	0.00149314113076655	2.4703699771143e-06	4.96715148953603	0.00154375948662139	22.0403164293639
rs1634503	A	G	A	G	-0.0745	0.0529	0.2416	0.1789	FALSE	FALSE	FALSE	finn-b-C3_KIDNEY_NOTRENALPELVIS	0.0602	0.3796	1e+05	Malignant neoplasm of kidney, except renal pelvis || id:finn-b-C3_KIDNEY_NOTRENALPELVIS	0.0138	6.72e-08	14295	C-C motif chemokine 4 levels	GCST90274770	2	1	TRUE	0.0019734605266525	7.72189147986463e-06	1.64995145383129	0.0020349152483326	29.144349926486
rs17692864	T	C	T	C	0.2321	0.1642	0.9406	0.95317	FALSE	FALSE	FALSE	finn-b-C3_KIDNEY_NOTRENALPELVIS	0.11	0.1355	1e+05	Malignant neoplasm of kidney, except renal pelvis || id:finn-b-C3_KIDNEY_NOTRENALPELVIS	0.0283	2.38e-16	13662	C-C motif chemokine 4 levels	GCST90274770	2	1	TRUE	0.00454288711351629	2.22822962515036e-05	3.30783300364453	0.00489997032306943	67.2631822097916
rs42279	T	C	T	C	0.0743	-0.0154	0.1598	0.1509	FALSE	FALSE	FALSE	finn-b-C3_KIDNEY_NOTRENALPELVIS	0.0646	0.8112	1e+05	Malignant neoplasm of kidney, except renal pelvis || id:finn-b-C3_KIDNEY_NOTRENALPELVIS	0.0162	4.51e-06	14738	C-C motif chemokine 4 levels	GCST90274770	2	1	TRUE	0.00142514877510106	5.68309407048642e-07	1.96668266886145	0.0014254384976811	21.0352461515013
rs56131468	A	G	A	G	0.0833	-0.0185	0.1323	0.1752	FALSE	FALSE	FALSE	finn-b-C3_KIDNEY_NOTRENALPELVIS	0.0608	0.7611	1e+05	Malignant neoplasm of kidney, except renal pelvis || id:finn-b-C3_KIDNEY_NOTRENALPELVIS	0.0178	2.87e-06	14296	C-C motif chemokine 4 levels	GCST90274770	2	1	TRUE	0.00148366944017895	9.25858423475155e-07	2.12827268929524	0.00152978829314643	21.9002966797122
rs5743614	T	C	T	C	0.0728	0.1299	0.2565	0.1302	FALSE	FALSE	FALSE	finn-b-C3_KIDNEY_NOTRENALPELVIS	0.0684	0.0575294	1e+05	Malignant neoplasm of kidney, except renal pelvis || id:finn-b-C3_KIDNEY_NOTRENALPELVIS	0.0143	3.56e-07	12859	C-C motif chemokine 4 levels	GCST90274770	2	1	TRUE	0.00175533358894632	3.60660948991397e-05	1.62158469097362	0.00201176136250644	25.9173553719008
rs72800563	T	G	T	G	-0.1765	0.0915	0.9693	0.990394	FALSE	FALSE	FALSE	finn-b-C3_KIDNEY_NOTRENALPELVIS	0.2306	0.6916	1e+05	Malignant neoplasm of kidney, except renal pelvis || id:finn-b-C3_KIDNEY_NOTRENALPELVIS	0.0374	2.37e-06	14741	C-C motif chemokine 4 levels	GCST90274770	2	1	TRUE	0.00150876795623661	1.57445982882507e-06	4.54082824603618	0.00150876795623661	22.2713331808173
rs78044056	A	G	A	G	-0.2607	0.1664	0.0138	0.008326	FALSE	FALSE	FALSE	finn-b-C3_KIDNEY_NOTRENALPELVIS	0.2553	0.5146	1e+05	Malignant neoplasm of kidney, except renal pelvis || id:finn-b-C3_KIDNEY_NOTRENALPELVIS	0.0552	2.33e-06	13809	C-C motif chemokine 4 levels	GCST90274770	2	1	TRUE	0.00151105109726494	4.2482675018268e-06	6.48664592528373	0.00161288554331035	22.305086247637
rs8064426	A	G	A	G	-0.4104	-0.0859	0.1459	0.2175	FALSE	FALSE	FALSE	finn-b-C3_KIDNEY_NOTRENALPELVIS	0.0563	0.127	1e+05	Malignant neoplasm of kidney, except renal pelvis || id:finn-b-C3_KIDNEY_NOTRENALPELVIS	0.0173	2.11e-124	14295	C-C motif chemokine 4 levels	GCST90274770	2	1	TRUE	0.036777409760198	2.3279203338174e-05	2.06841740226677	0.0378815421497554	562.759063116041
rs10903115	A	G	A	G	-0.0559	0.0555	0.4429	0.4461	FALSE	FALSE	FALSE	finn-b-C3_KIDNEY_NOTRENALPELVIS	0.0463	0.2314	1e+05	Malignant neoplasm of kidney, except renal pelvis || id:finn-b-C3_KIDNEY_NOTRENALPELVIS	0.0122	4.61e-06	14286	Natural killer cell receptor 2B4 levels	GCST90274771	2	1	TRUE	0.0014230618503154	1.43689961946288e-05	1.45819348510409	0.00146762892179165	20.9944235420586
rs10992054	T	C	T	C	-0.3705	0.299	0.9873	0.993434	FALSE	FALSE	FALSE	finn-b-C3_KIDNEY_NOTRENALPELVIS	0.2969	0.3139	1e+05	Malignant neoplasm of kidney, except renal pelvis || id:finn-b-C3_KIDNEY_NOTRENALPELVIS	0.0763	1.2e-06	12304	Natural killer cell receptor 2B4 levels	GCST90274771	2	1	TRUE	0.00159797908192103	1.01420620382936e-05	8.46345519040539	0.00191302222394592	23.5791067542243
rs11020961	A	G	A	G	0.0768	-0.0199	0.8167	0.7776	FALSE	FALSE	FALSE	finn-b-C3_KIDNEY_NOTRENALPELVIS	0.0558	0.7217	1e+05	Malignant neoplasm of kidney, except renal pelvis || id:finn-b-C3_KIDNEY_NOTRENALPELVIS	0.0161	1.84e-06	14287	Natural killer cell receptor 2B4 levels	GCST90274771	2	1	TRUE	0.00154219288436579	1.27187926886674e-06	1.92440465339284	0.00159037376493311	22.7546776744724
rs11220506	A	G	A	G	-0.0702	0.0633	0.1876	0.2598	FALSE	FALSE	FALSE	finn-b-C3_KIDNEY_NOTRENALPELVIS	0.0528	0.2311	1e+05	Malignant neoplasm of kidney, except renal pelvis || id:finn-b-C3_KIDNEY_NOTRENALPELVIS	0.0147	1.79e-06	14729	Natural killer cell receptor 2B4 levels	GCST90274771	2	1	TRUE	0.00154563187653191	1.43728210655488e-05	1.78403744635588	0.00154615582645002	22.8054977092878
rs11265488	A	G	A	G	-0.0624	-0.0937	0.4675	0.4423	FALSE	FALSE	FALSE	finn-b-C3_KIDNEY_NOTRENALPELVIS	0.0464	0.0435502	1e+05	Malignant neoplasm of kidney, except renal pelvis || id:finn-b-C3_KIDNEY_NOTRENALPELVIS	0.0118	1.24e-07	14287	Natural killer cell receptor 2B4 levels	GCST90274771	2	1	TRUE	0.00189461013157093	4.07787769634874e-05	1.41043322422581	0.00195377961641299	27.9643780522838
rs11265493	A	G	A	G	0.2122	-0.0668	0.4066	0.3965	FALSE	FALSE	FALSE	finn-b-C3_KIDNEY_NOTRENALPELVIS	0.0473	0.1577	1e+05	Malignant neoplasm of kidney, except renal pelvis || id:finn-b-C3_KIDNEY_NOTRENALPELVIS	0.0119	3.99e-71	14287	Natural killer cell receptor 2B4 levels	GCST90274771	2	1	TRUE	0.0211281259076929	1.99448450854355e-05	1.42238604815992	0.0217748619633794	317.977826424687
rs114758826	A	G	A	G	-0.1804	-0.1591	0.0393	0.03441	FALSE	FALSE	FALSE	finn-b-C3_KIDNEY_NOTRENALPELVIS	0.1295	0.2191	1e+05	Malignant neoplasm of kidney, except renal pelvis || id:finn-b-C3_KIDNEY_NOTRENALPELVIS	0.0337	8.65e-08	14728	Natural killer cell receptor 2B4 levels	GCST90274771	2	1	TRUE	0.00194136685265208	1.50939516037952e-05	4.08979734461257	0.00194215631200891	28.6558479866865
rs139924614	A	G	A	G	0.1618	0.151	0.9666	0.991484	FALSE	FALSE	FALSE	finn-b-C3_KIDNEY_NOTRENALPELVIS	0.2514	0.5481	1e+05	Malignant neoplasm of kidney, except renal pelvis || id:finn-b-C3_KIDNEY_NOTRENALPELVIS	0.0348	3.33e-06	14725	Natural killer cell receptor 2B4 levels	GCST90274771	2	1	TRUE	0.00146521054971565	3.60770042073032e-06	4.22286206263004	0.00146610490287575	21.6171555027084
rs1434219	T	C	T	C	-0.0589	0.0353	0.4388	0.4331	FALSE	FALSE	FALSE	finn-b-C3_KIDNEY_NOTRENALPELVIS	0.0469	0.452101	1e+05	Malignant neoplasm of kidney, except renal pelvis || id:finn-b-C3_KIDNEY_NOTRENALPELVIS	0.0123	1.68e-06	14287	Natural killer cell receptor 2B4 levels	GCST90274771	2	1	TRUE	0.00155411512771224	5.66513092272842e-06	1.47019734389639	0.00160266788274185	22.9308612598321
rs147033439	A	G	A	G	0.2053	-0.1525	0.0249	0.01382	FALSE	FALSE	FALSE	finn-b-C3_KIDNEY_NOTRENALPELVIS	0.1935	0.4306	1e+05	Malignant neoplasm of kidney, except renal pelvis || id:finn-b-C3_KIDNEY_NOTRENALPELVIS	0.0411	5.88e-07	14731	Natural killer cell receptor 2B4 levels	GCST90274771	2	1	TRUE	0.0016908209065239	6.21131761030879e-06	4.9883617060113	0.00169116471020029	24.9513618792216
rs149458216	A	C	A	C	-0.2146	-0.1262	0.0182	0.01515	FALSE	FALSE	FALSE	finn-b-C3_KIDNEY_NOTRENALPELVIS	0.1893	0.5049	1e+05	Malignant neoplasm of kidney, except renal pelvis || id:finn-b-C3_KIDNEY_NOTRENALPELVIS	0.047	4.97e-06	14725	Natural killer cell receptor 2B4 levels	GCST90274771	2	1	TRUE	0.00141314866472739	4.44451358132238e-06	5.70329071677045	0.00141401128471714	20.8479674060661
rs1574847	C	G	C	G	-0.0637	-0.0604	0.2366	0.254	FALSE	TRUE	FALSE	finn-b-C3_KIDNEY_NOTRENALPELVIS	0.053	0.2542	1e+05	Malignant neoplasm of kidney, except renal pelvis || id:finn-b-C3_KIDNEY_NOTRENALPELVIS	0.0139	4.59e-06	14287	Natural killer cell receptor 2B4 levels	GCST90274771	2	1	TRUE	0.00142353739153806	1.29874887265034e-05	1.66144252684226	0.00146801671137296	21.001449200352
rs2554697	A	G	A	G	0.0627	-0.0306	0.6347	0.6661	FALSE	FALSE	FALSE	finn-b-C3_KIDNEY_NOTRENALPELVIS	0.049	0.5316	1e+05	Malignant neoplasm of kidney, except renal pelvis || id:finn-b-C3_KIDNEY_NOTRENALPELVIS	0.0134	2.88e-06	11782	Natural killer cell receptor 2B4 levels	GCST90274771	2	1	TRUE	0.00148394848740542	3.89993784154818e-06	1.4545019491221	0.00185512754797613	21.8940187124081
rs3184504	T	C	T	C	0.116	0.0138	0.4764	0.4088	FALSE	FALSE	FALSE	finn-b-C3_KIDNEY_NOTRENALPELVIS	0.0468	0.767901	1e+05	Malignant neoplasm of kidney, except renal pelvis || id:finn-b-C3_KIDNEY_NOTRENALPELVIS	0.0128	1.27e-19	11784	Natural killer cell receptor 2B4 levels	GCST90274771	2	1	TRUE	0.00554395785062666	8.69510388283053e-07	1.38949291469946	0.00692245565595083	82.12890625
rs34826779	T	G	T	G	0.063	-0.0811	0.248	0.2174	FALSE	FALSE	FALSE	finn-b-C3_KIDNEY_NOTRENALPELVIS	0.0561	0.1481	1e+05	Malignant neoplasm of kidney, except renal pelvis || id:finn-b-C3_KIDNEY_NOTRENALPELVIS	0.0138	4.99e-06	14287	Natural killer cell receptor 2B4 levels	GCST90274771	2	1	TRUE	0.00141269125949658	2.08985231049299e-05	1.64948970290814	0.00145683217953987	20.8412098298677
rs3828139	T	C	T	C	0.0744	-0.0352	0.4677	0.5157	FALSE	FALSE	FALSE	finn-b-C3_KIDNEY_NOTRENALPELVIS	0.0462	0.4465	1e+05	Malignant neoplasm of kidney, except renal pelvis || id:finn-b-C3_KIDNEY_NOTRENALPELVIS	0.0119	4.05e-10	14286	Natural killer cell receptor 2B4 levels	GCST90274771	2	1	TRUE	0.0026463022150791	5.80507106518111e-06	1.42233626825726	0.00272907370465188	39.0887649177318
rs4672486	A	G	A	G	0.0661	0.0443	0.4329	0.4507	FALSE	FALSE	FALSE	finn-b-C3_KIDNEY_NOTRENALPELVIS	0.0462	0.3383	1e+05	Malignant neoplasm of kidney, except renal pelvis || id:finn-b-C3_KIDNEY_NOTRENALPELVIS	0.0117	1.61e-08	14720	Natural killer cell receptor 2B4 levels	GCST90274771	2	1	TRUE	0.00216187002893061	9.19450163090373e-06	1.41951428312645	0.00216392198481808	31.9176711227993
rs56272634	T	C	T	C	0.0704	-0.008	0.6994	0.7096	FALSE	FALSE	FALSE	finn-b-C3_KIDNEY_NOTRENALPELVIS	0.0509	0.8749	1e+05	Malignant neoplasm of kidney, except renal pelvis || id:finn-b-C3_KIDNEY_NOTRENALPELVIS	0.0126	2.31e-08	14729	Natural killer cell receptor 2B4 levels	GCST90274771	2	1	TRUE	0.00211457550490644	2.47031871172508e-07	1.52917495401932	0.00211529191101782	31.2179390274628
rs6928352	A	G	A	G	-0.1074	-0.0214	0.0794	0.0818	FALSE	FALSE	FALSE	finn-b-C3_KIDNEY_NOTRENALPELVIS	0.0834	0.7977	1e+05	Malignant neoplasm of kidney, except renal pelvis || id:finn-b-C3_KIDNEY_NOTRENALPELVIS	0.0215	5.87e-07	14731	Natural killer cell receptor 2B4 levels	GCST90274771	2	1	TRUE	0.0016909662274459	6.58421259893605e-07	2.60948361749983	0.00169131006062111	24.9535100054083
rs72837690	T	C	T	C	-0.0776	-0.0769	0.6405	0.5773	FALSE	FALSE	FALSE	finn-b-C3_KIDNEY_NOTRENALPELVIS	0.0469	0.1013	1e+05	Malignant neoplasm of kidney, except renal pelvis || id:finn-b-C3_KIDNEY_NOTRENALPELVIS	0.0125	5.37e-10	14287	Natural killer cell receptor 2B4 levels	GCST90274771	2	1	TRUE	0.00260919816881237	2.68846263028026e-05	1.49410299176462	0.00269062438337866	38.539264
rs78142752	T	C	T	C	0.2288	-0.2263	0.0184	0.02474	FALSE	FALSE	FALSE	finn-b-C3_KIDNEY_NOTRENALPELVIS	0.1491	0.1291	1e+05	Malignant neoplasm of kidney, except renal pelvis || id:finn-b-C3_KIDNEY_NOTRENALPELVIS	0.0497	4.15e-06	14734	Natural killer cell receptor 2B4 levels	GCST90274771	2	1	TRUE	0.00143652513445956	2.30362881529924e-05	6.0327693524616	0.00143652513445956	21.1933330364481
rs117191103	T	C	T	C	0.3553	0.1112	0.0208	0.02791	FALSE	FALSE	FALSE	finn-b-C3_KIDNEY_NOTRENALPELVIS	0.1408	0.4297	1e+05	Malignant neoplasm of kidney, except renal pelvis || id:finn-b-C3_KIDNEY_NOTRENALPELVIS	0.0437	4.28e-16	14736	CD40L receptor levels	GCST90274772	2	1	TRUE	0.00446645306609633	6.23749545153299e-06	5.30482722056053	0.00446645306609633	66.1039697542533
rs12152184	A	G	A	G	0.1085	-0.1495	0.8849	0.8857	FALSE	FALSE	FALSE	finn-b-C3_KIDNEY_NOTRENALPELVIS	0.073	0.0406397	1e+05	Malignant neoplasm of kidney, except renal pelvis || id:finn-b-C3_KIDNEY_NOTRENALPELVIS	0.0205	1.21e-07	12402	CD40L receptor levels	GCST90274772	2	1	TRUE	0.00189760661549777	4.1939875452226e-05	2.28296747677228	0.00225398007772447	28.01249256395
rs12500563	T	G	T	G	0.3143	0.8239	0.9875	0.997574	FALSE	FALSE	FALSE	finn-b-C3_KIDNEY_NOTRENALPELVIS	0.462	0.0745607	1e+05	Malignant neoplasm of kidney, except renal pelvis || id:finn-b-C3_KIDNEY_NOTRENALPELVIS	0.0687	4.76e-06	10795	CD40L receptor levels	GCST90274772	2	1	TRUE	0.00141852869635005	3.18024024210892e-05	7.13786057232838	0.00193549352239806	20.9302920318919
rs138739860	T	G	T	G	0.1632	-0.1199	0.9648	0.97983	FALSE	FALSE	FALSE	finn-b-C3_KIDNEY_NOTRENALPELVIS	0.1653	0.468	1e+05	Malignant neoplasm of kidney, except renal pelvis || id:finn-b-C3_KIDNEY_NOTRENALPELVIS	0.0351	3.33e-06	11979	CD40L receptor levels	GCST90274772	2	1	TRUE	0.00146510468441697	5.26137261548048e-06	3.84164649466866	0.00180175124137218	21.618525823654
rs138897138	A	G	A	G	0.109	-0.0095	0.914	0.91567	FALSE	FALSE	FALSE	finn-b-C3_KIDNEY_NOTRENALPELVIS	0.0828	0.9082	1e+05	Malignant neoplasm of kidney, except renal pelvis || id:finn-b-C3_KIDNEY_NOTRENALPELVIS	0.0216	4.5e-07	14288	CD40L receptor levels	GCST90274772	2	1	TRUE	0.00172534073061542	1.31642210371236e-07	2.58190032340522	0.0017793500610071	25.4651063100137
rs141401004	C	G	C	G	-0.0662	0.0237	0.4415	0.4948	FALSE	TRUE	TRUE	finn-b-C3_KIDNEY_NOTRENALPELVIS	0.0465	0.6101	1e+05	Malignant neoplasm of kidney, except renal pelvis || id:finn-b-C3_KIDNEY_NOTRENALPELVIS	0.0129	2.87e-07	12404	CD40L receptor levels	GCST90274772	2	1	FALSE	0.00178418686649659	2.59775592490217e-06	1.43671487776803	0.0021189641079361	26.3351962021513
rs1883832	T	C	T	C	-0.4519	0.053	0.2575	0.2702	FALSE	FALSE	FALSE	finn-b-C3_KIDNEY_NOTRENALPELVIS	0.052	0.3079	1e+05	Malignant neoplasm of kidney, except renal pelvis || id:finn-b-C3_KIDNEY_NOTRENALPELVIS	0.0126	1.07e-281	14736	CD40L receptor levels	GCST90274772	2	1	TRUE	0.0802921045979127	1.03884134596397e-05	1.52953828327375	0.0802921045979127	1286.30391786344
rs3967170	A	G	A	G	0.0789	-0.0374	0.1353	0.159	FALSE	FALSE	FALSE	finn-b-C3_KIDNEY_NOTRENALPELVIS	0.0632	0.553701	1e+05	Malignant neoplasm of kidney, except renal pelvis || id:finn-b-C3_KIDNEY_NOTRENALPELVIS	0.017	3.46e-06	14721	CD40L receptor levels	GCST90274772	2	1	TRUE	0.00145982581955298	3.50200057383437e-06	2.0626121787675	0.00146131134087868	21.5405190311419
rs404842	A	G	A	G	-0.0599	0.109	0.6433	0.5969	FALSE	FALSE	FALSE	finn-b-C3_KIDNEY_NOTRENALPELVIS	0.047	0.0203301	1e+05	Malignant neoplasm of kidney, except renal pelvis || id:finn-b-C3_KIDNEY_NOTRENALPELVIS	0.0123	1.12e-06	14287	CD40L receptor levels	GCST90274772	2	1	TRUE	0.00160703105839089	5.37827008587754e-05	1.47019734389639	0.00165745884937957	23.7161081366911
rs4278412	C	G	C	G	0.1978	0.283	0.0203	0.0399	FALSE	TRUE	FALSE	finn-b-C3_KIDNEY_NOTRENALPELVIS	0.1189	0.0173002	1e+05	Malignant neoplasm of kidney, except renal pelvis || id:finn-b-C3_KIDNEY_NOTRENALPELVIS	0.0413	1.67e-06	14725	CD40L receptor levels	GCST90274772	2	1	TRUE	0.00155437650588661	5.66491300257408e-05	5.01161503409829	0.00155553602125642	22.9378374733979
rs4664334	T	C	T	C	0.0541	-0.029	0.5003	0.4845	FALSE	FALSE	FALSE	finn-b-C3_KIDNEY_NOTRENALPELVIS	0.0465	0.5324	1e+05	Malignant neoplasm of kidney, except renal pelvis || id:finn-b-C3_KIDNEY_NOTRENALPELVIS	0.0118	4.55e-06	14288	CD40L receptor levels	GCST90274772	2	1	TRUE	0.00142459270540644	3.88952965279938e-06	1.41048258408248	0.00146920140356746	21.0198937087044
rs7250371	T	C	T	C	0.0686	-8e-04	0.3648	0.3115	FALSE	FALSE	FALSE	finn-b-C3_KIDNEY_NOTRENALPELVIS	0.0496	0.9866	1e+05	Malignant neoplasm of kidney, except renal pelvis || id:finn-b-C3_KIDNEY_NOTRENALPELVIS	0.0116	3.34e-09	14722	CD40L receptor levels	GCST90274772	2	1	TRUE	0.00236800141698867	2.60150883922593e-09	1.4074772893372	0.00237024825403491	34.9729488703924
rs73128569	A	T	A	T	-0.1788	-0.0281	0.9406	0.94428	FALSE	TRUE	FALSE	finn-b-C3_KIDNEY_NOTRENALPELVIS	0.1011	0.780899	1e+05	Malignant neoplasm of kidney, except renal pelvis || id:finn-b-C3_KIDNEY_NOTRENALPELVIS	0.0268	2.53e-11	14288	CD40L receptor levels	GCST90274772	2	1	TRUE	0.0030118599077927	7.7253591551447e-07	3.20346891978056	0.00310601658211702	44.5108041880151
rs75626299	C	G	C	G	0.1458	-0.1286	0.9638	0.96833	FALSE	TRUE	FALSE	finn-b-C3_KIDNEY_NOTRENALPELVIS	0.1322	0.3309	1e+05	Malignant neoplasm of kidney, except renal pelvis || id:finn-b-C3_KIDNEY_NOTRENALPELVIS	0.0316	3.95e-06	14728	CD40L receptor levels	GCST90274772	2	1	TRUE	0.00144275697764668	9.46288589118912e-06	3.8349435041471	0.00144353963379269	21.2882951450088
rs8024256	A	G	A	G	-0.0562	-0.0374	0.3092	0.2932	FALSE	FALSE	FALSE	finn-b-C3_KIDNEY_NOTRENALPELVIS	0.0506	0.4596	1e+05	Malignant neoplasm of kidney, except renal pelvis || id:finn-b-C3_KIDNEY_NOTRENALPELVIS	0.0121	3.41e-06	14736	CD40L receptor levels	GCST90274772	2	1	TRUE	0.00146199478719177	5.46321741425693e-06	1.46884231965177	0.00146199478719177	21.5725701796325
rs9526031	A	C	A	C	0.064	-0.032	0.4882	0.5934	FALSE	FALSE	FALSE	finn-b-C3_KIDNEY_NOTRENALPELVIS	0.0473	0.498901	1e+05	Malignant neoplasm of kidney, except renal pelvis || id:finn-b-C3_KIDNEY_NOTRENALPELVIS	0.012	9.64e-08	14288	CD40L receptor levels	GCST90274772	2	1	TRUE	0.00192681127786726	4.57703647462116e-06	1.43438906855846	0.00198711480245284	28.4444444444444
rs9993874	A	G	A	G	-0.0582	0.0668	0.4883	0.4858	FALSE	FALSE	FALSE	finn-b-C3_KIDNEY_NOTRENALPELVIS	0.0459	0.1458	1e+05	Malignant neoplasm of kidney, except renal pelvis || id:finn-b-C3_KIDNEY_NOTRENALPELVIS	0.0125	3.22e-06	12403	CD40L receptor levels	GCST90274772	2	1	TRUE	0.00146915211258777	2.1180052943622e-05	1.39210946049511	0.00174506136387495	21.678336
rs11622090	T	C	T	C	-0.0588	-0.0724	0.3206	0.2583	FALSE	FALSE	FALSE	finn-b-C3_KIDNEY_NOTRENALPELVIS	0.0528	0.1697	1e+05	Malignant neoplasm of kidney, except renal pelvis || id:finn-b-C3_KIDNEY_NOTRENALPELVIS	0.0128	4.35e-06	13236	T-cell surface glycoprotein CD5 levels	GCST90274773	2	1	TRUE	0.00143028279806444	1.88022493344205e-05	1.47261204667081	0.00159203137058437	21.1025390625
rs117276991	A	G	A	G	-0.1261	0.1356	0.0751	0.09627	FALSE	FALSE	FALSE	finn-b-C3_KIDNEY_NOTRENALPELVIS	0.0798	0.0892606	1e+05	Malignant neoplasm of kidney, except renal pelvis || id:finn-b-C3_KIDNEY_NOTRENALPELVIS	0.0256	8.4e-07	14287	T-cell surface glycoprotein CD5 levels	GCST90274773	2	1	TRUE	0.00164416127809084	2.88741855011793e-05	3.05992292713395	0.0016956373209915	24.2633209228516
rs117516652	A	G	A	G	0.2374	0.1369	0.9826	0.98312	FALSE	FALSE	FALSE	finn-b-C3_KIDNEY_NOTRENALPELVIS	0.1842	0.4574	1e+05	Malignant neoplasm of kidney, except renal pelvis || id:finn-b-C3_KIDNEY_NOTRENALPELVIS	0.0476	6.12e-07	14248	T-cell surface glycoprotein CD5 levels	GCST90274773	2	1	TRUE	0.00168548046175874	5.52374894448565e-06	5.68177335697228	0.00174299824088269	24.8741084669162
rs12416520	A	G	A	G	-0.0629	-0.1128	0.7492	0.7846	FALSE	FALSE	FALSE	finn-b-C3_KIDNEY_NOTRENALPELVIS	0.056	0.04385	1e+05	Malignant neoplasm of kidney, except renal pelvis || id:finn-b-C3_KIDNEY_NOTRENALPELVIS	0.0132	1.89e-06	14709	T-cell surface glycoprotein CD5 levels	GCST90274773	2	1	TRUE	0.00153883981782538	4.05726346678978e-05	1.6009047941711	0.00154155608612336	22.7066689623508
rs1259355	A	G	A	G	0.0569	-0.0296	0.4361	0.3733	FALSE	FALSE	FALSE	finn-b-C3_KIDNEY_NOTRENALPELVIS	0.0475	0.5336	1e+05	Malignant neoplasm of kidney, except renal pelvis || id:finn-b-C3_KIDNEY_NOTRENALPELVIS	0.0119	1.74e-06	14287	T-cell surface glycoprotein CD5 levels	GCST90274773	2	1	TRUE	0.00154940873365161	3.88332020419985e-06	1.42238604815992	0.00159792297503989	22.8628627921757
rs13010492	C	G	C	G	-0.0589	0.0018	0.4754	0.3655	FALSE	TRUE	TRUE	finn-b-C3_KIDNEY_NOTRENALPELVIS	0.0478	0.97	1e+05	Malignant neoplasm of kidney, except renal pelvis || id:finn-b-C3_KIDNEY_NOTRENALPELVIS	0.0122	1.38e-06	13421	T-cell surface glycoprotein CD5 levels	GCST90274773	2	1	FALSE	0.00157954938015591	1.41807074252447e-08	1.41335828437095	0.00173395201967867	23.3083176565439
rs138861398	A	C	A	C	-0.0803	0.1013	0.2321	0.2493	FALSE	FALSE	FALSE	finn-b-C3_KIDNEY_NOTRENALPELVIS	0.0536	0.05894	1e+05	Malignant neoplasm of kidney, except renal pelvis || id:finn-b-C3_KIDNEY_NOTRENALPELVIS	0.0151	1.05e-07	11967	T-cell surface glycoprotein CD5 levels	GCST90274773	2	1	TRUE	0.00191581329141215	3.57176177442544e-05	1.6518461399295	0.00235797517325226	28.2798561466602
rs17345759	A	C	A	C	-0.1134	-0.0565	0.9301	0.93501	FALSE	FALSE	FALSE	finn-b-C3_KIDNEY_NOTRENALPELVIS	0.0944	0.5496	1e+05	Malignant neoplasm of kidney, except renal pelvis || id:finn-b-C3_KIDNEY_NOTRENALPELVIS	0.0245	3.68e-06	14287	T-cell surface glycoprotein CD5 levels	GCST90274773	2	1	TRUE	0.00145201696409943	3.58228419736323e-06	2.92844186385866	0.00149748630114436	21.4236734693877
rs17769062	T	C	T	C	0.1638	0.0416	0.9589	0.97128	FALSE	FALSE	FALSE	finn-b-C3_KIDNEY_NOTRENALPELVIS	0.1393	0.765399	1e+05	Malignant neoplasm of kidney, except renal pelvis || id:finn-b-C3_KIDNEY_NOTRENALPELVIS	0.0334	9.38e-07	14287	T-cell surface glycoprotein CD5 levels	GCST90274773	2	1	TRUE	0.00162980362800511	8.91851869571526e-07	3.99224319399508	0.00168083091279693	24.0510954139625
rs192582121	A	T	A	T	-0.4169	-0.5243	0.9916	0.997216	FALSE	TRUE	FALSE	finn-b-C3_KIDNEY_NOTRENALPELVIS	0.4397	0.2331	1e+05	Malignant neoplasm of kidney, except renal pelvis || id:finn-b-C3_KIDNEY_NOTRENALPELVIS	0.0806	2.31e-07	11438	T-cell surface glycoprotein CD5 levels	GCST90274773	2	1	TRUE	0.00181265260049633	1.42183530944242e-05	8.62005601373912	0.0023340208043121	26.7543070273199
rs2237450	T	C	T	C	0.0623	-0.0843	0.6389	0.6469	FALSE	FALSE	FALSE	finn-b-C3_KIDNEY_NOTRENALPELVIS	0.0482	0.0804507	1e+05	Malignant neoplasm of kidney, except renal pelvis || id:finn-b-C3_KIDNEY_NOTRENALPELVIS	0.0124	5.06e-07	14287	T-cell surface glycoprotein CD5 levels	GCST90274773	2	1	TRUE	0.00171040154517438	3.05883798156014e-05	1.48215016783051	0.00176394779997221	25.2425208116545
rs3104373	T	C	T	C	0.0973	0.0225	0.1469	0.1363	FALSE	FALSE	FALSE	finn-b-C3_KIDNEY_NOTRENALPELVIS	0.0676	0.7391	1e+05	Malignant neoplasm of kidney, except renal pelvis || id:finn-b-C3_KIDNEY_NOTRENALPELVIS	0.0165	3.7e-09	14735	T-cell surface glycoprotein CD5 levels	GCST90274773	2	1	TRUE	0.00235473883975406	1.1078471612156e-06	2.00289883668647	0.00235473883975406	34.7742516069789
rs3184504	T	C	T	C	0.1427	0.0138	0.4764	0.4088	FALSE	FALSE	FALSE	finn-b-C3_KIDNEY_NOTRENALPELVIS	0.0468	0.767901	1e+05	Malignant neoplasm of kidney, except renal pelvis || id:finn-b-C3_KIDNEY_NOTRENALPELVIS	0.0128	7.29e-29	11784	T-cell surface glycoprotein CD5 levels	GCST90274773	2	1	TRUE	0.00836543395716639	8.69510388283053e-07	1.38949291469946	0.0104388254554456	124.287658691406
rs4073745	A	G	A	G	-0.0683	0.0582	0.7003	0.7035	FALSE	FALSE	FALSE	finn-b-C3_KIDNEY_NOTRENALPELVIS	0.0507	0.2503	1e+05	Malignant neoplasm of kidney, except renal pelvis || id:finn-b-C3_KIDNEY_NOTRENALPELVIS	0.0131	1.85e-07	14287	T-cell surface glycoprotein CD5 levels	GCST90274773	2	1	TRUE	0.00184164989001834	1.31774996592411e-05	1.56581993536933	0.00189929722065722	27.1830895635452
rs4893	A	G	A	G	0.1471	0.1075	0.9627	0.96158	FALSE	FALSE	FALSE	finn-b-C3_KIDNEY_NOTRENALPELVIS	0.1204	0.3719	1e+05	Malignant neoplasm of kidney, except renal pelvis || id:finn-b-C3_KIDNEY_NOTRENALPELVIS	0.0313	2.61e-06	14735	T-cell surface glycoprotein CD5 levels	GCST90274773	2	1	TRUE	0.00149690726403813	7.97203466363122e-06	3.79943839929008	0.00149690726403813	22.0869969071849
rs4939490	C	G	C	G	0.1083	0.0263	0.6328	0.7156	FALSE	TRUE	FALSE	finn-b-C3_KIDNEY_NOTRENALPELVIS	0.0509	0.6051	1e+05	Malignant neoplasm of kidney, except renal pelvis || id:finn-b-C3_KIDNEY_NOTRENALPELVIS	0.012	1.8e-19	14735	T-cell surface glycoprotein CD5 levels	GCST90274773	2	1	TRUE	0.00549805234508991	2.66982907795505e-06	1.45665369940834	0.00549805234508991	81.450625
rs527506034	A	G	A	G	0.0832	-0.0153	0.8464	0.8744	FALSE	FALSE	FALSE	finn-b-C3_KIDNEY_NOTRENALPELVIS	0.0745	0.8376	1e+05	Malignant neoplasm of kidney, except renal pelvis || id:finn-b-C3_KIDNEY_NOTRENALPELVIS	0.016	1.99e-07	14730	T-cell surface glycoprotein CD5 levels	GCST90274773	2	1	TRUE	0.00183197335508576	4.2177304294187e-07	1.94187538220144	0.00183259415087997	27.04
rs563284470	A	G	A	G	0.1833	-0.2004	0.9694	0.97624	FALSE	FALSE	FALSE	finn-b-C3_KIDNEY_NOTRENALPELVIS	0.1512	0.1849	1e+05	Malignant neoplasm of kidney, except renal pelvis || id:finn-b-C3_KIDNEY_NOTRENALPELVIS	0.0391	2.76e-06	11720	T-cell surface glycoprotein CD5 levels	GCST90274773	2	1	TRUE	0.00148947381872957	1.75668101918542e-05	4.23292489893218	0.00187199275426616	21.9771521641015
rs60562286	A	T	A	T	-0.1681	-0.073	0.0327	0.0171	FALSE	TRUE	FALSE	finn-b-C3_KIDNEY_NOTRENALPELVIS	0.1781	0.681999	1e+05	Malignant neoplasm of kidney, except renal pelvis || id:finn-b-C3_KIDNEY_NOTRENALPELVIS	0.0352	1.79e-06	14726	T-cell surface glycoprotein CD5 levels	GCST90274773	2	1	TRUE	0.00154556459875257	1.68006404520462e-06	4.27154574363895	0.00154650785937051	22.8060514591942
rs61747728	T	C	T	C	0.1841	0.0998	0.0399	0.06364	FALSE	FALSE	FALSE	finn-b-C3_KIDNEY_NOTRENALPELVIS	0.0961	0.2988	1e+05	Malignant neoplasm of kidney, except renal pelvis || id:finn-b-C3_KIDNEY_NOTRENALPELVIS	0.0313	4.06e-09	14287	T-cell surface glycoprotein CD5 levels	GCST90274773	2	1	TRUE	0.00234265920874292	1.07849543042978e-05	3.74123389137862	0.00241595117635898	34.5954434566036
rs61768480	A	G	A	G	0.0695	-0.0138	0.2776	0.3208	FALSE	FALSE	FALSE	finn-b-C3_KIDNEY_NOTRENALPELVIS	0.0511	0.7867	1e+05	Malignant neoplasm of kidney, except renal pelvis || id:finn-b-C3_KIDNEY_NOTRENALPELVIS	0.0147	2.27e-06	13670	T-cell surface glycoprotein CD5 levels	GCST90274773	2	1	TRUE	0.00151490478444331	7.29331114615761e-07	1.71870599580033	0.00163275226439948	22.3529547873571
rs674379	C	G	C	G	0.1193	-0.117	0.6395	0.6718	FALSE	TRUE	FALSE	finn-b-C3_KIDNEY_NOTRENALPELVIS	0.049	0.01692	1e+05	Malignant neoplasm of kidney, except renal pelvis || id:finn-b-C3_KIDNEY_NOTRENALPELVIS	0.0126	2.85e-21	12835	T-cell surface glycoprotein CD5 levels	GCST90274773	2	1	TRUE	0.00604803097369135	5.70116340591758e-05	1.42747490345715	0.00693726505314095	89.647833207357
rs7242462	A	G	A	G	-0.1199	-0.0854	0.8853	0.8597	FALSE	FALSE	FALSE	finn-b-C3_KIDNEY_NOTRENALPELVIS	0.0662	0.1974	1e+05	Malignant neoplasm of kidney, except renal pelvis || id:finn-b-C3_KIDNEY_NOTRENALPELVIS	0.0187	1.44e-10	14287	T-cell surface glycoprotein CD5 levels	GCST90274773	2	1	TRUE	0.00278261936736806	1.66418353522739e-05	2.23517807567988	0.00286963624866735	41.1107266435986
rs72821405	T	C	T	C	-0.1014	0.0506	0.0833	0.08919	FALSE	FALSE	FALSE	finn-b-C3_KIDNEY_NOTRENALPELVIS	0.0824	0.539299	1e+05	Malignant neoplasm of kidney, except renal pelvis || id:finn-b-C3_KIDNEY_NOTRENALPELVIS	0.0217	2.97e-06	14727	T-cell surface glycoprotein CD5 levels	GCST90274773	2	1	TRUE	0.00147986493648222	3.77097504621281e-06	2.63340027910684	0.00148066774734712	21.835163201597
rs10792322	T	C	T	C	-0.0662	-0.0179	0.3002	0.2882	FALSE	FALSE	FALSE	finn-b-C3_KIDNEY_NOTRENALPELVIS	0.051	0.7256	1e+05	Malignant neoplasm of kidney, except renal pelvis || id:finn-b-C3_KIDNEY_NOTRENALPELVIS	0.0126	1.49e-07	14734	T-cell surface glycoprotein CD6 isoform levels	GCST90274774	2	1	TRUE	0.00187012550926572	1.23189547715741e-06	1.52943448372266	0.00187025221493385	27.6041824137062
rs115830154	A	G	A	G	-0.0831	-0.0332	0.8277	0.8246	FALSE	FALSE	FALSE	finn-b-C3_KIDNEY_NOTRENALPELVIS	0.0607	0.5847	1e+05	Malignant neoplasm of kidney, except renal pelvis || id:finn-b-C3_KIDNEY_NOTRENALPELVIS	0.0169	8.78e-07	12404	T-cell surface glycoprotein CD6 isoform levels	GCST90274774	2	1	TRUE	0.00163842025786035	2.99161823669943e-06	1.88220786312246	0.00194576797810466	24.1784601379504
rs12074680	A	G	A	G	-0.1855	-0.0195	0.0301	0.0226	FALSE	FALSE	FALSE	finn-b-C3_KIDNEY_NOTRENALPELVIS	0.1537	0.8992	1e+05	Malignant neoplasm of kidney, except renal pelvis || id:finn-b-C3_KIDNEY_NOTRENALPELVIS	0.0392	2.22e-06	12404	T-cell surface glycoprotein CD6 isoform levels	GCST90274774	2	1	TRUE	0.00151762652158942	1.60964499595164e-07	4.36583125647339	0.0018023557129235	22.3931760204082
rs143374617	T	C	T	C	0.1766	0.3023	0.0397	0.03707	FALSE	FALSE	FALSE	finn-b-C3_KIDNEY_NOTRENALPELVIS	0.1232	0.0141899	1e+05	Malignant neoplasm of kidney, except renal pelvis || id:finn-b-C3_KIDNEY_NOTRENALPELVIS	0.0329	7.97e-08	14733	T-cell surface glycoprotein CD6 isoform levels	GCST90274774	2	1	TRUE	0.0019518655589708	6.02056732001928e-05	3.99338785118601	0.00195213004274835	28.8130745281363
rs35086654	T	C	T	C	-0.2416	-0.3241	0.017	0.003009	FALSE	FALSE	FALSE	finn-b-C3_KIDNEY_NOTRENALPELVIS	0.4194	0.4397	1e+05	Malignant neoplasm of kidney, except renal pelvis || id:finn-b-C3_KIDNEY_NOTRENALPELVIS	0.0517	2.97e-06	13800	T-cell surface glycoprotein CD6 isoform levels	GCST90274774	2	1	TRUE	0.00148005661494659	5.9718281583544e-06	6.07337484435137	0.00158019186511507	21.8379955778203
rs35634144	C	G	C	G	0.1752	-0.1774	0.9711	0.990922	FALSE	TRUE	FALSE	finn-b-C3_KIDNEY_NOTRENALPELVIS	0.2418	0.4631	1e+05	Malignant neoplasm of kidney, except renal pelvis || id:finn-b-C3_KIDNEY_NOTRENALPELVIS	0.0376	3.17e-06	14237	T-cell surface glycoprotein CD6 isoform levels	GCST90274774	2	1	TRUE	0.00147150515454808	5.38271004863996e-06	4.48639065619569	0.00152290617785319	21.7116342236306
rs4939464	T	G	T	G	0.1195	0.0331	0.1471	0.1974	FALSE	FALSE	FALSE	finn-b-C3_KIDNEY_NOTRENALPELVIS	0.0581	0.568801	1e+05	Malignant neoplasm of kidney, except renal pelvis || id:finn-b-C3_KIDNEY_NOTRENALPELVIS	0.0175	8.58e-12	12836	T-cell surface glycoprotein CD6 isoform levels	GCST90274774	2	1	TRUE	0.00315497679486702	3.24571960778725e-06	1.9826812653576	0.00362011718149658	46.629387755102
rs4939488	T	C	T	C	0.5235	0.0174	0.5982	0.6713	FALSE	FALSE	FALSE	finn-b-C3_KIDNEY_NOTRENALPELVIS	0.0492	0.724201	1e+05	Malignant neoplasm of kidney, except renal pelvis || id:finn-b-C3_KIDNEY_NOTRENALPELVIS	0.0112	0	14731	T-cell surface glycoprotein CD6 isoform levels	GCST90274774	2	1	TRUE	0.129138368314276	1.25076705594925e-06	1.35935890772084	0.129168908800717	2184.72775829082
rs597808	A	G	A	G	0.116	0.0179	0.4779	0.4147	FALSE	FALSE	FALSE	finn-b-C3_KIDNEY_NOTRENALPELVIS	0.0467	0.701501	1e+05	Malignant neoplasm of kidney, except renal pelvis || id:finn-b-C3_KIDNEY_NOTRENALPELVIS	0.0134	4.86e-18	11335	T-cell surface glycoprotein CD6 isoform levels	GCST90274774	2	1	TRUE	0.0050607137468798	1.46919806855457e-06	1.42664382380467	0.00656899908508528	74.9387391401203
rs60988380	T	C	T	C	0.0955	-0.1114	0.1058	0.1101	FALSE	FALSE	FALSE	finn-b-C3_KIDNEY_NOTRENALPELVIS	0.0738	0.1312	1e+05	Malignant neoplasm of kidney, except renal pelvis || id:finn-b-C3_KIDNEY_NOTRENALPELVIS	0.0193	7.49e-07	14735	T-cell surface glycoprotein CD6 isoform levels	GCST90274774	2	1	TRUE	0.00165912759982762	2.27853890481525e-05	2.34278469988175	0.00165912759982762	24.4845499208032
rs72969761	A	T	A	T	-0.1796	8e-04	0.97	0.94568	FALSE	TRUE	FALSE	finn-b-C3_KIDNEY_NOTRENALPELVIS	0.1014	0.9941	1e+05	Malignant neoplasm of kidney, except renal pelvis || id:finn-b-C3_KIDNEY_NOTRENALPELVIS	0.0376	1.78e-06	14710	T-cell surface glycoprotein CD6 isoform levels	GCST90274774	2	1	TRUE	0.00154622876253633	6.22461865109008e-10	4.56030805976965	0.00154885290225898	22.8158669081032
rs74886615	A	T	A	T	0.0688	-0.0801	0.6149	0.6543	FALSE	TRUE	FALSE	finn-b-C3_KIDNEY_NOTRENALPELVIS	0.0485	0.0987893	1e+05	Malignant neoplasm of kidney, except renal pelvis || id:finn-b-C3_KIDNEY_NOTRENALPELVIS	0.0129	9.64e-08	12404	T-cell surface glycoprotein CD6 isoform levels	GCST90274774	2	1	TRUE	0.00192694180786283	2.72758563804827e-05	1.43671487776803	0.00228828861040099	28.4444444444444
rs7951625	T	C	T	C	0.0674	-0.0116	0.2912	0.3638	FALSE	FALSE	FALSE	finn-b-C3_KIDNEY_NOTRENALPELVIS	0.0482	0.8106	1e+05	Malignant neoplasm of kidney, except renal pelvis || id:finn-b-C3_KIDNEY_NOTRENALPELVIS	0.0134	4.91e-07	14287	T-cell surface glycoprotein CD6 isoform levels	GCST90274774	2	1	TRUE	0.00171424890135104	5.79202378207995e-07	1.60167840717168	0.00176791538913146	25.2993985297394
rs8051133	A	G	A	G	-0.1079	-0.1547	0.0691	0.0451	FALSE	FALSE	FALSE	finn-b-C3_KIDNEY_NOTRENALPELVIS	0.1121	0.1677	1e+05	Malignant neoplasm of kidney, except renal pelvis || id:finn-b-C3_KIDNEY_NOTRENALPELVIS	0.0236	4.83e-06	14729	T-cell surface glycoprotein CD6 isoform levels	GCST90274774	2	1	TRUE	0.00141681108160956	1.90445106178417e-05	2.86416896149651	0.00141738749346994	20.9034939672508
rs841332	A	G	A	G	-0.0721	-0.0185	0.8286	0.8042	FALSE	FALSE	FALSE	finn-b-C3_KIDNEY_NOTRENALPELVIS	0.0581	0.749899	1e+05	Malignant neoplasm of kidney, except renal pelvis || id:finn-b-C3_KIDNEY_NOTRENALPELVIS	0.0154	2.84e-06	14727	T-cell surface glycoprotein CD6 isoform levels	GCST90274774	2	1	TRUE	0.00148556700727772	1.01391007290309e-06	1.86886471420486	0.00148637290685028	21.9194214876033
rs9691968	A	C	A	C	0.0646	0.011	0.2505	0.2159	FALSE	FALSE	FALSE	finn-b-C3_KIDNEY_NOTRENALPELVIS	0.0563	0.8445	1e+05	Malignant neoplasm of kidney, except renal pelvis || id:finn-b-C3_KIDNEY_NOTRENALPELVIS	0.0134	1.43e-06	14735	T-cell surface glycoprotein CD6 isoform levels	GCST90274774	2	1	TRUE	0.00157499688333918	3.81748290387811e-07	1.62659663100598	0.00157499688333918	23.2410336377812
rs10044847	C	G	C	G	-0.0781	-0.0503	0.8283	0.821	FALSE	TRUE	FALSE	finn-b-C3_KIDNEY_NOTRENALPELVIS	0.0602	0.4032	1e+05	Malignant neoplasm of kidney, except renal pelvis || id:finn-b-C3_KIDNEY_NOTRENALPELVIS	0.0156	5.55e-07	14719	CUB domain-containing protein 1 levels	GCST90274775	2	1	TRUE	0.00169845054622641	6.98149837926606e-06	1.8926214201472	0.00170017871386597	25.0641436554898
rs10964983	C	G	C	G	-0.0616	-0.0286	0.5862	0.5872	FALSE	TRUE	FALSE	finn-b-C3_KIDNEY_NOTRENALPELVIS	0.0471	0.5434	1e+05	Malignant neoplasm of kidney, except renal pelvis || id:finn-b-C3_KIDNEY_NOTRENALPELVIS	0.0114	6.53e-08	14724	CUB domain-containing protein 1 levels	GCST90274775	2	1	TRUE	0.00197801745035753	3.68720544660501e-06	1.38330439166512	0.00197935837023591	29.1979070483225
rs111476793	A	G	A	G	0.0895	-0.0647	0.1339	0.1043	FALSE	FALSE	FALSE	finn-b-C3_KIDNEY_NOTRENALPELVIS	0.076	0.394	1e+05	Malignant neoplasm of kidney, except renal pelvis || id:finn-b-C3_KIDNEY_NOTRENALPELVIS	0.0182	8.76e-07	12790	CUB domain-containing protein 1 levels	GCST90274775	2	1	TRUE	0.00163881252093807	7.24747815836538e-06	2.05829045569375	0.00188747050810395	24.1826168337157
rs118116993	A	T	A	T	0.0957	0.0347	0.0969	0.1316	FALSE	TRUE	FALSE	finn-b-C3_KIDNEY_NOTRENALPELVIS	0.0686	0.6134	1e+05	Malignant neoplasm of kidney, except renal pelvis || id:finn-b-C3_KIDNEY_NOTRENALPELVIS	0.0197	1.19e-06	14286	CUB domain-containing protein 1 levels	GCST90274775	2	1	TRUE	0.00159931710612986	2.5586936593651e-06	2.35462390627463	0.00164939497520281	23.5988817026978
rs12290068	A	G	A	G	0.1221	-0.1034	0.3187	0.2978	FALSE	FALSE	FALSE	finn-b-C3_KIDNEY_NOTRENALPELVIS	0.0505	0.0406799	1e+05	Malignant neoplasm of kidney, except renal pelvis || id:finn-b-C3_KIDNEY_NOTRENALPELVIS	0.0122	1.4e-23	14726	CUB domain-containing protein 1 levels	GCST90274775	2	1	TRUE	0.00675316168305451	4.19226570254258e-05	1.48047892251123	0.00675680609048676	100.16400161247
rs12928188	A	T	A	T	-0.0658	0.0414	0.2312	0.1784	FALSE	TRUE	FALSE	finn-b-C3_KIDNEY_NOTRENALPELVIS	0.06	0.4907	1e+05	Malignant neoplasm of kidney, except renal pelvis || id:finn-b-C3_KIDNEY_NOTRENALPELVIS	0.0134	9.09e-07	14715	CUB domain-containing protein 1 levels	GCST90274775	2	1	TRUE	0.00163406840520941	4.76107255398465e-06	1.62549235618012	0.00163617514760585	24.1124972154154
rs146583535	A	G	A	G	0.4557	-0.04	0.0265	0.03395	FALSE	FALSE	FALSE	finn-b-C3_KIDNEY_NOTRENALPELVIS	0.1287	0.7561	1e+05	Malignant neoplasm of kidney, except renal pelvis || id:finn-b-C3_KIDNEY_NOTRENALPELVIS	0.0968	2.51e-06	8372	CUB domain-containing protein 1 levels	GCST90274775	2	1	TRUE	0.00150207907895582	9.6598671855749e-07	8.85706775857563	0.00264078769703948	22.161917944471
rs17078000	A	G	A	G	0.0609	0.0475	0.7179	0.7676	FALSE	FALSE	FALSE	finn-b-C3_KIDNEY_NOTRENALPELVIS	0.0548	0.3859	1e+05	Malignant neoplasm of kidney, except renal pelvis || id:finn-b-C3_KIDNEY_NOTRENALPELVIS	0.0128	1.96e-06	14286	CUB domain-containing protein 1 levels	GCST90274775	2	1	TRUE	0.00153421464201478	7.51331375422677e-06	1.52990791879773	0.00158225725120395	22.6367797851562
rs191929998	A	G	A	G	-0.1938	-0.2133	0.9581	0.97964	FALSE	FALSE	FALSE	finn-b-C3_KIDNEY_NOTRENALPELVIS	0.1676	0.2033	1e+05	Malignant neoplasm of kidney, except renal pelvis || id:finn-b-C3_KIDNEY_NOTRENALPELVIS	0.0409	2.15e-06	9844	CUB domain-containing protein 1 levels	GCST90274775	2	1	TRUE	0.00152173082000336	1.61970280368567e-05	4.05797260217464	0.00227608225076574	22.4523048044906
rs2276862	C	G	C	G	0.303	0.0215	0.8212	0.808	FALSE	TRUE	FALSE	finn-b-C3_KIDNEY_NOTRENALPELVIS	0.0586	0.714	1e+05	Malignant neoplasm of kidney, except renal pelvis || id:finn-b-C3_KIDNEY_NOTRENALPELVIS	0.0146	1.14e-95	14730	CUB domain-containing protein 1 levels	GCST90274775	2	1	TRUE	0.0284055282605258	1.3461386356273e-06	1.77196128625882	0.0284130237633261	430.70463501595
rs28535751	T	C	T	C	-0.0541	0.0548	0.6294	0.652	FALSE	FALSE	FALSE	finn-b-C3_KIDNEY_NOTRENALPELVIS	0.0484	0.2578	1e+05	Malignant neoplasm of kidney, except renal pelvis || id:finn-b-C3_KIDNEY_NOTRENALPELVIS	0.0118	4.55e-06	14733	CUB domain-containing protein 1 levels	GCST90274775	2	1	TRUE	0.00142478583097879	1.28195715949431e-05	1.43227892534939	0.00142488241340216	21.0198937087044
rs2990246	C	G	C	G	-0.0566	0.0762	0.4028	0.4995	FALSE	TRUE	TRUE	finn-b-C3_KIDNEY_NOTRENALPELVIS	0.0464	0.1002	1e+05	Malignant neoplasm of kidney, except renal pelvis || id:finn-b-C3_KIDNEY_NOTRENALPELVIS	0.012	2.4e-06	14286	CUB domain-containing protein 1 levels	GCST90274775	2	1	FALSE	0.00150783327188524	2.6969379514281e-05	1.43428867387287	0.00155505105782363	22.2469444444444
rs35478654	T	C	T	C	-0.148	-0.0257	0.0367	0.04142	FALSE	FALSE	FALSE	finn-b-C3_KIDNEY_NOTRENALPELVIS	0.1163	0.8254	1e+05	Malignant neoplasm of kidney, except renal pelvis || id:finn-b-C3_KIDNEY_NOTRENALPELVIS	0.0312	2.1e-06	14725	CUB domain-containing protein 1 levels	GCST90274775	2	1	TRUE	0.00152506971763195	4.8833212022401e-07	3.78601426304762	0.0015260005525259	22.5016436554898
rs4804148	T	C	T	C	-0.0619	-0.0025	0.7187	0.6997	FALSE	FALSE	FALSE	finn-b-C3_KIDNEY_NOTRENALPELVIS	0.0503	0.9607	1e+05	Malignant neoplasm of kidney, except renal pelvis || id:finn-b-C3_KIDNEY_NOTRENALPELVIS	0.0125	7.35e-07	14734	CUB domain-containing protein 1 levels	GCST90274775	2	1	TRUE	0.00166179425577481	2.47031720140475e-08	1.51729611480423	0.00166179425577481	24.522304
rs544425471	C	G	C	G	0.3879	0.1147	0.9894	0.97021	FALSE	TRUE	FALSE	finn-b-C3_KIDNEY_NOTRENALPELVIS	0.1388	0.4085	1e+05	Malignant neoplasm of kidney, except renal pelvis || id:finn-b-C3_KIDNEY_NOTRENALPELVIS	0.084	3.88e-06	8827	CUB domain-containing protein 1 levels	GCST90274775	2	1	TRUE	0.00144541011354144	6.82894513857395e-06	7.89197769890412	0.00241056094423302	21.3246045918367
rs573808300	A	G	A	G	-0.2998	0.7189	0.0121	0.00472	FALSE	FALSE	FALSE	finn-b-C3_KIDNEY_NOTRENALPELVIS	0.34	0.0344897	1e+05	Malignant neoplasm of kidney, except renal pelvis || id:finn-b-C3_KIDNEY_NOTRENALPELVIS	0.0599	5.59e-07	11718	CUB domain-containing protein 1 levels	GCST90274775	2	1	TRUE	0.00169750108400543	4.47062665329484e-05	6.48415770782914	0.00213354924171064	25.0501085559962
rs59872649	A	G	A	G	-0.1093	-0.0084	0.0652	0.0935	FALSE	FALSE	FALSE	finn-b-C3_KIDNEY_NOTRENALPELVIS	0.0796	0.9162	1e+05	Malignant neoplasm of kidney, except renal pelvis || id:finn-b-C3_KIDNEY_NOTRENALPELVIS	0.0232	2.46e-06	14734	CUB domain-containing protein 1 levels	GCST90274775	2	1	TRUE	0.00150434976048759	1.11363039080912e-07	2.81610158907664	0.00150434976048759	22.1954704221165
rs61782461	T	C	T	C	-0.2176	0.0361	0.9829	0.993469	FALSE	FALSE	FALSE	finn-b-C3_KIDNEY_NOTRENALPELVIS	0.2908	0.9012	1e+05	Malignant neoplasm of kidney, except renal pelvis || id:finn-b-C3_KIDNEY_NOTRENALPELVIS	0.0471	3.84e-06	14286	CUB domain-containing protein 1 levels	GCST90274775	2	1	TRUE	0.00144672337566689	1.54111205803988e-07	5.62958304495102	0.00149203036527527	21.3440076451152
rs6452820	A	G	A	G	-0.0738	-0.0664	0.8367	0.7969	FALSE	FALSE	FALSE	finn-b-C3_KIDNEY_NOTRENALPELVIS	0.0572	0.2459	1e+05	Malignant neoplasm of kidney, except renal pelvis || id:finn-b-C3_KIDNEY_NOTRENALPELVIS	0.0159	3.46e-06	14286	CUB domain-containing protein 1 levels	GCST90274775	2	1	TRUE	0.00146023290372173	1.34755634950209e-05	1.90043249288155	0.0015059623327256	21.5436098255607
rs672806	A	G	A	G	0.0816	-0.0549	0.4097	0.3956	FALSE	FALSE	FALSE	finn-b-C3_KIDNEY_NOTRENALPELVIS	0.0473	0.2463	1e+05	Malignant neoplasm of kidney, except renal pelvis || id:finn-b-C3_KIDNEY_NOTRENALPELVIS	0.0116	2e-12	14286	CUB domain-containing protein 1 levels	GCST90274775	2	1	TRUE	0.00334769823222613	1.34717880850919e-05	1.38647905141044	0.00345233216585397	49.4839476813317
rs6991332	T	C	T	C	-0.0579	0.0964	0.6455	0.6463	FALSE	FALSE	FALSE	finn-b-C3_KIDNEY_NOTRENALPELVIS	0.0482	0.0456804	1e+05	Malignant neoplasm of kidney, except renal pelvis || id:finn-b-C3_KIDNEY_NOTRENALPELVIS	0.0119	1.14e-06	14286	CUB domain-containing protein 1 levels	GCST90274775	2	1	TRUE	0.0016043686477649	3.99992000159997e-05	1.42233626825726	0.00165460442873859	23.673540004237
rs74811341	T	C	T	C	-0.1323	-0.0721	0.0513	0.05439	FALSE	FALSE	FALSE	finn-b-C3_KIDNEY_NOTRENALPELVIS	0.1033	0.4852	1e+05	Malignant neoplasm of kidney, except renal pelvis || id:finn-b-C3_KIDNEY_NOTRENALPELVIS	0.0277	1.79e-06	14734	CUB domain-containing protein 1 levels	GCST90274775	2	1	TRUE	0.00154606046563939	4.87165423401123e-06	3.36232819040617	0.00154606046563939	22.8118312502444
rs7506429	A	C	A	C	0.0737	0.0291	0.7965	0.8011	FALSE	FALSE	FALSE	finn-b-C3_KIDNEY_NOTRENALPELVIS	0.0583	0.6179	1e+05	Malignant neoplasm of kidney, except renal pelvis || id:finn-b-C3_KIDNEY_NOTRENALPELVIS	0.0144	3.09e-07	14286	CUB domain-containing protein 1 levels	GCST90274775	2	1	TRUE	0.00177491174023785	2.49147464816716e-06	1.72114640864745	0.00183047775368608	26.1944926697531
rs7618923	T	C	T	C	-0.1738	0.0641	0.1811	0.1882	FALSE	FALSE	FALSE	finn-b-C3_KIDNEY_NOTRENALPELVIS	0.0595	0.2806	1e+05	Malignant neoplasm of kidney, except renal pelvis || id:finn-b-C3_KIDNEY_NOTRENALPELVIS	0.0151	1.18e-30	14286	CUB domain-containing protein 1 levels	GCST90274775	2	1	TRUE	0.00891242668406946	1.16060856992834e-05	1.8048132479567	0.00918938524461893	132.478575501075
rs9272226	T	C	T	C	-0.0933	-0.0498	0.6505	0.6597	FALSE	FALSE	FALSE	finn-b-C3_KIDNEY_NOTRENALPELVIS	0.0494	0.3126	1e+05	Malignant neoplasm of kidney, except renal pelvis || id:finn-b-C3_KIDNEY_NOTRENALPELVIS	0.0118	2.64e-15	14733	CUB domain-containing protein 1 levels	GCST90274775	2	1	TRUE	0.00422569820375266	1.01626989353541e-05	1.43227892534939	0.00422598384902259	62.5171646078713
rs10042665	C	G	C	G	0.0583	0.0381	0.3043	0.328	FALSE	TRUE	FALSE	finn-b-C3_KIDNEY_NOTRENALPELVIS	0.0491	0.4387	1e+05	Malignant neoplasm of kidney, except renal pelvis || id:finn-b-C3_KIDNEY_NOTRENALPELVIS	0.0122	1.76e-06	14727	Macrophage colony-stimulating factor 1 levels	GCST90274776	2	1	TRUE	0.00154768675338118	6.02133843799698e-06	1.48052918917528	0.00154842135657134	22.8358640150497
rs115370595	A	G	A	G	-0.2277	0.0587	0.9815	0.990326	FALSE	FALSE	FALSE	finn-b-C3_KIDNEY_NOTRENALPELVIS	0.239	0.806	1e+05	Malignant neoplasm of kidney, except renal pelvis || id:finn-b-C3_KIDNEY_NOTRENALPELVIS	0.0496	4.42e-06	13799	Macrophage colony-stimulating factor 1 levels	GCST90274776	2	1	TRUE	0.00142849973771305	6.0323818500463e-07	5.82646958629323	0.00152515916948111	21.0747634300208
rs116443177	T	C	T	C	0.0827	-0.0827	0.1595	0.1746	FALSE	FALSE	FALSE	finn-b-C3_KIDNEY_NOTRENALPELVIS	0.0606	0.1724	1e+05	Malignant neoplasm of kidney, except renal pelvis || id:finn-b-C3_KIDNEY_NOTRENALPELVIS	0.0173	1.75e-06	12403	Macrophage colony-stimulating factor 1 levels	GCST90274776	2	1	TRUE	0.00154875942960941	1.86237172090574e-05	1.92667949332524	0.00183934227887583	22.8517157272211
rs11685487	T	C	T	C	0.0944	-0.0512	0.1197	0.1214	FALSE	FALSE	FALSE	finn-b-C3_KIDNEY_NOTRENALPELVIS	0.0719	0.4765	1e+05	Malignant neoplasm of kidney, except renal pelvis || id:finn-b-C3_KIDNEY_NOTRENALPELVIS	0.0196	1.46e-06	14286	Macrophage colony-stimulating factor 1 levels	GCST90274776	2	1	TRUE	0.00157212413006177	5.07094178557588e-06	2.34267150065902	0.0016213519145262	23.1970012494794
rs117591817	C	G	C	G	-0.1989	-0.0522	0.0348	0.02857	FALSE	TRUE	FALSE	finn-b-C3_KIDNEY_NOTRENALPELVIS	0.1389	0.707301	1e+05	Malignant neoplasm of kidney, except renal pelvis || id:finn-b-C3_KIDNEY_NOTRENALPELVIS	0.0435	4.82e-06	14286	Macrophage colony-stimulating factor 1 levels	GCST90274776	2	1	TRUE	0.00141714225819084	1.41235732641963e-06	5.19929644278916	0.00146152421279526	20.9069678953627
rs142421172	A	G	A	G	0.1439	0.1043	0.044	0.06633	FALSE	FALSE	FALSE	finn-b-C3_KIDNEY_NOTRENALPELVIS	0.0956	0.275	1e+05	Malignant neoplasm of kidney, except renal pelvis || id:finn-b-C3_KIDNEY_NOTRENALPELVIS	0.031	3.45e-06	12840	Macrophage colony-stimulating factor 1 levels	GCST90274776	2	1	TRUE	0.00146050059766539	1.19029976769932e-05	3.51272543760539	0.00167560833127642	21.5475650364204
rs1605333	C	G	C	G	-0.0601	0.0631	0.6484	0.6183	FALSE	TRUE	FALSE	finn-b-C3_KIDNEY_NOTRENALPELVIS	0.0475	0.1837	1e+05	Malignant neoplasm of kidney, except renal pelvis || id:finn-b-C3_KIDNEY_NOTRENALPELVIS	0.0124	1.25e-06	13237	Macrophage colony-stimulating factor 1 levels	GCST90274776	2	1	TRUE	0.00159203239884508	1.76470664538553e-05	1.42664680983066	0.00177178682651789	23.4912200832466
rs17610659	T	C	T	C	0.1684	0.0377	0.4821	0.5101	FALSE	FALSE	FALSE	finn-b-C3_KIDNEY_NOTRENALPELVIS	0.0461	0.4139	1e+05	Malignant neoplasm of kidney, except renal pelvis || id:finn-b-C3_KIDNEY_NOTRENALPELVIS	0.0118	3.31e-46	14286	Macrophage colony-stimulating factor 1 levels	GCST90274776	2	1	TRUE	0.0136362685151077	6.68785165137442e-06	1.41038386264166	0.0140579408516507	203.666762424591
rs17734417	T	C	T	C	-0.1225	0.0263	0.9466	0.95421	FALSE	FALSE	FALSE	finn-b-C3_KIDNEY_NOTRENALPELVIS	0.1106	0.8117	1e+05	Malignant neoplasm of kidney, except renal pelvis || id:finn-b-C3_KIDNEY_NOTRENALPELVIS	0.0265	3.79e-06	14723	Macrophage colony-stimulating factor 1 levels	GCST90274776	2	1	TRUE	0.00144840238140758	5.65470148801058e-07	3.21546680125919	0.00144948310502777	21.3688145247419
rs2523992	T	G	T	G	-0.075	0.0043	0.8323	0.8626	FALSE	FALSE	FALSE	finn-b-C3_KIDNEY_NOTRENALPELVIS	0.0699	0.9512	1e+05	Malignant neoplasm of kidney, except renal pelvis || id:finn-b-C3_KIDNEY_NOTRENALPELVIS	0.0152	8.05e-07	14734	Macrophage colony-stimulating factor 1 levels	GCST90274776	2	1	TRUE	0.00164989576706496	3.78434941959921e-08	1.84503207560194	0.00164989576706496	24.3464335180055
rs563284470	A	G	A	G	0.2087	-0.2004	0.9696	0.97624	FALSE	FALSE	FALSE	finn-b-C3_KIDNEY_NOTRENALPELVIS	0.1512	0.1849	1e+05	Malignant neoplasm of kidney, except renal pelvis || id:finn-b-C3_KIDNEY_NOTRENALPELVIS	0.0385	5.93e-08	11720	Macrophage colony-stimulating factor 1 levels	GCST90274776	2	1	TRUE	0.00199065654505216	1.75668101918542e-05	4.1679695296391	0.00250139479911858	29.3848473604318
rs7227917	A	G	A	G	-0.0872	-0.0856	0.8823	0.8596	FALSE	FALSE	FALSE	finn-b-C3_KIDNEY_NOTRENALPELVIS	0.0662	0.1961	1e+05	Malignant neoplasm of kidney, except renal pelvis || id:finn-b-C3_KIDNEY_NOTRENALPELVIS	0.0185	2.43e-06	14286	Macrophage colony-stimulating factor 1 levels	GCST90274776	2	1	TRUE	0.00150582096809279	1.67198730277012e-05	2.21119503888734	0.00155297583676421	22.2172096420745
rs72783071	T	C	T	C	-0.199	0.259	0.0231	0.01577	FALSE	FALSE	FALSE	finn-b-C3_KIDNEY_NOTRENALPELVIS	0.1863	0.1645	1e+05	Malignant neoplasm of kidney, except renal pelvis || id:finn-b-C3_KIDNEY_NOTRENALPELVIS	0.0414	1.53e-06	14247	Macrophage colony-stimulating factor 1 levels	GCST90274776	2	1	TRUE	0.00156589690958483	1.93274300645091e-05	4.94153701999692	0.00161934421715623	23.1049732782562
rs74849049	T	G	T	G	-0.0914	-0.1679	0.8992	0.8966	FALSE	FALSE	FALSE	finn-b-C3_KIDNEY_NOTRENALPELVIS	0.0764	0.0280001	1e+05	Malignant neoplasm of kidney, except renal pelvis || id:finn-b-C3_KIDNEY_NOTRENALPELVIS	0.02	4.88e-06	14286	Macrophage colony-stimulating factor 1 levels	GCST90274776	2	1	TRUE	0.00141564854206922	4.8295024012018e-05	2.39048112312145	0.00145998378497963	20.8849
rs7538029	A	C	A	C	0.0775	0.0215	0.2211	0.2762	FALSE	FALSE	FALSE	finn-b-C3_KIDNEY_NOTRENALPELVIS	0.0514	0.6762	1e+05	Malignant neoplasm of kidney, except renal pelvis || id:finn-b-C3_KIDNEY_NOTRENALPELVIS	0.0165	2.64e-06	11335	Macrophage colony-stimulating factor 1 levels	GCST90274776	2	1	TRUE	0.00149528482701966	1.74967992088898e-06	1.75668829050575	0.00194288021134655	22.0615243342516
rs75869070	A	G	A	G	0.1151	0.0031	0.936	0.96365	FALSE	FALSE	FALSE	finn-b-C3_KIDNEY_NOTRENALPELVIS	0.1224	0.9795	1e+05	Malignant neoplasm of kidney, except renal pelvis || id:finn-b-C3_KIDNEY_NOTRENALPELVIS	0.0239	1.47e-06	14715	Macrophage colony-stimulating factor 1 levels	GCST90274776	2	1	TRUE	0.00157184585486473	6.41459490887492e-09	2.89919905318693	0.00157387250255235	23.1928887799583
rs76421506	A	G	A	G	0.0778	-0.0653	0.853	0.8525	FALSE	FALSE	FALSE	finn-b-C3_KIDNEY_NOTRENALPELVIS	0.065	0.3155	1e+05	Malignant neoplasm of kidney, except renal pelvis || id:finn-b-C3_KIDNEY_NOTRENALPELVIS	0.0168	3.64e-06	14286	Macrophage colony-stimulating factor 1 levels	GCST90274776	2	1	TRUE	0.00145360754102632	1.00926207024898e-05	2.00800414342202	0.00149912979815329	21.4457199546485
rs11054069	T	C	T	C	0.1674	-0.0816	0.7421	0.7238	FALSE	FALSE	FALSE	finn-b-C3_KIDNEY_NOTRENALPELVIS	0.0515	0.1127	1e+05	Malignant neoplasm of kidney, except renal pelvis || id:finn-b-C3_KIDNEY_NOTRENALPELVIS	0.013	6.07e-38	14724	Cystatin D levels	GCST90274777	2	1	TRUE	0.0111286714823467	2.51051974966775e-05	1.57745237646022	0.0111376415062529	165.815147928994
rs117068418	T	C	T	C	0.1632	0.0839	0.961	0.9544	FALSE	FALSE	FALSE	finn-b-C3_KIDNEY_NOTRENALPELVIS	0.1112	0.4504	1e+05	Malignant neoplasm of kidney, except renal pelvis || id:finn-b-C3_KIDNEY_NOTRENALPELVIS	0.0311	1.54e-07	14716	Cystatin D levels	GCST90274777	2	1	TRUE	0.00186546861133324	5.6927296674398e-06	3.77272611780924	0.0018679995124028	27.5371842722883
rs12294339	T	C	T	C	0.0702	0.0683	0.3671	0.3256	FALSE	FALSE	FALSE	finn-b-C3_KIDNEY_NOTRENALPELVIS	0.0491	0.1641	1e+05	Malignant neoplasm of kidney, except renal pelvis || id:finn-b-C3_KIDNEY_NOTRENALPELVIS	0.0118	2.7e-09	14726	Cystatin D levels	GCST90274777	2	1	TRUE	0.00239633527064705	1.93498991322821e-05	1.43193862996987	0.0023979588708625	35.3924159724217
rs13127297	A	G	A	G	0.0545	-0.0291	0.4095	0.3559	FALSE	FALSE	FALSE	finn-b-C3_KIDNEY_NOTRENALPELVIS	0.048	0.544	1e+05	Malignant neoplasm of kidney, except renal pelvis || id:finn-b-C3_KIDNEY_NOTRENALPELVIS	0.0117	3.19e-06	14730	Cystatin D levels	GCST90274777	2	1	TRUE	0.0014704881215081	3.67545062529573e-06	1.41999637323481	0.00147108629841192	21.6980787493608
rs13397003	T	G	T	G	0.0701	0.0617	0.7748	0.8288	FALSE	FALSE	FALSE	finn-b-C3_KIDNEY_NOTRENALPELVIS	0.0618	0.3181	1e+05	Malignant neoplasm of kidney, except renal pelvis || id:finn-b-C3_KIDNEY_NOTRENALPELVIS	0.0141	6.64e-07	14732	Cystatin D levels	GCST90274777	2	1	TRUE	0.00167474697492627	9.96776372363037e-06	1.71139385297482	0.00167520099839867	24.7171168452291
rs1341946	A	G	A	G	0.1761	0.0074	0.9671	0.9812	FALSE	FALSE	FALSE	finn-b-C3_KIDNEY_NOTRENALPELVIS	0.1688	0.9648	1e+05	Malignant neoplasm of kidney, except renal pelvis || id:finn-b-C3_KIDNEY_NOTRENALPELVIS	0.0351	5.25e-07	13422	Cystatin D levels	GCST90274777	2	1	TRUE	0.00170546380823497	1.92188427123786e-08	4.06645278098738	0.00187213921945059	25.1712323763606
rs139918398	T	C	T	C	0.3373	-0.156	0.0111	0.004508	FALSE	FALSE	FALSE	finn-b-C3_KIDNEY_NOTRENALPELVIS	0.3454	0.6516	1e+05	Malignant neoplasm of kidney, except renal pelvis || id:finn-b-C3_KIDNEY_NOTRENALPELVIS	0.0676	6.05e-07	13457	Cystatin D levels	GCST90274777	2	1	TRUE	0.00168688470948652	2.03991621584741e-06	7.84189137389699	0.00184693976141672	24.8965569307797
rs140505821	A	G	A	G	0.3276	0.0066	0.0089	0.01411	FALSE	FALSE	FALSE	finn-b-C3_KIDNEY_NOTRENALPELVIS	0.1957	0.9732	1e+05	Malignant neoplasm of kidney, except renal pelvis || id:finn-b-C3_KIDNEY_NOTRENALPELVIS	0.0691	2.13e-06	13381	Cystatin D levels	GCST90274777	2	1	TRUE	0.00152317224091989	1.1374043917126e-08	7.99323042392749	0.00167717753746172	22.4766556156161
rs141192864	T	C	T	C	0.1016	-0.0678	0.0812	0.08789	FALSE	FALSE	FALSE	finn-b-C3_KIDNEY_NOTRENALPELVIS	0.0814	0.4052	1e+05	Malignant neoplasm of kidney, except renal pelvis || id:finn-b-C3_KIDNEY_NOTRENALPELVIS	0.0213	1.84e-06	14728	Cystatin D levels	GCST90274777	2	1	TRUE	0.00154183328538654	6.93771173754461e-06	2.58494609614978	0.00154266960468359	22.7524521148802
rs148880528	A	G	A	G	0.3669	0.0885	0.0208	0.0159	FALSE	FALSE	FALSE	finn-b-C3_KIDNEY_NOTRENALPELVIS	0.1837	0.6298	1e+05	Malignant neoplasm of kidney, except renal pelvis || id:finn-b-C3_KIDNEY_NOTRENALPELVIS	0.0548	2.15e-11	12448	Cystatin D levels	GCST90274777	2	1	TRUE	0.00303315327724952	2.32100409536301e-06	6.11406917854223	0.00358874939640323	44.8264458681869
rs150547	A	C	A	C	0.0548	0.0497	0.4071	0.3802	FALSE	FALSE	FALSE	finn-b-C3_KIDNEY_NOTRENALPELVIS	0.0475	0.2948	1e+05	Malignant neoplasm of kidney, except renal pelvis || id:finn-b-C3_KIDNEY_NOTRENALPELVIS	0.0119	4.12e-06	14288	Cystatin D levels	GCST90274777	2	1	TRUE	0.00143721554171837	1.09478664156536e-05	1.42243582632047	0.00148221891583275	21.2064119765553
rs1536565	A	G	A	G	-0.1244	0.0088	0.9481	0.91783	FALSE	FALSE	FALSE	finn-b-C3_KIDNEY_NOTRENALPELVIS	0.0841	0.9165	1e+05	Malignant neoplasm of kidney, except renal pelvis || id:finn-b-C3_KIDNEY_NOTRENALPELVIS	0.0264	2.45e-06	14735	Cystatin D levels	GCST90274777	2	1	TRUE	0.00150472887118109	1.09491899756609e-07	3.20463813869835	0.00150483085071742	22.2040863177227
rs17154027	A	G	A	G	-0.0558	0.0636	0.6302	0.6293	FALSE	FALSE	FALSE	finn-b-C3_KIDNEY_NOTRENALPELVIS	0.0492	0.1958	1e+05	Malignant neoplasm of kidney, except renal pelvis || id:finn-b-C3_KIDNEY_NOTRENALPELVIS	0.0121	4e-06	14288	Cystatin D levels	GCST90274777	2	1	TRUE	0.0014412874234503	1.67103464653278e-05	1.44634231079644	0.00148641811016033	21.266580151629
rs3889401	A	G	A	G	0.0885	-0.0905	0.8624	0.8179	FALSE	FALSE	FALSE	finn-b-C3_KIDNEY_NOTRENALPELVIS	0.0601	0.1323	1e+05	Malignant neoplasm of kidney, except renal pelvis || id:finn-b-C3_KIDNEY_NOTRENALPELVIS	0.0191	3.6e-06	11759	Cystatin D levels	GCST90274777	2	1	TRUE	0.00145501267718285	2.26749873083048e-05	2.07118342741535	0.00182276612584418	21.4693950275486
rs4507745	T	C	T	C	0.057	-0.0884	0.6482	0.6598	FALSE	FALSE	FALSE	finn-b-C3_KIDNEY_NOTRENALPELVIS	0.0487	0.0693506	1e+05	Malignant neoplasm of kidney, except renal pelvis || id:finn-b-C3_KIDNEY_NOTRENALPELVIS	0.0122	2.98e-06	13866	Cystatin D levels	GCST90274777	2	1	TRUE	0.00147933469151041	3.29489048230691e-05	1.43659856605803	0.00157202063768434	21.8288094598226
rs470841	T	C	T	C	0.0568	-0.0728	0.6369	0.6499	FALSE	FALSE	FALSE	finn-b-C3_KIDNEY_NOTRENALPELVIS	0.0484	0.1329	1e+05	Malignant neoplasm of kidney, except renal pelvis || id:finn-b-C3_KIDNEY_NOTRENALPELVIS	0.0119	1.81e-06	14736	Cystatin D levels	GCST90274777	2	1	TRUE	0.00154387121591984	2.26240783268158e-05	1.44456393420298	0.00154387121591984	22.7825718522703
rs4756151	A	C	A	C	-0.094	-0.1762	0.1273	0.1302	FALSE	FALSE	FALSE	finn-b-C3_KIDNEY_NOTRENALPELVIS	0.0686	0.0101801	1e+05	Malignant neoplasm of kidney, except renal pelvis || id:finn-b-C3_KIDNEY_NOTRENALPELVIS	0.0172	4.63e-08	14736	Cystatin D levels	GCST90274777	2	1	TRUE	0.00202301300468588	6.59695636600303e-05	2.08794114859591	0.00202301300468588	29.8674959437534
rs4766797	A	G	A	G	-0.0574	-0.0384	0.4935	0.4887	FALSE	FALSE	FALSE	finn-b-C3_KIDNEY_NOTRENALPELVIS	0.0462	0.4062	1e+05	Malignant neoplasm of kidney, except renal pelvis || id:finn-b-C3_KIDNEY_NOTRENALPELVIS	0.0117	9.3e-07	14288	Cystatin D levels	GCST90274777	2	1	TRUE	0.00163088198156566	6.90850670235963e-06	1.3985293418445	0.00168193939747879	24.0686682737965
rs516316	C	G	C	G	0.0845	-0.0282	0.4441	0.3749	FALSE	TRUE	TRUE	finn-b-C3_KIDNEY_NOTRENALPELVIS	0.0475	0.552699	1e+05	Malignant neoplasm of kidney, except renal pelvis || id:finn-b-C3_KIDNEY_NOTRENALPELVIS	0.0115	2.01e-13	14734	Cystatin D levels	GCST90274777	2	1	FALSE	0.00365097259348163	3.52466748855609e-06	1.39591242561989	0.00365146643561978	53.9905482041588
rs6036565	T	G	T	G	0.5303	-0.0307	0.4548	0.5357	FALSE	FALSE	FALSE	finn-b-C3_KIDNEY_NOTRENALPELVIS	0.0464	0.5086	1e+05	Malignant neoplasm of kidney, except renal pelvis || id:finn-b-C3_KIDNEY_NOTRENALPELVIS	0.0108	0	14708	Cystatin D levels	GCST90274777	2	1	TRUE	0.140623680409539	4.37771590805689e-06	1.30978666965273	0.140853712829064	2410.99185528121
rs60586299	T	C	T	C	-0.0654	0.0055	0.3077	0.2439	FALSE	FALSE	FALSE	finn-b-C3_KIDNEY_NOTRENALPELVIS	0.054	0.9182	1e+05	Malignant neoplasm of kidney, except renal pelvis || id:finn-b-C3_KIDNEY_NOTRENALPELVIS	0.0134	1.06e-06	14288	Cystatin D levels	GCST90274777	2	1	TRUE	0.00161407490099113	1.03740061295956e-07	1.60173445989028	0.00166460702118286	23.8202272220985
rs62436191	A	G	A	G	0.1194	-0.0303	0.0762	0.04513	FALSE	FALSE	FALSE	finn-b-C3_KIDNEY_NOTRENALPELVIS	0.1122	0.786901	1e+05	Malignant neoplasm of kidney, except renal pelvis || id:finn-b-C3_KIDNEY_NOTRENALPELVIS	0.0234	3.35e-07	14288	Cystatin D levels	GCST90274777	2	1	TRUE	0.00176396318666157	7.29302852834889e-07	2.79705868368899	0.00181917933471811	26.0361604207758
rs67020211	T	G	T	G	0.079	0.0118	0.4609	0.4059	FALSE	FALSE	FALSE	finn-b-C3_KIDNEY_NOTRENALPELVIS	0.0472	0.8026	1e+05	Malignant neoplasm of kidney, except renal pelvis || id:finn-b-C3_KIDNEY_NOTRENALPELVIS	0.0115	6.44e-12	14734	Cystatin D levels	GCST90274777	2	1	TRUE	0.00319263356460019	6.25012109609624e-07	1.39591242561989	0.00319306560903084	47.1909262759924
rs697699	A	C	A	C	0.1098	0.0019	0.0675	0.0683	FALSE	FALSE	FALSE	finn-b-C3_KIDNEY_NOTRENALPELVIS	0.0914	0.9838	1e+05	Malignant neoplasm of kidney, except renal pelvis || id:finn-b-C3_KIDNEY_NOTRENALPELVIS	0.0237	3.61e-06	14288	Cystatin D levels	GCST90274777	2	1	TRUE	0.001454638645178	4.32139031769783e-09	2.83291841040295	0.00150018676740661	21.4638679698766
rs7275493	T	C	T	C	-0.0572	-0.1266	0.6243	0.6772	FALSE	FALSE	FALSE	finn-b-C3_KIDNEY_NOTRENALPELVIS	0.0495	0.0105	1e+05	Malignant neoplasm of kidney, except renal pelvis || id:finn-b-C3_KIDNEY_NOTRENALPELVIS	0.0119	1.53e-06	14727	Cystatin D levels	GCST90274777	2	1	TRUE	0.00156565828206405	6.54089672094575e-05	1.44412273370375	0.00156661372175864	23.1045830096745
rs72980022	A	G	A	G	0.0607	-0.0261	0.2813	0.2954	FALSE	FALSE	FALSE	finn-b-C3_KIDNEY_NOTRENALPELVIS	0.0505	0.6056	1e+05	Malignant neoplasm of kidney, except renal pelvis || id:finn-b-C3_KIDNEY_NOTRENALPELVIS	0.0126	1.45e-06	14721	Cystatin D levels	GCST90274777	2	1	TRUE	0.00157265005887071	2.67119617602411e-06	1.5287596148512	0.00157425020933696	23.2079239103049
rs76147669	T	C	T	C	0.3629	0.1975	0.0238	0.02158	FALSE	FALSE	FALSE	finn-b-C3_KIDNEY_NOTRENALPELVIS	0.1612	0.2203	1e+05	Malignant neoplasm of kidney, except renal pelvis || id:finn-b-C3_KIDNEY_NOTRENALPELVIS	0.0408	5.86e-19	14288	Cystatin D levels	GCST90274777	2	1	TRUE	0.00534081142042051	1.50108847918555e-05	4.87692283309876	0.00550737351719466	79.1140486831988
rs77121303	A	G	A	G	-0.2516	-0.38	0.983	0.9917	FALSE	FALSE	FALSE	finn-b-C3_KIDNEY_NOTRENALPELVIS	0.2622	0.1473	1e+05	Malignant neoplasm of kidney, except renal pelvis || id:finn-b-C3_KIDNEY_NOTRENALPELVIS	0.0532	2.25e-06	13383	Cystatin D levels	GCST90274777	2	1	TRUE	0.00151571858531282	2.10039696704526e-05	6.1544375795031	0.00166872247773703	22.3664989541523
rs79359257	T	C	T	C	0.073	0.032	0.8152	0.8356	FALSE	FALSE	FALSE	finn-b-C3_KIDNEY_NOTRENALPELVIS	0.0625	0.608199	1e+05	Malignant neoplasm of kidney, except renal pelvis || id:finn-b-C3_KIDNEY_NOTRENALPELVIS	0.0156	2.88e-06	14288	Cystatin D levels	GCST90274777	2	1	TRUE	0.00148398971422752	2.62148555764405e-06	1.864705789126	0.00153045547813974	21.8976002629849
rs8117359	C	G	C	G	-0.1914	-0.1113	0.8718	0.92923	FALSE	TRUE	FALSE	finn-b-C3_KIDNEY_NOTRENALPELVIS	0.0892	0.2123	1e+05	Malignant neoplasm of kidney, except renal pelvis || id:finn-b-C3_KIDNEY_NOTRENALPELVIS	0.0171	4.41e-29	14724	Cystatin D levels	GCST90274777	2	1	TRUE	0.00843128551191531	1.55690654474017e-05	2.07495658749768	0.00843809991877496	125.282856263466
rs930735	A	G	A	G	0.0579	-0.012	0.547	0.506	FALSE	FALSE	FALSE	finn-b-C3_KIDNEY_NOTRENALPELVIS	0.046	0.7947	1e+05	Malignant neoplasm of kidney, except renal pelvis || id:finn-b-C3_KIDNEY_NOTRENALPELVIS	0.0114	3.8e-07	14734	Cystatin D levels	GCST90274777	2	1	TRUE	0.00174770077339595	6.80542448286997e-07	1.38377405670145	0.00174793762459082	25.7957063711911
rs9327707	T	C	T	C	0.059	0.0014	0.3955	0.4319	FALSE	FALSE	FALSE	finn-b-C3_KIDNEY_NOTRENALPELVIS	0.0465	0.9753	1e+05	Malignant neoplasm of kidney, except renal pelvis || id:finn-b-C3_KIDNEY_NOTRENALPELVIS	0.0118	5.73e-07	14710	Cystatin D levels	GCST90274777	2	1	TRUE	0.00169388169930212	9.06481296342526e-09	1.4311605081192	0.00169687096993145	25
rs9455923	A	G	A	G	0.0537	-0.0398	0.4261	0.4881	FALSE	FALSE	FALSE	finn-b-C3_KIDNEY_NOTRENALPELVIS	0.0461	0.387	1e+05	Malignant neoplasm of kidney, except renal pelvis || id:finn-b-C3_KIDNEY_NOTRENALPELVIS	0.0115	3.02e-06	14734	Cystatin D levels	GCST90274777	2	1	TRUE	0.00147771263966353	7.45366281119253e-06	1.39591242561989	0.00147791295580649	21.8048393194707
rs962720	T	C	T	C	0.0558	-0.0538	0.5837	0.5507	FALSE	FALSE	FALSE	finn-b-C3_KIDNEY_NOTRENALPELVIS	0.0463	0.2452	1e+05	Malignant neoplasm of kidney, except renal pelvis || id:finn-b-C3_KIDNEY_NOTRENALPELVIS	0.0119	2.74e-06	14287	Cystatin D levels	GCST90274777	2	1	TRUE	0.00149006837869253	1.35022265709663e-05	1.42238604815992	0.00153683159179339	21.9874302662241
rs10778675	A	C	A	C	0.0792	0.0536	0.1687	0.1519	FALSE	FALSE	FALSE	finn-b-C3_KIDNEY_NOTRENALPELVIS	0.0641	0.4032	1e+05	Malignant neoplasm of kidney, except renal pelvis || id:finn-b-C3_KIDNEY_NOTRENALPELVIS	0.0158	5.37e-07	14295	Fractalkine levels	GCST90274778	2	1	TRUE	0.00170164749005422	6.99228577468924e-06	1.88907485293728	0.00175489035410018	25.1267425092133
rs111472651	C	G	C	G	-0.1191	-0.0815	0.9355	0.95019	FALSE	TRUE	FALSE	finn-b-C3_KIDNEY_NOTRENALPELVIS	0.1075	0.4486	1e+05	Malignant neoplasm of kidney, except renal pelvis || id:finn-b-C3_KIDNEY_NOTRENALPELVIS	0.0248	1.57e-06	14728	Fractalkine levels	GCST90274778	2	1	TRUE	0.0015621195397127	5.74783746312167e-06	3.00970249692557	0.00156370823675248	23.0632316597294
rs114359340	A	G	A	G	-0.1881	-0.2232	0.9747	0.98769	FALSE	FALSE	FALSE	finn-b-C3_KIDNEY_NOTRENALPELVIS	0.2071	0.2812	1e+05	Malignant neoplasm of kidney, except renal pelvis || id:finn-b-C3_KIDNEY_NOTRENALPELVIS	0.0405	3.41e-06	13651	Fractalkine levels	GCST90274778	2	1	TRUE	0.00146118615761195	1.161533725546e-05	4.73191850627206	0.00157790515200969	21.5708641975309
rs11682107	A	G	A	G	-0.0675	0.027	0.5568	0.5446	FALSE	FALSE	FALSE	finn-b-C3_KIDNEY_NOTRENALPELVIS	0.0463	0.5593	1e+05	Malignant neoplasm of kidney, except renal pelvis || id:finn-b-C3_KIDNEY_NOTRENALPELVIS	0.0126	8.45e-08	12412	Fractalkine levels	GCST90274778	2	1	TRUE	0.00194309847692169	3.40073471960223e-06	1.40375536330231	0.00230723322743987	28.6989795918367
rs117698194	A	G	A	G	-0.1996	0.1207	0.0224	0.01268	FALSE	FALSE	FALSE	finn-b-C3_KIDNEY_NOTRENALPELVIS	0.2086	0.5628	1e+05	Malignant neoplasm of kidney, except renal pelvis || id:finn-b-C3_KIDNEY_NOTRENALPELVIS	0.0432	3.83e-06	13859	Fractalkine levels	GCST90274778	2	1	TRUE	0.00144609940209257	3.34805947297856e-06	5.08568777649592	0.00153821064529043	21.3478223593964
rs12331618	A	G	A	G	-0.0582	-0.0519	0.4914	0.4245	FALSE	FALSE	FALSE	finn-b-C3_KIDNEY_NOTRENALPELVIS	0.0465	0.2641	1e+05	Malignant neoplasm of kidney, except renal pelvis || id:finn-b-C3_KIDNEY_NOTRENALPELVIS	0.0114	3.3e-07	14729	Fractalkine levels	GCST90274778	2	1	TRUE	0.00176498946708911	1.24575341281898e-05	1.38353924411272	0.00176666436343754	26.0637119113573
rs13167439	T	C	T	C	-0.0903	0.1422	0.89	0.8811	FALSE	FALSE	FALSE	finn-b-C3_KIDNEY_NOTRENALPELVIS	0.0717	0.0471596	1e+05	Malignant neoplasm of kidney, except renal pelvis || id:finn-b-C3_KIDNEY_NOTRENALPELVIS	0.0193	2.89e-06	14295	Fractalkine levels	GCST90274778	2	1	TRUE	0.00148282355541165	3.93325845740367e-05	2.30754080137275	0.00152923012349948	21.8907621681119
rs1976172	C	G	C	G	-0.0569	0.0175	0.3525	0.3793	FALSE	TRUE	FALSE	finn-b-C3_KIDNEY_NOTRENALPELVIS	0.0476	0.7126	1e+05	Malignant neoplasm of kidney, except renal pelvis || id:finn-b-C3_KIDNEY_NOTRENALPELVIS	0.012	2.12e-06	14732	Fractalkine levels	GCST90274778	2	1	TRUE	0.00152290636053734	1.35166880501753e-06	1.45650540678708	0.00152404189612878	22.4834027777778
rs2442752	T	C	T	C	-0.0589	0.0949	0.6177	0.6543	FALSE	FALSE	FALSE	finn-b-C3_KIDNEY_NOTRENALPELVIS	0.05	0.0577298	1e+05	Malignant neoplasm of kidney, except renal pelvis || id:finn-b-C3_KIDNEY_NOTRENALPELVIS	0.0117	4.8e-07	14743	Fractalkine levels	GCST90274778	2	1	TRUE	0.00171627119044871	3.60234627585918e-05	1.42062284579687	0.00171627119044871	25.343049163562
rs2731674	T	G	T	G	-0.0681	0.0122	0.274	0.2602	FALSE	FALSE	FALSE	finn-b-C3_KIDNEY_NOTRENALPELVIS	0.0527	0.8167	1e+05	Malignant neoplasm of kidney, except renal pelvis || id:finn-b-C3_KIDNEY_NOTRENALPELVIS	0.0128	1.04e-07	14740	Fractalkine levels	GCST90274778	2	1	TRUE	0.00191652374353359	5.35928538576591e-07	1.55402754158348	0.00191691311453387	28.3057250976562
rs2736723	A	T	A	T	0.0597	0.0132	0.4243	0.3884	FALSE	TRUE	TRUE	finn-b-C3_KIDNEY_NOTRENALPELVIS	0.0473	0.779301	1e+05	Malignant neoplasm of kidney, except renal pelvis || id:finn-b-C3_KIDNEY_NOTRENALPELVIS	0.012	6.52e-07	14295	Fractalkine levels	GCST90274778	2	1	FALSE	0.00167621854307187	7.78814320746868e-07	1.43474039463591	0.00172866713831315	24.750625
rs35026817	T	G	T	G	0.0633	-0.0467	0.3327	0.3015	FALSE	FALSE	FALSE	finn-b-C3_KIDNEY_NOTRENALPELVIS	0.0503	0.3532	1e+05	Malignant neoplasm of kidney, except renal pelvis || id:finn-b-C3_KIDNEY_NOTRENALPELVIS	0.0122	2.12e-07	14740	Fractalkine levels	GCST90274778	2	1	TRUE	0.00182292333567114	8.61991003964593e-06	1.48118250057176	0.00182329372506135	26.9207874227358
rs3732378	A	G	A	G	0.0941	0.0236	0.1671	0.159	FALSE	FALSE	FALSE	finn-b-C3_KIDNEY_NOTRENALPELVIS	0.063	0.7077	1e+05	Malignant neoplasm of kidney, except renal pelvis || id:finn-b-C3_KIDNEY_NOTRENALPELVIS	0.0154	9.94e-10	14740	Fractalkine levels	GCST90274778	2	1	TRUE	0.00252645893387417	1.40330148103896e-06	1.86968938596763	0.0025269719087642	37.3368611907573
rs530057572	T	G	T	G	-0.2257	-0.0353	0.979	0.96953	FALSE	FALSE	FALSE	finn-b-C3_KIDNEY_NOTRENALPELVIS	0.1358	0.7948	1e+05	Malignant neoplasm of kidney, except renal pelvis || id:finn-b-C3_KIDNEY_NOTRENALPELVIS	0.0491	4.29e-06	12127	Fractalkine levels	GCST90274778	2	1	TRUE	0.00143136735288775	6.75706759426043e-07	5.40702255127533	0.00173965130716801	21.1300309854364
rs55896747	T	C	T	C	0.1129	-0.1038	0.9372	0.96103	FALSE	FALSE	FALSE	finn-b-C3_KIDNEY_NOTRENALPELVIS	0.1185	0.3811	1e+05	Malignant neoplasm of kidney, except renal pelvis || id:finn-b-C3_KIDNEY_NOTRENALPELVIS	0.0244	3.71e-06	14734	Fractalkine levels	GCST90274778	2	1	TRUE	0.00145027706995796	7.67296752267493e-06	2.96176201609785	0.00145116178027223	21.4095841171728
rs56397903	A	G	A	G	0.1968	0.1334	0.9744	0.95547	FALSE	FALSE	FALSE	finn-b-C3_KIDNEY_NOTRENALPELVIS	0.1122	0.2344	1e+05	Malignant neoplasm of kidney, except renal pelvis || id:finn-b-C3_KIDNEY_NOTRENALPELVIS	0.0424	3.46e-06	14743	Fractalkine levels	GCST90274778	2	1	TRUE	0.00145934267121974	1.41360636517091e-05	5.14824005656302	0.00145934267121974	21.5436098255607
rs571946532	A	C	A	C	-0.2404	0.005	0.981	0.98404	FALSE	FALSE	FALSE	finn-b-C3_KIDNEY_NOTRENALPELVIS	0.1895	0.979	1e+05	Malignant neoplasm of kidney, except renal pelvis || id:finn-b-C3_KIDNEY_NOTRENALPELVIS	0.0512	2.66e-06	11768	Fractalkine levels	GCST90274778	2	1	TRUE	0.00149332052024877	6.96193979043538e-09	5.55419714450252	0.001870196260555	22.0459594726562
rs635634	T	C	T	C	-0.1145	-0.0017	0.1884	0.2003	FALSE	FALSE	FALSE	finn-b-C3_KIDNEY_NOTRENALPELVIS	0.0578	0.9759	1e+05	Malignant neoplasm of kidney, except renal pelvis || id:finn-b-C3_KIDNEY_NOTRENALPELVIS	0.0166	5.29e-12	11792	Fractalkine levels	GCST90274778	2	1	TRUE	0.00321712857089646	8.6506919701483e-09	1.80261019635416	0.00401912940358161	47.5767527943098
rs671623	C	G	C	G	0.2041	0.0518	0.424	0.3896	FALSE	TRUE	TRUE	finn-b-C3_KIDNEY_NOTRENALPELVIS	0.0473	0.2737	1e+05	Malignant neoplasm of kidney, except renal pelvis || id:finn-b-C3_KIDNEY_NOTRENALPELVIS	0.0118	4.99e-67	14295	Fractalkine levels	GCST90274778	2	1	FALSE	0.0198915749744538	1.19933557302712e-05	1.41082805472531	0.0205022739949151	299.172723355358
rs712137	A	C	A	C	0.0563	0.1044	0.6601	0.7277	FALSE	FALSE	FALSE	finn-b-C3_KIDNEY_NOTRENALPELVIS	0.052	0.04454	1e+05	Malignant neoplasm of kidney, except renal pelvis || id:finn-b-C3_KIDNEY_NOTRENALPELVIS	0.012	2.71e-06	14737	Fractalkine levels	GCST90274778	2	1	TRUE	0.00149100579912629	4.03074654482121e-05	1.45675255276934	0.00149161202177859	22.0117361111111
rs73137770	C	G	C	G	0.2442	0.1567	0.9812	0.9878	FALSE	TRUE	FALSE	finn-b-C3_KIDNEY_NOTRENALPELVIS	0.2114	0.4586	1e+05	Malignant neoplasm of kidney, except renal pelvis || id:finn-b-C3_KIDNEY_NOTRENALPELVIS	0.0529	3.91e-06	13808	Fractalkine levels	GCST90274778	2	1	TRUE	0.00144352948532011	5.49457779469267e-06	6.21614392368774	0.00154114066821946	21.3098295103291
rs7763262	T	C	T	C	0.0811	0.0335	0.3484	0.3543	FALSE	FALSE	FALSE	finn-b-C3_KIDNEY_NOTRENALPELVIS	0.0555	0.5455	1e+05	Malignant neoplasm of kidney, except renal pelvis || id:finn-b-C3_KIDNEY_NOTRENALPELVIS	0.012	1.4e-11	14743	Fractalkine levels	GCST90274778	2	1	TRUE	0.00308893441087568	3.64343269710181e-06	1.45704907261218	0.00308893441087568	45.6750694444445
rs77915710	A	G	A	G	-0.1436	0.1006	0.0402	0.01168	FALSE	FALSE	FALSE	finn-b-C3_KIDNEY_NOTRENALPELVIS	0.2163	0.642	1e+05	Malignant neoplasm of kidney, except renal pelvis || id:finn-b-C3_KIDNEY_NOTRENALPELVIS	0.0304	2.32e-06	14742	Fractalkine levels	GCST90274778	2	1	TRUE	0.00151139464629658	2.16317008870668e-06	3.69106579730029	0.00151149702826251	22.3131925207756
rs8052631	A	G	A	G	-0.1511	0.0017	0.9463	0.9548	FALSE	FALSE	FALSE	finn-b-C3_KIDNEY_NOTRENALPELVIS	0.1107	0.9878	1e+05	Malignant neoplasm of kidney, except renal pelvis || id:finn-b-C3_KIDNEY_NOTRENALPELVIS	0.027	2.19e-08	14295	Fractalkine levels	GCST90274778	2	1	TRUE	0.00212008238027069	2.35836643902782e-09	3.22816588793079	0.00218638898356381	31.3185322359396
rs10734292	A	G	A	G	0.123	0.0625	0.067	0.0486	FALSE	FALSE	FALSE	finn-b-C3_KIDNEY_NOTRENALPELVIS	0.1075	0.5613	1e+05	Malignant neoplasm of kidney, except renal pelvis || id:finn-b-C3_KIDNEY_NOTRENALPELVIS	0.0267	4.09e-06	11776	C-X-C motif chemokine 1 levels	GCST90274779	2	1	TRUE	0.00143837254333178	3.38026169575009e-06	2.89741136879111	0.00179920884901645	21.2220679207171
rs11880837	A	G	A	G	0.0583	0.0105	0.3161	0.3597	FALSE	FALSE	FALSE	finn-b-C3_KIDNEY_NOTRENALPELVIS	0.048	0.8268	1e+05	Malignant neoplasm of kidney, except renal pelvis || id:finn-b-C3_KIDNEY_NOTRENALPELVIS	0.0127	4.42e-06	14288	C-X-C motif chemokine 1 levels	GCST90274779	2	1	TRUE	0.00142829440504898	4.78524966517657e-07	1.51806176422437	0.00147291901777797	21.0731601463203
rs1366946	T	C	T	C	-0.3134	0.0586	0.7638	0.7733	FALSE	FALSE	FALSE	finn-b-C3_KIDNEY_NOTRENALPELVIS	0.055	0.2862	1e+05	Malignant neoplasm of kidney, except renal pelvis || id:finn-b-C3_KIDNEY_NOTRENALPELVIS	0.0134	5.65e-121	14730	C-X-C motif chemokine 1 levels	GCST90274779	2	1	TRUE	0.0357985136617975	1.13520320574213e-05	1.62632063259371	0.0358102316685174	547.001336600579
rs188111670	A	G	A	G	0.0976	0.0112	0.3429	0.3813	FALSE	FALSE	FALSE	finn-b-C3_KIDNEY_NOTRENALPELVIS	0.0541	0.8355	1e+05	Malignant neoplasm of kidney, except renal pelvis || id:finn-b-C3_KIDNEY_NOTRENALPELVIS	0.0208	2.7e-06	7743	C-X-C motif chemokine 1 levels	GCST90274779	2	1	TRUE	0.00149222128025448	4.28597876479116e-07	1.8302818143663	0.00283623613704791	22.0177514792899
rs2122155	A	G	A	G	-0.0538	0.0125	0.5637	0.5377	FALSE	FALSE	FALSE	finn-b-C3_KIDNEY_NOTRENALPELVIS	0.0466	0.789	1e+05	Malignant neoplasm of kidney, except renal pelvis || id:finn-b-C3_KIDNEY_NOTRENALPELVIS	0.0117	4.26e-06	14717	C-X-C motif chemokine 1 levels	GCST90274779	2	1	TRUE	0.00143310760896593	7.19542691114715e-07	1.41936962416419	0.00143485813043732	21.1442764263277
rs2280441	A	G	A	G	-0.1443	-0.1957	0.0405	0.0235	FALSE	FALSE	FALSE	finn-b-C3_KIDNEY_NOTRENALPELVIS	0.1524	0.1994	1e+05	Malignant neoplasm of kidney, except renal pelvis || id:finn-b-C3_KIDNEY_NOTRENALPELVIS	0.0312	3.75e-06	14735	C-X-C motif chemokine 1 levels	GCST90274779	2	1	TRUE	0.00144978030903936	1.64897185027184e-05	3.78729961846168	0.00144978030903936	21.390625
rs2835916	C	G	T	G	-0.0564	-0.6186	0.3876	0.001297	TRUE	TRUE	FALSE	finn-b-C3_KIDNEY_NOTRENALPELVIS	0.6496	0.3409	1e+05	Malignant neoplasm of kidney, except renal pelvis || id:finn-b-C3_KIDNEY_NOTRENALPELVIS	0.012	2.6e-06	14735	C-X-C motif chemokine 1 levels	GCST90274779	2	1	FALSE	0.00149711048865171	9.06843921808706e-06	1.45665369940834	0.00149711048865171	22.09
rs62311721	T	C	T	C	-0.186	0.1082	0.9588	0.94114	FALSE	FALSE	FALSE	finn-b-C3_KIDNEY_NOTRENALPELVIS	0.1001	0.2795	1e+05	Malignant neoplasm of kidney, except renal pelvis || id:finn-b-C3_KIDNEY_NOTRENALPELVIS	0.0407	4.88e-06	14288	C-X-C motif chemokine 1 levels	GCST90274779	2	1	TRUE	0.00141556779074055	1.1683957760371e-05	4.86496959086077	0.00145979536347574	20.8851245706283
rs10481754	T	C	T	C	-0.0548	0.0226	0.4567	0.4505	FALSE	FALSE	FALSE	finn-b-C3_KIDNEY_NOTRENALPELVIS	0.0465	0.6265	1e+05	Malignant neoplasm of kidney, except renal pelvis || id:finn-b-C3_KIDNEY_NOTRENALPELVIS	0.0119	4.12e-06	14296	C-X-C motif chemokine 10 levels	GCST90274780	2	1	TRUE	0.00143643673229088	2.36221070115592e-06	1.42283398891086	0.00148139058329004	21.2064119765553
rs1077965	A	G	A	G	-0.0546	0.0801	0.5648	0.558	FALSE	FALSE	FALSE	finn-b-C3_KIDNEY_NOTRENALPELVIS	0.0463	0.0837202	1e+05	Malignant neoplasm of kidney, except renal pelvis || id:finn-b-C3_KIDNEY_NOTRENALPELVIS	0.0118	3.71e-06	14731	C-X-C motif chemokine 10 levels	GCST90274780	2	1	TRUE	0.00145022231429983	2.99294501130042e-05	1.43218170634874	0.0014515004407923	21.4102269462798
rs112202639	A	G	A	G	-0.1609	0.0412	0.9671	0.95597	FALSE	FALSE	FALSE	finn-b-C3_KIDNEY_NOTRENALPELVIS	0.1122	0.7133	1e+05	Malignant neoplasm of kidney, except renal pelvis || id:finn-b-C3_KIDNEY_NOTRENALPELVIS	0.0336	1.68e-06	14744	C-X-C motif chemokine 10 levels	GCST90274780	2	1	TRUE	0.00155310956837441	1.34839402249553e-06	4.07987576281435	0.00155310956837441	22.9315564767574
rs115140093	T	C	T	C	-0.5186	0.2387	0.9732	0.98161	FALSE	FALSE	FALSE	finn-b-C3_KIDNEY_NOTRENALPELVIS	0.1759	0.1747	1e+05	Malignant neoplasm of kidney, except renal pelvis || id:finn-b-C3_KIDNEY_NOTRENALPELVIS	0.042	5.02e-35	14744	C-X-C motif chemokine 10 levels	GCST90274780	2	1	TRUE	0.0102362662567424	1.84150900724036e-05	5.09984470351794	0.0102362662567424	152.463696145125
rs12155428	T	C	T	C	-0.1765	0.529	0.0284	0.006598	FALSE	FALSE	FALSE	finn-b-C3_KIDNEY_NOTRENALPELVIS	0.2828	0.0614299	1e+05	Malignant neoplasm of kidney, except renal pelvis || id:finn-b-C3_KIDNEY_NOTRENALPELVIS	0.0375	2.52e-06	14733	C-X-C motif chemokine 10 levels	GCST90274780	2	1	TRUE	0.00150043903937945	3.4990167662208e-05	4.55173387293238	0.0015015577717451	22.1527111111111
rs12174864	A	G	A	G	-0.0582	0.0465	0.6254	0.5985	FALSE	FALSE	FALSE	finn-b-C3_KIDNEY_NOTRENALPELVIS	0.0468	0.3207	1e+05	Malignant neoplasm of kidney, except renal pelvis || id:finn-b-C3_KIDNEY_NOTRENALPELVIS	0.0121	1.51e-06	14295	C-X-C motif chemokine 10 levels	GCST90274780	2	1	TRUE	0.00156688743365104	9.87230577034859e-06	1.44669656459121	0.00161603005788045	23.1353049655078
rs12476448	T	C	T	C	0.0536	0.0793	0.4864	0.4645	FALSE	FALSE	FALSE	finn-b-C3_KIDNEY_NOTRENALPELVIS	0.0462	0.0865406	1e+05	Malignant neoplasm of kidney, except renal pelvis || id:finn-b-C3_KIDNEY_NOTRENALPELVIS	0.0115	3.15e-06	14737	C-X-C motif chemokine 10 levels	GCST90274780	2	1	TRUE	0.0014714245225586	2.94617346881899e-05	1.39605452973729	0.00147212250754929	21.7237051039698
rs12629593	T	G	T	G	-0.0879	0.1314	0.1209	0.08238	FALSE	FALSE	FALSE	finn-b-C3_KIDNEY_NOTRENALPELVIS	0.0841	0.1181	1e+05	Malignant neoplasm of kidney, except renal pelvis || id:finn-b-C3_KIDNEY_NOTRENALPELVIS	0.0182	1.37e-06	14744	C-X-C motif chemokine 10 levels	GCST90274780	2	1	TRUE	0.00157976301659381	2.44116324733829e-05	2.20993270485777	0.00157976301659381	23.3257154932979
rs12646113	T	C	T	C	0.0977	-0.0759	0.246	0.2506	FALSE	FALSE	FALSE	finn-b-C3_KIDNEY_NOTRENALPELVIS	0.0533	0.1539	1e+05	Malignant neoplasm of kidney, except renal pelvis || id:finn-b-C3_KIDNEY_NOTRENALPELVIS	0.0136	6.78e-13	14743	C-X-C motif chemokine 10 levels	GCST90274780	2	1	TRUE	0.00348848792479506	2.02781818282837e-05	1.6513222822938	0.0034887237512352	51.6073205017301
rs143796249	C	G	C	G	-0.2858	-0.2311	0.012	0.03091	FALSE	TRUE	FALSE	finn-b-C3_KIDNEY_NOTRENALPELVIS	0.1366	0.0906505	1e+05	Malignant neoplasm of kidney, except renal pelvis || id:finn-b-C3_KIDNEY_NOTRENALPELVIS	0.062	4.03e-06	14296	C-X-C motif chemokine 10 levels	GCST90274780	2	1	TRUE	0.00143932583737385	2.86216553510548e-05	7.41308464810702	0.0014843699696465	21.2491259105099
rs150519056	T	C	T	C	-0.1841	-0.0855	0.9688	0.96666	FALSE	FALSE	FALSE	finn-b-C3_KIDNEY_NOTRENALPELVIS	0.1291	0.508	1e+05	Malignant neoplasm of kidney, except renal pelvis || id:finn-b-C3_KIDNEY_NOTRENALPELVIS	0.0376	9.77e-07	13661	C-X-C motif chemokine 10 levels	GCST90274780	2	1	TRUE	0.00162356545352438	4.38618076476838e-06	4.39469855166427	0.00175206978652029	23.9735245020371
rs1563171	A	G	A	G	0.0592	0.0083	0.7042	0.6932	FALSE	FALSE	FALSE	finn-b-C3_KIDNEY_NOTRENALPELVIS	0.05	0.8685	1e+05	Malignant neoplasm of kidney, except renal pelvis || id:finn-b-C3_KIDNEY_NOTRENALPELVIS	0.0127	3.14e-06	14740	C-X-C motif chemokine 10 levels	GCST90274780	2	1	TRUE	0.00147176988517697	2.75565435373896e-07	1.54188670141486	0.00147216874613275	21.7288114576229
rs2349689	A	G	A	G	-0.0789	0.0836	0.2555	0.2077	FALSE	FALSE	FALSE	finn-b-C3_KIDNEY_NOTRENALPELVIS	0.0607	0.1683	1e+05	Malignant neoplasm of kidney, except renal pelvis || id:finn-b-C3_KIDNEY_NOTRENALPELVIS	0.0164	1.5e-06	14296	C-X-C motif chemokine 10 levels	GCST90274780	2	1	TRUE	0.00156757590632047	1.89686149465816e-05	1.96088045530573	0.0016166271649462	23.1454863176681
rs2523495	T	C	T	C	0.1095	-0.0885	0.1048	0.09193	FALSE	FALSE	FALSE	finn-b-C3_KIDNEY_NOTRENALPELVIS	0.0856	0.3012	1e+05	Malignant neoplasm of kidney, except renal pelvis || id:finn-b-C3_KIDNEY_NOTRENALPELVIS	0.0196	2.31e-08	14743	C-X-C motif chemokine 10 levels	GCST90274780	2	1	TRUE	0.00211271627153732	1.06891471503867e-05	2.37984681859989	0.00211285929116959	31.2116045397751
rs3184504	T	C	T	C	0.1138	0.0138	0.4756	0.4088	FALSE	FALSE	FALSE	finn-b-C3_KIDNEY_NOTRENALPELVIS	0.0468	0.767901	1e+05	Malignant neoplasm of kidney, except renal pelvis || id:finn-b-C3_KIDNEY_NOTRENALPELVIS	0.0131	3.72e-18	11793	C-X-C motif chemokine 10 levels	GCST90274780	2	1	TRUE	0.0050929339197247	8.69510388283053e-07	1.42260209826922	0.00635946517389146	75.464366878387
rs4367871	T	C	T	C	-0.0567	0.0541	0.5587	0.5472	FALSE	FALSE	FALSE	finn-b-C3_KIDNEY_NOTRENALPELVIS	0.0464	0.2436	1e+05	Malignant neoplasm of kidney, except renal pelvis || id:finn-b-C3_KIDNEY_NOTRENALPELVIS	0.0119	1.89e-06	14296	C-X-C motif chemokine 10 levels	GCST90274780	2	1	TRUE	0.00153761460923708	1.35944409010357e-05	1.42283398891086	0.00158572983330381	22.7024221453287
rs4804148	T	C	T	C	-0.0629	-0.0025	0.7227	0.6997	FALSE	FALSE	FALSE	finn-b-C3_KIDNEY_NOTRENALPELVIS	0.0503	0.9607	1e+05	Malignant neoplasm of kidney, except renal pelvis || id:finn-b-C3_KIDNEY_NOTRENALPELVIS	0.013	1.31e-06	14744	C-X-C motif chemokine 10 levels	GCST90274780	2	1	TRUE	0.00158551025222906	2.47031720140475e-08	1.5785233606127	0.00158551025222906	23.4107100591716
rs55732300	A	G	A	G	0.1175	0.0781	0.929	0.96481	FALSE	FALSE	FALSE	finn-b-C3_KIDNEY_NOTRENALPELVIS	0.1268	0.5377	1e+05	Malignant neoplasm of kidney, except renal pelvis || id:finn-b-C3_KIDNEY_NOTRENALPELVIS	0.025	2.6e-06	14730	C-X-C motif chemokine 10 levels	GCST90274780	2	1	TRUE	0.00149619786928961	3.79376651529079e-06	3.03418028468975	0.00149761798063605	22.09
rs71534595	T	C	T	C	-0.2991	0.0939	0.9813	0.991521	FALSE	FALSE	FALSE	finn-b-C3_KIDNEY_NOTRENALPELVIS	0.2561	0.713899	1e+05	Malignant neoplasm of kidney, except renal pelvis || id:finn-b-C3_KIDNEY_NOTRENALPELVIS	0.0606	7.99e-07	11719	C-X-C motif chemokine 10 levels	GCST90274780	2	1	TRUE	0.00164973469709702	1.34437407748573e-06	6.56021240814655	0.00207476614262869	24.3605773943731
rs72651343	T	C	T	C	-0.6096	0.2556	0.9892	0.993014	FALSE	FALSE	FALSE	finn-b-C3_KIDNEY_NOTRENALPELVIS	0.2678	0.3398	1e+05	Malignant neoplasm of kidney, except renal pelvis || id:finn-b-C3_KIDNEY_NOTRENALPELVIS	0.0619	6.98e-23	14257	C-X-C motif chemokine 10 levels	GCST90274780	2	1	TRUE	0.00653588491319833	9.10972534354329e-06	7.39102589428558	0.00675766439194063	96.9859040977553
rs72682331	A	G	A	G	0.1089	-2e-04	0.0979	0.09848	FALSE	FALSE	FALSE	finn-b-C3_KIDNEY_NOTRENALPELVIS	0.0773	0.9978	1e+05	Malignant neoplasm of kidney, except renal pelvis || id:finn-b-C3_KIDNEY_NOTRENALPELVIS	0.0209	1.88e-07	14731	C-X-C motif chemokine 10 levels	GCST90274780	2	1	TRUE	0.00183826322106255	6.69436964788697e-11	2.53666081887193	0.00183988271005844	27.1495844875346
rs741344	A	G	A	G	-0.06	0.0035	0.7036	0.6187	FALSE	FALSE	FALSE	finn-b-C3_KIDNEY_NOTRENALPELVIS	0.0478	0.9417	1e+05	Malignant neoplasm of kidney, except renal pelvis || id:finn-b-C3_KIDNEY_NOTRENALPELVIS	0.013	3.92e-06	14296	C-X-C motif chemokine 10 levels	GCST90274780	2	1	TRUE	0.00144288692816587	5.36153268854677e-08	1.55435645847405	0.00148804233976471	21.301775147929
rs74956615	A	T	A	T	-0.1358	-0.1386	0.0495	0.03515	FALSE	TRUE	FALSE	finn-b-C3_KIDNEY_NOTRENALPELVIS	0.1241	0.264	1e+05	Malignant neoplasm of kidney, except renal pelvis || id:finn-b-C3_KIDNEY_NOTRENALPELVIS	0.0294	3.86e-06	13671	C-X-C motif chemokine 10 levels	GCST90274780	2	1	TRUE	0.00144517482253256	1.24734378177837e-05	3.43753771761126	0.00155844250491682	21.3356009070295
rs10733789	T	C	T	C	-0.0815	0.0568	0.6875	0.7016	FALSE	FALSE	FALSE	finn-b-C3_KIDNEY_NOTRENALPELVIS	0.0504	0.2602	1e+05	Malignant neoplasm of kidney, except renal pelvis || id:finn-b-C3_KIDNEY_NOTRENALPELVIS	0.0127	1.39e-10	14287	C-X-C motif chemokine 11 levels	GCST90274781	2	1	TRUE	0.00278724365451865	1.27010249303835e-05	1.51800863963286	0.00287459926664557	41.1820323640647
rs10898158	A	G	A	G	0.0609	0.0283	0.6028	0.712	FALSE	FALSE	FALSE	finn-b-C3_KIDNEY_NOTRENALPELVIS	0.051	0.579001	1e+05	Malignant neoplasm of kidney, except renal pelvis || id:finn-b-C3_KIDNEY_NOTRENALPELVIS	0.0121	4.83e-07	14288	C-X-C motif chemokine 11 levels	GCST90274781	2	1	TRUE	0.00171631560954249	3.07921396370384e-06	1.44634231079644	0.00177004292232745	25.3316713339253
rs111787182	A	C	A	C	-0.1445	0.0901	0.951	0.94133	FALSE	FALSE	FALSE	finn-b-C3_KIDNEY_NOTRENALPELVIS	0.0989	0.3627	1e+05	Malignant neoplasm of kidney, except renal pelvis || id:finn-b-C3_KIDNEY_NOTRENALPELVIS	0.0314	4.19e-06	13224	C-X-C motif chemokine 11 levels	GCST90274781	2	1	TRUE	0.00143526454694191	8.29969398990605e-06	3.61086347568002	0.00159913156309654	21.1775832690981
rs112884138	T	C	T	C	-0.0976	-0.0165	0.0892	0.04633	FALSE	FALSE	FALSE	finn-b-C3_KIDNEY_NOTRENALPELVIS	0.1095	0.8806	1e+05	Malignant neoplasm of kidney, except renal pelvis || id:finn-b-C3_KIDNEY_NOTRENALPELVIS	0.0209	3.01e-06	14728	C-X-C motif chemokine 11 levels	GCST90274781	2	1	TRUE	0.00147789670358828	2.2706397555472e-07	2.53640250748969	0.00147869839384502	21.8075593507475
rs116470923	T	C	T	C	-0.1975	-0.1618	0.0216	0.005542	FALSE	FALSE	FALSE	finn-b-C3_KIDNEY_NOTRENALPELVIS	0.3109	0.6027	1e+05	Malignant neoplasm of kidney, except renal pelvis || id:finn-b-C3_KIDNEY_NOTRENALPELVIS	0.0427	3.74e-06	14736	C-X-C motif chemokine 11 levels	GCST90274781	2	1	TRUE	0.00144986531015641	2.70846420396851e-06	5.18343529331659	0.00144986531015641	21.39333293113
rs12433317	A	G	A	G	0.0571	-0.069	0.4282	0.4281	FALSE	FALSE	FALSE	finn-b-C3_KIDNEY_NOTRENALPELVIS	0.0467	0.1391	1e+05	Malignant neoplasm of kidney, except renal pelvis || id:finn-b-C3_KIDNEY_NOTRENALPELVIS	0.012	1.95e-06	14288	C-X-C motif chemokine 11 levels	GCST90274781	2	1	TRUE	0.00153434206210376	2.18304971127794e-05	1.43438906855846	0.00158238192895483	22.6417361111111
rs2245786	A	G	A	G	-0.0599	-0.0029	0.6525	0.6607	FALSE	FALSE	FALSE	finn-b-C3_KIDNEY_NOTRENALPELVIS	0.049	0.9535	1e+05	Malignant neoplasm of kidney, except renal pelvis || id:finn-b-C3_KIDNEY_NOTRENALPELVIS	0.0131	4.82e-06	14721	C-X-C motif chemokine 11 levels	GCST90274781	2	1	TRUE	0.00141701533288858	3.50277713818185e-08	1.5894246789326	0.00141845735207168	20.907930773265
rs2894233	A	G	A	G	-0.2236	0.1408	0.9724	0.9814	FALSE	FALSE	FALSE	finn-b-C3_KIDNEY_NOTRENALPELVIS	0.177	0.4262	1e+05	Malignant neoplasm of kidney, except renal pelvis || id:finn-b-C3_KIDNEY_NOTRENALPELVIS	0.047	1.96e-06	11917	C-X-C motif chemokine 11 levels	GCST90274781	2	1	TRUE	0.00153377126580761	6.32797441616593e-06	5.1307555973755	0.00189596208618257	22.633300135808
rs3184504	T	C	T	C	0.1236	0.0138	0.4764	0.4088	FALSE	FALSE	FALSE	finn-b-C3_KIDNEY_NOTRENALPELVIS	0.0468	0.767901	1e+05	Malignant neoplasm of kidney, except renal pelvis || id:finn-b-C3_KIDNEY_NOTRENALPELVIS	0.0132	7.7e-21	11785	C-X-C motif chemokine 11 levels	GCST90274781	2	1	TRUE	0.00591550348133151	8.69510388283053e-07	1.43297536615254	0.00738607249476451	87.6776859504132
rs4748380	T	C	T	C	0.0901	-0.0031	0.1188	0.096	FALSE	FALSE	FALSE	finn-b-C3_KIDNEY_NOTRENALPELVIS	0.0792	0.9691	1e+05	Malignant neoplasm of kidney, except renal pelvis || id:finn-b-C3_KIDNEY_NOTRENALPELVIS	0.019	2.12e-06	14732	C-X-C motif chemokine 11 levels	GCST90274781	2	1	TRUE	0.00152391022808709	1.53208091913583e-08	2.30613356074621	0.00152432342219327	22.4875623268698
rs59148364	A	G	A	G	0.1821	-0.0533	0.0278	0.03716	FALSE	FALSE	FALSE	finn-b-C3_KIDNEY_NOTRENALPELVIS	0.1244	0.667999	1e+05	Malignant neoplasm of kidney, except renal pelvis || id:finn-b-C3_KIDNEY_NOTRENALPELVIS	0.0378	1.45e-06	14721	C-X-C motif chemokine 11 levels	GCST90274781	2	1	TRUE	0.00157265005887071	1.83578385483251e-06	4.58627884455361	0.00157425020933697	23.2079239103049
rs60141220	A	G	A	G	-0.0777	0.1331	0.1703	0.1558	FALSE	FALSE	FALSE	finn-b-C3_KIDNEY_NOTRENALPELVIS	0.0632	0.0352801	1e+05	Malignant neoplasm of kidney, except renal pelvis || id:finn-b-C3_KIDNEY_NOTRENALPELVIS	0.0165	2.49e-06	13221	C-X-C motif chemokine 11 levels	GCST90274781	2	1	TRUE	0.00150279705837014	4.43518130711938e-05	1.89721302177694	0.00167474082099425	22.1755371900826
rs62291421	C	G	C	G	0.2674	-0.3002	0.9763	0.994505	FALSE	TRUE	FALSE	finn-b-C3_KIDNEY_NOTRENALPELVIS	0.3284	0.3605	1e+05	Malignant neoplasm of kidney, except renal pelvis || id:finn-b-C3_KIDNEY_NOTRENALPELVIS	0.0518	2.44e-07	12305	C-X-C motif chemokine 11 levels	GCST90274781	2	1	TRUE	0.00180533526279849	8.35641761230932e-06	5.74606545385623	0.00216128784579065	26.6479181884587
rs6827617	A	G	A	G	-0.1724	-0.0955	0.6041	0.5587	FALSE	FALSE	FALSE	finn-b-C3_KIDNEY_NOTRENALPELVIS	0.0464	0.0397603	1e+05	Malignant neoplasm of kidney, except renal pelvis || id:finn-b-C3_KIDNEY_NOTRENALPELVIS	0.0118	2.42e-48	14718	C-X-C motif chemokine 11 levels	GCST90274781	2	1	TRUE	0.0142804927835122	4.23604993245452e-05	1.43154962191326	0.0142977103466961	213.4570525711
rs7009937	T	C	T	C	0.1175	-0.1795	0.9321	0.946	FALSE	FALSE	FALSE	finn-b-C3_KIDNEY_NOTRENALPELVIS	0.1022	0.0788497	1e+05	Malignant neoplasm of kidney, except renal pelvis || id:finn-b-C3_KIDNEY_NOTRENALPELVIS	0.025	2.6e-06	14288	C-X-C motif chemokine 11 levels	GCST90274781	2	1	TRUE	0.00149700903152529	3.08476726099071e-05	2.98831055949679	0.00154388181790861	22.09
rs7222922	T	C	T	C	-0.0882	-0.0045	0.1205	0.09488	FALSE	FALSE	FALSE	finn-b-C3_KIDNEY_NOTRENALPELVIS	0.0793	0.9543	1e+05	Malignant neoplasm of kidney, except renal pelvis || id:finn-b-C3_KIDNEY_NOTRENALPELVIS	0.0182	1.26e-06	14726	C-X-C motif chemokine 11 levels	GCST90274781	2	1	TRUE	0.00159140983514534	3.22023321274104e-08	2.2085833106315	0.00159248894104902	23.4852071005917
rs72747175	A	G	A	G	0.1535	-0.1644	0.9608	0.96583	FALSE	FALSE	FALSE	finn-b-C3_KIDNEY_NOTRENALPELVIS	0.1305	0.2076	1e+05	Malignant neoplasm of kidney, except renal pelvis || id:finn-b-C3_KIDNEY_NOTRENALPELVIS	0.0326	2.49e-06	14730	C-X-C motif chemokine 11 levels	GCST90274781	2	1	TRUE	0.00150247718408951	1.58702729659586e-05	3.95657109123544	0.00150308835417159	22.1708099665023
rs72925566	A	G	A	G	-0.0973	-0.0394	0.1651	0.1735	FALSE	FALSE	FALSE	finn-b-C3_KIDNEY_NOTRENALPELVIS	0.0616	0.5223	1e+05	Malignant neoplasm of kidney, except renal pelvis || id:finn-b-C3_KIDNEY_NOTRENALPELVIS	0.0185	1.44e-07	11337	C-X-C motif chemokine 11 levels	GCST90274781	2	1	TRUE	0.00187390240795496	4.0910795899014e-06	1.96979396130661	0.00243445717346287	27.6619138056976
rs7475335	A	C	A	C	-0.0646	-0.035	0.3172	0.3001	FALSE	FALSE	FALSE	finn-b-C3_KIDNEY_NOTRENALPELVIS	0.0503	0.4869	1e+05	Malignant neoplasm of kidney, except renal pelvis || id:finn-b-C3_KIDNEY_NOTRENALPELVIS	0.0124	1.89e-07	14735	C-X-C motif chemokine 11 levels	GCST90274781	2	1	TRUE	0.00183866134020187	4.8417983912365e-06	1.50520882272195	0.00183878590956559	27.1407388137357
rs75612655	T	C	T	C	0.5352	1.1633	0.0084	0.0007715	FALSE	FALSE	FALSE	finn-b-C3_KIDNEY_NOTRENALPELVIS	0.8453	0.1688	1e+05	Malignant neoplasm of kidney, except renal pelvis || id:finn-b-C3_KIDNEY_NOTRENALPELVIS	0.0705	3.16e-14	12935	C-X-C motif chemokine 11 levels	GCST90274781	2	1	TRUE	0.00389617019623369	1.89392239268337e-05	8.01811597259606	0.00443632892136946	57.6307107288366
rs7750544	T	C	T	C	-0.0773	-0.0863	0.165	0.1244	FALSE	FALSE	FALSE	finn-b-C3_KIDNEY_NOTRENALPELVIS	0.0696	0.2151	1e+05	Malignant neoplasm of kidney, except renal pelvis || id:finn-b-C3_KIDNEY_NOTRENALPELVIS	0.0164	2.44e-06	13644	C-X-C motif chemokine 11 levels	GCST90274781	2	1	TRUE	0.00150555380156902	1.53746458599484e-05	1.91564355765889	0.00162587279520343	22.2162775133849
rs78632565	T	C	T	C	0.1082	-0.0261	0.9152	0.90157	FALSE	FALSE	FALSE	finn-b-C3_KIDNEY_NOTRENALPELVIS	0.0774	0.7359	1e+05	Malignant neoplasm of kidney, except renal pelvis || id:finn-b-C3_KIDNEY_NOTRENALPELVIS	0.0214	4.28e-07	14722	C-X-C motif chemokine 11 levels	GCST90274781	2	1	TRUE	0.00173202218100461	1.13712258517737e-06	2.59655293032898	0.00173366662883391	25.5638920429732
rs10403201	A	G	A	G	-0.0601	-0.0444	0.2925	0.2464	FALSE	FALSE	FALSE	finn-b-C3_KIDNEY_NOTRENALPELVIS	0.0535	0.4065	1e+05	Malignant neoplasm of kidney, except renal pelvis || id:finn-b-C3_KIDNEY_NOTRENALPELVIS	0.0127	2.22e-06	14730	C-X-C motif chemokine 5 levels	GCST90274782	2	1	TRUE	0.00151771657333254	6.88753899868327e-06	1.5413635846224	0.00151823103976685	22.3945067890136
rs10760022	A	C	A	C	-0.0619	-0.0148	0.6443	0.6018	FALSE	FALSE	FALSE	finn-b-C3_KIDNEY_NOTRENALPELVIS	0.0472	0.754201	1e+05	Malignant neoplasm of kidney, except renal pelvis || id:finn-b-C3_KIDNEY_NOTRENALPELVIS	0.0121	3.13e-07	14734	C-X-C motif chemokine 5 levels	GCST90274782	2	1	TRUE	0.00177316279484713	9.8321318191744e-07	1.46874263913049	0.00177328294272084	26.1704118571136
rs10821552	A	C	A	C	-0.1132	0.0156	0.3353	0.3877	FALSE	FALSE	FALSE	finn-b-C3_KIDNEY_NOTRENALPELVIS	0.0476	0.743	1e+05	Malignant neoplasm of kidney, except renal pelvis || id:finn-b-C3_KIDNEY_NOTRENALPELVIS	0.0156	3.97e-13	9841	C-X-C motif chemokine 5 levels	GCST90274782	2	1	TRUE	0.00356125501812399	1.07409701777712e-06	1.54754830619273	0.00532322318175993	52.655489809336
rs11734099	A	G	A	G	0.0769	-0.049	0.1845	0.1859	FALSE	FALSE	FALSE	finn-b-C3_KIDNEY_NOTRENALPELVIS	0.0594	0.4099	1e+05	Malignant neoplasm of kidney, except renal pelvis || id:finn-b-C3_KIDNEY_NOTRENALPELVIS	0.0153	5e-07	14731	C-X-C motif chemokine 5 levels	GCST90274782	2	1	TRUE	0.00171172738351455	6.80495097423831e-06	1.85698136501151	0.00171219144667662	25.2621214062967
rs140828666	A	G	A	G	-0.1474	-0.1078	0.9544	0.9524	FALSE	FALSE	FALSE	finn-b-C3_KIDNEY_NOTRENALPELVIS	0.1084	0.3202	1e+05	Malignant neoplasm of kidney, except renal pelvis || id:finn-b-C3_KIDNEY_NOTRENALPELVIS	0.0322	4.7e-06	12401	C-X-C motif chemokine 5 levels	GCST90274782	2	1	TRUE	0.00142028262925907	9.8897052501902e-06	3.58578482901582	0.00168718695490998	20.9547856949963
rs146553494	A	G	A	G	0.1844	-0.0289	0.0265	0.0133	FALSE	FALSE	FALSE	finn-b-C3_KIDNEY_NOTRENALPELVIS	0.1999	0.8851	1e+05	Malignant neoplasm of kidney, except renal pelvis || id:finn-b-C3_KIDNEY_NOTRENALPELVIS	0.0377	1e-06	14733	C-X-C motif chemokine 5 levels	GCST90274782	2	1	TRUE	0.00162122496872111	2.09015595831603e-07	4.57600978692135	0.00162144472247063	23.9242941271662
rs2004100	T	C	T	C	0.0675	-0.0337	0.2492	0.2249	FALSE	FALSE	FALSE	finn-b-C3_KIDNEY_NOTRENALPELVIS	0.0556	0.5441	1e+05	Malignant neoplasm of kidney, except renal pelvis || id:finn-b-C3_KIDNEY_NOTRENALPELVIS	0.0147	4.39e-06	13224	C-X-C motif chemokine 5 levels	GCST90274782	2	1	TRUE	0.00142909334253373	3.67381522001847e-06	1.69043608574829	0.00159214900866749	21.0849645980841
rs2647400	C	G	C	G	0.0631	-0.0037	0.2784	0.3531	FALSE	TRUE	FALSE	finn-b-C3_KIDNEY_NOTRENALPELVIS	0.0481	0.9393	1e+05	Malignant neoplasm of kidney, except renal pelvis || id:finn-b-C3_KIDNEY_NOTRENALPELVIS	0.013	1.21e-06	14734	C-X-C motif chemokine 5 levels	GCST90274782	2	1	TRUE	0.00159656605391915	5.91727775873401e-08	1.5779879593964	0.00159667425490055	23.5598224852071
rs425535	T	C	T	C	0.5063	-0.0311	0.1127	0.1116	FALSE	FALSE	FALSE	finn-b-C3_KIDNEY_NOTRENALPELVIS	0.0732	0.6709	1e+05	Malignant neoplasm of kidney, except renal pelvis || id:finn-b-C3_KIDNEY_NOTRENALPELVIS	0.0181	3.52e-172	14731	C-X-C motif chemokine 5 levels	GCST90274782	2	1	TRUE	0.0504306101370307	1.80512182847369e-06	2.19682109194172	0.050443614878116	782.453801776502
rs4279906	T	C	T	C	0.2082	0.2766	0.0209	0.0405	FALSE	FALSE	FALSE	finn-b-C3_KIDNEY_NOTRENALPELVIS	0.118	0.01911	1e+05	Malignant neoplasm of kidney, except renal pelvis || id:finn-b-C3_KIDNEY_NOTRENALPELVIS	0.042	7.15e-07	14717	C-X-C motif chemokine 5 levels	GCST90274782	2	1	TRUE	0.0016651291417873	5.49446182268405e-05	5.09517300982018	0.00166716260123777	24.5732653061224
rs59312158	A	G	A	G	-0.19	-0.1475	0.0309	0.01764	FALSE	FALSE	FALSE	finn-b-C3_KIDNEY_NOTRENALPELVIS	0.1741	0.3969	1e+05	Malignant neoplasm of kidney, except renal pelvis || id:finn-b-C3_KIDNEY_NOTRENALPELVIS	0.0385	8.01e-07	13672	C-X-C motif chemokine 5 levels	GCST90274782	2	1	TRUE	0.0016503544256134	7.17781179991937e-06	4.50170212253099	0.00177846025984979	24.3548659133075
rs6993770	A	T	A	T	-0.1058	0.0872	0.7312	0.7772	FALSE	TRUE	FALSE	finn-b-C3_KIDNEY_NOTRENALPELVIS	0.0556	0.1169	1e+05	Malignant neoplasm of kidney, except renal pelvis || id:finn-b-C3_KIDNEY_NOTRENALPELVIS	0.0135	4.61e-15	14288	C-X-C motif chemokine 5 levels	GCST90274782	2	1	TRUE	0.00415150800441418	2.45969574710542e-05	1.61368770212826	0.0042808500176804	61.4191495198903
rs7090111	C	G	C	G	-0.1734	0.0255	0.5834	0.6153	FALSE	TRUE	FALSE	finn-b-C3_KIDNEY_NOTRENALPELVIS	0.0474	0.590999	1e+05	Malignant neoplasm of kidney, except renal pelvis || id:finn-b-C3_KIDNEY_NOTRENALPELVIS	0.0117	1.08e-49	14735	C-X-C motif chemokine 5 levels	GCST90274782	2	1	TRUE	0.0146895457001957	2.89421710933874e-06	1.42023735692313	0.0146895457001957	219.647600262985
rs7636889	A	G	A	G	-0.0768	0.0602	0.7593	0.7994	FALSE	FALSE	FALSE	finn-b-C3_KIDNEY_NOTRENALPELVIS	0.0575	0.2951	1e+05	Malignant neoplasm of kidney, except renal pelvis || id:finn-b-C3_KIDNEY_NOTRENALPELVIS	0.0137	2.07e-08	14733	C-X-C motif chemokine 5 levels	GCST90274782	2	1	TRUE	0.0021284563829317	1.09612786611503e-05	1.66290010824463	0.00212874474427072	31.4254355586339
rs79649467	T	G	T	G	-0.1721	-0.0388	0.0605	0.09282	FALSE	FALSE	FALSE	finn-b-C3_KIDNEY_NOTRENALPELVIS	0.0814	0.6337	1e+05	Malignant neoplasm of kidney, except renal pelvis || id:finn-b-C3_KIDNEY_NOTRENALPELVIS	0.0276	4.5e-10	14288	C-X-C motif chemokine 5 levels	GCST90274782	2	1	TRUE	0.0026321325747421	2.27207331294443e-06	3.29909485768445	0.00271426681485795	38.8815506196177
rs11547311	T	C	T	C	0.1285	-0.0916	0.0649	0.02535	FALSE	FALSE	FALSE	finn-b-C3_KIDNEY_NOTRENALPELVIS	0.1486	0.5377	1e+05	Malignant neoplasm of kidney, except renal pelvis || id:finn-b-C3_KIDNEY_NOTRENALPELVIS	0.0272	2.31e-06	13232	C-X-C motif chemokine 6 levels	GCST90274783	2	1	TRUE	0.00151176557923926	3.7997967261494e-06	3.12882771657373	0.00168413373955169	22.3186770112457
rs116381873	T	C	T	C	-0.264	-0.1341	0.9852	0.996551	FALSE	FALSE	FALSE	finn-b-C3_KIDNEY_NOTRENALPELVIS	0.3836	0.726599	1e+05	Malignant neoplasm of kidney, except renal pelvis || id:finn-b-C3_KIDNEY_NOTRENALPELVIS	0.0531	6.64e-07	13379	C-X-C motif chemokine 6 levels	GCST90274783	2	1	TRUE	0.00167403383868741	1.22210498029154e-06	6.14195100843372	0.00184441364393275	24.7183121069935
rs117109857	C	G	C	G	0.1897	0.0089	0.0242	0.008494	FALSE	TRUE	FALSE	finn-b-C3_KIDNEY_NOTRENALPELVIS	0.2517	0.9718	1e+05	Malignant neoplasm of kidney, except renal pelvis || id:finn-b-C3_KIDNEY_NOTRENALPELVIS	0.0415	4.85e-06	14743	C-X-C motif chemokine 6 levels	GCST90274783	2	1	TRUE	0.00141545596180162	1.25032312245399e-08	5.03896137611711	0.00141545596180162	20.894812019161
rs12075	A	G	A	G	0.0816	0.0053	0.5554	0.5307	FALSE	FALSE	FALSE	finn-b-C3_KIDNEY_NOTRENALPELVIS	0.0463	0.9092	1e+05	Malignant neoplasm of kidney, except renal pelvis || id:finn-b-C3_KIDNEY_NOTRENALPELVIS	0.0115	1.29e-12	14741	C-X-C motif chemokine 6 levels	GCST90274783	2	1	TRUE	0.00340390063304824	1.31038341039495e-07	1.39624397939615	0.00340436095091603	50.3482797731569
rs16850073	T	C	T	C	0.4978	0.0066	0.3722	0.3847	FALSE	FALSE	FALSE	finn-b-C3_KIDNEY_NOTRENALPELVIS	0.0475	0.8899	1e+05	Malignant neoplasm of kidney, except renal pelvis || id:finn-b-C3_KIDNEY_NOTRENALPELVIS	0.0118	0	14296	C-X-C motif chemokine 6 levels	GCST90274783	2	1	TRUE	0.107725231496914	1.93067535987742e-07	1.41087740076876	0.110721006653229	1779.69577707555
rs182381042	A	G	A	G	-0.3831	-0.5053	0.0074	0.001014	FALSE	FALSE	FALSE	finn-b-C3_KIDNEY_NOTRENALPELVIS	0.8032	0.5293	1e+05	Malignant neoplasm of kidney, except renal pelvis || id:finn-b-C3_KIDNEY_NOTRENALPELVIS	0.0799	1.63e-06	12935	C-X-C motif chemokine 6 levels	GCST90274783	2	1	TRUE	0.00155713768640717	3.95783936738349e-06	9.08719810227553	0.00177443524773948	22.9895645526871
rs184103539	T	C	T	C	-0.1603	-0.0607	0.039	0.07522	FALSE	FALSE	FALSE	finn-b-C3_KIDNEY_NOTRENALPELVIS	0.0886	0.4935	1e+05	Malignant neoplasm of kidney, except renal pelvis || id:finn-b-C3_KIDNEY_NOTRENALPELVIS	0.0351	4.95e-06	12841	C-X-C motif chemokine 6 levels	GCST90274783	2	1	TRUE	0.00141290127312703	4.69371359470257e-06	3.9774665818835	0.00162187235357889	20.8570466148814
rs191180456	T	C	T	C	-0.406	0.0418	0.0112	0.02415	FALSE	FALSE	FALSE	finn-b-C3_KIDNEY_NOTRENALPELVIS	0.1517	0.783201	1e+05	Malignant neoplasm of kidney, except renal pelvis || id:finn-b-C3_KIDNEY_NOTRENALPELVIS	0.0648	3.72e-10	13809	C-X-C motif chemokine 6 levels	GCST90274783	2	1	TRUE	0.00265595131383503	7.59258667149264e-07	7.61475826011568	0.00283510866812119	39.2556393842402
rs3184504	T	C	T	C	0.0679	0.0138	0.4766	0.4088	FALSE	FALSE	FALSE	finn-b-C3_KIDNEY_NOTRENALPELVIS	0.0468	0.767901	1e+05	Malignant neoplasm of kidney, except renal pelvis || id:finn-b-C3_KIDNEY_NOTRENALPELVIS	0.0131	2.18e-07	11793	C-X-C motif chemokine 6 levels	GCST90274783	2	1	TRUE	0.00181919488079734	8.69510388283053e-07	1.42260209826922	0.00227330606029419	26.8656255462968
rs34080302	T	G	T	G	0.0605	0.0301	0.715	0.6381	FALSE	FALSE	FALSE	finn-b-C3_KIDNEY_NOTRENALPELVIS	0.0481	0.5318	1e+05	Malignant neoplasm of kidney, except renal pelvis || id:finn-b-C3_KIDNEY_NOTRENALPELVIS	0.0131	3.87e-06	14296	C-X-C motif chemokine 6 levels	GCST90274783	2	1	TRUE	0.00144481845844721	3.91606438638299e-06	1.56631304661616	0.0014899333039462	21.3288852630966
rs35096759	T	C	T	C	0.2109	0.0614	0.0308	0.06177	FALSE	FALSE	FALSE	finn-b-C3_KIDNEY_NOTRENALPELVIS	0.0974	0.5282	1e+05	Malignant neoplasm of kidney, except renal pelvis || id:finn-b-C3_KIDNEY_NOTRENALPELVIS	0.0427	7.85e-07	14296	C-X-C motif chemokine 6 levels	GCST90274783	2	1	TRUE	0.00165216092104968	3.973981020558e-06	5.10546313668016	0.00170373904426792	24.3948082861201
rs4951518	T	G	T	G	-0.215	-0.283	0.9774	0.9601	FALSE	FALSE	FALSE	finn-b-C3_KIDNEY_NOTRENALPELVIS	0.1189	0.0173002	1e+05	Malignant neoplasm of kidney, except renal pelvis || id:finn-b-C3_KIDNEY_NOTRENALPELVIS	0.0457	2.54e-06	11323	C-X-C motif chemokine 6 levels	GCST90274783	2	1	TRUE	0.00149922211907628	5.66491300257408e-05	4.86291808176942	0.00195124357996065	22.1332158640932
rs574432935	A	T	A	T	0.3432	-0.2137	0.9894	0.98649	FALSE	TRUE	FALSE	finn-b-C3_KIDNEY_NOTRENALPELVIS	0.204	0.2948	1e+05	Malignant neoplasm of kidney, except renal pelvis || id:finn-b-C3_KIDNEY_NOTRENALPELVIS	0.0692	7.07e-07	12778	C-X-C motif chemokine 6 levels	GCST90274783	2	1	TRUE	0.0016658326046053	1.09736885378311e-05	7.82235526679785	0.0019215520108754	24.5970129306024
rs9371716	T	C	T	C	-0.0919	-0.0688	0.1328	0.1424	FALSE	FALSE	FALSE	finn-b-C3_KIDNEY_NOTRENALPELVIS	0.0666	0.3013	1e+05	Malignant neoplasm of kidney, except renal pelvis || id:finn-b-C3_KIDNEY_NOTRENALPELVIS	0.0193	1.92e-06	12412	C-X-C motif chemokine 6 levels	GCST90274783	2	1	TRUE	0.00153575513426595	1.06716720232933e-05	2.15019670728052	0.00182369362556888	22.6733872050256
rs114033894	T	G	T	G	-0.2245	0.0299	0.981	0.95946	FALSE	FALSE	FALSE	finn-b-C3_KIDNEY_NOTRENALPELVIS	0.1205	0.8042	1e+05	Malignant neoplasm of kidney, except renal pelvis || id:finn-b-C3_KIDNEY_NOTRENALPELVIS	0.0488	4.22e-06	14287	C-X-C motif chemokine 9 levels	GCST90274784	2	1	TRUE	0.00143442698540837	6.15710700638817e-07	5.83297807984909	0.00147934631526959	21.1637706597689
rs12191307	A	G	A	G	-0.1452	0.0715	0.098	0.08844	FALSE	FALSE	FALSE	finn-b-C3_KIDNEY_NOTRENALPELVIS	0.0815	0.3802	1e+05	Malignant neoplasm of kidney, except renal pelvis || id:finn-b-C3_KIDNEY_NOTRENALPELVIS	0.0197	1.7e-13	14287	C-X-C motif chemokine 9 levels	GCST90274784	2	1	TRUE	0.0036737631916674	7.69665835976707e-06	2.35470631502105	0.00378854166937521	54.3251307686361
rs142119726	T	C	T	C	0.2705	0.0307	0.9851	0.97447	FALSE	FALSE	FALSE	finn-b-C3_KIDNEY_NOTRENALPELVIS	0.1491	0.837	1e+05	Malignant neoplasm of kidney, except renal pelvis || id:finn-b-C3_KIDNEY_NOTRENALPELVIS	0.0551	9.14e-07	13800	C-X-C motif chemokine 9 levels	GCST90274784	2	1	TRUE	0.0016331658781041	4.2396496150445e-07	6.47278440858337	0.00174364185558706	24.1007934756473
rs145607633	T	C	T	C	0.0728	-0.0309	0.1625	0.1668	FALSE	FALSE	FALSE	finn-b-C3_KIDNEY_NOTRENALPELVIS	0.0619	0.6176	1e+05	Malignant neoplasm of kidney, except renal pelvis || id:finn-b-C3_KIDNEY_NOTRENALPELVIS	0.0154	2.28e-06	14287	C-X-C motif chemokine 9 levels	GCST90274784	2	1	TRUE	0.00151450909797653	2.49197260987934e-06	1.84073488585402	0.00156193229046626	22.3471074380165
rs181816009	A	G	A	G	-0.1603	0.0961	0.0378	0.03523	FALSE	FALSE	FALSE	finn-b-C3_KIDNEY_NOTRENALPELVIS	0.1251	0.4425	1e+05	Malignant neoplasm of kidney, except renal pelvis || id:finn-b-C3_KIDNEY_NOTRENALPELVIS	0.0342	2.77e-06	11985	C-X-C motif chemokine 9 levels	GCST90274784	2	1	TRUE	0.00148893769321171	5.90117208119404e-06	3.74408004722121	0.00183001134179314	21.9692298485004
rs182152471	T	C	T	C	0.1861	0.0157	0.028	0.04253	FALSE	FALSE	FALSE	finn-b-C3_KIDNEY_NOTRENALPELVIS	0.1155	0.8919	1e+05	Malignant neoplasm of kidney, except renal pelvis || id:finn-b-C3_KIDNEY_NOTRENALPELVIS	0.0385	1.34e-06	13667	C-X-C motif chemokine 9 levels	GCST90274784	2	1	TRUE	0.00158340455349313	1.84775311071697e-07	4.50087888639541	0.00170694567959271	23.3652960026986
rs192119373	T	G	T	G	0.6177	0.0307	0.0057	0.004105	FALSE	FALSE	FALSE	finn-b-C3_KIDNEY_NOTRENALPELVIS	0.3842	0.9362	1e+05	Malignant neoplasm of kidney, except renal pelvis || id:finn-b-C3_KIDNEY_NOTRENALPELVIS	0.1287	1.59e-06	8829	C-X-C motif chemokine 9 levels	GCST90274784	2	1	TRUE	0.00156109170747926	6.38514388353266e-08	12.0930070292711	0.00260287369791849	23.0355246928673
rs317748	T	C	T	C	0.0562	-0.058	0.6562	0.6012	FALSE	FALSE	FALSE	finn-b-C3_KIDNEY_NOTRENALPELVIS	0.0469	0.2164	1e+05	Malignant neoplasm of kidney, except renal pelvis || id:finn-b-C3_KIDNEY_NOTRENALPELVIS	0.0119	2.33e-06	14734	C-X-C motif chemokine 9 levels	GCST90274784	2	1	TRUE	0.00151157796676549	1.52936922106012e-05	1.44446590129362	0.00151168041673453	22.3037921050773
rs3184504	T	C	T	C	0.1008	0.0138	0.4744	0.4088	FALSE	FALSE	FALSE	finn-b-C3_KIDNEY_NOTRENALPELVIS	0.0468	0.767901	1e+05	Malignant neoplasm of kidney, except renal pelvis || id:finn-b-C3_KIDNEY_NOTRENALPELVIS	0.013	8.92e-15	11784	C-X-C motif chemokine 9 levels	GCST90274784	2	1	TRUE	0.00406419480948295	8.69510388283053e-07	1.41120374149164	0.00507697265039214	60.1221301775148
rs35435997	A	G	A	G	0.0915	0.0339	0.1125	0.1004	FALSE	FALSE	FALSE	finn-b-C3_KIDNEY_NOTRENALPELVIS	0.078	0.663599	1e+05	Malignant neoplasm of kidney, except renal pelvis || id:finn-b-C3_KIDNEY_NOTRENALPELVIS	0.02	4.76e-06	12791	C-X-C motif chemokine 9 levels	GCST90274784	2	1	TRUE	0.00141864737824738	1.88893953620656e-06	2.26194606478581	0.00163393742032854	20.930625
rs4241577	A	C	A	C	-0.1419	-0.1149	0.2629	0.2725	FALSE	FALSE	FALSE	finn-b-C3_KIDNEY_NOTRENALPELVIS	0.0518	0.0264503	1e+05	Malignant neoplasm of kidney, except renal pelvis || id:finn-b-C3_KIDNEY_NOTRENALPELVIS	0.0128	1.47e-28	14724	C-X-C motif chemokine 9 levels	GCST90274784	2	1	TRUE	0.00827267460836625	4.92003118971099e-05	1.55318387836083	0.00827880462156198	122.898010253906
rs4888966	C	G	C	G	-0.157	0.1978	0.9683	0.9682	FALSE	TRUE	FALSE	finn-b-C3_KIDNEY_NOTRENALPELVIS	0.1302	0.1287	1e+05	Malignant neoplasm of kidney, except renal pelvis || id:finn-b-C3_KIDNEY_NOTRENALPELVIS	0.0343	4.71e-06	14287	C-X-C motif chemokine 9 levels	GCST90274784	2	1	TRUE	0.00142004700106119	2.30796526593098e-05	4.09981860940213	0.00146451667965461	20.951304303479
rs61875680	A	G	A	G	-0.0758	9e-04	0.1611	0.1666	FALSE	FALSE	FALSE	finn-b-C3_KIDNEY_NOTRENALPELVIS	0.0621	0.9887	1e+05	Malignant neoplasm of kidney, except renal pelvis || id:finn-b-C3_KIDNEY_NOTRENALPELVIS	0.0158	1.61e-06	14287	C-X-C motif chemokine 9 levels	GCST90274784	2	1	TRUE	0.0015597504824888	2.10044108023425e-09	1.88854618159048	0.00160858801738383	23.0157026117609
rs62200304	A	C	A	C	-0.115	-0.2246	0.9336	0.95778	FALSE	FALSE	FALSE	finn-b-C3_KIDNEY_NOTRENALPELVIS	0.1139	0.0486497	1e+05	Malignant neoplasm of kidney, except renal pelvis || id:finn-b-C3_KIDNEY_NOTRENALPELVIS	0.0244	2.44e-06	14287	C-X-C motif chemokine 9 levels	GCST90274784	2	1	TRUE	0.00150546454373847	3.88833661110267e-05	2.91648903992455	0.00155260496824668	22.2134506852997
rs62272916	A	G	A	G	-0.0834	0.0596	0.1182	0.1321	FALSE	FALSE	FALSE	finn-b-C3_KIDNEY_NOTRENALPELVIS	0.0679	0.3795	1e+05	Malignant neoplasm of kidney, except renal pelvis || id:finn-b-C3_KIDNEY_NOTRENALPELVIS	0.0176	2.15e-06	14710	C-X-C motif chemokine 9 levels	GCST90274784	2	1	TRUE	0.00152178804936797	7.70474572886993e-06	2.13461228329643	0.00152437077353193	22.4546745867769
rs7149776	A	T	A	T	-0.0574	-0.1108	0.5236	0.5436	FALSE	TRUE	TRUE	finn-b-C3_KIDNEY_NOTRENALPELVIS	0.0464	0.0168601	1e+05	Malignant neoplasm of kidney, except renal pelvis || id:finn-b-C3_KIDNEY_NOTRENALPELVIS	0.0115	6e-07	14286	C-X-C motif chemokine 9 levels	GCST90274784	2	1	FALSE	0.0016881193764718	5.70200352503745e-05	1.37452664579484	0.00174109094696966	24.9131190926276
rs73194812	A	G	A	G	0.1821	0.1616	0.9758	0.97288	FALSE	FALSE	FALSE	finn-b-C3_KIDNEY_NOTRENALPELVIS	0.1443	0.263	1e+05	Malignant neoplasm of kidney, except renal pelvis || id:finn-b-C3_KIDNEY_NOTRENALPELVIS	0.0391	3.2e-06	14730	C-X-C motif chemokine 9 levels	GCST90274784	2	1	TRUE	0.00147006411874917	1.25416099498523e-05	4.74545796525478	0.0014705624560311	21.6903408533434
rs73367822	T	C	T	C	-0.0588	-0.0072	0.5804	0.6799	FALSE	FALSE	FALSE	finn-b-C3_KIDNEY_NOTRENALPELVIS	0.0495	0.8851	1e+05	Malignant neoplasm of kidney, except renal pelvis || id:finn-b-C3_KIDNEY_NOTRENALPELVIS	0.0126	3.06e-06	11760	C-X-C motif chemokine 9 levels	GCST90274784	2	1	TRUE	0.001475981414683	2.11574434659722e-07	1.36638852454198	0.00184874266633968	21.7777777777778
rs73606147	A	C	A	C	0.2792	0.1784	0.0133	0.008484	FALSE	FALSE	FALSE	finn-b-C3_KIDNEY_NOTRENALPELVIS	0.2548	0.4838	1e+05	Malignant neoplasm of kidney, except renal pelvis || id:finn-b-C3_KIDNEY_NOTRENALPELVIS	0.059	2.22e-06	13379	C-X-C motif chemokine 9 levels	GCST90274784	2	1	TRUE	0.00151766528930198	4.90227206217615e-06	6.8243900093708	0.00167125090450631	22.3937489227234
rs74956615	A	T	A	T	-0.1309	-0.1386	0.049	0.03515	FALSE	TRUE	FALSE	finn-b-C3_KIDNEY_NOTRENALPELVIS	0.1241	0.264	1e+05	Malignant neoplasm of kidney, except renal pelvis || id:finn-b-C3_KIDNEY_NOTRENALPELVIS	0.0286	4.72e-06	13662	C-X-C motif chemokine 9 levels	GCST90274784	2	1	TRUE	0.00141983857695699	1.24734378177837e-05	3.34289837117433	0.00153119685183938	20.948224852071
rs7600322	T	C	T	C	0.057	0.0198	0.5214	0.6373	FALSE	FALSE	FALSE	finn-b-C3_KIDNEY_NOTRENALPELVIS	0.0479	0.679	1e+05	Malignant neoplasm of kidney, except renal pelvis || id:finn-b-C3_KIDNEY_NOTRENALPELVIS	0.0118	1.36e-06	13849	C-X-C motif chemokine 9 levels	GCST90274784	2	1	TRUE	0.00158127434768272	1.70870581571033e-06	1.38864493661987	0.00168228194353614	23.3338121229532
rs783149	A	C	A	C	-0.0805	-0.0508	0.1958	0.1778	FALSE	FALSE	FALSE	finn-b-C3_KIDNEY_NOTRENALPELVIS	0.0606	0.4015	1e+05	Malignant neoplasm of kidney, except renal pelvis || id:finn-b-C3_KIDNEY_NOTRENALPELVIS	0.0144	2.27e-08	14287	C-X-C motif chemokine 9 levels	GCST90274784	2	1	TRUE	0.0021166807037795	7.02728893291142e-06	1.72120664651285	0.00218291822236399	31.2512056327161
rs80348644	T	C	T	C	0.1546	-0.0984	0.0336	0.03521	FALSE	FALSE	FALSE	finn-b-C3_KIDNEY_NOTRENALPELVIS	0.1237	0.4267	1e+05	Malignant neoplasm of kidney, except renal pelvis || id:finn-b-C3_KIDNEY_NOTRENALPELVIS	0.0332	3.21e-06	14734	C-X-C motif chemokine 9 levels	GCST90274784	2	1	TRUE	0.00146964653164744	6.32785815421789e-06	4.02993848092003	0.00146974614381988	21.6841704166062
rs9366778	A	G	A	G	-0.0605	0.018	0.4075	0.5022	FALSE	FALSE	FALSE	finn-b-C3_KIDNEY_NOTRENALPELVIS	0.0493	0.7153	1e+05	Malignant neoplasm of kidney, except renal pelvis || id:finn-b-C3_KIDNEY_NOTRENALPELVIS	0.0115	1.43e-07	14735	C-X-C motif chemokine 9 levels	GCST90274784	2	1	TRUE	0.00187503249706278	1.33308941077723e-06	1.39595979526632	0.00187503249706278	27.6767485822306
rs10191831	T	C	T	C	-0.0591	0.0984	0.4361	0.5513	FALSE	FALSE	FALSE	finn-b-C3_KIDNEY_NOTRENALPELVIS	0.0465	0.0342799	1e+05	Malignant neoplasm of kidney, except renal pelvis || id:finn-b-C3_KIDNEY_NOTRENALPELVIS	0.0125	2.27e-06	12403	Delta and Notch-like epidermal growth factor-related receptor levels	GCST90274785	2	1	TRUE	0.00151517980414778	4.47789111893033e-05	1.39210946049511	0.00179935177157389	22.353984
rs10892466	C	G	C	G	0.0808	0.0709	0.1236	0.1157	FALSE	TRUE	FALSE	finn-b-C3_KIDNEY_NOTRENALPELVIS	0.0722	0.3263	1e+05	Malignant neoplasm of kidney, except renal pelvis || id:finn-b-C3_KIDNEY_NOTRENALPELVIS	0.0175	3.89e-06	14732	Delta and Notch-like epidermal growth factor-related receptor levels	GCST90274785	2	1	TRUE	0.00144506159313193	9.6432310651217e-06	2.12407038489783	0.00144515955465594	21.3180081632653
rs1133851	A	G	A	G	-0.0664	0.0694	0.2533	0.2334	FALSE	FALSE	FALSE	finn-b-C3_KIDNEY_NOTRENALPELVIS	0.0553	0.2101	1e+05	Malignant neoplasm of kidney, except renal pelvis || id:finn-b-C3_KIDNEY_NOTRENALPELVIS	0.0142	2.92e-06	14286	Delta and Notch-like epidermal growth factor-related receptor levels	GCST90274785	2	1	TRUE	0.00148211904135845	1.574963611827e-05	1.69724159741623	0.00152842922170749	21.8655028764134
rs117343254	C	G	C	G	-0.1281	-0.1328	0.942	0.92531	FALSE	TRUE	FALSE	finn-b-C3_KIDNEY_NOTRENALPELVIS	0.0897	0.1389	1e+05	Malignant neoplasm of kidney, except renal pelvis || id:finn-b-C3_KIDNEY_NOTRENALPELVIS	0.0274	2.94e-06	14287	Delta and Notch-like epidermal growth factor-related receptor levels	GCST90274785	2	1	TRUE	0.00148156596020206	2.19184798645297e-05	3.27507375794806	0.00152775209339341	21.8573312376792
rs13107325	T	C	T	C	0.1066	0.2101	0.0697	0.01413	FALSE	FALSE	FALSE	finn-b-C3_KIDNEY_NOTRENALPELVIS	0.1923	0.2745	1e+05	Malignant neoplasm of kidney, except renal pelvis || id:finn-b-C3_KIDNEY_NOTRENALPELVIS	0.0233	4.76e-06	14732	Delta and Notch-like epidermal growth factor-related receptor levels	GCST90274785	2	1	TRUE	0.00141890616965452	1.19370506902397e-05	2.82804799817825	0.00141900236060757	20.9316067711691
rs194746	T	C	T	C	0.0528	0.0304	0.4849	0.5094	FALSE	FALSE	FALSE	finn-b-C3_KIDNEY_NOTRENALPELVIS	0.0461	0.5087	1e+05	Malignant neoplasm of kidney, except renal pelvis || id:finn-b-C3_KIDNEY_NOTRENALPELVIS	0.0112	2.43e-06	14723	Delta and Notch-like epidermal growth factor-related receptor levels	GCST90274785	2	1	TRUE	0.00150641575414852	4.34862655766994e-06	1.35898974241898	0.00150743752232087	22.2244897959184
rs207671	A	G	A	G	0.1016	-0.0491	0.5359	0.5755	FALSE	FALSE	FALSE	finn-b-C3_KIDNEY_NOTRENALPELVIS	0.0468	0.2939	1e+05	Malignant neoplasm of kidney, except renal pelvis || id:finn-b-C3_KIDNEY_NOTRENALPELVIS	0.0117	3.83e-18	14287	Delta and Notch-like epidermal growth factor-related receptor levels	GCST90274785	2	1	TRUE	0.00509290984975374	1.100715757391e-05	1.39848040029169	0.00525108347828181	75.4076996128278
rs2837988	A	C	A	C	0.0576	-4e-04	0.3578	0.3246	FALSE	FALSE	FALSE	finn-b-C3_KIDNEY_NOTRENALPELVIS	0.0494	0.9934	1e+05	Malignant neoplasm of kidney, except renal pelvis || id:finn-b-C3_KIDNEY_NOTRENALPELVIS	0.0118	1.05e-06	14733	Delta and Notch-like epidermal growth factor-related receptor levels	GCST90274785	2	1	TRUE	0.00161490437740836	6.55654083656078e-10	1.43227892534939	0.00161490437740836	23.8276357368572
rs28689968	T	C	T	C	0.0918	0.0375	0.1074	0.1644	FALSE	FALSE	FALSE	finn-b-C3_KIDNEY_NOTRENALPELVIS	0.0621	0.5461	1e+05	Malignant neoplasm of kidney, except renal pelvis || id:finn-b-C3_KIDNEY_NOTRENALPELVIS	0.0184	6.07e-07	14733	Delta and Notch-like epidermal growth factor-related receptor levels	GCST90274785	2	1	TRUE	0.001686880296322	3.64658580765182e-06	2.23338408698549	0.001686880296322	24.8914224952741
rs35032874	T	G	T	G	0.132	0.0097	0.7027	0.6739	FALSE	FALSE	FALSE	finn-b-C3_KIDNEY_NOTRENALPELVIS	0.0495	0.8454	1e+05	Malignant neoplasm of kidney, except renal pelvis || id:finn-b-C3_KIDNEY_NOTRENALPELVIS	0.0132	1.52e-23	14287	Delta and Notch-like epidermal growth factor-related receptor levels	GCST90274785	2	1	TRUE	0.00674263367271256	3.84009165209639e-07	1.57777275930344	0.00695168578380257	100
rs62193248	A	T	A	T	0.213	0.1084	0.6507	0.7174	FALSE	TRUE	FALSE	finn-b-C3_KIDNEY_NOTRENALPELVIS	0.0513	0.03459	1e+05	Malignant neoplasm of kidney, except renal pelvis || id:finn-b-C3_KIDNEY_NOTRENALPELVIS	0.0123	3.5e-67	14287	Delta and Notch-like epidermal growth factor-related receptor levels	GCST90274785	2	1	TRUE	0.0199509944052916	4.46491431474511e-05	1.47019734389639	0.0205610880694501	299.881023200476
rs6517655	C	G	C	G	0.0757	0.0339	0.289	0.2822	FALSE	TRUE	FALSE	finn-b-C3_KIDNEY_NOTRENALPELVIS	0.0513	0.508899	1e+05	Malignant neoplasm of kidney, except renal pelvis || id:finn-b-C3_KIDNEY_NOTRENALPELVIS	0.0129	4.41e-09	14287	Delta and Notch-like epidermal growth factor-related receptor levels	GCST90274785	2	1	TRUE	0.00233220146446473	4.36688198874059e-06	1.54191428750109	0.00240484132648367	34.4359713959498
rs75685422	T	C	T	C	0.0879	-0.0391	0.1139	0.08612	FALSE	FALSE	FALSE	finn-b-C3_KIDNEY_NOTRENALPELVIS	0.0824	0.6353	1e+05	Malignant neoplasm of kidney, except renal pelvis || id:finn-b-C3_KIDNEY_NOTRENALPELVIS	0.0186	2.29e-06	14287	Delta and Notch-like epidermal growth factor-related receptor levels	GCST90274785	2	1	TRUE	0.00151377632734118	2.25168066964188e-06	2.22322525174576	0.00156096501235722	22.3332466181061
rs9289590	T	C	T	C	-0.0652	0.0386	0.7033	0.7539	FALSE	FALSE	FALSE	finn-b-C3_KIDNEY_NOTRENALPELVIS	0.0532	0.4681	1e+05	Malignant neoplasm of kidney, except renal pelvis || id:finn-b-C3_KIDNEY_NOTRENALPELVIS	0.0142	4.4e-06	12404	Delta and Notch-like epidermal growth factor-related receptor levels	GCST90274785	2	1	TRUE	0.00142910841135242	5.26450744719034e-06	1.58150009800822	0.00169702851386667	21.0823249355287
rs9967959	T	G	T	G	0.0718	0.0146	0.1718	0.1604	FALSE	FALSE	FALSE	finn-b-C3_KIDNEY_NOTRENALPELVIS	0.0634	0.8182	1e+05	Malignant neoplasm of kidney, except renal pelvis || id:finn-b-C3_KIDNEY_NOTRENALPELVIS	0.0152	2.32e-06	14731	Delta and Notch-like epidermal growth factor-related receptor levels	GCST90274785	2	1	TRUE	0.00151241909051909	5.30317124860946e-07	1.84484423190686	0.00151262414603799	22.3131925207756
rs112956934	T	C	T	C	0.1884	0.1392	0.0246	0.03142	FALSE	FALSE	FALSE	finn-b-C3_KIDNEY_NOTRENALPELVIS	0.1334	0.2966	1e+05	Malignant neoplasm of kidney, except renal pelvis || id:finn-b-C3_KIDNEY_NOTRENALPELVIS	0.0407	3.67e-06	14737	Protein S100-A12 levels	GCST90274786	2	1	TRUE	0.00145169051869562	1.08885680206009e-05	4.94081907480936	0.0014520840260026	21.4275727592681
rs112988802	T	C	T	C	-0.1396	0.2573	0.9492	0.97406	FALSE	FALSE	FALSE	finn-b-C3_KIDNEY_NOTRENALPELVIS	0.145	0.0760606	1e+05	Malignant neoplasm of kidney, except renal pelvis || id:finn-b-C3_KIDNEY_NOTRENALPELVIS	0.0293	1.89e-06	12851	Protein S100-A12 levels	GCST90274786	2	1	TRUE	0.00153779769609953	3.14875288811337e-05	3.32151396053065	0.00176359829203387	22.7005090333027
rs13384799	T	C	T	C	-0.0622	-0.0616	0.7266	0.6642	FALSE	FALSE	FALSE	finn-b-C3_KIDNEY_NOTRENALPELVIS	0.0488	0.2069	1e+05	Malignant neoplasm of kidney, except renal pelvis || id:finn-b-C3_KIDNEY_NOTRENALPELVIS	0.0133	2.92e-06	14295	Protein S100-A12 levels	GCST90274786	2	1	TRUE	0.00148171777064983	1.5933953528814e-05	1.5901706040548	0.00152788277661753	21.871445531121
rs147302029	A	G	A	G	0.1806	0.0361	0.0379	0.03548	FALSE	FALSE	FALSE	finn-b-C3_KIDNEY_NOTRENALPELVIS	0.1246	0.7723	1e+05	Malignant neoplasm of kidney, except renal pelvis || id:finn-b-C3_KIDNEY_NOTRENALPELVIS	0.0345	1.65e-07	13649	Protein S100-A12 levels	GCST90274786	2	1	TRUE	0.00185576331995138	8.39434164118385e-07	4.03059824963987	0.00200395944616989	27.4029489603025
rs150015576	A	C	A	C	0.194	-0.1224	0.0217	0.03994	FALSE	FALSE	FALSE	finn-b-C3_KIDNEY_NOTRENALPELVIS	0.1174	0.2968	1e+05	Malignant neoplasm of kidney, except renal pelvis || id:finn-b-C3_KIDNEY_NOTRENALPELVIS	0.0423	4.51e-06	14740	Protein S100-A12 levels	GCST90274786	2	1	TRUE	0.0014250672712801	1.08700266026587e-05	5.13557539132666	0.00142516382687223	21.0340414354297
rs174344	A	G	A	G	0.0617	0.0089	0.6296	0.6779	FALSE	FALSE	FALSE	finn-b-C3_KIDNEY_NOTRENALPELVIS	0.0497	0.8573	1e+05	Malignant neoplasm of kidney, except renal pelvis || id:finn-b-C3_KIDNEY_NOTRENALPELVIS	0.0125	7.97e-07	14295	Protein S100-A12 levels	GCST90274786	2	1	TRUE	0.00165030787302748	3.20682885359988e-07	1.4945212444124	0.00170171658949477	24.364096
rs191808657	A	C	A	C	0.3059	-0.038	0.983	0.993158	FALSE	FALSE	FALSE	finn-b-C3_KIDNEY_NOTRENALPELVIS	0.2888	0.8954	1e+05	Malignant neoplasm of kidney, except renal pelvis || id:finn-b-C3_KIDNEY_NOTRENALPELVIS	0.0665	4.22e-06	12412	Protein S100-A12 levels	GCST90274786	2	1	TRUE	0.00143358879578541	1.73133626603691e-07	7.4087088618733	0.00170217421383041	21.16
rs2056031	T	C	T	C	-0.0604	0.0201	0.613	0.6502	FALSE	FALSE	FALSE	finn-b-C3_KIDNEY_NOTRENALPELVIS	0.0485	0.677801	1e+05	Malignant neoplasm of kidney, except renal pelvis || id:finn-b-C3_KIDNEY_NOTRENALPELVIS	0.0119	3.86e-07	14739	Protein S100-A12 levels	GCST90274786	2	1	TRUE	0.00174483153990963	1.71757843098679e-06	1.44471097109422	0.00174506792271351	25.7620224560412
rs2425640	A	G	A	G	-0.0583	-0.1011	0.3511	0.3884	FALSE	FALSE	FALSE	finn-b-C3_KIDNEY_NOTRENALPELVIS	0.0475	0.0333196	1e+05	Malignant neoplasm of kidney, except renal pelvis || id:finn-b-C3_KIDNEY_NOTRENALPELVIS	0.0123	2.14e-06	14741	Protein S100-A12 levels	GCST90274786	2	1	TRUE	0.0015219395196856	4.53006155874694e-05	1.49337399535414	0.0015219395196856	22.4660585630246
rs3014874	A	G	A	G	-0.1726	-0.0405	0.2623	0.2522	FALSE	FALSE	FALSE	finn-b-C3_KIDNEY_NOTRENALPELVIS	0.0532	0.4462	1e+05	Malignant neoplasm of kidney, except renal pelvis || id:finn-b-C3_KIDNEY_NOTRENALPELVIS	0.0137	2.15e-36	14294	Protein S100-A12 levels	GCST90274786	2	1	TRUE	0.0106541926932077	5.7955272321515e-06	1.63793799027924	0.0109837557236111	158.723213810006
rs3802266	A	G	A	G	0.0555	0.0095	0.5633	0.6086	FALSE	FALSE	FALSE	finn-b-C3_KIDNEY_NOTRENALPELVIS	0.0473	0.841	1e+05	Malignant neoplasm of kidney, except renal pelvis || id:finn-b-C3_KIDNEY_NOTRENALPELVIS	0.0118	2.56e-06	14740	Protein S100-A12 levels	GCST90274786	2	1	TRUE	0.00149865817000343	4.03397720584852e-07	1.43261913989727	0.00149875970427142	22.1218758977305
rs55783131	T	C	T	C	0.2064	-0.0307	0.0239	0.02919	FALSE	FALSE	FALSE	finn-b-C3_KIDNEY_NOTRENALPELVIS	0.1349	0.82	1e+05	Malignant neoplasm of kidney, except renal pelvis || id:finn-b-C3_KIDNEY_NOTRENALPELVIS	0.0425	1.19e-06	14728	Protein S100-A12 levels	GCST90274786	2	1	TRUE	0.00159764066283776	5.17918366917239e-07	5.15775629513454	0.00159904879250278	23.5853065743945
rs56268787	T	C	T	C	-0.0936	0.1089	0.0955	0.06634	FALSE	FALSE	FALSE	finn-b-C3_KIDNEY_NOTRENALPELVIS	0.0922	0.2375	1e+05	Malignant neoplasm of kidney, except renal pelvis || id:finn-b-C3_KIDNEY_NOTRENALPELVIS	0.0203	4.01e-06	14737	Protein S100-A12 levels	GCST90274786	2	1	TRUE	0.00144034198178878	1.39507175069126e-05	2.46433973510147	0.00144073241730542	21.2598218835691
rs59538998	C	G	C	G	-0.1188	-0.0474	0.0622	0.06993	FALSE	TRUE	FALSE	finn-b-C3_KIDNEY_NOTRENALPELVIS	0.0912	0.6031	1e+05	Malignant neoplasm of kidney, except renal pelvis || id:finn-b-C3_KIDNEY_NOTRENALPELVIS	0.0258	4.13e-06	14295	Protein S100-A12 levels	GCST90274786	2	1	TRUE	0.00143648516220092	2.70131057967449e-06	3.0846918484672	0.00148124297307878	21.2028123309897
rs61803119	T	G	T	G	0.1501	0.0617	0.1069	0.08617	FALSE	FALSE	FALSE	finn-b-C3_KIDNEY_NOTRENALPELVIS	0.0826	0.4548	1e+05	Malignant neoplasm of kidney, except renal pelvis || id:finn-b-C3_KIDNEY_NOTRENALPELVIS	0.0194	1.02e-14	14295	Protein S100-A12 levels	GCST90274786	2	1	TRUE	0.0040451029315304	5.57977255145662e-06	2.31949697132805	0.00417080021694594	59.8629237963652
rs78800546	A	G	A	G	-0.2529	-0.2045	0.0156	0.007352	FALSE	FALSE	FALSE	finn-b-C3_KIDNEY_NOTRENALPELVIS	0.2667	0.4432	1e+05	Malignant neoplasm of kidney, except renal pelvis || id:finn-b-C3_KIDNEY_NOTRENALPELVIS	0.0534	2.18e-06	14295	Protein S100-A12 levels	GCST90274786	2	1	TRUE	0.00151945112383469	5.87958571138482e-06	6.38459475612979	0.00156678992090706	22.4292702941548
rs10777251	A	G	A	G	-0.0767	-0.0282	0.1923	0.2039	FALSE	FALSE	FALSE	finn-b-C3_KIDNEY_NOTRENALPELVIS	0.057	0.6208	1e+05	Malignant neoplasm of kidney, except renal pelvis || id:finn-b-C3_KIDNEY_NOTRENALPELVIS	0.0166	3.83e-06	12411	Fibroblast growth factor 19 levels	GCST90274787	2	1	TRUE	0.00144607117643305	2.44768839205742e-06	1.84931748491166	0.00171747820566842	21.3488532443025
rs112126444	A	G	A	G	-0.0927	0.0413	0.1012	0.09124	FALSE	FALSE	FALSE	finn-b-C3_KIDNEY_NOTRENALPELVIS	0.0805	0.6084	1e+05	Malignant neoplasm of kidney, except renal pelvis || id:finn-b-C3_KIDNEY_NOTRENALPELVIS	0.0199	3.19e-06	14735	Fibroblast growth factor 19 levels	GCST90274787	2	1	TRUE	0.00146979956057025	2.63218182123573e-06	2.41561738485216	0.00147069610176273	21.6996793010278
rs11244038	C	G	C	G	0.1199	-0.157	0.0898	0.1199	FALSE	TRUE	FALSE	finn-b-C3_KIDNEY_NOTRENALPELVIS	0.071	0.0269098	1e+05	Malignant neoplasm of kidney, except renal pelvis || id:finn-b-C3_KIDNEY_NOTRENALPELVIS	0.0247	1.21e-06	11786	Fibroblast growth factor 19 levels	GCST90274787	2	1	TRUE	0.00159585866704939	4.88956312980339e-05	2.68151463542528	0.00199564900787876	23.563752888918
rs117398067	T	C	T	C	0.2583	-0.0282	0.0178	0.02989	FALSE	FALSE	FALSE	finn-b-C3_KIDNEY_NOTRENALPELVIS	0.1364	0.8364	1e+05	Malignant neoplasm of kidney, except renal pelvis || id:finn-b-C3_KIDNEY_NOTRENALPELVIS	0.0564	4.65e-06	14744	Fibroblast growth factor 19 levels	GCST90274787	2	1	TRUE	0.00142074696251495	4.27442770740552e-07	6.84836288758124	0.00142074696251495	20.9744511090991
rs12110436	T	C	T	C	-0.136	-0.1793	0.0418	0.04362	FALSE	FALSE	FALSE	finn-b-C3_KIDNEY_NOTRENALPELVIS	0.1126	0.1114	1e+05	Malignant neoplasm of kidney, except renal pelvis || id:finn-b-C3_KIDNEY_NOTRENALPELVIS	0.0297	4.67e-06	14743	Fibroblast growth factor 19 levels	GCST90274787	2	1	TRUE	0.00142033643700241	2.53560425529592e-05	3.60619645471513	0.00142043265292702	20.9683819111429
rs12407505	A	G	A	G	-0.1614	0.0071	0.9664	0.98777	FALSE	FALSE	FALSE	finn-b-C3_KIDNEY_NOTRENALPELVIS	0.2079	0.9727	1e+05	Malignant neoplasm of kidney, except renal pelvis || id:finn-b-C3_KIDNEY_NOTRENALPELVIS	0.0352	4.53e-06	14735	Fibroblast growth factor 19 levels	GCST90274787	2	1	TRUE	0.0014241193878914	1.16631644631136e-08	4.27285085159779	0.00142498810507815	21.024309142562
rs12520287	T	C	T	C	-0.1014	0.0122	0.9175	0.8857	FALSE	FALSE	FALSE	finn-b-C3_KIDNEY_NOTRENALPELVIS	0.0728	0.8667	1e+05	Malignant neoplasm of kidney, except renal pelvis || id:finn-b-C3_KIDNEY_NOTRENALPELVIS	0.0221	4.47e-06	14296	Fibroblast growth factor 19 levels	GCST90274787	2	1	TRUE	0.00142598584983272	2.80844204839863e-07	2.64240597940589	0.00147061311804305	21.0519031141869
rs13103023	A	G	A	G	0.0837	-0.0169	0.3415	0.3732	FALSE	FALSE	FALSE	finn-b-C3_KIDNEY_NOTRENALPELVIS	0.0475	0.7227	1e+05	Malignant neoplasm of kidney, except renal pelvis || id:finn-b-C3_KIDNEY_NOTRENALPELVIS	0.0124	1.48e-11	14296	Fibroblast growth factor 19 levels	GCST90274787	2	1	TRUE	0.0030811365970558	1.26588521111375e-06	1.4826169296214	0.00317739819467993	45.5625
rs142067135	A	G	A	G	-0.2295	0.5073	0.0198	0.006652	FALSE	FALSE	FALSE	finn-b-C3_KIDNEY_NOTRENALPELVIS	0.2925	0.0828991	1e+05	Malignant neoplasm of kidney, except renal pelvis || id:finn-b-C3_KIDNEY_NOTRENALPELVIS	0.0492	3.09e-06	13809	Fibroblast growth factor 19 levels	GCST90274787	2	1	TRUE	0.00147379891508001	3.0079707315629e-05	5.78157571601376	0.00157344646872973	21.7588117192148
rs145274424	T	C	T	C	0.1992	-0.2336	0.9777	0.98481	FALSE	FALSE	FALSE	finn-b-C3_KIDNEY_NOTRENALPELVIS	0.1851	0.2071	1e+05	Malignant neoplasm of kidney, except renal pelvis || id:finn-b-C3_KIDNEY_NOTRENALPELVIS	0.0421	2.23e-06	14735	Fibroblast growth factor 19 levels	GCST90274787	2	1	TRUE	0.00151634850722097	1.59270230388007e-05	5.11042672875759	0.00151727339896927	22.3879576395981
rs1671812	T	C	T	C	0.0621	-0.0022	0.6316	0.7031	FALSE	FALSE	FALSE	finn-b-C3_KIDNEY_NOTRENALPELVIS	0.0505	0.9647	1e+05	Malignant neoplasm of kidney, except renal pelvis || id:finn-b-C3_KIDNEY_NOTRENALPELVIS	0.0132	2.54e-06	12412	Fibroblast growth factor 19 levels	GCST90274787	2	1	TRUE	0.00149908892799556	1.89789107345408e-08	1.4706008567929	0.00178028568248377	22.1327479338843
rs17326790	T	C	T	C	0.2161	0.0045	0.0209	0.02387	FALSE	FALSE	FALSE	finn-b-C3_KIDNEY_NOTRENALPELVIS	0.1538	0.9766	1e+05	Malignant neoplasm of kidney, except renal pelvis || id:finn-b-C3_KIDNEY_NOTRENALPELVIS	0.0471	4.47e-06	14741	Fibroblast growth factor 19 levels	GCST90274787	2	1	TRUE	0.00142590833156037	8.56093183129164e-09	5.71852968952685	0.00142619814933031	21.05075707376
rs191522330	T	C	T	C	0.2325	-0.1919	0.9812	0.96181	FALSE	FALSE	FALSE	finn-b-C3_KIDNEY_NOTRENALPELVIS	0.1243	0.1228	1e+05	Malignant neoplasm of kidney, except renal pelvis || id:finn-b-C3_KIDNEY_NOTRENALPELVIS	0.0488	1.89e-06	14738	Fibroblast growth factor 19 levels	GCST90274787	2	1	TRUE	0.00153738158063211	2.38344989637302e-05	5.92432803953326	0.00153800658758555	22.6989762496641
rs2306969	A	G	A	G	0.0674	0.009	0.2338	0.2152	FALSE	FALSE	FALSE	finn-b-C3_KIDNEY_NOTRENALPELVIS	0.0564	0.873	1e+05	Malignant neoplasm of kidney, except renal pelvis || id:finn-b-C3_KIDNEY_NOTRENALPELVIS	0.0141	1.75e-06	14739	Fibroblast growth factor 19 levels	GCST90274787	2	1	TRUE	0.00154757795887005	2.54645136706315e-07	1.71180039432172	0.00154810221148253	22.8497560484885
rs2906655	T	C	T	C	-0.0623	0.0466	0.2503	0.1971	FALSE	FALSE	FALSE	finn-b-C3_KIDNEY_NOTRENALPELVIS	0.058	0.4224	1e+05	Malignant neoplasm of kidney, except renal pelvis || id:finn-b-C3_KIDNEY_NOTRENALPELVIS	0.0135	3.93e-06	14743	Fibroblast growth factor 19 levels	GCST90274787	2	1	TRUE	0.00144253119567695	6.45537875608199e-06	1.6391802066887	0.0014426289129389	21.2965157750343
rs35836706	A	G	A	G	0.2151	0.3208	0.0203	0.02686	FALSE	FALSE	FALSE	finn-b-C3_KIDNEY_NOTRENALPELVIS	0.144	0.02594	1e+05	Malignant neoplasm of kidney, except renal pelvis || id:finn-b-C3_KIDNEY_NOTRENALPELVIS	0.0456	2.39e-06	14734	Fibroblast growth factor 19 levels	GCST90274787	2	1	TRUE	0.00150709182199858	4.9628467783168e-05	5.53509622680582	0.00150811328477132	22.2510820637119
rs516246	T	C	T	C	-0.1661	-0.0282	0.445	0.3749	FALSE	FALSE	FALSE	finn-b-C3_KIDNEY_NOTRENALPELVIS	0.0475	0.5526	1e+05	Malignant neoplasm of kidney, except renal pelvis || id:finn-b-C3_KIDNEY_NOTRENALPELVIS	0.0118	5.31e-45	14744	Fibroblast growth factor 19 levels	GCST90274787	2	1	TRUE	0.0132623517455315	3.52466748855609e-06	1.43281351194075	0.0132623517455315	198.14141051422
rs7005978	A	G	A	G	-0.1055	0.0647	0.3458	0.3848	FALSE	FALSE	FALSE	finn-b-C3_KIDNEY_NOTRENALPELVIS	0.0474	0.1723	1e+05	Malignant neoplasm of kidney, except renal pelvis || id:finn-b-C3_KIDNEY_NOTRENALPELVIS	0.0123	9.72e-18	14744	Fibroblast growth factor 19 levels	GCST90274787	2	1	TRUE	0.00496565293079392	1.86316995493217e-05	1.4935259488874	0.00496565293079392	73.568973494613
rs76708593	T	C	T	C	0.1024	0.0255	0.9158	0.9089	FALSE	FALSE	FALSE	finn-b-C3_KIDNEY_NOTRENALPELVIS	0.0808	0.752199	1e+05	Malignant neoplasm of kidney, except renal pelvis || id:finn-b-C3_KIDNEY_NOTRENALPELVIS	0.0222	3.98e-06	14296	Fibroblast growth factor 19 levels	GCST90274787	2	1	TRUE	0.00144115674819349	9.96015031596745e-07	2.654362567548	0.00148625809408377	21.2761951140329
rs79110990	A	G	A	G	0.073	-0.0269	0.1762	0.2008	FALSE	FALSE	FALSE	finn-b-C3_KIDNEY_NOTRENALPELVIS	0.0576	0.641201	1e+05	Malignant neoplasm of kidney, except renal pelvis || id:finn-b-C3_KIDNEY_NOTRENALPELVIS	0.0156	2.88e-06	14295	Fibroblast growth factor 19 levels	GCST90274787	2	1	TRUE	0.00148318559609861	2.1810585883912e-06	1.86516251302668	0.00152970708379937	21.8976002629849
rs834971	A	G	A	G	-0.0614	-0.0484	0.3002	0.2863	FALSE	FALSE	FALSE	finn-b-C3_KIDNEY_NOTRENALPELVIS	0.051	0.3424	1e+05	Malignant neoplasm of kidney, except renal pelvis || id:finn-b-C3_KIDNEY_NOTRENALPELVIS	0.0128	1.61e-06	14728	Fibroblast growth factor 19 levels	GCST90274787	2	1	TRUE	0.00155841477590642	9.00648117451953e-06	1.55339483712287	0.00156010537320061	23.010009765625
rs10495032	T	G	T	G	-0.1557	0.0598	0.0383	0.07223	FALSE	FALSE	FALSE	finn-b-C3_KIDNEY_NOTRENALPELVIS	0.0893	0.5033	1e+05	Malignant neoplasm of kidney, except renal pelvis || id:finn-b-C3_KIDNEY_NOTRENALPELVIS	0.0318	9.77e-07	14720	Fibroblast growth factor 21 levels	GCST90274788	2	1	TRUE	0.00162364218709457	4.48441904804924e-06	3.85816702593343	0.00162617534668042	23.9730331078676
rs12290350	T	C	T	C	-0.0689	-0.0775	0.2168	0.1775	FALSE	FALSE	FALSE	finn-b-C3_KIDNEY_NOTRENALPELVIS	0.0602	0.1976	1e+05	Malignant neoplasm of kidney, except renal pelvis || id:finn-b-C3_KIDNEY_NOTRENALPELVIS	0.0145	2.02e-06	14295	Fibroblast growth factor 21 levels	GCST90274788	2	1	TRUE	0.00152936374459259	1.6573411389939e-05	1.73364464351839	0.0015772245375938	22.5788822829964
rs1260326	T	C	T	C	0.1323	0.0664	0.3977	0.3507	FALSE	FALSE	FALSE	finn-b-C3_KIDNEY_NOTRENALPELVIS	0.0485	0.1704	1e+05	Malignant neoplasm of kidney, except renal pelvis || id:finn-b-C3_KIDNEY_NOTRENALPELVIS	0.0119	1.03e-28	14730	Fibroblast growth factor 21 levels	GCST90274788	2	1	TRUE	0.00831519575778596	1.87436094781012e-05	1.44426981551232	0.00832247426850132	123.602076124567
rs13229619	A	G	A	G	-0.1609	-0.054	0.1297	0.1277	FALSE	FALSE	FALSE	finn-b-C3_KIDNEY_NOTRENALPELVIS	0.0689	0.433	1e+05	Malignant neoplasm of kidney, except renal pelvis || id:finn-b-C3_KIDNEY_NOTRENALPELVIS	0.0176	6.13e-20	14743	Fibroblast growth factor 21 levels	GCST90274788	2	1	TRUE	0.00563773220110359	6.1426404327356e-06	2.13700530649786	0.00563773220110359	83.5769950929752
rs142603673	T	C	T	C	-0.2352	0.2095	0.0232	0.008539	FALSE	FALSE	FALSE	finn-b-C3_KIDNEY_NOTRENALPELVIS	0.2499	0.4019	1e+05	Malignant neoplasm of kidney, except renal pelvis || id:finn-b-C3_KIDNEY_NOTRENALPELVIS	0.0455	2.35e-07	14252	Fibroblast growth factor 21 levels	GCST90274788	2	1	TRUE	0.00180941574139446	7.02815249333299e-06	5.43186919945611	0.00187164453555095	26.7209467455621
rs145127946	A	G	A	G	-0.1747	0.1905	0.037	0.008612	FALSE	FALSE	FALSE	finn-b-C3_KIDNEY_NOTRENALPELVIS	0.2619	0.4671	1e+05	Malignant neoplasm of kidney, except renal pelvis || id:finn-b-C3_KIDNEY_NOTRENALPELVIS	0.036	1.22e-06	14295	Fibroblast growth factor 21 levels	GCST90274788	2	1	TRUE	0.00159499971447133	5.29084880927131e-06	4.30422118390772	0.00164491117354678	23.5494521604938
rs188758663	A	G	A	G	-0.3801	-0.4124	0.0104	0.005269	FALSE	FALSE	FALSE	finn-b-C3_KIDNEY_NOTRENALPELVIS	0.336	0.2197	1e+05	Malignant neoplasm of kidney, except renal pelvis || id:finn-b-C3_KIDNEY_NOTRENALPELVIS	0.0749	3.88e-07	11668	Fibroblast growth factor 21 levels	GCST90274788	2	1	TRUE	0.00174400243012495	1.50647143724641e-05	8.09058691814135	0.00220268534588026	25.7532535592628
rs2429473	A	C	A	C	-0.0812	0.0724	0.795	0.8088	FALSE	FALSE	FALSE	finn-b-C3_KIDNEY_NOTRENALPELVIS	0.0586	0.2169	1e+05	Malignant neoplasm of kidney, except renal pelvis || id:finn-b-C3_KIDNEY_NOTRENALPELVIS	0.0147	3.32e-08	14295	Fibroblast growth factor 21 levels	GCST90274788	2	1	TRUE	0.00206562948200994	1.52645482841904e-05	1.75755698342899	0.00213023668012365	30.5124716553288
rs4700382	T	C	T	C	-0.063	0.0475	0.2698	0.2719	FALSE	FALSE	FALSE	finn-b-C3_KIDNEY_NOTRENALPELVIS	0.0521	0.3626	1e+05	Malignant neoplasm of kidney, except renal pelvis || id:finn-b-C3_KIDNEY_NOTRENALPELVIS	0.0136	3.62e-06	14295	Fibroblast growth factor 21 levels	GCST90274788	2	1	TRUE	0.00145359890359455	8.31221654462238e-06	1.6260391139207	0.00149909222770423	21.4586937716263
rs60277384	T	C	T	C	-0.0881	-0.0636	0.8922	0.8496	FALSE	FALSE	FALSE	finn-b-C3_KIDNEY_NOTRENALPELVIS	0.0651	0.3287	1e+05	Malignant neoplasm of kidney, except renal pelvis || id:finn-b-C3_KIDNEY_NOTRENALPELVIS	0.019	3.54e-06	14742	Fibroblast growth factor 21 levels	GCST90274788	2	1	TRUE	0.0014564134980768	9.54457939599949e-06	2.30691612331268	0.00145651216104926	21.5003047091413
rs7012637	A	G	A	G	-0.0605	-0.0767	0.4812	0.5083	FALSE	FALSE	FALSE	finn-b-C3_KIDNEY_NOTRENALPELVIS	0.0524	0.1435	1e+05	Malignant neoplasm of kidney, except renal pelvis || id:finn-b-C3_KIDNEY_NOTRENALPELVIS	0.012	4.61e-07	14295	Fibroblast growth factor 21 levels	GCST90274788	2	1	TRUE	0.00172136547160252	2.14253307454705e-05	1.43474039463591	0.00177522419465313	25.4184027777778
rs72965996	A	G	A	G	-0.2215	-0.007	0.031	0.02096	FALSE	FALSE	FALSE	finn-b-C3_KIDNEY_NOTRENALPELVIS	0.1666	0.9665	1e+05	Malignant neoplasm of kidney, except renal pelvis || id:finn-b-C3_KIDNEY_NOTRENALPELVIS	0.0444	6.08e-07	13808	Fibroblast growth factor 21 levels	GCST90274788	2	1	TRUE	0.00168547364182838	1.76544732495089e-08	5.21733062782109	0.00179941556012474	24.8875142033926
rs7610704	T	C	T	C	-0.0568	-0.0201	0.4644	0.5269	FALSE	FALSE	FALSE	finn-b-C3_KIDNEY_NOTRENALPELVIS	0.0464	0.664	1e+05	Malignant neoplasm of kidney, except renal pelvis || id:finn-b-C3_KIDNEY_NOTRENALPELVIS	0.012	2.21e-06	14295	Fibroblast growth factor 21 levels	GCST90274788	2	1	TRUE	0.00151756625843	1.87656678338055e-06	1.43474039463591	0.00156505843278072	22.4044444444444
rs838131	A	C	A	C	0.1627	0.0337	0.501	0.4301	FALSE	FALSE	FALSE	finn-b-C3_KIDNEY_NOTRENALPELVIS	0.0469	0.4718	1e+05	Malignant neoplasm of kidney, except renal pelvis || id:finn-b-C3_KIDNEY_NOTRENALPELVIS	0.013	6.15e-36	14294	Fibroblast growth factor 21 levels	GCST90274788	2	1	TRUE	0.0105140751284578	5.16321916303633e-06	1.5542477280022	0.0108408063235507	156.634852071006
rs11150539	T	C	T	C	-0.056	2e-04	0.4938	0.5088	FALSE	FALSE	FALSE	finn-b-C3_KIDNEY_NOTRENALPELVIS	0.0461	0.997	1e+05	Malignant neoplasm of kidney, except renal pelvis || id:finn-b-C3_KIDNEY_NOTRENALPELVIS	0.0119	2.53e-06	14287	Fibroblast growth factor 23 levels	GCST90274789	2	1	TRUE	0.00150136342566093	1.88220458253403e-10	1.42238604815992	0.00154785096613713	22.1453287197232
rs118177380	A	G	A	G	0.2362	0.6603	0.0187	0.008856	FALSE	FALSE	FALSE	finn-b-C3_KIDNEY_NOTRENALPELVIS	0.2444	0.00689906	1e+05	Malignant neoplasm of kidney, except renal pelvis || id:finn-b-C3_KIDNEY_NOTRENALPELVIS	0.0507	3.18e-06	14287	Fibroblast growth factor 23 levels	GCST90274789	2	1	TRUE	0.0014715009844409	7.29889603314596e-05	6.06008173459732	0.00151706528260493	21.7042042567759
rs11930290	A	T	A	T	-0.1845	-0.4363	0.9748	0.98655	FALSE	TRUE	FALSE	finn-b-C3_KIDNEY_NOTRENALPELVIS	0.1972	0.0269302	1e+05	Malignant neoplasm of kidney, except renal pelvis || id:finn-b-C3_KIDNEY_NOTRENALPELVIS	0.0389	2.11e-06	12848	Fibroblast growth factor 23 levels	GCST90274789	2	1	TRUE	0.00152506000631355	4.89490234532317e-05	4.40927682052284	0.00174809796411397	22.4953905935065
rs12195292	A	G	A	G	-0.0768	-0.0285	0.8634	0.8665	FALSE	FALSE	FALSE	finn-b-C3_KIDNEY_NOTRENALPELVIS	0.0679	0.674599	1e+05	Malignant neoplasm of kidney, except renal pelvis || id:finn-b-C3_KIDNEY_NOTRENALPELVIS	0.0166	3.72e-06	14710	Fibroblast growth factor 23 levels	GCST90274789	2	1	TRUE	0.00145121505799388	1.76180603085048e-06	2.01332749447277	0.00145318555863738	21.4045579910001
rs181409232	A	C	A	C	-0.2224	-0.0551	0.0191	0.0149	FALSE	FALSE	FALSE	finn-b-C3_KIDNEY_NOTRENALPELVIS	0.1922	0.7743	1e+05	Malignant neoplasm of kidney, except renal pelvis || id:finn-b-C3_KIDNEY_NOTRENALPELVIS	0.0479	3.43e-06	12846	Fibroblast growth factor 23 levels	GCST90274789	2	1	TRUE	0.00146156975544793	8.21873088470541e-07	5.4289953822047	0.00167559836771224	21.5575071587031
rs33921462	A	G	A	G	-0.0653	-0.0498	0.2766	0.3523	FALSE	FALSE	FALSE	finn-b-C3_KIDNEY_NOTRENALPELVIS	0.0484	0.3034	1e+05	Malignant neoplasm of kidney, except renal pelvis || id:finn-b-C3_KIDNEY_NOTRENALPELVIS	0.0135	1.32e-06	14287	Fibroblast growth factor 23 levels	GCST90274789	2	1	TRUE	0.00158608214618452	1.05869789680332e-05	1.61363123110579	0.00163518858307818	23.396927297668
rs34551523	A	G	A	G	0.1704	0.067	0.0295	0.03062	FALSE	FALSE	FALSE	finn-b-C3_KIDNEY_NOTRENALPELVIS	0.1369	0.624499	1e+05	Malignant neoplasm of kidney, except renal pelvis || id:finn-b-C3_KIDNEY_NOTRENALPELVIS	0.0348	9.75e-07	14730	Fibroblast growth factor 23 levels	GCST90274789	2	1	TRUE	0.00162528860076548	2.3952472756159e-06	4.22357895628814	0.00162528860076548	23.9762187871581
rs368215473	A	G	A	G	0.1228	0.1732	0.0941	0.06595	FALSE	FALSE	FALSE	finn-b-C3_KIDNEY_NOTRENALPELVIS	0.0925	0.0611294	1e+05	Malignant neoplasm of kidney, except renal pelvis || id:finn-b-C3_KIDNEY_NOTRENALPELVIS	0.0257	1.77e-06	9397	Fibroblast growth factor 23 levels	GCST90274789	2	1	TRUE	0.00154779696600165	3.50595041429891e-05	2.49130980209206	0.00242426214825321	22.8312919196354
rs3811621	C	G	C	G	0.1163	0.1487	0.2897	0.2946	FALSE	TRUE	FALSE	finn-b-C3_KIDNEY_NOTRENALPELVIS	0.0505	0.00324601	1e+05	Malignant neoplasm of kidney, except renal pelvis || id:finn-b-C3_KIDNEY_NOTRENALPELVIS	0.0131	6.82e-19	14286	Fibroblast growth factor 23 levels	GCST90274789	2	1	TRUE	0.00532298381355919	8.66982262915396e-05	1.56576513564455	0.00548753404800602	78.8164442631548
rs6127099	A	T	A	T	0.0907	-0.0304	0.706	0.7317	FALSE	TRUE	FALSE	finn-b-C3_KIDNEY_NOTRENALPELVIS	0.0522	0.5598	1e+05	Malignant neoplasm of kidney, except renal pelvis || id:finn-b-C3_KIDNEY_NOTRENALPELVIS	0.0134	1.3e-11	14287	Fibroblast growth factor 23 levels	GCST90274789	2	1	TRUE	0.00310107542516327	3.39166831470028e-06	1.60167840717168	0.00319693713580487	45.8147137447093
rs671205	T	C	T	C	0.0708	-0.0013	0.7502	0.719	FALSE	FALSE	FALSE	finn-b-C3_KIDNEY_NOTRENALPELVIS	0.0514	0.9801	1e+05	Malignant neoplasm of kidney, except renal pelvis || id:finn-b-C3_KIDNEY_NOTRENALPELVIS	0.0136	1.93e-07	14287	Fibroblast growth factor 23 levels	GCST90274789	2	1	TRUE	0.001836735016926	6.39689393429517e-09	1.62558405503991	0.00189358715907468	27.1012110726644
rs6753743	T	G	T	G	0.0941	-0.005	0.8733	0.9039	FALSE	FALSE	FALSE	finn-b-C3_KIDNEY_NOTRENALPELVIS	0.078	0.9489	1e+05	Malignant neoplasm of kidney, except renal pelvis || id:finn-b-C3_KIDNEY_NOTRENALPELVIS	0.0185	3.65e-07	14287	Fibroblast growth factor 23 levels	GCST90274789	2	1	TRUE	0.0017535968979946	4.10922074008456e-08	2.21127242781164	0.00180788034117653	25.8723447772096
rs794007	T	C	T	C	0.0685	-0.075	0.2406	0.2106	FALSE	FALSE	FALSE	finn-b-C3_KIDNEY_NOTRENALPELVIS	0.0564	0.1837	1e+05	Malignant neoplasm of kidney, except renal pelvis || id:finn-b-C3_KIDNEY_NOTRENALPELVIS	0.0144	1.97e-06	12844	Fibroblast growth factor 23 levels	GCST90274789	2	1	TRUE	0.00153407161031565	1.76833818445933e-05	1.63197176446163	0.00175897192923715	22.6285204475309
rs7955866	A	G	A	G	-0.0959	-0.0053	0.1141	0.1167	FALSE	FALSE	FALSE	finn-b-C3_KIDNEY_NOTRENALPELVIS	0.0731	0.9417	1e+05	Malignant neoplasm of kidney, except renal pelvis || id:finn-b-C3_KIDNEY_NOTRENALPELVIS	0.0178	7.14e-08	14719	Fibroblast growth factor 23 levels	GCST90274789	2	1	TRUE	0.00196697276912796	5.25685076840513e-08	2.15952956914232	0.00196844005933061	29.0266696124227
rs11120686	T	C	T	C	-0.0599	-0.0627	0.6038	0.6144	FALSE	FALSE	FALSE	finn-b-C3_KIDNEY_NOTRENALPELVIS	0.0471	0.1832	1e+05	Malignant neoplasm of kidney, except renal pelvis || id:finn-b-C3_KIDNEY_NOTRENALPELVIS	0.0127	2.4e-06	11786	Fibroblast growth factor 5 levels	GCST90274790	2	1	TRUE	0.00188375337801506	1.77212461115012e-05	1.37875448865996	0.00188423204500832	22.245706491413
rs112790107	A	G	A	G	0.509	-0.1563	0.006	0.02727	FALSE	FALSE	FALSE	finn-b-C3_KIDNEY_NOTRENALPELVIS	0.1413	0.2688	1e+05	Malignant neoplasm of kidney, except renal pelvis || id:finn-b-C3_KIDNEY_NOTRENALPELVIS	0.1062	1.64e-06	9845	Fibroblast growth factor 5 levels	GCST90274790	2	1	TRUE	0.00194508097994028	1.22359305777074e-05	10.5373735721953	0.00232834151158126	22.9713506477846
rs11674185	A	G	A	G	-0.0586	-0.0084	0.364	0.3507	FALSE	FALSE	FALSE	finn-b-C3_KIDNEY_NOTRENALPELVIS	0.0486	0.8624	1e+05	Malignant neoplasm of kidney, except renal pelvis || id:finn-b-C3_KIDNEY_NOTRENALPELVIS	0.0128	4.69e-06	11787	Fibroblast growth factor 5 levels	GCST90274790	2	1	TRUE	0.0017750085438142	2.98740834513073e-07	1.38966977372324	0.0017753092408621	20.959228515625
rs117253850	T	C	T	C	0.2266	-0.0574	0.0223	0.0115	FALSE	FALSE	FALSE	finn-b-C3_KIDNEY_NOTRENALPELVIS	0.2242	0.7978	1e+05	Malignant neoplasm of kidney, except renal pelvis || id:finn-b-C3_KIDNEY_NOTRENALPELVIS	0.0453	5.67e-07	11781	Fibroblast growth factor 5 levels	GCST90274790	2	1	TRUE	0.00211835702295099	6.55482300994849e-07	4.91687627361112	0.00211979270784457	25.0220799282682
rs12005489	T	C	T	C	0.1509	-0.0959	0.0458	0.04674	FALSE	FALSE	FALSE	finn-b-C3_KIDNEY_NOTRENALPELVIS	0.1088	0.3779	1e+05	Malignant neoplasm of kidney, except renal pelvis || id:finn-b-C3_KIDNEY_NOTRENALPELVIS	0.0322	2.78e-06	10725	Fibroblast growth factor 5 levels	GCST90274790	2	1	TRUE	0.00185975194099681	7.76935087755956e-06	3.33468274353048	0.00204391044366912	21.9617395162224
rs12509595	T	C	T	C	-0.5322	0.0607	0.695	0.6878	FALSE	FALSE	FALSE	finn-b-C3_KIDNEY_NOTRENALPELVIS	0.0498	0.2227	1e+05	Malignant neoplasm of kidney, except renal pelvis || id:finn-b-C3_KIDNEY_NOTRENALPELVIS	0.0127	0	11787	Fibroblast growth factor 5 levels	GCST90274790	2	1	TRUE	0.129665701437491	1.48566513080267e-05	1.37881297861603	0.129684852905292	1756.07192014384
rs1412253	A	G	A	G	-0.0909	0.0075	0.8798	0.886	FALSE	FALSE	FALSE	finn-b-C3_KIDNEY_NOTRENALPELVIS	0.072	0.9174	1e+05	Malignant neoplasm of kidney, except renal pelvis || id:finn-b-C3_KIDNEY_NOTRENALPELVIS	0.0192	2.2e-06	11778	Fibroblast growth factor 5 levels	GCST90274790	2	1	TRUE	0.00189800324204233	1.0850910285251e-07	2.08370869365178	0.00189977280489373	22.414306640625
rs144059387	A	G	A	G	0.4543	-0.0206	0.9822	0.98804	FALSE	FALSE	FALSE	finn-b-C3_KIDNEY_NOTRENALPELVIS	0.2185	0.9248	1e+05	Malignant neoplasm of kidney, except renal pelvis || id:finn-b-C3_KIDNEY_NOTRENALPELVIS	0.0594	2.04e-14	9873	Fibroblast growth factor 5 levels	GCST90274790	2	1	TRUE	0.00493809454093444	8.88874004992927e-08	5.90216047562247	0.00589095165312497	58.4941700960219
rs148332905	T	C	T	C	0.2883	0.0626	0.0166	0.01449	FALSE	FALSE	FALSE	finn-b-C3_KIDNEY_NOTRENALPELVIS	0.1943	0.7472	1e+05	Malignant neoplasm of kidney, except renal pelvis || id:finn-b-C3_KIDNEY_NOTRENALPELVIS	0.0608	2.12e-06	11341	Fibroblast growth factor 5 levels	GCST90274790	2	1	TRUE	0.00190393092418322	1.03803333472379e-06	6.47484318265701	0.00197900571377971	22.484442628982
rs148797749	A	G	A	G	-0.1705	-0.1682	0.036	0.04723	FALSE	FALSE	FALSE	finn-b-C3_KIDNEY_NOTRENALPELVIS	0.1084	0.121	1e+05	Malignant neoplasm of kidney, except renal pelvis || id:finn-b-C3_KIDNEY_NOTRENALPELVIS	0.0361	2.32e-06	11785	Fibroblast growth factor 5 levels	GCST90274790	2	1	TRUE	0.00188890433296581	2.40764054403609e-05	3.91897050894747	0.0018895443516926	22.3066505014541
rs150524893	A	G	A	G	0.2554	0.1108	0.9848	0.98276	FALSE	FALSE	FALSE	finn-b-C3_KIDNEY_NOTRENALPELVIS	0.1755	0.5276	1e+05	Malignant neoplasm of kidney, except renal pelvis || id:finn-b-C3_KIDNEY_NOTRENALPELVIS	0.0552	3.71e-06	11298	Fibroblast growth factor 5 levels	GCST90274790	2	1	TRUE	0.00181289354519443	3.98595355642087e-06	5.86732118773125	0.00189154501547981	21.4073855282504
rs189846846	T	C	T	C	-0.3042	-0.0877	0.0146	0.001932	FALSE	FALSE	FALSE	finn-b-C3_KIDNEY_NOTRENALPELVIS	0.5583	0.8752	1e+05	Malignant neoplasm of kidney, except renal pelvis || id:finn-b-C3_KIDNEY_NOTRENALPELVIS	0.0659	3.91e-06	9980	Fibroblast growth factor 5 levels	GCST90274790	2	1	TRUE	0.00180451255870599	2.4675872060198e-07	6.58340670170088	0.00213097146368024	21.3082405170846
rs192746810	A	G	A	G	-0.1842	0.1116	0.0464	0.03942	FALSE	FALSE	FALSE	finn-b-C3_KIDNEY_NOTRENALPELVIS	0.12	0.3525	1e+05	Malignant neoplasm of kidney, except renal pelvis || id:finn-b-C3_KIDNEY_NOTRENALPELVIS	0.0395	3.11e-06	11341	Fibroblast growth factor 5 levels	GCST90274790	2	1	TRUE	0.00184154047566629	8.6490981759134e-06	4.20651818610118	0.00191415983644211	21.746284249319
rs305897	T	C	T	C	0.1185	-0.1548	0.0828	0.0707	FALSE	FALSE	FALSE	finn-b-C3_KIDNEY_NOTRENALPELVIS	0.0905	0.0873494	1e+05	Malignant neoplasm of kidney, except renal pelvis || id:finn-b-C3_KIDNEY_NOTRENALPELVIS	0.0249	1.95e-06	11341	Fibroblast growth factor 5 levels	GCST90274790	2	1	TRUE	0.00191778994685476	2.92577371289496e-05	2.65170386921315	0.00199341012660777	22.6484250254028
rs4326078	A	C	A	C	-0.0728	0.0248	0.2193	0.2151	FALSE	FALSE	FALSE	finn-b-C3_KIDNEY_NOTRENALPELVIS	0.0563	0.6593	1e+05	Malignant neoplasm of kidney, except renal pelvis || id:finn-b-C3_KIDNEY_NOTRENALPELVIS	0.015	1.21e-06	11789	Fibroblast growth factor 5 levels	GCST90274790	2	1	TRUE	0.00199438931995006	1.94041407074471e-06	1.62865742254165	0.00199438931995006	23.5548444444444
rs4970834	T	C	T	C	-0.0729	-0.144	0.2041	0.1961	FALSE	FALSE	FALSE	finn-b-C3_KIDNEY_NOTRENALPELVIS	0.0582	0.01333	1e+05	Malignant neoplasm of kidney, except renal pelvis || id:finn-b-C3_KIDNEY_NOTRENALPELVIS	0.0155	2.56e-06	11786	Fibroblast growth factor 5 levels	GCST90274790	2	1	TRUE	0.00187315670962244	6.12154596046823e-05	1.68273185623854	0.00187363268902722	22.1203329864724
rs56391958	A	G	A	G	-0.1197	0.0099	0.0816	0.08441	FALSE	FALSE	FALSE	finn-b-C3_KIDNEY_NOTRENALPELVIS	0.0822	0.9044	1e+05	Malignant neoplasm of kidney, except renal pelvis || id:finn-b-C3_KIDNEY_NOTRENALPELVIS	0.0249	1.53e-06	11341	Fibroblast growth factor 5 levels	GCST90274790	2	1	TRUE	0.0019567515394941	1.45055893023947e-07	2.65170386921315	0.00203390487915896	23.1094498475831
rs62298642	A	G	A	G	0.1131	-0.0163	0.8677	0.92972	FALSE	FALSE	FALSE	finn-b-C3_KIDNEY_NOTRENALPELVIS	0.0906	0.8575	1e+05	Malignant neoplasm of kidney, except renal pelvis || id:finn-b-C3_KIDNEY_NOTRENALPELVIS	0.0207	4.66e-08	11341	Fibroblast growth factor 5 levels	GCST90274790	2	1	TRUE	0.00252628704325749	3.23688566173685e-07	2.20442851777961	0.00262583768561956	29.8527620247847
rs624605	T	G	T	G	0.0619	-0.0211	0.4196	0.44	FALSE	FALSE	FALSE	finn-b-C3_KIDNEY_NOTRENALPELVIS	0.0466	0.6513	1e+05	Malignant neoplasm of kidney, except renal pelvis || id:finn-b-C3_KIDNEY_NOTRENALPELVIS	0.0133	3.25e-06	11341	Fibroblast growth factor 5 levels	GCST90274790	2	1	TRUE	0.00183432954778925	2.05022192147825e-06	1.41637194620622	0.00190666509579688	21.6609757476398
rs66613644	T	C	T	C	-0.0826	-0.0018	0.1699	0.1671	FALSE	FALSE	FALSE	finn-b-C3_KIDNEY_NOTRENALPELVIS	0.0617	0.9765	1e+05	Malignant neoplasm of kidney, except renal pelvis || id:finn-b-C3_KIDNEY_NOTRENALPELVIS	0.0165	5.56e-07	11787	Fibroblast growth factor 5 levels	GCST90274790	2	1	TRUE	0.00212161480959255	8.5110543612231e-09	1.79137119269011	0.00212197409899398	25.0606427915519
rs75140224	A	G	A	G	0.1456	0.0783	0.0538	0.03842	FALSE	FALSE	FALSE	finn-b-C3_KIDNEY_NOTRENALPELVIS	0.1247	0.5302	1e+05	Malignant neoplasm of kidney, except renal pelvis || id:finn-b-C3_KIDNEY_NOTRENALPELVIS	0.0311	2.85e-06	11789	Fibroblast growth factor 5 levels	GCST90274790	2	1	TRUE	0.00185605936616305	3.94273502423086e-06	3.37674972273635	0.00185605936616305	21.9180529564417
rs77210320	A	T	A	T	0.1673	-0.0155	0.9648	0.95245	FALSE	TRUE	FALSE	finn-b-C3_KIDNEY_NOTRENALPELVIS	0.109	0.8866	1e+05	Malignant neoplasm of kidney, except renal pelvis || id:finn-b-C3_KIDNEY_NOTRENALPELVIS	0.0356	2.61e-06	11786	Fibroblast growth factor 5 levels	GCST90274790	2	1	TRUE	0.00187014658133735	2.02217621843571e-07	3.86485510207045	0.00187062179728551	22.0847194167403
rs9433760	A	G	A	G	0.1023	-0.0255	0.0841	0.08318	FALSE	FALSE	FALSE	finn-b-C3_KIDNEY_NOTRENALPELVIS	0.0838	0.7613	1e+05	Malignant neoplasm of kidney, except renal pelvis || id:finn-b-C3_KIDNEY_NOTRENALPELVIS	0.0224	4.95e-06	11788	Fibroblast growth factor 5 levels	GCST90274790	2	1	TRUE	0.00176638000438573	9.25977869701917e-07	2.43202526302668	0.00176652961066792	20.8571627869898
rs10164255	T	G	T	G	0.0556	-0.032	0.408	0.4497	FALSE	FALSE	FALSE	finn-b-C3_KIDNEY_NOTRENALPELVIS	0.0468	0.494	1e+05	Malignant neoplasm of kidney, except renal pelvis || id:finn-b-C3_KIDNEY_NOTRENALPELVIS	0.0121	4.33e-06	14729	Fms-related tyrosine kinase 3 ligand levels	GCST90274791	2	1	TRUE	0.00143118287939055	4.67535837509533e-06	1.46849340822491	0.00143166808815694	21.1144047537736
rs11212636	A	G	A	G	-0.0772	0.0955	0.4171	0.3955	FALSE	FALSE	FALSE	finn-b-C3_KIDNEY_NOTRENALPELVIS	0.0471	0.0424405	1e+05	Malignant neoplasm of kidney, except renal pelvis || id:finn-b-C3_KIDNEY_NOTRENALPELVIS	0.0117	4.16e-11	14723	Fms-related tyrosine kinase 3 ligand levels	GCST90274791	2	1	TRUE	0.00294658918497983	4.11107841225036e-05	1.4196589273484	0.00294878447766469	43.5374388194901
rs12338549	T	C	T	C	-0.0851	-0.1064	0.1096	0.1489	FALSE	FALSE	FALSE	finn-b-C3_KIDNEY_NOTRENALPELVIS	0.0651	0.1021	1e+05	Malignant neoplasm of kidney, except renal pelvis || id:finn-b-C3_KIDNEY_NOTRENALPELVIS	0.0186	4.76e-06	14719	Fms-related tyrosine kinase 3 ligand levels	GCST90274791	2	1	TRUE	0.00141891003161404	2.67127354675198e-05	2.25658707786781	0.00142035417241397	20.933084749682
rs1277312	A	T	A	T	0.0539	0.0621	0.4587	0.4705	FALSE	TRUE	TRUE	finn-b-C3_KIDNEY_NOTRENALPELVIS	0.0463	0.1799	1e+05	Malignant neoplasm of kidney, except renal pelvis || id:finn-b-C3_KIDNEY_NOTRENALPELVIS	0.0117	4.09e-06	14719	Fms-related tyrosine kinase 3 ligand levels	GCST90274791	2	1	FALSE	0.00143852992690236	1.79896242133347e-05	1.4194660651104	0.00143999400767877	21.2229527357733
rs1379304	T	C	T	C	0.0603	-0.0511	0.3741	0.3835	FALSE	FALSE	FALSE	finn-b-C3_KIDNEY_NOTRENALPELVIS	0.0476	0.2836	1e+05	Malignant neoplasm of kidney, except renal pelvis || id:finn-b-C3_KIDNEY_NOTRENALPELVIS	0.0127	2.05e-06	14286	Fms-related tyrosine kinase 3 ligand levels	GCST90274791	2	1	TRUE	0.00152792274627214	1.15247516554968e-05	1.51795551318212	0.00157576864111239	22.5438030876062
rs141117375	T	C	T	C	-0.1519	0.1872	0.0364	0.01595	FALSE	FALSE	FALSE	finn-b-C3_KIDNEY_NOTRENALPELVIS	0.1845	0.3101	1e+05	Malignant neoplasm of kidney, except renal pelvis || id:finn-b-C3_KIDNEY_NOTRENALPELVIS	0.0331	4.45e-06	14286	Fms-related tyrosine kinase 3 ligand levels	GCST90274791	2	1	TRUE	0.00142750438110473	1.02949244232689e-05	3.956246258766	0.00147221037745483	21.0600578673068
rs142870956	T	C	T	C	-0.4307	-0.9976	0.0075	0.0004179	FALSE	FALSE	FALSE	finn-b-C3_KIDNEY_NOTRENALPELVIS	1.3287	0.4528	1e+05	Malignant neoplasm of kidney, except renal pelvis || id:finn-b-C3_KIDNEY_NOTRENALPELVIS	0.0883	1.07e-06	11952	Fms-related tyrosine kinase 3 ligand levels	GCST90274791	2	1	TRUE	0.00161237410937406	5.63722343477209e-06	9.6534154204613	0.00198699434880546	23.7918567531413
rs144317085	A	T	A	T	0.2206	0.1337	0.9647	0.9425	FALSE	TRUE	FALSE	finn-b-C3_KIDNEY_NOTRENALPELVIS	0.1001	0.1816	1e+05	Malignant neoplasm of kidney, except renal pelvis || id:finn-b-C3_KIDNEY_NOTRENALPELVIS	0.0324	9.85e-12	14722	Fms-related tyrosine kinase 3 ligand levels	GCST90274791	2	1	TRUE	0.00313685774734073	1.78400307102624e-05	3.9312296702177	0.00313940694017308	46.3576055479348
rs17272847	A	G	A	G	0.1179	0.1408	0.0907	0.123	FALSE	FALSE	FALSE	finn-b-C3_KIDNEY_NOTRENALPELVIS	0.0707	0.0462701	1e+05	Malignant neoplasm of kidney, except renal pelvis || id:finn-b-C3_KIDNEY_NOTRENALPELVIS	0.022	8.36e-08	13222	Fms-related tyrosine kinase 3 ligand levels	GCST90274791	2	1	TRUE	0.00194569476646823	3.96604779249484e-05	2.52971302720289	0.00216774569055862	28.7198553719008
rs185979634	T	C	T	C	0.1483	0.1788	0.9513	0.98409	FALSE	FALSE	FALSE	finn-b-C3_KIDNEY_NOTRENALPELVIS	0.182	0.3257	1e+05	Malignant neoplasm of kidney, except renal pelvis || id:finn-b-C3_KIDNEY_NOTRENALPELVIS	0.0306	1.26e-06	12847	Fms-related tyrosine kinase 3 ligand levels	GCST90274791	2	1	TRUE	0.00159179040426063	9.65154294197374e-06	3.46834498284124	0.00182520621628295	23.4876436413345
rs1866051	T	C	T	C	-0.0746	-0.1223	0.4771	0.4427	FALSE	FALSE	FALSE	finn-b-C3_KIDNEY_NOTRENALPELVIS	0.0465	0.00858499	1e+05	Malignant neoplasm of kidney, except renal pelvis || id:finn-b-C3_KIDNEY_NOTRENALPELVIS	0.0115	8.76e-11	14732	Fms-related tyrosine kinase 3 ligand levels	GCST90274791	2	1	TRUE	0.00284827232504301	6.91712545569488e-05	1.39581768150429	0.00284865795417694	42.0806049149338
rs186975	C	G	C	G	0.0554	-0.0901	0.382	0.3569	FALSE	TRUE	FALSE	finn-b-C3_KIDNEY_NOTRENALPELVIS	0.0482	0.0612901	1e+05	Malignant neoplasm of kidney, except renal pelvis || id:finn-b-C3_KIDNEY_NOTRENALPELVIS	0.0119	3.23e-06	14703	Fms-related tyrosine kinase 3 ligand levels	GCST90274791	2	1	TRUE	0.00146901233833283	3.49421011064193e-05	1.44294553951284	0.00147210548462992	21.6733281547913
rs192857133	T	C	T	C	0.1812	0.0239	0.026	0.01754	FALSE	FALSE	FALSE	finn-b-C3_KIDNEY_NOTRENALPELVIS	0.1779	0.8929	1e+05	Malignant neoplasm of kidney, except renal pelvis || id:finn-b-C3_KIDNEY_NOTRENALPELVIS	0.0386	2.68e-06	14727	Fms-related tyrosine kinase 3 ligand levels	GCST90274791	2	1	TRUE	0.00149358837618807	1.80489737503048e-07	4.68429727066932	0.00149429734023407	22.0364573545599
rs218265	T	C	T	C	0.0833	-0.0294	0.8361	0.8355	FALSE	FALSE	FALSE	finn-b-C3_KIDNEY_NOTRENALPELVIS	0.0628	0.6391	1e+05	Malignant neoplasm of kidney, except renal pelvis || id:finn-b-C3_KIDNEY_NOTRENALPELVIS	0.016	1.93e-07	14731	Fms-related tyrosine kinase 3 ligand levels	GCST90274791	2	1	TRUE	0.00183649611482281	2.19171009240062e-06	1.94194129674406	0.00183686948491809	27.1050390625
rs28533776	A	G	A	G	-0.0749	0.0514	0.1924	0.1641	FALSE	FALSE	FALSE	finn-b-C3_KIDNEY_NOTRENALPELVIS	0.0617	0.4051	1e+05	Malignant neoplasm of kidney, except renal pelvis || id:finn-b-C3_KIDNEY_NOTRENALPELVIS	0.0147	3.48e-07	14731	Fms-related tyrosine kinase 3 ligand levels	GCST90274791	2	1	TRUE	0.00175914887248683	6.94003374039846e-06	1.7841585663836	0.00175950654516763	25.9614512471655
rs55633025	A	G	A	G	0.0725	-0.0011	0.4738	0.4556	FALSE	FALSE	FALSE	finn-b-C3_KIDNEY_NOTRENALPELVIS	0.0465	0.9818	1e+05	Malignant neoplasm of kidney, except renal pelvis || id:finn-b-C3_KIDNEY_NOTRENALPELVIS	0.0129	1.91e-08	12404	Fms-related tyrosine kinase 3 ligand levels	GCST90274791	2	1	TRUE	0.00213946275345846	5.59613455295434e-09	1.43671487776803	0.00254038877418669	31.5861426596959
rs57191857	A	G	A	G	-0.1429	-0.0341	0.9571	0.97236	FALSE	FALSE	FALSE	finn-b-C3_KIDNEY_NOTRENALPELVIS	0.1405	0.8084	1e+05	Malignant neoplasm of kidney, except renal pelvis || id:finn-b-C3_KIDNEY_NOTRENALPELVIS	0.0299	1.76e-06	14734	Fms-related tyrosine kinase 3 ligand levels	GCST90274791	2	1	TRUE	0.00154805909873356	5.89066790784655e-07	3.62937230661171	0.00154805909873356	22.8413664276686
rs575588389	A	G	A	G	-0.0904	-0.1073	0.8501	0.8304	FALSE	FALSE	FALSE	finn-b-C3_KIDNEY_NOTRENALPELVIS	0.0618	0.0824898	1e+05	Malignant neoplasm of kidney, except renal pelvis || id:finn-b-C3_KIDNEY_NOTRENALPELVIS	0.0192	2.5e-06	12129	Fms-related tyrosine kinase 3 ligand levels	GCST90274791	2	1	TRUE	0.00150251794425798	3.01451943137892e-05	2.11452939445164	0.00182468478852505	22.1684027777778
rs61792394	A	G	A	G	-0.1569	0.2329	0.9624	0.9613	FALSE	FALSE	FALSE	finn-b-C3_KIDNEY_NOTRENALPELVIS	0.1227	0.0576302	1e+05	Malignant neoplasm of kidney, except renal pelvis || id:finn-b-C3_KIDNEY_NOTRENALPELVIS	0.0338	3.45e-06	14286	Fms-related tyrosine kinase 3 ligand levels	GCST90274791	2	1	TRUE	0.0014605485724493	3.60282270038975e-05	4.03991309807525	0.00150628787219025	21.5482738699625
rs6453962	T	C	T	C	-0.0559	-0.0616	0.4699	0.5101	FALSE	FALSE	FALSE	finn-b-C3_KIDNEY_NOTRENALPELVIS	0.0461	0.1813	1e+05	Malignant neoplasm of kidney, except renal pelvis || id:finn-b-C3_KIDNEY_NOTRENALPELVIS	0.0117	1.77e-06	14732	Fms-related tyrosine kinase 3 ligand levels	GCST90274791	2	1	TRUE	0.00154709779013522	1.7855026747439e-05	1.4200927716174	0.00154730752590631	22.8271604938272
rs6925032	A	C	A	C	0.0676	0.0594	0.326	0.24	FALSE	FALSE	FALSE	finn-b-C3_KIDNEY_NOTRENALPELVIS	0.0541	0.272	1e+05	Malignant neoplasm of kidney, except renal pelvis || id:finn-b-C3_KIDNEY_NOTRENALPELVIS	0.0128	1.28e-07	14286	Fms-related tyrosine kinase 3 ligand levels	GCST90274791	2	1	TRUE	0.00188968878061051	1.20554051405843e-05	1.52990791879773	0.00194884102947335	27.8916015625
rs72681653	A	G	A	G	0.1302	0.1242	0.9447	0.96405	FALSE	FALSE	FALSE	finn-b-C3_KIDNEY_NOTRENALPELVIS	0.1263	0.3255	1e+05	Malignant neoplasm of kidney, except renal pelvis || id:finn-b-C3_KIDNEY_NOTRENALPELVIS	0.0266	9.84e-07	14734	Fms-related tyrosine kinase 3 ligand levels	GCST90274791	2	1	TRUE	0.00162364571821402	9.67032292193919e-06	3.22880613230339	0.00162364571821402	23.9584487534626
rs73000965	A	T	A	T	0.0588	-0.1169	0.3111	0.377	FALSE	TRUE	FALSE	finn-b-C3_KIDNEY_NOTRENALPELVIS	0.048	0.0149101	1e+05	Malignant neoplasm of kidney, except renal pelvis || id:finn-b-C3_KIDNEY_NOTRENALPELVIS	0.0125	2.55e-06	14731	Fms-related tyrosine kinase 3 ligand levels	GCST90274791	2	1	TRUE	0.00149975766618718	5.93102117675034e-05	1.5171416380813	0.00150006267832698	22.127616
rs74722523	T	C	T	C	0.3529	-0.2763	0.9914	0.998127	FALSE	FALSE	FALSE	finn-b-C3_KIDNEY_NOTRENALPELVIS	0.5164	0.5926	1e+05	Malignant neoplasm of kidney, except renal pelvis || id:finn-b-C3_KIDNEY_NOTRENALPELVIS	0.076	3.43e-06	11437	Fms-related tyrosine kinase 3 ligand levels	GCST90274791	2	1	TRUE	0.00146143419526052	2.86283781607312e-06	8.12773720047591	0.00188200965335454	21.5613590720222
rs7624160	T	G	T	G	-0.1061	-0.0582	0.6093	0.6149	FALSE	FALSE	FALSE	finn-b-C3_KIDNEY_NOTRENALPELVIS	0.0475	0.2205	1e+05	Malignant neoplasm of kidney, except renal pelvis || id:finn-b-C3_KIDNEY_NOTRENALPELVIS	0.0119	4.84e-19	14719	Fms-related tyrosine kinase 3 ligand levels	GCST90274791	2	1	TRUE	0.00536707871302723	1.50127729341734e-05	1.44373044229177	0.00537251960856715	79.4944566061719
rs7625643	A	G	A	G	0.0611	-0.022	0.5605	0.5405	FALSE	FALSE	FALSE	finn-b-C3_KIDNEY_NOTRENALPELVIS	0.0464	0.6354	1e+05	Malignant neoplasm of kidney, except renal pelvis || id:finn-b-C3_KIDNEY_NOTRENALPELVIS	0.0129	2.18e-06	12404	Fms-related tyrosine kinase 3 ligand levels	GCST90274791	2	1	TRUE	0.00152047908826955	2.24810768471185e-06	1.43671487776803	0.00180562015227269	22.4338080644192
rs76428106	T	C	T	C	-1.1019	-0.0399	0.9832	0.98786	FALSE	FALSE	FALSE	finn-b-C3_KIDNEY_NOTRENALPELVIS	0.213	0.8513	1e+05	Malignant neoplasm of kidney, except renal pelvis || id:finn-b-C3_KIDNEY_NOTRENALPELVIS	0.0524	3.59e-98	13799	Fms-related tyrosine kinase 3 ligand levels	GCST90274791	2	1	TRUE	0.0291417681923681	3.50909493745558e-07	6.15538319197107	0.0310553270516869	442.20310952159
rs7726159	A	C	A	C	-0.1191	0.0446	0.3326	0.3242	FALSE	FALSE	FALSE	finn-b-C3_KIDNEY_NOTRENALPELVIS	0.0492	0.3644	1e+05	Malignant neoplasm of kidney, except renal pelvis || id:finn-b-C3_KIDNEY_NOTRENALPELVIS	0.0128	1.34e-20	14733	Fms-related tyrosine kinase 3 ligand levels	GCST90274791	2	1	TRUE	0.0058424778741452	8.21759302317327e-06	1.55365849529425	0.00584287216788104	86.5772094726562
rs78429945	T	G	T	G	0.0884	-0.0013	0.1818	0.2767	FALSE	FALSE	FALSE	finn-b-C3_KIDNEY_NOTRENALPELVIS	0.0514	0.9795	1e+05	Malignant neoplasm of kidney, except renal pelvis || id:finn-b-C3_KIDNEY_NOTRENALPELVIS	0.016	3.29e-08	14286	Fms-related tyrosine kinase 3 ligand levels	GCST90274791	2	1	TRUE	0.00206777795178256	6.39689393429517e-09	1.91238489849716	0.00213249295154341	30.525625
rs9381118	T	C	T	C	0.0643	0.0181	0.2577	0.2265	FALSE	FALSE	FALSE	finn-b-C3_KIDNEY_NOTRENALPELVIS	0.0551	0.742299	1e+05	Malignant neoplasm of kidney, except renal pelvis || id:finn-b-C3_KIDNEY_NOTRENALPELVIS	0.0136	2.27e-06	14285	Fms-related tyrosine kinase 3 ligand levels	GCST90274791	2	1	TRUE	0.00151503946801872	1.07910118477751e-06	1.62547027041407	0.00156259178642702	22.3534277681661
rs9554186	A	T	A	T	0.0821	0.0685	0.3602	0.4044	FALSE	TRUE	FALSE	finn-b-C3_KIDNEY_NOTRENALPELVIS	0.0472	0.1464	1e+05	Malignant neoplasm of kidney, except renal pelvis || id:finn-b-C3_KIDNEY_NOTRENALPELVIS	0.0128	1.42e-10	14286	Fms-related tyrosine kinase 3 ligand levels	GCST90274791	2	1	TRUE	0.00278479708465511	2.10618582007514e-05	1.52990791879773	0.0028718879666083	41.1401977539062
rs112594435	T	C	T	C	0.1531	-0.0208	0.0371	0.01873	FALSE	FALSE	FALSE	finn-b-C3_KIDNEY_NOTRENALPELVIS	0.1678	0.9015	1e+05	Malignant neoplasm of kidney, except renal pelvis || id:finn-b-C3_KIDNEY_NOTRENALPELVIS	0.0333	4.27e-06	14721	Glial cell line-derived neurotrophic factor levels	GCST90274792	2	1	TRUE	0.00143257920105094	1.53656655538659e-07	4.04029326782104	0.00143403703598818	21.1379036694352
rs11740708	A	G	A	G	-0.3888	-0.1764	0.0906	0.07649	FALSE	FALSE	FALSE	finn-b-C3_KIDNEY_NOTRENALPELVIS	0.0872	0.0430299	1e+05	Malignant neoplasm of kidney, except renal pelvis || id:finn-b-C3_KIDNEY_NOTRENALPELVIS	0.0198	7.56e-86	14710	Glial cell line-derived neurotrophic factor levels	GCST90274792	2	1	TRUE	0.0255024679278698	4.09218354976708e-05	2.40143881870848	0.0255463981199393	385.586776859504
rs138691533	A	G	A	G	0.2584	0.0947	0.0148	0.006079	FALSE	FALSE	FALSE	finn-b-C3_KIDNEY_NOTRENALPELVIS	0.2965	0.7493	1e+05	Malignant neoplasm of kidney, except renal pelvis || id:finn-b-C3_KIDNEY_NOTRENALPELVIS	0.0539	1.63e-06	14731	Glial cell line-derived neurotrophic factor levels	GCST90274792	2	1	TRUE	0.00155743492754048	1.02013771874994e-06	6.54191474340655	0.00155796280061463	22.9830408128844
rs144181640	A	T	A	T	0.3366	0.4343	0.9898	0.98622	FALSE	TRUE	FALSE	finn-b-C3_KIDNEY_NOTRENALPELVIS	0.2062	0.0352201	1e+05	Malignant neoplasm of kidney, except renal pelvis || id:finn-b-C3_KIDNEY_NOTRENALPELVIS	0.0697	1.37e-06	13988	Glial cell line-derived neurotrophic factor levels	GCST90274792	2	1	TRUE	0.00158035668719765	4.43600224293688e-05	8.24348002484388	0.00166473670331686	23.3218322427127
rs2093446	C	G	C	G	0.0606	-0.0337	0.3	0.3487	FALSE	TRUE	FALSE	finn-b-C3_KIDNEY_NOTRENALPELVIS	0.0483	0.4854	1e+05	Malignant neoplasm of kidney, except renal pelvis || id:finn-b-C3_KIDNEY_NOTRENALPELVIS	0.0129	2.63e-06	14288	Glial cell line-derived neurotrophic factor levels	GCST90274792	2	1	TRUE	0.001495530159284	4.86824147443963e-06	1.54196824870034	0.00154235671228697	22.0681449432126
rs2194229	A	T	A	T	-0.1683	0.1271	0.1296	0.1364	FALSE	TRUE	FALSE	finn-b-C3_KIDNEY_NOTRENALPELVIS	0.0676	0.0600496	1e+05	Malignant neoplasm of kidney, except renal pelvis || id:finn-b-C3_KIDNEY_NOTRENALPELVIS	0.0179	5.34e-21	14288	Glial cell line-derived neurotrophic factor levels	GCST90274792	2	1	TRUE	0.00596408166978377	3.53501322229416e-05	2.1396303605997	0.00614996130394581	88.4020161667863
rs2453338	A	T	A	T	0.0829	-0.0446	0.352	0.4888	FALSE	TRUE	TRUE	finn-b-C3_KIDNEY_NOTRENALPELVIS	0.0464	0.3363	1e+05	Malignant neoplasm of kidney, except renal pelvis || id:finn-b-C3_KIDNEY_NOTRENALPELVIS	0.0124	2.3e-11	14734	Glial cell line-derived neurotrophic factor levels	GCST90274792	2	1	FALSE	0.00302433283103154	9.23928640201938e-06	1.50515774588579	0.00302474216920748	44.6956945889698
rs35740453	A	G	A	G	-0.0718	0.1025	0.7373	0.6839	FALSE	FALSE	FALSE	finn-b-C3_KIDNEY_NOTRENALPELVIS	0.0507	0.0430695	1e+05	Malignant neoplasm of kidney, except renal pelvis || id:finn-b-C3_KIDNEY_NOTRENALPELVIS	0.0154	3.13e-06	13224	Glial cell line-derived neurotrophic factor levels	GCST90274792	2	1	TRUE	0.0014731485048476	4.08717042753374e-05	1.77093304221249	0.00164133369859772	21.7373924776522
rs540456481	T	G	T	G	-0.2941	-0.1552	0.0124	0.01172	FALSE	FALSE	FALSE	finn-b-C3_KIDNEY_NOTRENALPELVIS	0.2162	0.473	1e+05	Malignant neoplasm of kidney, except renal pelvis || id:finn-b-C3_KIDNEY_NOTRENALPELVIS	0.0616	1.8e-06	10894	Glial cell line-derived neurotrophic factor levels	GCST90274792	2	1	TRUE	0.00154467314972504	5.15321785131198e-06	6.4294585028601	0.00208839701759079	22.794424122955
rs55850217	T	C	T	C	0.0816	0.0105	0.3119	0.3597	FALSE	FALSE	FALSE	finn-b-C3_KIDNEY_NOTRENALPELVIS	0.048	0.8268	1e+05	Malignant neoplasm of kidney, except renal pelvis || id:finn-b-C3_KIDNEY_NOTRENALPELVIS	0.014	5.59e-09	11755	Glial cell line-derived neurotrophic factor levels	GCST90274792	2	1	TRUE	0.00230040010467219	4.78524966517657e-07	1.51788668878807	0.00288218587370172	33.9722448979592
rs57104839	A	G	A	G	0.0915	-0.059	0.903	0.93109	FALSE	FALSE	FALSE	finn-b-C3_KIDNEY_NOTRENALPELVIS	0.09	0.512	1e+05	Malignant neoplasm of kidney, except renal pelvis || id:finn-b-C3_KIDNEY_NOTRENALPELVIS	0.0196	3.04e-06	14736	Glial cell line-derived neurotrophic factor levels	GCST90274792	2	1	TRUE	0.0014769557095643	4.29759834710294e-06	2.37928177398138	0.0014769557095643	21.7936536859642
rs62243355	T	C	T	C	-0.0981	-0.0488	0.0997	0.1099	FALSE	FALSE	FALSE	finn-b-C3_KIDNEY_NOTRENALPELVIS	0.0737	0.508	1e+05	Malignant neoplasm of kidney, except renal pelvis || id:finn-b-C3_KIDNEY_NOTRENALPELVIS	0.0196	5.58e-07	14731	Glial cell line-derived neurotrophic factor levels	GCST90274792	2	1	TRUE	0.00169733449394282	4.38441293285779e-06	2.37887808851147	0.00169790970358816	25.0510464389838
rs77671113	A	C	A	C	-0.1194	-0.0737	0.0859	0.07292	FALSE	FALSE	FALSE	finn-b-C3_KIDNEY_NOTRENALPELVIS	0.0886	0.4056	1e+05	Malignant neoplasm of kidney, except renal pelvis || id:finn-b-C3_KIDNEY_NOTRENALPELVIS	0.0208	9.45e-09	14725	Glial cell line-derived neurotrophic factor levels	GCST90274792	2	1	TRUE	0.00223147034661479	6.91947608748573e-06	2.52400950869841	0.00223313382273527	32.9520155325444
rs79953230	T	C	T	C	0.1918	-0.0954	0.0254	0.03799	FALSE	FALSE	FALSE	finn-b-C3_KIDNEY_NOTRENALPELVIS	0.1258	0.4481	1e+05	Malignant neoplasm of kidney, except renal pelvis || id:finn-b-C3_KIDNEY_NOTRENALPELVIS	0.042	4.96e-06	14719	Glial cell line-derived neurotrophic factor levels	GCST90274792	2	1	TRUE	0.00141339547082395	5.75097732870764e-06	5.09551920808861	0.00141502581146102	20.8544444444444
rs9303102	T	G	T	G	0.2096	-0.3853	0.0231	0.00506	FALSE	FALSE	FALSE	finn-b-C3_KIDNEY_NOTRENALPELVIS	0.3238	0.2341	1e+05	Malignant neoplasm of kidney, except renal pelvis || id:finn-b-C3_KIDNEY_NOTRENALPELVIS	0.0453	3.71e-06	12935	Glial cell line-derived neurotrophic factor levels	GCST90274792	2	1	TRUE	0.00145089142973859	1.41594656986186e-05	5.15206600792342	0.00165260310695031	21.4084957287448
rs113903858	A	G	A	G	0.3666	0.9431	0.014	0.001691	FALSE	FALSE	FALSE	finn-b-C3_KIDNEY_NOTRENALPELVIS	0.5848	0.1068	1e+05	Malignant neoplasm of kidney, except renal pelvis || id:finn-b-C3_KIDNEY_NOTRENALPELVIS	0.0747	9.22e-07	11137	Hepatocyte growth factor levels	GCST90274793	2	1	TRUE	0.00163219699580371	2.60074727870325e-05	7.88323932974257	0.00215831653692055	24.0848373413332
rs11631440	A	T	A	T	-0.0638	-0.0486	0.6021	0.5799	FALSE	TRUE	TRUE	finn-b-C3_KIDNEY_NOTRENALPELVIS	0.0471	0.3022	1e+05	Malignant neoplasm of kidney, except renal pelvis || id:finn-b-C3_KIDNEY_NOTRENALPELVIS	0.012	1.06e-07	14709	Hepatocyte growth factor levels	GCST90274793	2	1	FALSE	0.00191507000183921	1.06471846566575e-05	1.455367994701	0.00191831912859249	28.2669444444444
rs138848271	T	C	T	C	-0.405	0.7316	0.9907	0.997998	FALSE	FALSE	FALSE	finn-b-C3_KIDNEY_NOTRENALPELVIS	0.5379	0.1738	1e+05	Malignant neoplasm of kidney, except renal pelvis || id:finn-b-C3_KIDNEY_NOTRENALPELVIS	0.0832	1.13e-06	10793	Hepatocyte growth factor levels	GCST90274793	2	1	TRUE	0.00160584533096857	1.84988596313986e-05	8.64359510389051	0.00219103393185303	23.695364506287
rs150498795	A	T	A	T	0.1566	-0.109	0.9642	0.98898	FALSE	TRUE	FALSE	finn-b-C3_KIDNEY_NOTRENALPELVIS	0.2145	0.611599	1e+05	Malignant neoplasm of kidney, except renal pelvis || id:finn-b-C3_KIDNEY_NOTRENALPELVIS	0.0327	1.68e-06	14732	Hepatocyte growth factor levels	GCST90274793	2	1	TRUE	0.00155435683109719	2.58229567191745e-06	3.9689772334948	0.0015545675494242	22.9344331285245
rs1986719	T	C	T	C	-0.1954	0.2012	0.9572	0.974	FALSE	FALSE	FALSE	finn-b-C3_KIDNEY_NOTRENALPELVIS	0.1455	0.1667	1e+05	Malignant neoplasm of kidney, except renal pelvis || id:finn-b-C3_KIDNEY_NOTRENALPELVIS	0.039	5.44e-07	14718	Hepatocyte growth factor levels	GCST90274793	2	1	TRUE	0.00170105676290671	1.91218693915766e-05	4.7313928181879	0.00170290309074371	25.1026692965155
rs2281532	T	C	T	C	-0.0698	-0.0131	0.7983	0.8132	FALSE	FALSE	FALSE	finn-b-C3_KIDNEY_NOTRENALPELVIS	0.0597	0.8267	1e+05	Malignant neoplasm of kidney, except renal pelvis || id:finn-b-C3_KIDNEY_NOTRENALPELVIS	0.0151	3.79e-06	14286	Hepatocyte growth factor levels	GCST90274793	2	1	TRUE	0.00144832419326983	4.81506779109434e-07	1.8048132479567	0.00149368124064096	21.367659313188
rs2737756	A	G	A	G	0.2047	-0.0566	0.0276	0.01633	FALSE	FALSE	FALSE	finn-b-C3_KIDNEY_NOTRENALPELVIS	0.1811	0.7546	1e+05	Malignant neoplasm of kidney, except renal pelvis || id:finn-b-C3_KIDNEY_NOTRENALPELVIS	0.0391	1.65e-07	14718	Hepatocyte growth factor levels	GCST90274793	2	1	TRUE	0.00185700564228693	9.76796789480489e-07	4.74352459464479	0.00185902092190633	27.4083044982699
rs34219417	T	C	T	C	0.0992	-0.0781	0.8959	0.8694	FALSE	FALSE	FALSE	finn-b-C3_KIDNEY_NOTRENALPELVIS	0.0703	0.2669	1e+05	Malignant neoplasm of kidney, except renal pelvis || id:finn-b-C3_KIDNEY_NOTRENALPELVIS	0.0217	4.84e-06	14286	Hepatocyte growth factor levels	GCST90274793	2	1	TRUE	0.00141653248341384	1.23422614929161e-05	2.59367201858678	0.00146089536907581	20.8979591836735
rs4290523	T	C	T	C	-0.0992	0.0681	0.0942	0.05949	FALSE	FALSE	FALSE	finn-b-C3_KIDNEY_NOTRENALPELVIS	0.0971	0.4829	1e+05	Malignant neoplasm of kidney, except renal pelvis || id:finn-b-C3_KIDNEY_NOTRENALPELVIS	0.0217	4.84e-06	12846	Hepatocyte growth factor levels	GCST90274793	2	1	TRUE	0.00141653248341384	4.91883567002002e-06	2.45948225039336	0.00162441701830642	20.8979591836735
rs57193877	T	C	T	C	0.1572	-0.2246	0.9611	0.9775	FALSE	FALSE	FALSE	finn-b-C3_KIDNEY_NOTRENALPELVIS	0.1544	0.1457	1e+05	Malignant neoplasm of kidney, except renal pelvis || id:finn-b-C3_KIDNEY_NOTRENALPELVIS	0.0311	4.31e-07	14725	Hepatocyte growth factor levels	GCST90274793	2	1	TRUE	0.00173129092851289	2.11604260604945e-05	3.77387960194811	0.00173234741330406	25.5496117699362
rs5745687	T	C	T	C	-0.1943	0.0918	0.0608	0.04151	FALSE	FALSE	FALSE	finn-b-C3_KIDNEY_NOTRENALPELVIS	0.1135	0.4185	1e+05	Malignant neoplasm of kidney, except renal pelvis || id:finn-b-C3_KIDNEY_NOTRENALPELVIS	0.0242	9.83e-16	14733	Hepatocyte growth factor levels	GCST90274793	2	1	TRUE	0.00435669279825605	6.54183346656654e-06	2.9373855926657	0.00435698725964654	64.4636466088382
rs5745692	C	G	C	G	-0.1545	-0.1406	0.964	0.97361	FALSE	TRUE	FALSE	finn-b-C3_KIDNEY_NOTRENALPELVIS	0.1461	0.3356	1e+05	Malignant neoplasm of kidney, except renal pelvis || id:finn-b-C3_KIDNEY_NOTRENALPELVIS	0.0332	3.26e-06	14716	Hepatocyte growth factor levels	GCST90274793	2	1	TRUE	0.00146784819538653	9.26136228666854e-06	4.02747611290247	0.00146964121140755	21.6561275221367
rs59950280	A	G	A	G	0.1219	0.0724	0.328	0.2448	FALSE	FALSE	FALSE	finn-b-C3_KIDNEY_NOTRENALPELVIS	0.0538	0.1782	1e+05	Malignant neoplasm of kidney, except renal pelvis || id:finn-b-C3_KIDNEY_NOTRENALPELVIS	0.0131	1.34e-20	13222	Hepatocyte growth factor levels	GCST90274793	2	1	TRUE	0.00584329691743094	1.81097894868369e-05	1.50632912074354	0.00650725855791661	86.5894178660917
rs6709159	A	G	A	G	0.0564	-0.0478	0.4434	0.5225	FALSE	FALSE	FALSE	finn-b-C3_KIDNEY_NOTRENALPELVIS	0.0464	0.303	1e+05	Malignant neoplasm of kidney, except renal pelvis || id:finn-b-C3_KIDNEY_NOTRENALPELVIS	0.0114	7.52e-07	14734	Hepatocyte growth factor levels	GCST90274793	2	1	TRUE	0.00165869232871693	1.06126516471183e-05	1.38377405670145	0.00165869232871693	24.4764542936288
rs74130123	T	C	T	C	-0.2429	0.0206	0.9809	0.97201	FALSE	FALSE	FALSE	finn-b-C3_KIDNEY_NOTRENALPELVIS	0.1383	0.8814	1e+05	Malignant neoplasm of kidney, except renal pelvis || id:finn-b-C3_KIDNEY_NOTRENALPELVIS	0.0489	6.79e-07	14734	Hepatocyte growth factor levels	GCST90274793	2	1	TRUE	0.00167204835163629	2.21870044327694e-07	5.93566240111413	0.00167204835163629	24.6738722236859
rs7620568	A	G	A	G	-0.0856	0.0256	0.1397	0.1603	FALSE	FALSE	FALSE	finn-b-C3_KIDNEY_NOTRENALPELVIS	0.063	0.6849	1e+05	Malignant neoplasm of kidney, except renal pelvis || id:finn-b-C3_KIDNEY_NOTRENALPELVIS	0.0179	1.73e-06	12846	Hepatocyte growth factor levels	GCST90274793	2	1	TRUE	0.00154990870773392	1.65122707304694e-06	2.02878950608485	0.00177733215539218	22.8686994787928
rs8106345	A	G	A	G	0.0592	-0.0102	0.5179	0.5555	FALSE	FALSE	FALSE	finn-b-C3_KIDNEY_NOTRENALPELVIS	0.0465	0.8264	1e+05	Malignant neoplasm of kidney, except renal pelvis || id:finn-b-C3_KIDNEY_NOTRENALPELVIS	0.0127	3.14e-06	12404	Hepatocyte growth factor levels	GCST90274793	2	1	TRUE	0.0014727674430852	4.81174844625667e-07	1.41444022850031	0.00174897663876757	21.7288114576229
rs851612	A	G	A	G	-0.1182	0.1186	0.9405	0.96267	FALSE	FALSE	FALSE	finn-b-C3_KIDNEY_NOTRENALPELVIS	0.1235	0.3369	1e+05	Malignant neoplasm of kidney, except renal pelvis || id:finn-b-C3_KIDNEY_NOTRENALPELVIS	0.0257	4.24e-06	14286	Hepatocyte growth factor levels	GCST90274793	2	1	TRUE	0.00143378444596926	9.22231906863636e-06	3.07176824321107	0.00147868682757472	21.1528410725371
rs140562194	T	C	T	C	0.4666	-0.5816	0.0122	0.005734	FALSE	FALSE	FALSE	finn-b-C3_KIDNEY_NOTRENALPELVIS	0.3168	0.0664095	1e+05	Malignant neoplasm of kidney, except renal pelvis || id:finn-b-C3_KIDNEY_NOTRENALPELVIS	0.0897	1.97e-07	7396	Interferon gamma levels	GCST90274794	2	1	TRUE	0.00228959382650574	3.37033056104437e-05	7.7142	0.00364618520521768	27.0585539063073
rs146527076	C	G	C	G	0.1935	0.0347	0.9683	0.95329	FALSE	TRUE	FALSE	finn-b-C3_KIDNEY_NOTRENALPELVIS	0.1114	0.755499	1e+05	Malignant neoplasm of kidney, except renal pelvis || id:finn-b-C3_KIDNEY_NOTRENALPELVIS	0.0384	4.68e-07	11781	Interferon gamma levels	GCST90274794	2	1	TRUE	0.00214889202682881	9.70279448084038e-07	4.16794809948493	0.00215107652764786	25.3921508789063
rs4810686	T	C	T	C	0.0671	-0.0454	0.5585	0.583	FALSE	FALSE	FALSE	finn-b-C3_KIDNEY_NOTRENALPELVIS	0.0469	0.3335	1e+05	Malignant neoplasm of kidney, except renal pelvis || id:finn-b-C3_KIDNEY_NOTRENALPELVIS	0.0137	9.69e-07	11344	Interferon gamma levels	GCST90274794	2	1	TRUE	0.0020303485568251	9.3706698423281e-06	1.4591625543441	0.00211055508689593	23.9885449411263
rs531747046	T	G	T	G	0.2684	-0.1825	0.0324	0.02081	FALSE	FALSE	FALSE	finn-b-C3_KIDNEY_NOTRENALPELVIS	0.1657	0.2709	1e+05	Malignant neoplasm of kidney, except renal pelvis || id:finn-b-C3_KIDNEY_NOTRENALPELVIS	0.0573	2.81e-06	6257	Interferon gamma levels	GCST90274794	2	1	TRUE	0.00185736708654646	1.21306518435966e-05	4.53249881742952	0.00349548734989648	21.9409677488129
rs61863416	A	G	A	G	0.136	0.2013	0.9427	0.96366	FALSE	FALSE	FALSE	finn-b-C3_KIDNEY_NOTRENALPELVIS	0.1249	0.1071	1e+05	Malignant neoplasm of kidney, except renal pelvis || id:finn-b-C3_KIDNEY_NOTRENALPELVIS	0.0283	1.54e-06	11774	Interferon gamma levels	GCST90274794	2	1	TRUE	0.00195480982134967	2.5975270443481e-05	3.07077821732537	0.00195795870559231	23.0943075828141
rs62230781	A	G	A	G	0.2184	0.1934	0.0412	0.04205	FALSE	FALSE	FALSE	finn-b-C3_KIDNEY_NOTRENALPELVIS	0.1174	0.0994008	1e+05	Malignant neoplasm of kidney, except renal pelvis || id:finn-b-C3_KIDNEY_NOTRENALPELVIS	0.0403	5.98e-08	11345	Interferon gamma levels	GCST90274794	2	1	TRUE	0.00248464374140303	2.71377380276866e-05	4.29247027363033	0.00258252311520145	29.369406867846
rs6442763	A	C	A	C	0.0648	-0.0311	0.4253	0.3914	FALSE	FALSE	FALSE	finn-b-C3_KIDNEY_NOTRENALPELVIS	0.0477	0.5153	1e+05	Malignant neoplasm of kidney, except renal pelvis || id:finn-b-C3_KIDNEY_NOTRENALPELVIS	0.014	3.68e-06	11345	Interferon gamma levels	GCST90274794	2	1	TRUE	0.00181365603381676	4.25099759985439e-06	1.49118074021897	0.00188515265577453	21.4236734693877
rs67101138	T	G	T	G	0.1461	0.0028	0.9482	0.95117	FALSE	FALSE	FALSE	finn-b-C3_KIDNEY_NOTRENALPELVIS	0.1054	0.9787	1e+05	Malignant neoplasm of kidney, except renal pelvis || id:finn-b-C3_KIDNEY_NOTRENALPELVIS	0.0307	1.95e-06	11793	Interferon gamma levels	GCST90274794	2	1	TRUE	0.00191707748333322	7.05738034901387e-09	3.33388430663093	0.00191707748333322	22.6476779594478
rs704	A	G	A	G	-0.0635	0.0197	0.4705	0.4196	FALSE	FALSE	FALSE	finn-b-C3_KIDNEY_NOTRENALPELVIS	0.0466	0.6723	1e+05	Malignant neoplasm of kidney, except renal pelvis || id:finn-b-C3_KIDNEY_NOTRENALPELVIS	0.0127	5.73e-07	11793	Interferon gamma levels	GCST90274794	2	1	TRUE	0.00211577522004062	1.78718095909995e-06	1.379163866261	0.00211577522004062	25
rs74903999	T	C	T	C	0.3485	-0.0493	0.9882	0.98819	FALSE	FALSE	FALSE	finn-b-C3_KIDNEY_NOTRENALPELVIS	0.2089	0.8136	1e+05	Malignant neoplasm of kidney, except renal pelvis || id:finn-b-C3_KIDNEY_NOTRENALPELVIS	0.0708	8.55e-07	10558	Interferon gamma levels	GCST90274794	2	1	TRUE	0.0020506752919253	5.56961791254946e-07	7.2748507283655	0.00229004477419193	24.2291985859747
rs10067443	T	C	T	C	-0.0753	0.0167	0.8011	0.8165	FALSE	FALSE	FALSE	finn-b-C3_KIDNEY_NOTRENALPELVIS	0.0597	0.7795	1e+05	Malignant neoplasm of kidney, except renal pelvis || id:finn-b-C3_KIDNEY_NOTRENALPELVIS	0.0149	4.33e-07	14296	Interleukin-10 levels	GCST90274795	2	1	TRUE	0.0017294549978109	7.82514918735519e-07	1.78153163317411	0.00178356259135679	25.539795504707
rs12123181	A	G	A	G	-0.0996	0.0141	0.2042	0.2128	FALSE	FALSE	FALSE	finn-b-C3_KIDNEY_NOTRENALPELVIS	0.0571	0.8046	1e+05	Malignant neoplasm of kidney, except renal pelvis || id:finn-b-C3_KIDNEY_NOTRENALPELVIS	0.0151	4.22e-11	14296	Interleukin-10 levels	GCST90274795	2	1	TRUE	0.00294258179944387	6.09781760718404e-07	1.80544480945832	0.00303452781168709	43.5075654576554
rs138203589	T	G	T	G	0.1937	0.1207	0.0455	0.02627	FALSE	FALSE	FALSE	finn-b-C3_KIDNEY_NOTRENALPELVIS	0.1456	0.4071	1e+05	Malignant neoplasm of kidney, except renal pelvis || id:finn-b-C3_KIDNEY_NOTRENALPELVIS	0.0418	3.59e-06	14730	Interleukin-10 levels	GCST90274795	2	1	TRUE	0.00145451472904239	6.87222692366934e-06	5.07314943600127	0.0014558953346582	21.4736899338385
rs148332061	C	G	C	G	0.1112	-0.0377	0.1005	0.1449	FALSE	TRUE	FALSE	finn-b-C3_KIDNEY_NOTRENALPELVIS	0.068	0.578801	1e+05	Malignant neoplasm of kidney, except renal pelvis || id:finn-b-C3_KIDNEY_NOTRENALPELVIS	0.0239	3.28e-06	13232	Interleukin-10 levels	GCST90274795	2	1	TRUE	0.00146629075526935	3.07377607602498e-06	2.74922729507766	0.00163359309044911	21.6478002836085
rs150408090	A	G	A	G	0.3666	0.0845	0.9898	0.97136	FALSE	FALSE	FALSE	finn-b-C3_KIDNEY_NOTRENALPELVIS	0.1397	0.5455	1e+05	Malignant neoplasm of kidney, except renal pelvis || id:finn-b-C3_KIDNEY_NOTRENALPELVIS	0.0761	1.45e-06	12313	Interleukin-10 levels	GCST90274795	2	1	TRUE	0.00157172323386174	3.65870760139286e-06	8.44435721236377	0.00188150068754875	23.2068186095824
rs17654493	T	C	T	C	0.2951	0.1539	0.014	0.01107	FALSE	FALSE	FALSE	finn-b-C3_KIDNEY_NOTRENALPELVIS	0.2245	0.4932	1e+05	Malignant neoplasm of kidney, except renal pelvis || id:finn-b-C3_KIDNEY_NOTRENALPELVIS	0.0626	2.43e-06	12313	Interleukin-10 levels	GCST90274795	2	1	TRUE	0.00150514789601422	4.69949502292579e-06	6.94634377784457	0.0018018274202194	22.2223381886107
rs188535859	T	C	T	C	-0.2351	0.41	0.0174	0.01514	FALSE	FALSE	FALSE	finn-b-C3_KIDNEY_NOTRENALPELVIS	0.1884	0.0295597	1e+05	Malignant neoplasm of kidney, except renal pelvis || id:finn-b-C3_KIDNEY_NOTRENALPELVIS	0.0486	1.32e-06	14741	Interleukin-10 levels	GCST90274795	2	1	TRUE	0.0015848474899102	4.73580743121561e-05	5.90064846944808	0.00158516956099465	23.4009085674609
rs3135932	A	G	A	G	-0.1597	0.0037	0.823	0.7983	FALSE	FALSE	FALSE	finn-b-C3_KIDNEY_NOTRENALPELVIS	0.0576	0.9485	1e+05	Malignant neoplasm of kidney, except renal pelvis || id:finn-b-C3_KIDNEY_NOTRENALPELVIS	0.0154	3.39e-25	14744	Interleukin-10 levels	GCST90274795	2	1	TRUE	0.00724194799751659	4.12636032762047e-08	1.86994305795658	0.00724194799751659	107.53959352336
rs3769274	A	G	A	G	0.0771	0.0065	0.8403	0.8544	FALSE	FALSE	FALSE	finn-b-C3_KIDNEY_NOTRENALPELVIS	0.0653	0.9208	1e+05	Malignant neoplasm of kidney, except renal pelvis || id:finn-b-C3_KIDNEY_NOTRENALPELVIS	0.0162	1.94e-06	14742	Interleukin-10 levels	GCST90274795	2	1	TRUE	0.00153410665712262	9.90852463959835e-08	1.96694953671923	0.0015343144933309	22.650548696845
rs385697	T	C	T	C	0.0555	-0.0635	0.6126	0.577	FALSE	FALSE	FALSE	finn-b-C3_KIDNEY_NOTRENALPELVIS	0.0468	0.1751	1e+05	Malignant neoplasm of kidney, except renal pelvis || id:finn-b-C3_KIDNEY_NOTRENALPELVIS	0.0119	3.1e-06	14727	Interleukin-10 levels	GCST90274795	2	1	TRUE	0.00147331398962107	1.841011218384e-05	1.44412273370375	0.00147501242046414	21.7516418332039
rs389239	A	G	A	G	-0.0574	-6e-04	0.6162	0.6227	FALSE	FALSE	FALSE	finn-b-C3_KIDNEY_NOTRENALPELVIS	0.0484	0.9904	1e+05	Malignant neoplasm of kidney, except renal pelvis || id:finn-b-C3_KIDNEY_NOTRENALPELVIS	0.0125	4.39e-06	14296	Interleukin-10 levels	GCST90274795	2	1	TRUE	0.00142832354544693	1.53681100842984e-09	1.49457351776351	0.00147302386562798	21.086464
rs398518	A	G	A	G	-0.1293	0.1257	0.9146	0.91427	FALSE	FALSE	FALSE	finn-b-C3_KIDNEY_NOTRENALPELVIS	0.083	0.1299	1e+05	Malignant neoplasm of kidney, except renal pelvis || id:finn-b-C3_KIDNEY_NOTRENALPELVIS	0.0218	3.01e-09	14296	Interleukin-10 levels	GCST90274795	2	1	TRUE	0.00238063342578188	2.29357578932487e-05	2.60653621497957	0.00245506363363248	35.1790463765676
rs4655953	A	G	A	G	0.0565	0.028	0.3683	0.3779	FALSE	FALSE	FALSE	finn-b-C3_KIDNEY_NOTRENALPELVIS	0.0476	0.5561	1e+05	Malignant neoplasm of kidney, except renal pelvis || id:finn-b-C3_KIDNEY_NOTRENALPELVIS	0.0121	3.02e-06	14722	Interleukin-10 levels	GCST90274795	2	1	TRUE	0.00147682113442375	3.46026484451888e-06	1.4681444138776	0.00147902507541128	21.8034970288915
rs549056348	A	C	A	C	0.1647	0.1134	0.0539	0.04699	FALSE	FALSE	FALSE	finn-b-C3_KIDNEY_NOTRENALPELVIS	0.11	0.3025	1e+05	Malignant neoplasm of kidney, except renal pelvis || id:finn-b-C3_KIDNEY_NOTRENALPELVIS	0.0338	1.1e-06	11768	Interleukin-10 levels	GCST90274795	2	1	TRUE	0.00160804598236513	1.06278351440717e-05	3.66663795867549	0.00201395342576874	23.7439953082875
rs66624860	T	C	T	C	0.0681	-0.0335	0.2791	0.3904	FALSE	FALSE	FALSE	finn-b-C3_KIDNEY_NOTRENALPELVIS	0.0475	0.4806	1e+05	Malignant neoplasm of kidney, except renal pelvis || id:finn-b-C3_KIDNEY_NOTRENALPELVIS	0.0143	1.91e-06	12799	Interleukin-10 levels	GCST90274795	2	1	TRUE	0.00153602449769638	4.97403595889378e-06	1.61779711645187	0.00176906993271407	22.6789085040833
rs67037615	T	C	T	C	-0.1528	0.043	0.8893	0.8109	FALSE	FALSE	FALSE	finn-b-C3_KIDNEY_NOTRENALPELVIS	0.0968	0.6568	1e+05	Malignant neoplasm of kidney, except renal pelvis || id:finn-b-C3_KIDNEY_NOTRENALPELVIS	0.0196	6.39e-15	14296	Interleukin-10 levels	GCST90274795	2	1	TRUE	0.00410573947625008	1.9733041331143e-06	2.34349127585319	0.00423387601013851	60.7763431903374
rs72701782	A	G	A	G	0.0981	0.0642	0.0999	0.1264	FALSE	FALSE	FALSE	finn-b-C3_KIDNEY_NOTRENALPELVIS	0.0708	0.3646	1e+05	Malignant neoplasm of kidney, except renal pelvis || id:finn-b-C3_KIDNEY_NOTRENALPELVIS	0.0211	3.33e-06	14296	Interleukin-10 levels	GCST90274795	2	1	TRUE	0.00146413245192091	8.22259037795146e-06	2.52284009798481	0.00150995174069902	21.6158891309719
rs79438518	A	T	A	T	-0.2845	1.0917	0.0122	0.001483	FALSE	TRUE	FALSE	finn-b-C3_KIDNEY_NOTRENALPELVIS	0.6123	0.0745796	1e+05	Malignant neoplasm of kidney, except renal pelvis || id:finn-b-C3_KIDNEY_NOTRENALPELVIS	0.0618	4.15e-06	13809	Interleukin-10 levels	GCST90274795	2	1	TRUE	0.00143551356547767	3.17887156671879e-05	7.2622231554807	0.00153257651554488	21.1927634817398
rs9266257	C	G	C	G	-0.065	0.0691	0.6959	0.7225	FALSE	TRUE	FALSE	finn-b-C3_KIDNEY_NOTRENALPELVIS	0.0553	0.2111	1e+05	Malignant neoplasm of kidney, except renal pelvis || id:finn-b-C3_KIDNEY_NOTRENALPELVIS	0.0129	4.69e-07	14728	Interleukin-10 levels	GCST90274795	2	1	TRUE	0.00171926797907296	1.56137685412813e-05	1.5655307342879	0.00172113277210908	25.3890992127877
rs10091841	T	G	T	G	0.064	0.0062	0.4945	0.4098	FALSE	FALSE	FALSE	finn-b-C3_KIDNEY_NOTRENALPELVIS	0.0485	0.8991	1e+05	Malignant neoplasm of kidney, except renal pelvis || id:finn-b-C3_KIDNEY_NOTRENALPELVIS	0.0135	2.13e-06	11345	Interleukin-10 receptor subunit alpha levels	GCST90274796	2	1	TRUE	0.00190245660049909	1.63421245757628e-07	1.43792428521115	0.0019774469185731	22.4746227709191
rs1406714	C	G	C	G	0.0623	0.0137	0.4267	0.4001	FALSE	TRUE	TRUE	finn-b-C3_KIDNEY_NOTRENALPELVIS	0.0471	0.771299	1e+05	Malignant neoplasm of kidney, except renal pelvis || id:finn-b-C3_KIDNEY_NOTRENALPELVIS	0.0131	1.98e-06	11783	Interleukin-10 receptor subunit alpha levels	GCST90274796	2	1	FALSE	0.00191447904904508	8.46072615398111e-07	1.42199881504873	0.00191610099176118	22.6169220907872
rs143313574	T	C	T	C	-0.3868	0.0251	0.0107	0.02614	FALSE	FALSE	FALSE	finn-b-C3_KIDNEY_NOTRENALPELVIS	0.1459	0.8636	1e+05	Malignant neoplasm of kidney, except renal pelvis || id:finn-b-C3_KIDNEY_NOTRENALPELVIS	0.0841	4.24e-06	9956	Interleukin-10 receptor subunit alpha levels	GCST90274796	2	1	TRUE	0.00179081968476435	2.95968448999731e-07	8.39147760290165	0.00212061268311009	21.1534368942471
rs17832137	A	G	A	G	0.1676	0.0604	0.0481	0.05258	FALSE	FALSE	FALSE	finn-b-C3_KIDNEY_NOTRENALPELVIS	0.1045	0.5635	1e+05	Malignant neoplasm of kidney, except renal pelvis || id:finn-b-C3_KIDNEY_NOTRENALPELVIS	0.0343	1.03e-06	10289	Interleukin-10 receptor subunit alpha levels	GCST90274796	2	1	TRUE	0.0020208339254311	3.34078503394813e-06	3.47921048659031	0.00231560366688874	23.8759020476162
rs180893431	A	C	A	C	0.4057	0.5412	0.9896	0.997657	FALSE	FALSE	FALSE	finn-b-C3_KIDNEY_NOTRENALPELVIS	0.504	0.2829	1e+05	Malignant neoplasm of kidney, except renal pelvis || id:finn-b-C3_KIDNEY_NOTRENALPELVIS	0.0865	2.73e-06	9340	Interleukin-10 receptor subunit alpha levels	GCST90274796	2	1	TRUE	0.00186216294362746	1.15307665921201e-05	8.3596779244179	0.00235018503873194	21.9977266196665
rs286605	T	G	T	G	0.0623	-0.0155	0.5891	0.5767	FALSE	FALSE	FALSE	finn-b-C3_KIDNEY_NOTRENALPELVIS	0.047	0.7417	1e+05	Malignant neoplasm of kidney, except renal pelvis || id:finn-b-C3_KIDNEY_NOTRENALPELVIS	0.0131	1.98e-06	11793	Interleukin-10 receptor subunit alpha levels	GCST90274796	2	1	TRUE	0.00191447904904508	1.08761676682185e-06	1.42260209826922	0.00191447904904508	22.6169220907872
rs3135932	A	G	A	G	-0.0844	0.0037	0.8171	0.7983	FALSE	FALSE	FALSE	finn-b-C3_KIDNEY_NOTRENALPELVIS	0.0576	0.9485	1e+05	Malignant neoplasm of kidney, except renal pelvis || id:finn-b-C3_KIDNEY_NOTRENALPELVIS	0.0168	5.07e-07	11793	Interleukin-10 receptor subunit alpha levels	GCST90274796	2	1	TRUE	0.00213593029501035	4.12636032762047e-08	1.82440574434526	0.00213593029501035	25.2386621315193
rs41272625	T	G	T	G	0.082	0.0201	0.1526	0.1016	FALSE	FALSE	FALSE	finn-b-C3_KIDNEY_NOTRENALPELVIS	0.0766	0.793201	1e+05	Malignant neoplasm of kidney, except renal pelvis || id:finn-b-C3_KIDNEY_NOTRENALPELVIS	0.0179	4.63e-06	11784	Interleukin-10 receptor subunit alpha levels	GCST90274796	2	1	TRUE	0.00177663712718559	6.88561859052428e-07	1.94311899790003	0.00177799184663286	20.9856121843888
rs6670799	A	G	A	G	-0.1247	0.0159	0.0839	0.09674	FALSE	FALSE	FALSE	finn-b-C3_KIDNEY_NOTRENALPELVIS	0.0794	0.8414	1e+05	Malignant neoplasm of kidney, except renal pelvis || id:finn-b-C3_KIDNEY_NOTRENALPELVIS	0.0252	7.48e-07	11345	Interleukin-10 receptor subunit alpha levels	GCST90274796	2	1	TRUE	0.00207243160376572	4.01016050666889e-07	2.68412533239415	0.00215410747247647	24.486788233812
rs74719858	A	G	A	G	0.3915	0.1486	0.9853	0.96314	FALSE	FALSE	FALSE	finn-b-C3_KIDNEY_NOTRENALPELVIS	0.1231	0.2272	1e+05	Malignant neoplasm of kidney, except renal pelvis || id:finn-b-C3_KIDNEY_NOTRENALPELVIS	0.0823	1.97e-06	10858	Interleukin-10 receptor subunit alpha levels	GCST90274796	2	1	TRUE	0.00191549285899298	1.45721579609004e-05	8.57580216772752	0.00208012627337143	22.6289218385748
rs80137559	T	C	T	C	0.2347	0.1309	0.9822	0.97614	FALSE	FALSE	FALSE	finn-b-C3_KIDNEY_NOTRENALPELVIS	0.1531	0.3925	1e+05	Malignant neoplasm of kidney, except renal pelvis || id:finn-b-C3_KIDNEY_NOTRENALPELVIS	0.0511	4.37e-06	11791	Interleukin-10 receptor subunit alpha levels	GCST90274796	2	1	TRUE	0.00178590124118442	7.31028692037597e-06	5.54876356587664	0.00178620367756712	21.0952355421433
rs111850948	A	G	A	G	-0.0843	5e-04	0.1348	0.1059	FALSE	FALSE	FALSE	finn-b-C3_KIDNEY_NOTRENALPELVIS	0.0752	0.9942	1e+05	Malignant neoplasm of kidney, except renal pelvis || id:finn-b-C3_KIDNEY_NOTRENALPELVIS	0.0181	3.2e-06	14286	Interleukin-10 receptor subunit beta levels	GCST90274797	2	1	TRUE	0.00147027065417098	4.42092363607466e-10	2.16338541642491	0.00151631395335144	21.691920271054
rs112798338	T	C	T	C	0.1926	0.0466	0.026	0.02671	FALSE	FALSE	FALSE	finn-b-C3_KIDNEY_NOTRENALPELVIS	0.1434	0.7452	1e+05	Malignant neoplasm of kidney, except renal pelvis || id:finn-b-C3_KIDNEY_NOTRENALPELVIS	0.0411	2.78e-06	14286	Interleukin-10 receptor subunit beta levels	GCST90274797	2	1	TRUE	0.00148840227517645	1.05604337904585e-06	4.91243870801458	0.00153501251505725	21.9598273749267
rs114288486	T	C	T	C	0.1449	-0.1689	0.0363	0.01871	FALSE	FALSE	FALSE	finn-b-C3_KIDNEY_NOTRENALPELVIS	0.1724	0.3273	1e+05	Malignant neoplasm of kidney, except renal pelvis || id:finn-b-C3_KIDNEY_NOTRENALPELVIS	0.0311	3.17e-06	14730	Interleukin-10 receptor subunit beta levels	GCST90274797	2	1	TRUE	0.00147134600603362	9.59818891633065e-06	3.77452027415405	0.00147174502302436	21.7078090590461
rs1153572	T	C	T	C	-0.0548	0.0244	0.5866	0.5652	FALSE	FALSE	FALSE	finn-b-C3_KIDNEY_NOTRENALPELVIS	0.0465	0.5991	1e+05	Malignant neoplasm of kidney, except renal pelvis || id:finn-b-C3_KIDNEY_NOTRENALPELVIS	0.0119	4.12e-06	14286	Interleukin-10 receptor subunit beta levels	GCST90274797	2	1	TRUE	0.00143741037604816	2.75347562999705e-06	1.42233626825726	0.00148242614372911	21.2064119765553
rs116315732	T	C	T	C	0.1988	-0.1925	0.0212	0.02825	FALSE	FALSE	FALSE	finn-b-C3_KIDNEY_NOTRENALPELVIS	0.141	0.1721	1e+05	Malignant neoplasm of kidney, except renal pelvis || id:finn-b-C3_KIDNEY_NOTRENALPELVIS	0.0402	7.6e-07	14734	Interleukin-10 receptor subunit beta levels	GCST90274797	2	1	TRUE	0.00165729032357797	1.86390525791542e-05	4.87962430521039	0.00165729032357797	24.4557312937799
rs117883662	C	G	C	G	-0.4295	-0.1414	0.9904	0.97071	FALSE	TRUE	FALSE	finn-b-C3_KIDNEY_NOTRENALPELVIS	0.1424	0.3207	1e+05	Malignant neoplasm of kidney, except renal pelvis || id:finn-b-C3_KIDNEY_NOTRENALPELVIS	0.0907	2.19e-06	8938	Interleukin-10 receptor subunit beta levels	GCST90274797	2	1	TRUE	0.00151981072368974	9.86014369434108e-06	8.57486837333379	0.00250311124860931	22.4239317132823
rs142421172	A	G	A	G	0.208	0.1043	0.0438	0.06633	FALSE	FALSE	FALSE	finn-b-C3_KIDNEY_NOTRENALPELVIS	0.0956	0.275	1e+05	Malignant neoplasm of kidney, except renal pelvis || id:finn-b-C3_KIDNEY_NOTRENALPELVIS	0.031	1.95e-11	12840	Interleukin-10 receptor subunit beta levels	GCST90274797	2	1	TRUE	0.00304660694573429	1.19029976769932e-05	3.51272543760539	0.00349450453944734	45.0197710718002
rs149156511	A	G	A	G	0.2066	0.0772	0.0323	0.02586	FALSE	FALSE	FALSE	finn-b-C3_KIDNEY_NOTRENALPELVIS	0.1485	0.6033	1e+05	Malignant neoplasm of kidney, except renal pelvis || id:finn-b-C3_KIDNEY_NOTRENALPELVIS	0.0444	3.27e-06	14286	Interleukin-10 receptor subunit beta levels	GCST90274797	2	1	TRUE	0.00146755762640479	2.7026462567414e-06	5.30686809332962	0.00151351609262822	21.6518342666991
rs1605333	C	G	C	G	-0.0601	0.0631	0.6484	0.6183	FALSE	TRUE	FALSE	finn-b-C3_KIDNEY_NOTRENALPELVIS	0.0475	0.1837	1e+05	Malignant neoplasm of kidney, except renal pelvis || id:finn-b-C3_KIDNEY_NOTRENALPELVIS	0.0124	1.25e-06	13237	Interleukin-10 receptor subunit beta levels	GCST90274797	2	1	TRUE	0.00159203239884508	1.76470664538553e-05	1.42664680983066	0.00177178682651789	23.4912200832466
rs192325200	A	G	A	G	-0.2327	0.1175	0.9827	0.990066	FALSE	FALSE	FALSE	finn-b-C3_KIDNEY_NOTRENALPELVIS	0.2372	0.6203	1e+05	Malignant neoplasm of kidney, except renal pelvis || id:finn-b-C3_KIDNEY_NOTRENALPELVIS	0.0505	4.07e-06	13867	Interleukin-10 receptor subunit beta levels	GCST90274797	2	1	TRUE	0.00143920550302608	2.45388374681012e-06	5.94679045788567	0.00152906365080826	21.2329340260759
rs2266590	A	G	A	G	-0.4105	0.1072	0.5426	0.5314	FALSE	FALSE	FALSE	finn-b-C3_KIDNEY_NOTRENALPELVIS	0.0462	0.0202102	1e+05	Malignant neoplasm of kidney, except renal pelvis || id:finn-b-C3_KIDNEY_NOTRENALPELVIS	0.0108	4.06000000776829e-316	14714	Interleukin-10 receptor subunit beta levels	GCST90274797	2	1	TRUE	0.089307674062802	5.38382485733217e-05	1.31005380042195	0.0894182259120241	1444.70378943759
rs34361138	A	G	A	G	0.0532	-0.0148	0.5488	0.475	FALSE	FALSE	FALSE	finn-b-C3_KIDNEY_NOTRENALPELVIS	0.0465	0.749701	1e+05	Malignant neoplasm of kidney, except renal pelvis || id:finn-b-C3_KIDNEY_NOTRENALPELVIS	0.0113	2.5e-06	14732	Interleukin-10 receptor subunit beta levels	GCST90274797	2	1	TRUE	0.00150228296861527	1.01303808064432e-06	1.37154259139117	0.00150248663810726	22.1649306915185
rs55780441	T	C	T	C	0.1783	0.0808	0.9674	0.92005	FALSE	FALSE	FALSE	finn-b-C3_KIDNEY_NOTRENALPELVIS	0.0855	0.3449	1e+05	Malignant neoplasm of kidney, except renal pelvis || id:finn-b-C3_KIDNEY_NOTRENALPELVIS	0.0348	3e-07	14734	Interleukin-10 receptor subunit beta levels	GCST90274797	2	1	TRUE	0.00177872704771221	8.93090149803987e-06	4.22415238361497	0.00177872704771221	26.2509000528471
rs6517157	T	C	T	C	0.1509	0.0576	0.9258	0.9487	FALSE	FALSE	FALSE	finn-b-C3_KIDNEY_NOTRENALPELVIS	0.1048	0.5827	1e+05	Malignant neoplasm of kidney, except renal pelvis || id:finn-b-C3_KIDNEY_NOTRENALPELVIS	0.0251	1.83e-09	14286	Interleukin-10 receptor subunit beta levels	GCST90274797	2	1	TRUE	0.0024474009871626	3.02085427518901e-06	3.00005380951742	0.00252396695432308	36.143569149696
rs6584485	T	C	T	C	0.0743	0.0069	0.8362	0.9287	FALSE	FALSE	FALSE	finn-b-C3_KIDNEY_NOTRENALPELVIS	0.089	0.9385	1e+05	Malignant neoplasm of kidney, except renal pelvis || id:finn-b-C3_KIDNEY_NOTRENALPELVIS	0.0161	3.93e-06	14286	Interleukin-10 receptor subunit beta levels	GCST90274797	2	1	TRUE	0.00144356644781082	6.01072457483666e-08	1.92433730411277	0.00148877471941225	21.297365070792
rs75710908	A	G	A	G	0.1586	0.0351	0.9665	0.95366	FALSE	FALSE	FALSE	finn-b-C3_KIDNEY_NOTRENALPELVIS	0.1107	0.7511	1e+05	Malignant neoplasm of kidney, except renal pelvis || id:finn-b-C3_KIDNEY_NOTRENALPELVIS	0.0341	3.3e-06	14708	Interleukin-10 receptor subunit beta levels	GCST90274797	2	1	TRUE	0.00146621838201177	1.00537305268386e-06	4.13553013288502	0.0014688068278537	21.632046508028
rs7574167	A	G	A	G	0.0637	-0.0341	0.2684	0.2611	FALSE	FALSE	FALSE	finn-b-C3_KIDNEY_NOTRENALPELVIS	0.0527	0.517201	1e+05	Malignant neoplasm of kidney, except renal pelvis || id:finn-b-C3_KIDNEY_NOTRENALPELVIS	0.0135	2.38e-06	12832	Interleukin-10 receptor subunit beta levels	GCST90274797	2	1	TRUE	0.00150901572456126	4.18691741942079e-06	1.52925864391868	0.00173233418541684	22.2644170096022
rs7855466	T	C	T	C	0.0861	-0.0769	0.1723	0.23	FALSE	FALSE	FALSE	finn-b-C3_KIDNEY_NOTRENALPELVIS	0.0549	0.1613	1e+05	Malignant neoplasm of kidney, except renal pelvis || id:finn-b-C3_KIDNEY_NOTRENALPELVIS	0.0169	3.49e-07	11783	Interleukin-10 receptor subunit beta levels	GCST90274797	2	1	TRUE	0.00175876045068952	1.96204134849304e-05	1.83448702094073	0.00219834049299472	25.9557088337243
rs9685374	A	G	A	G	-0.0618	-0.0124	0.2721	0.2986	FALSE	FALSE	FALSE	finn-b-C3_KIDNEY_NOTRENALPELVIS	0.0503	0.8059	1e+05	Malignant neoplasm of kidney, except renal pelvis || id:finn-b-C3_KIDNEY_NOTRENALPELVIS	0.0134	3.99e-06	14286	Interleukin-10 receptor subunit beta levels	GCST90274797	2	1	TRUE	0.00144171382524905	6.07737202289105e-07	1.60162235249137	0.00148686416453054	21.2699933169971
rs11039216	T	C	T	C	0.0588	0.0424	0.5207	0.4385	FALSE	FALSE	FALSE	finn-b-C3_KIDNEY_NOTRENALPELVIS	0.0466	0.3625	1e+05	Malignant neoplasm of kidney, except renal pelvis || id:finn-b-C3_KIDNEY_NOTRENALPELVIS	0.0116	4e-07	14730	Interleukin-12 subunit beta levels	GCST90274798	2	1	TRUE	0.00174096777795664	8.27875385625502e-06	1.40785965209605	0.00174155778874628	25.6944114149822
rs11130215	A	G	A	G	-0.1009	-0.0077	0.8154	0.7285	FALSE	FALSE	FALSE	finn-b-C3_KIDNEY_NOTRENALPELVIS	0.0519	0.8816	1e+05	Malignant neoplasm of kidney, except renal pelvis || id:finn-b-C3_KIDNEY_NOTRENALPELVIS	0.0151	2.36e-11	14732	Interleukin-12 subunit beta levels	GCST90274798	2	1	TRUE	0.00302150307438407	2.20117881848769e-07	1.83276930354041	0.00302211659205002	44.6507170738125
rs117888068	T	C	T	C	0.219	-0.0043	0.9787	0.98028	FALSE	FALSE	FALSE	finn-b-C3_KIDNEY_NOTRENALPELVIS	0.1651	0.9793	1e+05	Malignant neoplasm of kidney, except renal pelvis || id:finn-b-C3_KIDNEY_NOTRENALPELVIS	0.0472	3.49e-06	11783	Interleukin-12 subunit beta levels	GCST90274798	2	1	TRUE	0.00145907934891318	6.78346279936335e-09	5.12353771529009	0.00182401830335451	21.5280271473714
rs12588969	C	G	C	G	-0.1297	0.0047	0.6875	0.7911	FALSE	TRUE	FALSE	finn-b-C3_KIDNEY_NOTRENALPELVIS	0.0566	0.9335	1e+05	Malignant neoplasm of kidney, except renal pelvis || id:finn-b-C3_KIDNEY_NOTRENALPELVIS	0.0127	1.74e-24	14287	Interleukin-12 subunit beta levels	GCST90274798	2	1	TRUE	0.00702939123098206	6.89559124398157e-08	1.51800863963286	0.00724824606697718	104.297166594333
rs12766137	C	G	C	G	0.0709	-0.0093	0.8109	0.8093	FALSE	TRUE	FALSE	finn-b-C3_KIDNEY_NOTRENALPELVIS	0.0585	0.8731	1e+05	Malignant neoplasm of kidney, except renal pelvis || id:finn-b-C3_KIDNEY_NOTRENALPELVIS	0.0149	1.95e-06	14726	Interleukin-12 subunit beta levels	GCST90274798	2	1	TRUE	0.0015344820614709	2.52733458909322e-07	1.80812589716535	0.00153541856879927	22.6422683662898
rs1398590	A	G	A	G	-0.197	-0.0941	0.0298	0.02164	FALSE	FALSE	FALSE	finn-b-C3_KIDNEY_NOTRENALPELVIS	0.1599	0.5562	1e+05	Malignant neoplasm of kidney, except renal pelvis || id:finn-b-C3_KIDNEY_NOTRENALPELVIS	0.0363	5.73e-08	14726	Interleukin-12 subunit beta levels	GCST90274798	2	1	TRUE	0.00199508174539391	3.46329512242383e-06	4.40503154812766	0.00199629879855168	29.4522990991811
rs144850787	T	G	T	G	0.3161	-0.4345	0.9869	0.99196	FALSE	FALSE	FALSE	finn-b-C3_KIDNEY_NOTRENALPELVIS	0.2478	0.0795994	1e+05	Malignant neoplasm of kidney, except renal pelvis || id:finn-b-C3_KIDNEY_NOTRENALPELVIS	0.056	1.66e-08	14287	Interleukin-12 subunit beta levels	GCST90274798	2	1	TRUE	0.00215796077198911	3.07448438002088e-05	6.69358140310552	0.00222548719127881	31.8619929846939
rs148549227	T	C	T	C	0.1088	0.1822	0.0889	0.09253	FALSE	FALSE	FALSE	finn-b-C3_KIDNEY_NOTRENALPELVIS	0.0802	0.0231702	1e+05	Malignant neoplasm of kidney, except renal pelvis || id:finn-b-C3_KIDNEY_NOTRENALPELVIS	0.0228	1.82e-06	12403	Interleukin-12 subunit beta levels	GCST90274798	2	1	TRUE	0.00154321409335932	5.16100500389285e-05	2.53920765594309	0.00183288259857287	22.7713142505386
rs149993822	T	C	T	C	0.0984	-0.0126	0.1662	0.1517	FALSE	FALSE	FALSE	finn-b-C3_KIDNEY_NOTRENALPELVIS	0.0668	0.8508	1e+05	Malignant neoplasm of kidney, except renal pelvis || id:finn-b-C3_KIDNEY_NOTRENALPELVIS	0.0194	3.93e-07	14287	Interleukin-12 subunit beta levels	GCST90274798	2	1	TRUE	0.00174316236848428	3.55792424380514e-07	2.3188478432187	0.00179773239479182	25.7268572643214
rs17056751	A	G	A	G	0.1694	-0.0619	0.9592	0.94068	FALSE	FALSE	FALSE	finn-b-C3_KIDNEY_NOTRENALPELVIS	0.1	0.5354	1e+05	Malignant neoplasm of kidney, except renal pelvis || id:finn-b-C3_KIDNEY_NOTRENALPELVIS	0.0325	1.87e-07	14735	Interleukin-12 subunit beta levels	GCST90274798	2	1	TRUE	0.00184063970006785	3.83167195196647e-06	3.94510376923092	0.00184063970006785	27.1681514792899
rs17722688	T	C	T	C	-0.0857	-0.0382	0.7246	0.7218	FALSE	FALSE	FALSE	finn-b-C3_KIDNEY_NOTRENALPELVIS	0.0515	0.4585	1e+05	Malignant neoplasm of kidney, except renal pelvis || id:finn-b-C3_KIDNEY_NOTRENALPELVIS	0.0131	6.07e-11	14729	Interleukin-12 subunit beta levels	GCST90274798	2	1	TRUE	0.00289646390040375	5.50197438598182e-06	1.58985649981374	0.00289764054370755	42.7975642445079
rs1950897	T	C	T	C	0.0798	0.0277	0.7151	0.6906	FALSE	FALSE	FALSE	finn-b-C3_KIDNEY_NOTRENALPELVIS	0.0501	0.5801	1e+05	Malignant neoplasm of kidney, except renal pelvis || id:finn-b-C3_KIDNEY_NOTRENALPELVIS	0.0128	4.54e-10	14735	Interleukin-12 subunit beta levels	GCST90274798	2	1	TRUE	0.00263117928863705	3.05697188647077e-06	1.55376394603556	0.00263117928863705	38.867431640625
rs3130510	A	G	A	G	0.1155	0.014	0.2275	0.1511	FALSE	FALSE	FALSE	finn-b-C3_KIDNEY_NOTRENALPELVIS	0.0679	0.836	1e+05	Malignant neoplasm of kidney, except renal pelvis || id:finn-b-C3_KIDNEY_NOTRENALPELVIS	0.014	1.58e-16	14735	Interleukin-12 subunit beta levels	GCST90274798	2	1	TRUE	0.0045984874396686	4.25133202362973e-07	1.6994293159764	0.0045984874396686	68.0625
rs3184504	T	C	T	C	0.1332	0.0138	0.4766	0.4088	FALSE	FALSE	FALSE	finn-b-C3_KIDNEY_NOTRENALPELVIS	0.0468	0.767901	1e+05	Malignant neoplasm of kidney, except renal pelvis || id:finn-b-C3_KIDNEY_NOTRENALPELVIS	0.0131	2.76e-24	11785	Interleukin-12 subunit beta levels	GCST90274798	2	1	TRUE	0.00696847434859049	8.69510388283053e-07	1.42211949216653	0.00869793169835379	103.3869821106
rs4921487	A	G	A	G	-0.4972	0.0767	0.3028	0.2499	FALSE	FALSE	FALSE	finn-b-C3_KIDNEY_NOTRENALPELVIS	0.053	0.148	1e+05	Malignant neoplasm of kidney, except renal pelvis || id:finn-b-C3_KIDNEY_NOTRENALPELVIS	0.0122	0	14287	Interleukin-12 subunit beta levels	GCST90274798	2	1	TRUE	0.101311883348017	2.09429848786498e-05	1.45824451996227	0.104158240945123	1660.89653319
rs5014495	T	C	T	C	0.207	-0.1876	0.0363	0.06434	FALSE	FALSE	FALSE	finn-b-C3_KIDNEY_NOTRENALPELVIS	0.099	0.0581795	1e+05	Malignant neoplasm of kidney, except renal pelvis || id:finn-b-C3_KIDNEY_NOTRENALPELVIS	0.0442	2.82e-06	10208	Interleukin-12 subunit beta levels	GCST90274798	2	1	TRUE	0.00148647946238012	3.59077646513125e-05	4.46573142049542	0.00214441226159527	21.9329047316803
rs516978	C	G	C	G	0.0721	-0.1158	0.3473	0.3709	FALSE	TRUE	FALSE	finn-b-C3_KIDNEY_NOTRENALPELVIS	0.0478	0.0154	1e+05	Malignant neoplasm of kidney, except renal pelvis || id:finn-b-C3_KIDNEY_NOTRENALPELVIS	0.0122	3.42e-09	14725	Interleukin-12 subunit beta levels	GCST90274798	2	1	TRUE	0.00236500114762661	5.86873531894807e-05	1.48042865414041	0.00236660367708882	34.9261623219565
rs539598	T	C	T	C	-0.0672	-0.1046	0.2822	0.2157	FALSE	FALSE	FALSE	finn-b-C3_KIDNEY_NOTRENALPELVIS	0.0561	0.0623807	1e+05	Malignant neoplasm of kidney, except renal pelvis || id:finn-b-C3_KIDNEY_NOTRENALPELVIS	0.0129	1.9e-07	14731	Interleukin-12 subunit beta levels	GCST90274798	2	1	TRUE	0.00183852162283683	3.4764119522292e-05	1.5656901704999	0.00183901999761986	27.1368307193077
rs6750065	T	C	T	C	0.0628	-0.0069	0.7333	0.7716	FALSE	FALSE	FALSE	finn-b-C3_KIDNEY_NOTRENALPELVIS	0.0547	0.8993	1e+05	Malignant neoplasm of kidney, except renal pelvis || id:finn-b-C3_KIDNEY_NOTRENALPELVIS	0.0134	2.78e-06	14286	Interleukin-12 subunit beta levels	GCST90274798	2	1	TRUE	0.00148857780443772	1.59122702335361e-07	1.60162235249137	0.00153529758077114	21.9639117843618
rs6968201	T	G	T	G	-0.0622	0.0541	0.5425	0.4815	FALSE	FALSE	FALSE	finn-b-C3_KIDNEY_NOTRENALPELVIS	0.0463	0.2427	1e+05	Malignant neoplasm of kidney, except renal pelvis || id:finn-b-C3_KIDNEY_NOTRENALPELVIS	0.0119	1.72e-07	14287	Interleukin-12 subunit beta levels	GCST90274798	2	1	TRUE	0.00185093455033828	1.36532268013136e-05	1.42238604815992	0.00190887195364753	27.3203869783207
rs705705	C	G	C	G	0.0785	-0.0125	0.323	0.3192	FALSE	TRUE	FALSE	finn-b-C3_KIDNEY_NOTRENALPELVIS	0.0493	0.8003	1e+05	Malignant neoplasm of kidney, except renal pelvis || id:finn-b-C3_KIDNEY_NOTRENALPELVIS	0.0133	3.59e-09	12841	Interleukin-12 subunit beta levels	GCST90274798	2	1	TRUE	0.00235895226374855	6.42886926543248e-07	1.50713121193876	0.00270600153265362	34.8366216292611
rs72993671	A	G	A	G	-0.204	0.1061	0.0216	0.007919	FALSE	FALSE	FALSE	finn-b-C3_KIDNEY_NOTRENALPELVIS	0.2594	0.6824	1e+05	Malignant neoplasm of kidney, except renal pelvis || id:finn-b-C3_KIDNEY_NOTRENALPELVIS	0.0435	2.74e-06	14246	Interleukin-12 subunit beta levels	GCST90274798	2	1	TRUE	0.0014905371921506	1.67301095091197e-06	5.19201247109442	0.001541628812189	21.9928656361474
rs73416208	A	G	A	G	-0.1477	-0.0849	0.0654	0.08787	FALSE	FALSE	FALSE	finn-b-C3_KIDNEY_NOTRENALPELVIS	0.0813	0.2964	1e+05	Malignant neoplasm of kidney, except renal pelvis || id:finn-b-C3_KIDNEY_NOTRENALPELVIS	0.0246	1.92e-09	14729	Interleukin-12 subunit beta levels	GCST90274798	2	1	TRUE	0.0024408340379817	1.09053156137234e-05	2.98553205308535	0.00244182604203379	36.0487970123604
rs76428106	T	C	T	C	-0.3406	-0.0399	0.9832	0.98786	FALSE	FALSE	FALSE	finn-b-C3_KIDNEY_NOTRENALPELVIS	0.213	0.8513	1e+05	Malignant neoplasm of kidney, except renal pelvis || id:finn-b-C3_KIDNEY_NOTRENALPELVIS	0.0535	1.94e-10	13800	Interleukin-12 subunit beta levels	GCST90274798	2	1	TRUE	0.00274345240847938	3.50909493745558e-07	6.28482696659184	0.00292881370865852	40.5304777709844
rs780679	T	C	T	C	-0.0695	-0.0598	0.2389	0.248	FALSE	FALSE	FALSE	finn-b-C3_KIDNEY_NOTRENALPELVIS	0.0534	0.2627	1e+05	Malignant neoplasm of kidney, except renal pelvis || id:finn-b-C3_KIDNEY_NOTRENALPELVIS	0.0139	5.73e-07	14729	Interleukin-12 subunit beta levels	GCST90274798	2	1	TRUE	0.00169399647648733	1.25407379650188e-05	1.68694697308481	0.00169468546637744	25
rs8026767	A	G	A	G	-0.0743	-0.0386	0.2595	0.2243	FALSE	FALSE	FALSE	finn-b-C3_KIDNEY_NOTRENALPELVIS	0.0555	0.4864	1e+05	Malignant neoplasm of kidney, except renal pelvis || id:finn-b-C3_KIDNEY_NOTRENALPELVIS	0.0132	1.81e-08	14734	Interleukin-12 subunit beta levels	GCST90274798	2	1	TRUE	0.00214588098108947	4.83721318853238e-06	1.60226469723326	0.00214602632970907	31.6832529843893
rs9815073	A	C	A	C	0.2861	-0.0346	0.3539	0.3281	FALSE	FALSE	FALSE	finn-b-C3_KIDNEY_NOTRENALPELVIS	0.0496	0.485	1e+05	Malignant neoplasm of kidney, except renal pelvis || id:finn-b-C3_KIDNEY_NOTRENALPELVIS	0.013	2.43e-107	14287	Interleukin-12 subunit beta levels	GCST90274798	2	1	TRUE	0.0318280703324631	4.86626121012083e-06	1.55386711143521	0.0327935147556476	484.338520710059
rs9965402	A	G	A	G	0.0918	-0.0119	0.9081	0.90567	FALSE	FALSE	FALSE	finn-b-C3_KIDNEY_NOTRENALPELVIS	0.0781	0.8791	1e+05	Malignant neoplasm of kidney, except renal pelvis || id:finn-b-C3_KIDNEY_NOTRENALPELVIS	0.0201	4.94e-06	14729	Interleukin-12 subunit beta levels	GCST90274798	2	1	TRUE	0.00141379883425464	2.32166973591463e-07	2.43939814093559	0.00141437402235565	20.8589886388951
rs10446322	A	G	A	G	0.064	-0.0826	0.3961	0.3087	FALSE	FALSE	FALSE	finn-b-C3_KIDNEY_NOTRENALPELVIS	0.0499	0.0976203	1e+05	Malignant neoplasm of kidney, except renal pelvis || id:finn-b-C3_KIDNEY_NOTRENALPELVIS	0.0132	1.24e-06	11777	Interleukin-13 levels	GCST90274799	2	1	TRUE	0.00198990898498318	2.74003297509502e-05	1.43248891095184	0.00199243885022269	23.5078053259871
rs10893042	C	G	C	G	-0.0702	-0.0013	0.6744	0.5607	FALSE	TRUE	TRUE	finn-b-C3_KIDNEY_NOTRENALPELVIS	0.0467	0.977	1e+05	Malignant neoplasm of kidney, except renal pelvis || id:finn-b-C3_KIDNEY_NOTRENALPELVIS	0.015	2.87e-06	11344	Interleukin-13 levels	GCST90274799	2	1	FALSE	0.00185426523673274	7.74928486801013e-09	1.59762323468332	0.00192736607804727	21.9024
rs10917637	A	G	A	G	0.0692	0.0069	0.3447	0.3216	FALSE	FALSE	FALSE	finn-b-C3_KIDNEY_NOTRENALPELVIS	0.0493	0.8879	1e+05	Malignant neoplasm of kidney, except renal pelvis || id:finn-b-C3_KIDNEY_NOTRENALPELVIS	0.0136	3.61e-07	11772	Interleukin-13 levels	GCST90274799	2	1	TRUE	0.00219112890396187	1.95890305627756e-07	1.47558433171405	0.0021948439757	25.8901384083045
rs11251952	A	G	A	G	-0.1845	-0.0841	0.0751	0.0721	FALSE	FALSE	FALSE	finn-b-C3_KIDNEY_NOTRENALPELVIS	0.0901	0.3502	1e+05	Malignant neoplasm of kidney, except renal pelvis || id:finn-b-C3_KIDNEY_NOTRENALPELVIS	0.0397	3.36e-06	11344	Interleukin-13 levels	GCST90274799	2	1	TRUE	0.00182853413927264	8.71259069069654e-06	4.22837616112852	0.0019006225131205	21.5979100178289
rs12146346	T	G	T	G	0.0734	-0.0436	0.3902	0.3467	FALSE	FALSE	FALSE	finn-b-C3_KIDNEY_NOTRENALPELVIS	0.0485	0.3693	1e+05	Malignant neoplasm of kidney, except renal pelvis || id:finn-b-C3_KIDNEY_NOTRENALPELVIS	0.0155	2.19e-06	8388	Interleukin-13 levels	GCST90274799	2	1	TRUE	0.00189840848578121	8.08155024742005e-06	1.41958338959006	0.0026669451182122	22.4248074921956
rs13119159	A	G	A	G	0.0739	0.0628	0.4958	0.481	FALSE	FALSE	FALSE	finn-b-C3_KIDNEY_NOTRENALPELVIS	0.0462	0.1741	1e+05	Malignant neoplasm of kidney, except renal pelvis || id:finn-b-C3_KIDNEY_NOTRENALPELVIS	0.0132	2.16e-08	11344	Interleukin-13 levels	GCST90274799	2	1	TRUE	0.00265139354405691	1.84771931083884e-05	1.40590844652132	0.00275583287243494	31.3430325987144
rs141726773	T	C	T	C	0.2093	0.1114	0.9682	0.95553	FALSE	FALSE	FALSE	finn-b-C3_KIDNEY_NOTRENALPELVIS	0.116	0.3367	1e+05	Malignant neoplasm of kidney, except renal pelvis || id:finn-b-C3_KIDNEY_NOTRENALPELVIS	0.0446	2.69e-06	11344	Interleukin-13 levels	GCST90274799	2	1	TRUE	0.00186442307677125	9.2227212754703e-06	4.75026641779174	0.00193792359390678	22.0226075328279
rs149979178	A	G	A	G	0.1832	-0.1426	0.9229	0.92274	FALSE	FALSE	FALSE	finn-b-C3_KIDNEY_NOTRENALPELVIS	0.0878	0.1043	1e+05	Malignant neoplasm of kidney, except renal pelvis || id:finn-b-C3_KIDNEY_NOTRENALPELVIS	0.039	2.63e-06	6901	Interleukin-13 levels	GCST90274799	2	1	TRUE	0.00186808168781275	2.63783270837836e-05	3.23981805044666	0.00318822336278188	22.0659040105194
rs183684201	C	G	C	G	-0.2968	-0.0961	0.9858	0.96872	FALSE	TRUE	FALSE	finn-b-C3_KIDNEY_NOTRENALPELVIS	0.132	0.4666	1e+05	Malignant neoplasm of kidney, except renal pelvis || id:finn-b-C3_KIDNEY_NOTRENALPELVIS	0.0628	2.29e-06	11782	Interleukin-13 levels	GCST90274799	2	1	TRUE	0.00189091805211001	5.30035913509266e-06	6.81662107499016	0.00189252020784132	22.3361596819344
rs55924857	T	C	T	C	-0.0934	-0.0531	0.8535	0.8329	FALSE	FALSE	FALSE	finn-b-C3_KIDNEY_NOTRENALPELVIS	0.062	0.392	1e+05	Malignant neoplasm of kidney, except renal pelvis || id:finn-b-C3_KIDNEY_NOTRENALPELVIS	0.0183	3.33e-07	11792	Interleukin-13 levels	GCST90274799	2	1	TRUE	0.00220454662609443	7.33518655189609e-06	1.98721485501694	0.00220454662609443	26.0490310251127
rs59235092	A	G	A	G	0.2122	0.241	0.0274	0.03273	FALSE	FALSE	FALSE	finn-b-C3_KIDNEY_NOTRENALPELVIS	0.1322	0.0681899	1e+05	Malignant neoplasm of kidney, except renal pelvis || id:finn-b-C3_KIDNEY_NOTRENALPELVIS	0.0439	1.34e-06	11784	Interleukin-13 levels	GCST90274799	2	1	TRUE	0.0019778261016182	3.32326847513997e-05	4.7655264808833	0.00197916639131752	23.3647812122187
rs76219628	A	G	A	G	0.169	-0.2299	0.0397	0.02697	FALSE	FALSE	FALSE	finn-b-C3_KIDNEY_NOTRENALPELVIS	0.1425	0.1068	1e+05	Malignant neoplasm of kidney, except renal pelvis || id:finn-b-C3_KIDNEY_NOTRENALPELVIS	0.0357	2.2e-06	11344	Interleukin-13 levels	GCST90274799	2	1	TRUE	0.00189713603665	2.60282875343591e-05	3.80234329854631	0.00197192363787609	22.4097482130107
rs9881117	A	G	A	G	-0.0656	0.0033	0.3094	0.3879	FALSE	FALSE	FALSE	finn-b-C3_KIDNEY_NOTRENALPELVIS	0.0476	0.9444	1e+05	Malignant neoplasm of kidney, except renal pelvis || id:finn-b-C3_KIDNEY_NOTRENALPELVIS	0.0141	3.28e-06	11791	Interleukin-13 levels	GCST90274799	2	1	TRUE	0.00183256355778629	4.80643019601607e-08	1.5310678332458	0.00183271871980039	21.6455912680449
rs117428573	A	C	A	C	-0.3132	-0.1098	0.0119	0.01476	FALSE	FALSE	FALSE	finn-b-C3_KIDNEY_NOTRENALPELVIS	0.1959	0.575	1e+05	Malignant neoplasm of kidney, except renal pelvis || id:finn-b-C3_KIDNEY_NOTRENALPELVIS	0.0684	4.67e-06	10857	Interleukin-15 receptor subunit alpha levels	GCST90274800	2	1	TRUE	0.0017753444552913	3.14154387774449e-06	7.12706993932289	0.00192780646239236	20.9667590027701
rs117484888	A	G	A	G	0.3794	-0.794	0.0158	0.001681	FALSE	FALSE	FALSE	finn-b-C3_KIDNEY_NOTRENALPELVIS	0.5922	0.18	1e+05	Malignant neoplasm of kidney, except renal pelvis || id:finn-b-C3_KIDNEY_NOTRENALPELVIS	0.0799	2.05e-06	7423	Interleukin-15 receptor subunit alpha levels	GCST90274800	2	1	TRUE	0.00190894883605473	1.79764974533385e-05	6.8839310157787	0.00302915238939063	22.5476401196113
rs12570881	A	T	A	T	-0.0867	-0.0364	0.8028	0.8196	FALSE	TRUE	FALSE	finn-b-C3_KIDNEY_NOTRENALPELVIS	0.0606	0.5483	1e+05	Malignant neoplasm of kidney, except renal pelvis || id:finn-b-C3_KIDNEY_NOTRENALPELVIS	0.0174	6.27e-07	11344	Interleukin-15 receptor subunit alpha levels	GCST90274800	2	1	TRUE	0.00210159515755195	3.6079842912991e-06	1.85324295223265	0.00218424029347344	24.8278834720571
rs145793996	A	G	A	G	-0.2278	0.026	0.9801	0.96754	FALSE	FALSE	FALSE	finn-b-C3_KIDNEY_NOTRENALPELVIS	0.1303	0.8416	1e+05	Malignant neoplasm of kidney, except renal pelvis || id:finn-b-C3_KIDNEY_NOTRENALPELVIS	0.0492	3.66e-06	11779	Interleukin-15 receptor subunit alpha levels	GCST90274800	2	1	TRUE	0.00181514466121086	3.9816802190555e-07	5.33973019543123	0.00181699081547089	21.4376528521383
rs192538756	A	T	A	T	0.1159	-0.0496	0.8743	0.8578	FALSE	TRUE	FALSE	finn-b-C3_KIDNEY_NOTRENALPELVIS	0.0678	0.4645	1e+05	Malignant neoplasm of kidney, except renal pelvis || id:finn-b-C3_KIDNEY_NOTRENALPELVIS	0.0241	1.52e-06	9461	Interleukin-15 receptor subunit alpha levels	GCST90274800	2	1	TRUE	0.00195796377574393	5.35192879743388e-06	2.34415089318073	0.00243908528486824	23.1277181866703
rs2228059	T	G	T	G	0.3692	-0.0284	0.5146	0.5358	FALSE	FALSE	FALSE	finn-b-C3_KIDNEY_NOTRENALPELVIS	0.0465	0.5414	1e+05	Malignant neoplasm of kidney, except renal pelvis || id:finn-b-C3_KIDNEY_NOTRENALPELVIS	0.0127	8.39e-186	11344	Interleukin-15 receptor subunit alpha levels	GCST90274800	2	1	TRUE	0.0668915267082089	3.73024915154446e-06	1.35265433869855	0.0693449795397456	845.115258230516
rs2836464	A	G	A	G	0.0796	-0.0881	0.8384	0.8579	FALSE	FALSE	FALSE	finn-b-C3_KIDNEY_NOTRENALPELVIS	0.0659	0.1809	1e+05	Malignant neoplasm of kidney, except renal pelvis || id:finn-b-C3_KIDNEY_NOTRENALPELVIS	0.0169	2.48e-06	11791	Interleukin-15 receptor subunit alpha levels	GCST90274800	2	1	TRUE	0.00187827538417595	1.7872360324858e-05	1.83510967247192	0.00187827538417595	22.184657399951
rs4459616	T	C	T	C	0.14	-0.0083	0.0658	0.051	FALSE	FALSE	FALSE	finn-b-C3_KIDNEY_NOTRENALPELVIS	0.1035	0.9358	1e+05	Malignant neoplasm of kidney, except renal pelvis || id:finn-b-C3_KIDNEY_NOTRENALPELVIS	0.0294	1.92e-06	9899	Interleukin-15 receptor subunit alpha levels	GCST90274800	2	1	TRUE	0.00191977306746524	6.43108342291251e-08	2.92511532080361	0.00228593530300187	22.6757369614513
rs56240706	A	T	A	T	0.0919	-0.0863	0.8082	0.8651	FALSE	TRUE	FALSE	finn-b-C3_KIDNEY_NOTRENALPELVIS	0.0673	0.1993	1e+05	Malignant neoplasm of kidney, except renal pelvis || id:finn-b-C3_KIDNEY_NOTRENALPELVIS	0.0193	1.92e-06	8861	Interleukin-15 receptor subunit alpha levels	GCST90274800	2	1	TRUE	0.00191957451427556	1.64434524806165e-05	1.81676467656106	0.00255282830346914	22.6733872050256
rs649129	T	C	T	C	-0.0726	0.0107	0.2166	0.2235	FALSE	FALSE	FALSE	finn-b-C3_KIDNEY_NOTRENALPELVIS	0.055	0.8454	1e+05	Malignant neoplasm of kidney, except renal pelvis || id:finn-b-C3_KIDNEY_NOTRENALPELVIS	0.0158	4.33e-06	10918	Interleukin-15 receptor subunit alpha levels	GCST90274800	2	1	TRUE	0.00178774263767208	3.78486765328861e-07	1.65092989554372	0.00193044019043775	21.1134433584361
rs6845172	C	G	C	G	0.0778	-0.0092	0.8203	0.7842	FALSE	TRUE	FALSE	finn-b-C3_KIDNEY_NOTRENALPELVIS	0.0559	0.8689	1e+05	Malignant neoplasm of kidney, except renal pelvis || id:finn-b-C3_KIDNEY_NOTRENALPELVIS	0.0162	1.57e-06	11772	Interleukin-15 receptor subunit alpha levels	GCST90274800	2	1	TRUE	0.00195255548623562	2.70869812586932e-07	1.75768133630644	0.00195570128067474	23.0637098003353
rs7137828	T	C	T	C	-0.0748	-0.0176	0.5243	0.5852	FALSE	FALSE	FALSE	finn-b-C3_KIDNEY_NOTRENALPELVIS	0.0467	0.7071	1e+05	Malignant neoplasm of kidney, except renal pelvis || id:finn-b-C3_KIDNEY_NOTRENALPELVIS	0.0133	1.87e-08	11344	Interleukin-15 receptor subunit alpha levels	GCST90274800	2	1	TRUE	0.00267583474267992	1.42036395849019e-06	1.41655926808588	0.00278099889207188	31.6300525750466
rs7898286	T	G	T	G	-0.1967	-0.0351	0.3975	0.3195	FALSE	FALSE	FALSE	finn-b-C3_KIDNEY_NOTRENALPELVIS	0.0499	0.4823	1e+05	Malignant neoplasm of kidney, except renal pelvis || id:finn-b-C3_KIDNEY_NOTRENALPELVIS	0.0135	4.34e-48	11344	Interleukin-15 receptor subunit alpha levels	GCST90274800	2	1	TRUE	0.0176893977254783	4.94788593108441e-06	1.43786091121499	0.0183737458669461	212.295692729767
rs9270551	A	G	A	G	0.0749	-0.0163	0.7077	0.6691	FALSE	FALSE	FALSE	finn-b-C3_KIDNEY_NOTRENALPELVIS	0.0582	0.7795	1e+05	Malignant neoplasm of kidney, except renal pelvis || id:finn-b-C3_KIDNEY_NOTRENALPELVIS	0.0153	9.81e-07	11344	Interleukin-15 receptor subunit alpha levels	GCST90274800	2	1	TRUE	0.00202871878117454	7.84399999689641e-07	1.62957569937699	0.00210850411224658	23.9651843308129
rs115193412	T	C	T	C	0.1688	-0.1554	0.0418	0.05771	FALSE	FALSE	FALSE	finn-b-C3_KIDNEY_NOTRENALPELVIS	0.1005	0.1221	1e+05	Malignant neoplasm of kidney, except renal pelvis || id:finn-b-C3_KIDNEY_NOTRENALPELVIS	0.0349	1.32e-06	11778	Interleukin-17A levels	GCST90274801	2	1	TRUE	0.00198175678917097	2.39093741145128e-05	3.78757465668995	0.00198259655979129	23.393436835494
rs12599620	T	C	T	C	-0.0726	-0.0358	0.7391	0.6916	FALSE	FALSE	FALSE	finn-b-C3_KIDNEY_NOTRENALPELVIS	0.0498	0.4719	1e+05	Malignant neoplasm of kidney, except renal pelvis || id:finn-b-C3_KIDNEY_NOTRENALPELVIS	0.0153	2.08e-06	11336	Interleukin-17A levels	GCST90274801	2	1	TRUE	0.00190756343167938	5.16789652504514e-06	1.62900099447483	0.00198264639350581	22.5159554017686
rs1462017	C	G	C	G	-0.0893	0.0302	0.1776	0.1375	FALSE	TRUE	FALSE	finn-b-C3_KIDNEY_NOTRENALPELVIS	0.0666	0.6502	1e+05	Malignant neoplasm of kidney, except renal pelvis || id:finn-b-C3_KIDNEY_NOTRENALPELVIS	0.017	1.5e-07	11774	Interleukin-17A levels	GCST90274801	2	1	TRUE	0.00233672124103135	2.05623724119773e-06	1.84463709167955	0.00233850354746111	27.5933910034602
rs17448036	A	G	A	G	-0.0585	0.0486	0.5609	0.5078	FALSE	FALSE	FALSE	finn-b-C3_KIDNEY_NOTRENALPELVIS	0.0461	0.2916	1e+05	Malignant neoplasm of kidney, except renal pelvis || id:finn-b-C3_KIDNEY_NOTRENALPELVIS	0.0128	4.87e-06	11783	Interleukin-17A levels	GCST90274801	2	1	TRUE	0.00176986570105463	1.1114106316765e-05	1.38943395668884	0.00176986570105463	20.8877563476562
rs2429911	T	C	T	C	0.2309	0.1756	0.0251	0.0106000000000001	FALSE	FALSE	FALSE	finn-b-C3_KIDNEY_NOTRENALPELVIS	0.2272	0.4397	1e+05	Malignant neoplasm of kidney, except renal pelvis || id:finn-b-C3_KIDNEY_NOTRENALPELVIS	0.0486	2.02e-06	11294	Interleukin-17A levels	GCST90274801	2	1	TRUE	0.00191232570916994	5.97363194398875e-06	5.16487911184763	0.00199497375357488	22.5722747209944
rs28852438	A	G	A	G	-0.068	-0.0571	0.2897	0.3376	FALSE	FALSE	FALSE	finn-b-C3_KIDNEY_NOTRENALPELVIS	0.0492	0.2452	1e+05	Malignant neoplasm of kidney, except renal pelvis || id:finn-b-C3_KIDNEY_NOTRENALPELVIS	0.0148	4.34e-06	11336	Interleukin-17A levels	GCST90274801	2	1	TRUE	0.00178868854408118	1.34692944560262e-05	1.57576566785801	0.00185910122683956	21.1102994886779
rs33998516	A	C	A	C	-0.0802	0.0078	0.7781	0.7061	FALSE	FALSE	FALSE	finn-b-C3_KIDNEY_NOTRENALPELVIS	0.0509	0.8784	1e+05	Malignant neoplasm of kidney, except renal pelvis || id:finn-b-C3_KIDNEY_NOTRENALPELVIS	0.0164	1.01e-06	11336	Interleukin-17A levels	GCST90274801	2	1	TRUE	0.00202580759520685	2.34834675397691e-07	1.74611871303185	0.00210553490748935	23.9144854253421
rs34557923	T	G	T	G	0.2446	-0.1657	0.9819	0.98731	FALSE	FALSE	FALSE	finn-b-C3_KIDNEY_NOTRENALPELVIS	0.2089	0.4277	1e+05	Malignant neoplasm of kidney, except renal pelvis || id:finn-b-C3_KIDNEY_NOTRENALPELVIS	0.0517	2.23e-06	10913	Interleukin-17A levels	GCST90274801	2	1	TRUE	0.00189637968412537	6.29178813890298e-06	5.40085628118357	0.00204727993338989	22.3836970470165
rs4877075	A	G	A	G	0.0908	0.0678	0.1411	0.1656	FALSE	FALSE	FALSE	finn-b-C3_KIDNEY_NOTRENALPELVIS	0.0619	0.2732	1e+05	Malignant neoplasm of kidney, except renal pelvis || id:finn-b-C3_KIDNEY_NOTRENALPELVIS	0.0192	2.25e-06	11336	Interleukin-17A levels	GCST90274801	2	1	TRUE	0.00189480011235908	1.19972460352575e-05	2.04423654208607	0.00196938169272654	22.3650173611111
rs75788494	T	C	T	C	-0.2432	-0.0105	0.021	0.01373	FALSE	FALSE	FALSE	finn-b-C3_KIDNEY_NOTRENALPELVIS	0.198	0.9576	1e+05	Malignant neoplasm of kidney, except renal pelvis || id:finn-b-C3_KIDNEY_NOTRENALPELVIS	0.0525	3.61e-06	10574	Interleukin-17A levels	GCST90274801	2	1	TRUE	0.00181817648109708	2.81226920578288e-08	5.39857272804581	0.0020256795615677	21.4589532879819
rs77529534	T	C	T	C	-0.1279	-0.0277	0.9323	0.8793	FALSE	FALSE	FALSE	finn-b-C3_KIDNEY_NOTRENALPELVIS	0.0719	0.7006	1e+05	Malignant neoplasm of kidney, except renal pelvis || id:finn-b-C3_KIDNEY_NOTRENALPELVIS	0.0272	2.57e-06	11775	Interleukin-17A levels	GCST90274801	2	1	TRUE	0.00187329769641175	1.4842593681666e-06	2.95154468033266	0.00187456825519678	22.1107401600346
rs77595989	T	G	T	G	0.1696	0.0096	0.9648	0.94641	FALSE	FALSE	FALSE	finn-b-C3_KIDNEY_NOTRENALPELVIS	0.1022	0.9249	1e+05	Malignant neoplasm of kidney, except renal pelvis || id:finn-b-C3_KIDNEY_NOTRENALPELVIS	0.0371	4.84e-06	11767	Interleukin-17A levels	GCST90274801	2	1	TRUE	0.00177072867906061	8.82367131567421e-08	4.02445231926035	0.00177313253992578	20.8979591836735
rs79982350	C	G	C	G	-0.1467	0.1403	0.0555	0.05385	FALSE	TRUE	FALSE	finn-b-C3_KIDNEY_NOTRENALPELVIS	0.1034	0.1749	1e+05	Malignant neoplasm of kidney, except renal pelvis || id:finn-b-C3_KIDNEY_NOTRENALPELVIS	0.0295	6.6e-07	11336	Interleukin-17A levels	GCST90274801	2	1	TRUE	0.00209470739420033	1.84108972691233e-05	3.14088427039265	0.00217714039880441	24.7295489801781
rs1072074	A	G	A	G	-0.0649	-0.0229	0.5847	0.531	FALSE	FALSE	FALSE	finn-b-C3_KIDNEY_NOTRENALPELVIS	0.0477	0.6308	1e+05	Malignant neoplasm of kidney, except renal pelvis || id:finn-b-C3_KIDNEY_NOTRENALPELVIS	0.0141	4.17e-06	11785	Interleukin-17C levels	GCST90274802	2	1	TRUE	0.00179358055707424	2.30484588646442e-06	1.53067823202657	0.00179479611266834	21.1861073386651
rs10870773	A	G	A	G	-0.0816	-0.0753	0.8025	0.7411	FALSE	FALSE	FALSE	finn-b-C3_KIDNEY_NOTRENALPELVIS	0.0528	0.1539	1e+05	Malignant neoplasm of kidney, except renal pelvis || id:finn-b-C3_KIDNEY_NOTRENALPELVIS	0.0171	1.82e-06	11345	Interleukin-17C levels	GCST90274802	2	1	TRUE	0.00192752285826545	2.0338642389193e-05	1.82137076126746	0.0020034992453163	22.7713142505386
rs114882743	A	T	A	T	-0.3259	0.4213	0.9804	0.994228	FALSE	TRUE	FALSE	finn-b-C3_KIDNEY_NOTRENALPELVIS	0.2955	0.1539	1e+05	Malignant neoplasm of kidney, except renal pelvis || id:finn-b-C3_KIDNEY_NOTRENALPELVIS	0.0548	2.73e-09	11345	Interleukin-17C levels	GCST90274802	2	1	TRUE	0.00299058550392887	2.03267434534302e-05	5.83690746885712	0.00310833370240064	35.3677639991475
rs11931996	T	C	T	C	-0.1219	-0.1557	0.9068	0.94526	FALSE	FALSE	FALSE	finn-b-C3_KIDNEY_NOTRENALPELVIS	0.1027	0.1295	1e+05	Malignant neoplasm of kidney, except renal pelvis || id:finn-b-C3_KIDNEY_NOTRENALPELVIS	0.0262	3.28e-06	11345	Interleukin-17C levels	GCST90274802	2	1	TRUE	0.00183255741214841	2.29844990010379e-05	2.79063824240979	0.00190479772854677	21.6473544665229
rs12092228	T	G	T	G	0.1508	0.0762	0.0512	0.05669	FALSE	FALSE	FALSE	finn-b-C3_KIDNEY_NOTRENALPELVIS	0.101	0.4508	1e+05	Malignant neoplasm of kidney, except renal pelvis || id:finn-b-C3_KIDNEY_NOTRENALPELVIS	0.0327	4e-06	9892	Interleukin-17C levels	GCST90274802	2	1	TRUE	0.00180042038284438	5.69211163567974e-06	3.2522940641953	0.00214574446015746	21.2670463578636
rs12445031	C	G	C	G	-0.09	0.0384	0.1382	0.102	FALSE	TRUE	FALSE	finn-b-C3_KIDNEY_NOTRENALPELVIS	0.0766	0.6162	1e+05	Malignant neoplasm of kidney, except renal pelvis || id:finn-b-C3_KIDNEY_NOTRENALPELVIS	0.0195	3.92e-06	11339	Interleukin-17C levels	GCST90274802	2	1	TRUE	0.00180335514224214	2.5131158198223e-06	2.0764524434718	0.00187543662508928	21.301775147929
rs12863903	T	C	T	C	-0.0857	0.0087	0.1597	0.1746	FALSE	FALSE	FALSE	finn-b-C3_KIDNEY_NOTRENALPELVIS	0.0608	0.8858	1e+05	Malignant neoplasm of kidney, except renal pelvis || id:finn-b-C3_KIDNEY_NOTRENALPELVIS	0.018	1.93e-06	11345	Interleukin-17C levels	GCST90274802	2	1	TRUE	0.00191880952375292	2.04757559112781e-07	1.91723238028153	0.00199444314714417	22.6681790123457
rs12895022	T	C	T	C	0.1091	0.0156	0.0906	0.09366	FALSE	FALSE	FALSE	finn-b-C3_KIDNEY_NOTRENALPELVIS	0.08	0.8451	1e+05	Malignant neoplasm of kidney, except renal pelvis || id:finn-b-C3_KIDNEY_NOTRENALPELVIS	0.0236	3.78e-06	11774	Interleukin-17C levels	GCST90274802	2	1	TRUE	0.00180920764959675	3.80257460556312e-07	2.56079031550809	0.00181212241800766	21.3710320310256
rs17700884	T	G	T	G	-0.105	-0.0335	0.3783	0.5025	FALSE	FALSE	FALSE	finn-b-C3_KIDNEY_NOTRENALPELVIS	0.0463	0.4688	1e+05	Malignant neoplasm of kidney, except renal pelvis || id:finn-b-C3_KIDNEY_NOTRENALPELVIS	0.0136	1.16e-14	11775	Interleukin-17C levels	GCST90274802	2	1	TRUE	0.00502990946126472	5.2352092425576e-06	1.47577234016633	0.00503756106049465	59.607482698962
rs1920106	T	C	T	C	0.0633	-0.0078	0.3948	0.4145	FALSE	FALSE	FALSE	finn-b-C3_KIDNEY_NOTRENALPELVIS	0.0469	0.8687	1e+05	Malignant neoplasm of kidney, except renal pelvis || id:finn-b-C3_KIDNEY_NOTRENALPELVIS	0.0132	1.62e-06	11792	Interleukin-17C levels	GCST90274802	2	1	TRUE	0.00194653727235655	2.76599942697385e-07	1.43340087902861	0.00194670205165632	22.9963842975207
rs2814092	C	G	C	G	0.0624	0.0901	0.6437	0.6401	FALSE	TRUE	FALSE	finn-b-C3_KIDNEY_NOTRENALPELVIS	0.0481	0.0611604	1e+05	Malignant neoplasm of kidney, except renal pelvis || id:finn-b-C3_KIDNEY_NOTRENALPELVIS	0.0135	3.8e-06	11792	Interleukin-17C levels	GCST90274802	2	1	TRUE	0.00180869270321842	3.50875364334468e-05	1.46597817173381	0.00180884583477541	21.3649382716049
rs39779	C	G	C	G	0.1077	0.0117	0.1032	0.1301	FALSE	TRUE	FALSE	finn-b-C3_KIDNEY_NOTRENALPELVIS	0.0686	0.8645	1e+05	Malignant neoplasm of kidney, except renal pelvis || id:finn-b-C3_KIDNEY_NOTRENALPELVIS	0.0227	2.09e-06	11345	Interleukin-17C levels	GCST90274802	2	1	TRUE	0.00190546392502074	2.90892183600646e-07	2.41784305735505	0.00198057254945287	22.5102175474005
rs4593271	A	G	A	G	-0.0793	-0.0111	0.6301	0.5875	FALSE	FALSE	FALSE	finn-b-C3_KIDNEY_NOTRENALPELVIS	0.0471	0.8141	1e+05	Malignant neoplasm of kidney, except renal pelvis || id:finn-b-C3_KIDNEY_NOTRENALPELVIS	0.0167	2.05e-06	7943	Interleukin-17C levels	GCST90274802	2	1	TRUE	0.00190867977583064	5.5540858459899e-07	1.48836261374707	0.00283143642625139	22.5482806841407
rs554604740	A	G	A	G	0.1926	0.0515	0.0286	0.01744	FALSE	FALSE	FALSE	finn-b-C3_KIDNEY_NOTRENALPELVIS	0.1751	0.768599	1e+05	Malignant neoplasm of kidney, except renal pelvis || id:finn-b-C3_KIDNEY_NOTRENALPELVIS	0.0401	1.56e-06	11149	Interleukin-17C levels	GCST90274802	2	1	TRUE	0.0019526496457743	8.65068456154195e-07	4.23411188916873	0.00206522785826981	23.0687371347193
rs59356989	A	G	A	G	-0.0882	-0.0511	0.8432	0.8326	FALSE	FALSE	FALSE	finn-b-C3_KIDNEY_NOTRENALPELVIS	0.062	0.4098	1e+05	Malignant neoplasm of kidney, except renal pelvis || id:finn-b-C3_KIDNEY_NOTRENALPELVIS	0.0177	6.26e-07	11790	Interleukin-17C levels	GCST90274802	2	1	TRUE	0.00210148538664611	6.79303976804465e-06	1.92189726572468	0.00210201908227495	24.8307957483482
rs72815428	T	C	T	C	-0.1673	-0.081	0.0423	0.01359	FALSE	FALSE	FALSE	finn-b-C3_KIDNEY_NOTRENALPELVIS	0.1979	0.6821	1e+05	Malignant neoplasm of kidney, except renal pelvis || id:finn-b-C3_KIDNEY_NOTRENALPELVIS	0.0366	4.85e-06	11775	Interleukin-17C levels	GCST90274802	2	1	TRUE	0.00176892799785878	1.67527615784784e-06	3.97156379780056	0.00177162775952415	20.8943906954522
rs75246422	T	C	T	C	-0.0951	0.0375	0.1233	0.1359	FALSE	FALSE	FALSE	finn-b-C3_KIDNEY_NOTRENALPELVIS	0.0673	0.5771	1e+05	Malignant neoplasm of kidney, except renal pelvis || id:finn-b-C3_KIDNEY_NOTRENALPELVIS	0.0201	2.23e-06	11793	Interleukin-17C levels	GCST90274802	2	1	TRUE	0.00189493596565042	3.10484371565678e-06	2.18277115841308	0.00189493596565042	22.3856092670974
rs77654242	T	G	T	G	-0.2174	0.0337	0.9707	0.97247	FALSE	FALSE	FALSE	finn-b-C3_KIDNEY_NOTRENALPELVIS	0.1423	0.8129	1e+05	Malignant neoplasm of kidney, except renal pelvis || id:finn-b-C3_KIDNEY_NOTRENALPELVIS	0.0469	3.56e-06	10294	Interleukin-17C levels	GCST90274802	2	1	TRUE	0.00181899730179363	5.60865135159119e-07	4.75844358377821	0.00208337703937874	21.4868817654039
rs8015296	C	G	C	G	-0.1162	0.0728	0.0991	0.08022	FALSE	TRUE	FALSE	finn-b-C3_KIDNEY_NOTRENALPELVIS	0.0853	0.3936	1e+05	Malignant neoplasm of kidney, except renal pelvis || id:finn-b-C3_KIDNEY_NOTRENALPELVIS	0.0253	4.37e-06	9461	Interleukin-17C levels	GCST90274802	2	1	TRUE	0.00178584720100712	7.28400472518658e-06	2.46087209948018	0.0022251461584747	21.0945960724273
rs113552426	C	G	C	G	-0.278	0.5938	0.9792	0.996563	FALSE	TRUE	FALSE	finn-b-C3_KIDNEY_NOTRENALPELVIS	0.4051	0.1427	1e+05	Malignant neoplasm of kidney, except renal pelvis || id:finn-b-C3_KIDNEY_NOTRENALPELVIS	0.0581	1.71e-06	11249	Interleukin-18 levels	GCST90274803	2	1	TRUE	0.00155062567033526	2.14859843362082e-05	6.16216170592755	0.0020315029812602	22.894824935345
rs11605127	C	G	C	G	-0.0629	0.0482	0.7543	0.643	FALSE	TRUE	FALSE	finn-b-C3_KIDNEY_NOTRENALPELVIS	0.0483	0.3175	1e+05	Malignant neoplasm of kidney, except renal pelvis || id:finn-b-C3_KIDNEY_NOTRENALPELVIS	0.0137	4.41e-06	14730	Interleukin-18 levels	GCST90274803	2	1	TRUE	0.00142785201359629	9.9587349970855e-06	1.66273079600999	0.00142920734754782	21.0794927806489
rs12201187	A	T	A	T	0.0676	-0.0843	0.2767	0.3634	FALSE	TRUE	FALSE	finn-b-C3_KIDNEY_NOTRENALPELVIS	0.0479	0.0785001	1e+05	Malignant neoplasm of kidney, except renal pelvis || id:finn-b-C3_KIDNEY_NOTRENALPELVIS	0.0138	9.65e-07	13245	Interleukin-18 levels	GCST90274803	2	1	TRUE	0.00162507151757048	3.09727207469901e-05	1.58819954665653	0.00180868371144671	23.9957992018483
rs12648080	A	G	A	G	0.072	-0.0011	0.8077	0.8441	FALSE	FALSE	FALSE	finn-b-C3_KIDNEY_NOTRENALPELVIS	0.0632	0.9858	1e+05	Malignant neoplasm of kidney, except renal pelvis || id:finn-b-C3_KIDNEY_NOTRENALPELVIS	0.0146	8.16e-07	14743	Interleukin-18 levels	GCST90274803	2	1	TRUE	0.00164697502156508	3.02942286096563e-09	1.77274303834481	0.00164708656503643	24.3197598048414
rs12681624	C	G	C	G	-0.0935	0.0317	0.8179	0.8046	FALSE	TRUE	FALSE	finn-b-C3_KIDNEY_NOTRENALPELVIS	0.0583	0.5867	1e+05	Malignant neoplasm of kidney, except renal pelvis || id:finn-b-C3_KIDNEY_NOTRENALPELVIS	0.0157	2.59e-09	13657	Interleukin-18 levels	GCST90274803	2	1	TRUE	0.0024000700640088	2.95657443197768e-06	1.83475173524921	0.00259063158159255	35.4669560631263
rs12711729	T	C	T	C	-0.0702	0.0132	0.7336	0.7182	FALSE	FALSE	FALSE	finn-b-C3_KIDNEY_NOTRENALPELVIS	0.0514	0.7972	1e+05	Malignant neoplasm of kidney, except renal pelvis || id:finn-b-C3_KIDNEY_NOTRENALPELVIS	0.0153	4.47e-06	11345	Interleukin-18 levels	GCST90274803	2	1	TRUE	0.00142598584983272	6.59523119018043e-07	1.6296475232393	0.00185249973281254	21.0519031141869
rs139760701	A	T	A	T	-0.3049	-0.0488	0.989	0.994958	FALSE	TRUE	FALSE	finn-b-C3_KIDNEY_NOTRENALPELVIS	0.3173	0.8778	1e+05	Malignant neoplasm of kidney, except renal pelvis || id:finn-b-C3_KIDNEY_NOTRENALPELVIS	0.0604	4.46e-07	13809	Interleukin-18 levels	GCST90274803	2	1	TRUE	0.00172557765546668	2.3654190116269e-07	7.0977067733177	0.00184221724746511	25.4824377220297
rs1403742	A	T	A	T	-0.0567	-0.0187	0.371	0.3875	FALSE	TRUE	FALSE	finn-b-C3_KIDNEY_NOTRENALPELVIS	0.0473	0.6934	1e+05	Malignant neoplasm of kidney, except renal pelvis || id:finn-b-C3_KIDNEY_NOTRENALPELVIS	0.0124	4.82e-06	14296	Interleukin-18 levels	GCST90274803	2	1	TRUE	0.00141628553515361	1.56303584850842e-06	1.4826169296214	0.00146060966897713	20.9084937565036
rs148504635	A	C	A	C	0.2532	0.0527	0.9857	0.98595	FALSE	FALSE	FALSE	finn-b-C3_KIDNEY_NOTRENALPELVIS	0.1993	0.7915	1e+05	Malignant neoplasm of kidney, except renal pelvis || id:finn-b-C3_KIDNEY_NOTRENALPELVIS	0.0525	1.42e-06	14737	Interleukin-18 levels	GCST90274803	2	1	TRUE	0.0015753160525156	6.99221888987306e-07	6.37329241836588	0.00157606324171028	23.2599510204082
rs17229943	A	C	A	C	-0.16	-0.0063	0.9351	0.898	FALSE	FALSE	FALSE	finn-b-C3_KIDNEY_NOTRENALPELVIS	0.0773	0.9348	1e+05	Malignant neoplasm of kidney, except renal pelvis || id:finn-b-C3_KIDNEY_NOTRENALPELVIS	0.0267	2.07e-09	14744	Interleukin-18 levels	GCST90274803	2	1	TRUE	0.00242998963045589	6.64248784233404e-08	3.24204413295069	0.00242998963045589	35.9101684691888
rs2108621	T	C	T	C	0.0581	0.0708	0.3565	0.299	FALSE	FALSE	FALSE	finn-b-C3_KIDNEY_NOTRENALPELVIS	0.0505	0.1614	1e+05	Malignant neoplasm of kidney, except renal pelvis || id:finn-b-C3_KIDNEY_NOTRENALPELVIS	0.0126	4.01e-06	14296	Interleukin-18 levels	GCST90274803	2	1	TRUE	0.00144021999888362	1.96554915280129e-05	1.50653010590562	0.00148529207258505	21.2623456790123
rs2954016	T	C	T	C	-0.0759	-0.0141	0.3451	0.3768	FALSE	FALSE	FALSE	finn-b-C3_KIDNEY_NOTRENALPELVIS	0.0495	0.7755	1e+05	Malignant neoplasm of kidney, except renal pelvis || id:finn-b-C3_KIDNEY_NOTRENALPELVIS	0.0156	1.14e-06	13421	Interleukin-18 levels	GCST90274803	2	1	TRUE	0.0016031757652341	8.11402162887196e-07	1.80724501935958	0.00176095701159193	23.6719674556213
rs35495214	T	C	T	C	0.1374	-0.0379	0.0465	0.01906	FALSE	FALSE	FALSE	finn-b-C3_KIDNEY_NOTRENALPELVIS	0.1706	0.8242	1e+05	Malignant neoplasm of kidney, except renal pelvis || id:finn-b-C3_KIDNEY_NOTRENALPELVIS	0.0291	2.34e-06	14735	Interleukin-18 levels	GCST90274803	2	1	TRUE	0.00150999254649758	4.93547365351455e-07	3.53238522106522	0.00151091356731509	22.2939738548199
rs385076	T	C	T	C	-0.1857	-0.0029	0.3734	0.3549	FALSE	FALSE	FALSE	finn-b-C3_KIDNEY_NOTRENALPELVIS	0.0482	0.9526	1e+05	Malignant neoplasm of kidney, except renal pelvis || id:finn-b-C3_KIDNEY_NOTRENALPELVIS	0.0123	1.68e-51	14296	Interleukin-18 levels	GCST90274803	2	1	TRUE	0.0152262736542401	3.62001682947718e-08	1.4706603414793	0.0156960023759415	227.936347412255
rs4140444	A	G	A	G	0.2157	-0.1079	0.0204	0.01857	FALSE	FALSE	FALSE	finn-b-C3_KIDNEY_NOTRENALPELVIS	0.1725	0.531401	1e+05	Malignant neoplasm of kidney, except renal pelvis || id:finn-b-C3_KIDNEY_NOTRENALPELVIS	0.0461	2.88e-06	14741	Interleukin-18 levels	GCST90274803	2	1	TRUE	0.00148285115756264	3.9126560971895e-06	5.59711716957935	0.00148315253184783	21.8926553140631
rs567093451	T	G	T	G	0.1154	-0.002	0.8692	0.899	FALSE	FALSE	FALSE	finn-b-C3_KIDNEY_NOTRENALPELVIS	0.0785	0.9798	1e+05	Malignant neoplasm of kidney, except renal pelvis || id:finn-b-C3_KIDNEY_NOTRENALPELVIS	0.0252	4.66e-06	10894	Interleukin-18 levels	GCST90274803	2	1	TRUE	0.00142048542398934	6.4912653261949e-09	2.63023302389731	0.00192162018285247	20.9705845301083
rs56836641	T	C	T	C	-0.163	0.1812	0.0477	0.07069	FALSE	FALSE	FALSE	finn-b-C3_KIDNEY_NOTRENALPELVIS	0.0908	0.0460702	1e+05	Malignant neoplasm of kidney, except renal pelvis || id:finn-b-C3_KIDNEY_NOTRENALPELVIS	0.0301	6.12e-08	14743	Interleukin-18 levels	GCST90274803	2	1	TRUE	0.00198528451731937	3.98231931574445e-05	3.65476475713554	0.00198541892766438	29.3252833853931
rs5744249	A	C	A	C	0.2039	-0.0769	0.7618	0.7578	FALSE	FALSE	FALSE	finn-b-C3_KIDNEY_NOTRENALPELVIS	0.0537	0.1527	1e+05	Malignant neoplasm of kidney, except renal pelvis || id:finn-b-C3_KIDNEY_NOTRENALPELVIS	0.0135	1.53e-51	14742	Interleukin-18 levels	GCST90274803	2	1	TRUE	0.0152384775232822	2.05070829432056e-05	1.63912461393269	0.0152405136474747	228.121865569273
rs57954386	C	G	C	G	-0.1248	0.2606	0.0665	0.02997	FALSE	TRUE	FALSE	finn-b-C3_KIDNEY_NOTRENALPELVIS	0.1352	0.05392	1e+05	Malignant neoplasm of kidney, except renal pelvis || id:finn-b-C3_KIDNEY_NOTRENALPELVIS	0.0259	1.45e-06	12201	Interleukin-18 levels	GCST90274803	2	1	TRUE	0.00157249680409397	3.71524954867727e-05	2.86086574484019	0.00189967631342914	23.2182585232778
rs60235102	T	C	T	C	0.1154	0.0951	0.9237	0.8983	FALSE	FALSE	FALSE	finn-b-C3_KIDNEY_NOTRENALPELVIS	0.0769	0.2161	1e+05	Malignant neoplasm of kidney, except renal pelvis || id:finn-b-C3_KIDNEY_NOTRENALPELVIS	0.0225	2.91e-07	14722	Interleukin-18 levels	GCST90274803	2	1	TRUE	0.00178121323616774	1.52936236332227e-05	2.73002060431785	0.00178387062660309	26.3055012345679
rs67424072	T	G	T	G	-0.082	-0.0627	0.8341	0.8037	FALSE	FALSE	FALSE	finn-b-C3_KIDNEY_NOTRENALPELVIS	0.0585	0.2833	1e+05	Malignant neoplasm of kidney, except renal pelvis || id:finn-b-C3_KIDNEY_NOTRENALPELVIS	0.0165	6.71e-07	14296	Interleukin-18 levels	GCST90274803	2	1	TRUE	0.00167253966716112	1.14875402604052e-05	1.97283704344784	0.00172486968883982	24.6978879706152
rs77994606	A	G	A	G	-0.2314	-0.1875	0.9814	0.97772	FALSE	FALSE	FALSE	finn-b-C3_KIDNEY_NOTRENALPELVIS	0.156	0.2293	1e+05	Malignant neoplasm of kidney, except renal pelvis || id:finn-b-C3_KIDNEY_NOTRENALPELVIS	0.0472	9.46e-07	14743	Interleukin-18 levels	GCST90274803	2	1	TRUE	0.00162771670562329	1.44462710602351e-05	5.73105968560789	0.00162782694692744	24.0349217178971
rs1005042	A	G	A	G	0.31	-0.0154	0.3573	0.2938	FALSE	FALSE	FALSE	finn-b-C3_KIDNEY_NOTRENALPELVIS	0.0505	0.7602	1e+05	Malignant neoplasm of kidney, except renal pelvis || id:finn-b-C3_KIDNEY_NOTRENALPELVIS	0.0118	4.09e-152	14743	interleukin-18 receptor 1 levels	GCST90274804	2	1	TRUE	0.0447260319710426	9.299657788051e-07	1.43276492140197	0.0447260319710426	690.175237000862
rs11465700	A	G	A	G	-0.4813	0.0124	0.3038	0.3397	FALSE	FALSE	FALSE	finn-b-C3_KIDNEY_NOTRENALPELVIS	0.0489	0.7995	1e+05	Malignant neoplasm of kidney, except renal pelvis || id:finn-b-C3_KIDNEY_NOTRENALPELVIS	0.012	0	14741	interleukin-18 receptor 1 levels	GCST90274804	2	1	TRUE	0.0983920517057061	6.43034180965252e-07	1.4569502393699	0.0984040891399254	1608.67840277778
rs116935210	A	G	A	G	0.2387	0.0817	0.9848	0.93997	FALSE	FALSE	FALSE	finn-b-C3_KIDNEY_NOTRENALPELVIS	0.0975	0.4019	1e+05	Malignant neoplasm of kidney, except renal pelvis || id:finn-b-C3_KIDNEY_NOTRENALPELVIS	0.0512	3.13e-06	14733	interleukin-18 receptor 1 levels	GCST90274804	2	1	TRUE	0.00147230600806914	7.02167166931924e-06	6.21463398117701	0.00147330399656533	21.7352638244629
rs117145942	A	G	A	G	-0.3006	-0.0451	0.0131	0.005273	FALSE	FALSE	FALSE	finn-b-C3_KIDNEY_NOTRENALPELVIS	0.321	0.8884	1e+05	Malignant neoplasm of kidney, except renal pelvis || id:finn-b-C3_KIDNEY_NOTRENALPELVIS	0.0649	3.63e-06	13164	interleukin-18 receptor 1 levels	GCST90274804	2	1	TRUE	0.00145321552943794	1.97402032151074e-07	7.44626749720959	0.0016272691189231	21.4530259899668
rs117195704	A	G	A	G	-0.1505	0.0648	0.0389	0.02361	FALSE	FALSE	FALSE	finn-b-C3_KIDNEY_NOTRENALPELVIS	0.1533	0.6725	1e+05	Malignant neoplasm of kidney, except renal pelvis || id:finn-b-C3_KIDNEY_NOTRENALPELVIS	0.0313	1.52e-06	14730	interleukin-18 receptor 1 levels	GCST90274804	2	1	TRUE	0.00156594593531845	1.78679040645916e-06	3.79879371643157	0.0015673259862852	23.1198134103645
rs117599131	A	C	A	C	-0.1483	-0.0161	0.0536	0.05203	FALSE	FALSE	FALSE	finn-b-C3_KIDNEY_NOTRENALPELVIS	0.1044	0.8772	1e+05	Malignant neoplasm of kidney, except renal pelvis || id:finn-b-C3_KIDNEY_NOTRENALPELVIS	0.0317	2.89e-06	13231	interleukin-18 receptor 1 levels	GCST90274804	2	1	TRUE	0.00148249253570746	2.37826003229157e-07	3.64632686274832	0.00165165320438283	21.8858681049667
rs17027623	A	T	A	T	0.374	0.2688	0.0273	0.01599	FALSE	TRUE	FALSE	finn-b-C3_KIDNEY_NOTRENALPELVIS	0.1819	0.1396	1e+05	Malignant neoplasm of kidney, except renal pelvis || id:finn-b-C3_KIDNEY_NOTRENALPELVIS	0.0377	3.39e-23	14725	interleukin-18 receptor 1 levels	GCST90274804	2	1	TRUE	0.00663198795442927	2.18369677562404e-05	4.57476723451587	0.00664004223161042	98.4148203392693
rs17413812	T	C	T	C	-0.1349	-0.0961	0.9488	0.97357	FALSE	FALSE	FALSE	finn-b-C3_KIDNEY_NOTRENALPELVIS	0.1461	0.5107	1e+05	Malignant neoplasm of kidney, except renal pelvis || id:finn-b-C3_KIDNEY_NOTRENALPELVIS	0.0285	2.21e-06	14743	interleukin-18 receptor 1 levels	GCST90274804	2	1	TRUE	0.00151756625843	4.32666380393829e-06	3.46049154745392	0.00151756625843	22.4044444444444
rs1760941	A	C	A	C	0.0657	-0.0512	0.7591	0.805	FALSE	FALSE	FALSE	finn-b-C3_KIDNEY_NOTRENALPELVIS	0.0593	0.3873	1e+05	Malignant neoplasm of kidney, except renal pelvis || id:finn-b-C3_KIDNEY_NOTRENALPELVIS	0.0142	3.71e-06	14295	interleukin-18 receptor 1 levels	GCST90274804	2	1	TRUE	0.00145009641290601	7.45479977803836e-06	1.69777613365249	0.00149548028363962	21.406913310851
rs28929474	T	C	T	C	0.2643	0.3028	0.0204	0.01967	FALSE	FALSE	FALSE	finn-b-C3_KIDNEY_NOTRENALPELVIS	0.1662	0.0685094	1e+05	Malignant neoplasm of kidney, except renal pelvis || id:finn-b-C3_KIDNEY_NOTRENALPELVIS	0.0445	2.86e-09	14743	interleukin-18 receptor 1 levels	GCST90274804	2	1	TRUE	0.00238731277359892	3.31928064124254e-05	5.40322364427015	0.00238731277359892	35.275591465724
rs34174304	A	G	A	G	0.073	0.0975	0.8157	0.8419	FALSE	FALSE	FALSE	finn-b-C3_KIDNEY_NOTRENALPELVIS	0.0629	0.1212	1e+05	Malignant neoplasm of kidney, except renal pelvis || id:finn-b-C3_KIDNEY_NOTRENALPELVIS	0.0149	9.62e-07	14725	interleukin-18 receptor 1 levels	GCST90274804	2	1	TRUE	0.00162569710152545	2.40273675227587e-05	1.80806450382723	0.00162768140619994	24.0034232692221
rs35021151	A	G	A	G	-0.1646	-0.1187	0.0317	0.03479	FALSE	FALSE	FALSE	finn-b-C3_KIDNEY_NOTRENALPELVIS	0.1275	0.3518	1e+05	Malignant neoplasm of kidney, except renal pelvis || id:finn-b-C3_KIDNEY_NOTRENALPELVIS	0.0342	1.49e-06	14735	interleukin-18 receptor 1 levels	GCST90274804	2	1	TRUE	0.00156891204974088	8.66734313068248e-06	4.15146304331377	0.00156976262965277	23.1636742929448
rs62257659	A	G	A	G	-0.2015	-0.2077	0.9745	0.98653	FALSE	FALSE	FALSE	finn-b-C3_KIDNEY_NOTRENALPELVIS	0.1985	0.2954	1e+05	Malignant neoplasm of kidney, except renal pelvis || id:finn-b-C3_KIDNEY_NOTRENALPELVIS	0.042	1.61e-06	14727	interleukin-18 receptor 1 levels	GCST90274804	2	1	TRUE	0.0015590031015627	1.09485322492248e-05	5.09690376601325	0.0015606944509403	23.0171485260771
rs72828028	T	C	T	C	-0.2344	-0.0545	0.0373	0.01979	FALSE	FALSE	FALSE	finn-b-C3_KIDNEY_NOTRENALPELVIS	0.166	0.7426	1e+05	Malignant neoplasm of kidney, except renal pelvis || id:finn-b-C3_KIDNEY_NOTRENALPELVIS	0.0328	8.91e-13	14731	interleukin-18 receptor 1 levels	GCST90274804	2	1	TRUE	0.00345253880180025	1.07791631747828e-06	3.98097965832532	0.00345534193230445	51.0701963117192
rs73176827	T	C	T	C	-0.1045	0.2226	0.0762	0.05977	FALSE	FALSE	FALSE	finn-b-C3_KIDNEY_NOTRENALPELVIS	0.0972	0.0219999	1e+05	Malignant neoplasm of kidney, except renal pelvis || id:finn-b-C3_KIDNEY_NOTRENALPELVIS	0.022	2.03e-06	14733	interleukin-18 receptor 1 levels	GCST90274804	2	1	TRUE	0.00152825579869357	5.24449528101407e-05	2.670350538787	0.00152929165413438	22.5625
rs7512350	A	G	A	G	0.0921	0.0123	0.1213	0.1318	FALSE	FALSE	FALSE	finn-b-C3_KIDNEY_NOTRENALPELVIS	0.0681	0.8568	1e+05	Malignant neoplasm of kidney, except renal pelvis || id:finn-b-C3_KIDNEY_NOTRENALPELVIS	0.0201	4.6e-06	11771	interleukin-18 receptor 1 levels	GCST90274804	2	1	TRUE	0.00142227008545089	3.26230486186031e-07	2.18073421351617	0.00178079326537464	20.995544664736
rs76046089	C	G	C	G	0.1483	-0.0589	0.1535	0.2398	FALSE	TRUE	FALSE	finn-b-C3_KIDNEY_NOTRENALPELVIS	0.0544	0.2789	1e+05	Malignant neoplasm of kidney, except renal pelvis || id:finn-b-C3_KIDNEY_NOTRENALPELVIS	0.017	2.7e-18	14295	interleukin-18 receptor 1 levels	GCST90274804	2	1	TRUE	0.00513595545522664	1.17229357545157e-05	2.03254889240087	0.0052960843463529	76.0999653979239
rs7642750	A	C	A	C	0.0935	0.0243	0.8764	0.8876	FALSE	FALSE	FALSE	finn-b-C3_KIDNEY_NOTRENALPELVIS	0.0724	0.7374	1e+05	Malignant neoplasm of kidney, except renal pelvis || id:finn-b-C3_KIDNEY_NOTRENALPELVIS	0.02	2.94e-06	11788	interleukin-18 receptor 1 levels	GCST90274804	2	1	TRUE	0.00148044697822478	1.12653220448264e-06	2.17145112770239	0.00185093938256888	21.855625
rs78035061	A	C	A	C	0.1039	-0.0537	0.0787	0.07223	FALSE	FALSE	FALSE	finn-b-C3_KIDNEY_NOTRENALPELVIS	0.0887	0.5451	1e+05	Malignant neoplasm of kidney, except renal pelvis || id:finn-b-C3_KIDNEY_NOTRENALPELVIS	0.0222	2.87e-06	14295	interleukin-18 receptor 1 levels	GCST90274804	2	1	TRUE	0.00148372477329535	3.66529070817475e-06	2.65426973007643	0.00153015950275067	21.9040865189514
rs78199195	A	G	A	G	-0.0956	-0.0618	0.8928	0.91452	FALSE	FALSE	FALSE	finn-b-C3_KIDNEY_NOTRENALPELVIS	0.083	0.4563	1e+05	Malignant neoplasm of kidney, except renal pelvis || id:finn-b-C3_KIDNEY_NOTRENALPELVIS	0.0196	1.07e-06	14295	interleukin-18 receptor 1 levels	GCST90274804	2	1	TRUE	0.00161129979800996	5.54404879061015e-06	2.34340931123865	0.00166172047779213	23.7905039566847
rs78357146	A	G	A	G	-0.3382	0.0446	0.9715	0.990599	FALSE	FALSE	FALSE	finn-b-C3_KIDNEY_NOTRENALPELVIS	0.2428	0.8544	1e+05	Malignant neoplasm of kidney, except renal pelvis || id:finn-b-C3_KIDNEY_NOTRENALPELVIS	0.0378	3.65e-19	14743	interleukin-18 receptor 1 levels	GCST90274804	2	1	TRUE	0.0054011298970606	3.37427824608074e-07	4.58970457872835	0.0054011298970606	80.050418521318
rs79097546	T	C	T	C	-0.2754	-0.09	0.9865	0.994801	FALSE	FALSE	FALSE	finn-b-C3_KIDNEY_NOTRENALPELVIS	0.3183	0.7772	1e+05	Malignant neoplasm of kidney, except renal pelvis || id:finn-b-C3_KIDNEY_NOTRENALPELVIS	0.056	8.75e-07	14256	interleukin-18 receptor 1 levels	GCST90274804	2	1	TRUE	0.00163799629704814	7.99502968135927e-07	6.68631557735649	0.00169386503518588	24.185318877551
rs80317525	A	G	A	G	0.1408	-0.1276	0.0468	0.01247	FALSE	FALSE	FALSE	finn-b-C3_KIDNEY_NOTRENALPELVIS	0.2066	0.5369	1e+05	Malignant neoplasm of kidney, except renal pelvis || id:finn-b-C3_KIDNEY_NOTRENALPELVIS	0.0299	2.49e-06	14730	interleukin-18 receptor 1 levels	GCST90274804	2	1	TRUE	0.00150204576855587	3.8145889265678e-06	3.62887962048895	0.00150336958980126	22.1749644858559
rs10233998	T	G	T	G	0.131	0.029	0.0604	0.04206	FALSE	FALSE	FALSE	finn-b-C3_KIDNEY_NOTRENALPELVIS	0.115	0.8008	1e+05	Malignant neoplasm of kidney, except renal pelvis || id:finn-b-C3_KIDNEY_NOTRENALPELVIS	0.0286	4.64e-06	11785	Interleukin-1-alpha levels	GCST90274805	2	1	TRUE	0.00177693560080132	6.35929138381327e-07	3.10477995999717	0.00177738721175732	20.9802435326911
rs115494443	A	G	A	G	0.2658	0.1531	0.0186	0.009692	FALSE	FALSE	FALSE	finn-b-C3_KIDNEY_NOTRENALPELVIS	0.238	0.52	1e+05	Malignant neoplasm of kidney, except renal pelvis || id:finn-b-C3_KIDNEY_NOTRENALPELVIS	0.0565	2.55e-06	10853	Interleukin-1-alpha levels	GCST90274805	2	1	TRUE	0.00187426878572344	4.13812262616616e-06	5.8860419001227	0.00203544050488454	22.1316124990211
rs115602471	T	C	T	C	0.2215	-0.0393	0.0311	0.003301	FALSE	FALSE	FALSE	finn-b-C3_KIDNEY_NOTRENALPELVIS	0.4082	0.9234	1e+05	Malignant neoplasm of kidney, except renal pelvis || id:finn-b-C3_KIDNEY_NOTRENALPELVIS	0.0469	2.33e-06	11340	Interleukin-1-alpha levels	GCST90274805	2	1	TRUE	0.00188892282467125	9.26931723319229e-08	4.9943545528927	0.00196341355596601	22.3049767913403
rs117537822	T	C	T	C	0.2176	-0.0888	0.9755	0.96438	FALSE	FALSE	FALSE	finn-b-C3_KIDNEY_NOTRENALPELVIS	0.126	0.4813	1e+05	Malignant neoplasm of kidney, except renal pelvis || id:finn-b-C3_KIDNEY_NOTRENALPELVIS	0.0439	7.17e-07	11788	Interleukin-1-alpha levels	GCST90274805	2	1	TRUE	0.00208026143392584	4.96696809299698e-06	4.76633522530676	0.00208026143392584	24.5690713518506
rs11759846	A	G	A	G	-0.3263	0.1002	0.0799	0.04419	FALSE	FALSE	FALSE	finn-b-C3_KIDNEY_NOTRENALPELVIS	0.1119	0.3708	1e+05	Malignant neoplasm of kidney, except renal pelvis || id:finn-b-C3_KIDNEY_NOTRENALPELVIS	0.0266	1.36e-34	11788	Interleukin-1-alpha levels	GCST90274805	2	1	TRUE	0.0126065049681623	8.01826626088178e-06	2.88802999984418	0.0126065049681623	150.477259879021
rs11878153	A	G	A	G	0.1116	-0.0298	0.9015	0.8546	FALSE	FALSE	FALSE	finn-b-C3_KIDNEY_NOTRENALPELVIS	0.0657	0.6498	1e+05	Malignant neoplasm of kidney, except renal pelvis || id:finn-b-C3_KIDNEY_NOTRENALPELVIS	0.0221	4.42e-07	11787	Interleukin-1-alpha levels	GCST90274805	2	1	TRUE	0.0021589310857367	2.05735663491331e-06	2.39935171869403	0.00215911388333599	25.5002149833132
rs12047801	T	C	T	C	0.0783	0.0061	0.174	0.1149	FALSE	FALSE	FALSE	finn-b-C3_KIDNEY_NOTRENALPELVIS	0.072	0.9328	1e+05	Malignant neoplasm of kidney, except renal pelvis || id:finn-b-C3_KIDNEY_NOTRENALPELVIS	0.0171	4.67e-06	11785	Interleukin-1-alpha levels	GCST90274805	2	1	TRUE	0.00177579554772465	7.17799798300499e-08	1.8563544516067	0.00177624686944996	20.9667590027701
rs13195317	T	C	T	C	-0.3251	-0.0778	0.0358	0.008064	FALSE	FALSE	FALSE	finn-b-C3_KIDNEY_NOTRENALPELVIS	0.2622	0.7666	1e+05	Malignant neoplasm of kidney, except renal pelvis || id:finn-b-C3_KIDNEY_NOTRENALPELVIS	0.0554	4.4e-09	11301	Interleukin-1-alpha levels	GCST90274805	2	1	TRUE	0.00291327115387887	8.80444779857117e-07	5.88936135417076	0.00303845499353364	34.4361356201697
rs16886503	A	T	A	T	0.2438	0.1753	0.9824	0.97789	FALSE	TRUE	FALSE	finn-b-C3_KIDNEY_NOTRENALPELVIS	0.1587	0.2693	1e+05	Malignant neoplasm of kidney, except renal pelvis || id:finn-b-C3_KIDNEY_NOTRENALPELVIS	0.0524	3.28e-06	11786	Interleukin-1-alpha levels	GCST90274805	2	1	TRUE	0.00183333341661278	1.22015039704205e-05	5.6887193075419	0.00183364400244709	21.6473544665229
rs4767214	T	C	T	C	0.062	0.0136	0.5326	0.4901	FALSE	FALSE	FALSE	finn-b-C3_KIDNEY_NOTRENALPELVIS	0.0461	0.7673	1e+05	Malignant neoplasm of kidney, except renal pelvis || id:finn-b-C3_KIDNEY_NOTRENALPELVIS	0.013	1.85e-06	11772	Interleukin-1-alpha levels	GCST90274805	2	1	TRUE	0.00192616243702641	8.70330641651462e-07	1.41048502296196	0.00192877578934798	22.7455621301775
rs523604	A	G	A	G	0.0754	0.0078	0.5264	0.4641	FALSE	FALSE	FALSE	finn-b-C3_KIDNEY_NOTRENALPELVIS	0.0467	0.8675	1e+05	Malignant neoplasm of kidney, except renal pelvis || id:finn-b-C3_KIDNEY_NOTRENALPELVIS	0.0142	1.1e-07	10290	Interleukin-1-alpha levels	GCST90274805	2	1	TRUE	0.00238650243962109	2.78974179583601e-07	1.44044284857123	0.00273304307710395	28.1946042451894
rs61098036	A	G	A	G	-0.0856	0.0775	0.8232	0.8302	FALSE	FALSE	FALSE	finn-b-C3_KIDNEY_NOTRENALPELVIS	0.0621	0.2117	1e+05	Malignant neoplasm of kidney, except renal pelvis || id:finn-b-C3_KIDNEY_NOTRENALPELVIS	0.0187	4.7e-06	9891	Interleukin-1-alpha levels	GCST90274805	2	1	TRUE	0.00177470613126605	1.5574787378585e-05	1.85978057576694	0.0021144269386492	20.9538734307529
rs7138836	A	T	A	T	-0.0982	-0.1807	0.1141	0.1054	FALSE	TRUE	FALSE	finn-b-C3_KIDNEY_NOTRENALPELVIS	0.0752	0.0163099	1e+05	Malignant neoplasm of kidney, except renal pelvis || id:finn-b-C3_KIDNEY_NOTRENALPELVIS	0.0207	2.1e-06	11775	Interleukin-1-alpha levels	GCST90274805	2	1	TRUE	0.00190584404992963	5.77383320451222e-05	2.24621231187081	0.00190794450873097	22.5051693155033
rs10996419	T	C	T	C	-0.1222	0.0514	0.9188	0.8858	FALSE	FALSE	FALSE	finn-b-C3_KIDNEY_NOTRENALPELVIS	0.0725	0.4785	1e+05	Malignant neoplasm of kidney, except renal pelvis || id:finn-b-C3_KIDNEY_NOTRENALPELVIS	0.0259	2.38e-06	11784	Interleukin-2 levels	GCST90274806	2	1	TRUE	0.00188503824469003	5.02639631001801e-06	2.81155206958719	0.00188583670139109	22.2609084539586
rs142641125	T	C	T	C	0.2095	-0.2841	0.0287	0.01818	FALSE	FALSE	FALSE	finn-b-C3_KIDNEY_NOTRENALPELVIS	0.177	0.1085	1e+05	Malignant neoplasm of kidney, except renal pelvis || id:finn-b-C3_KIDNEY_NOTRENALPELVIS	0.0419	5.73e-07	11789	Interleukin-2 levels	GCST90274806	2	1	TRUE	0.00211649170335252	2.5762821940421e-05	4.54938306696633	0.00211649170335252	25
rs144129701	C	G	C	G	-0.2699	-0.0135	0.9727	0.97804	FALSE	TRUE	FALSE	finn-b-C3_KIDNEY_NOTRENALPELVIS	0.156	0.9308	1e+05	Malignant neoplasm of kidney, except renal pelvis || id:finn-b-C3_KIDNEY_NOTRENALPELVIS	0.0576	2.79e-06	11341	Interleukin-2 levels	GCST90274806	2	1	TRUE	0.00185929920561055	7.4890545456865e-08	6.13406196251717	0.00193261750875479	21.9563832224151
rs1671226	C	G	C	G	-0.0849	0.0187	0.2053	0.1632	FALSE	TRUE	FALSE	finn-b-C3_KIDNEY_NOTRENALPELVIS	0.0623	0.763999	1e+05	Malignant neoplasm of kidney, except renal pelvis || id:finn-b-C3_KIDNEY_NOTRENALPELVIS	0.017	5.91e-07	11341	Interleukin-2 levels	GCST90274806	2	1	TRUE	0.00211152516144291	9.00980547368761e-07	1.81040023199291	0.00219476769629558	24.9412110726644
rs201229721	A	C	A	C	-0.1468	-0.0048	0.9396	0.97081	FALSE	FALSE	FALSE	finn-b-C3_KIDNEY_NOTRENALPELVIS	0.1373	0.972	1e+05	Malignant neoplasm of kidney, except renal pelvis || id:finn-b-C3_KIDNEY_NOTRENALPELVIS	0.0309	2.03e-06	9257	Interleukin-2 levels	GCST90274806	2	1	TRUE	0.00191117766200056	1.222221955506e-08	2.97299111502204	0.0024327691717153	22.5701867387229
rs28515912	A	C	A	C	-0.0723	0.0517	0.6969	0.6203	FALSE	FALSE	FALSE	finn-b-C3_KIDNEY_NOTRENALPELVIS	0.0479	0.2809	1e+05	Malignant neoplasm of kidney, except renal pelvis || id:finn-b-C3_KIDNEY_NOTRENALPELVIS	0.0149	1.22e-06	10723	Interleukin-2 levels	GCST90274806	2	1	TRUE	0.00199358202123861	1.16496716801071e-05	1.5429235982381	0.00219137153928079	23.5452907526688
rs36006983	T	C	T	C	-0.0728	0.0192	0.7384	0.8205	FALSE	FALSE	FALSE	finn-b-C3_KIDNEY_NOTRENALPELVIS	0.0597	0.748101	1e+05	Malignant neoplasm of kidney, except renal pelvis || id:finn-b-C3_KIDNEY_NOTRENALPELVIS	0.0153	1.95e-06	11341	Interleukin-2 levels	GCST90274806	2	1	TRUE	0.00191709322042669	1.03433693212536e-06	1.62936020879362	0.00199268598248034	22.640181126917
rs4703508	T	C	T	C	-0.1216	0.0744	0.9334	0.96914	FALSE	FALSE	FALSE	finn-b-C3_KIDNEY_NOTRENALPELVIS	0.133	0.5761	1e+05	Malignant neoplasm of kidney, except renal pelvis || id:finn-b-C3_KIDNEY_NOTRENALPELVIS	0.026	2.91e-06	11789	Interleukin-2 levels	GCST90274806	2	1	TRUE	0.00185230278440096	3.1293195698781e-06	2.82300619907219	0.00185230278440096	21.8736094674556
rs6535212	T	G	T	G	-0.0646	0.0015	0.6861	0.6918	FALSE	FALSE	FALSE	finn-b-C3_KIDNEY_NOTRENALPELVIS	0.05	0.976	1e+05	Malignant neoplasm of kidney, except renal pelvis || id:finn-b-C3_KIDNEY_NOTRENALPELVIS	0.0139	3.36e-06	11784	Interleukin-2 levels	GCST90274806	2	1	TRUE	0.00182909834698759	9.00017992259683e-09	1.50890246205644	0.00182987315233856	21.5990890740645
rs74852566	T	G	T	G	-0.1999	-0.2221	0.0244	0.01913	FALSE	FALSE	FALSE	finn-b-C3_KIDNEY_NOTRENALPELVIS	0.1669	0.1832	1e+05	Malignant neoplasm of kidney, except renal pelvis || id:finn-b-C3_KIDNEY_NOTRENALPELVIS	0.0431	3.52e-06	11789	Interleukin-2 levels	GCST90274806	2	1	TRUE	0.00182169593988771	1.77086493639681e-05	4.67967566076967	0.00182169593988771	21.5115174875243
rs75739108	T	C	T	C	0.1737	-0.1532	0.039	0.05674	FALSE	FALSE	FALSE	finn-b-C3_KIDNEY_NOTRENALPELVIS	0.1012	0.1303	1e+05	Malignant neoplasm of kidney, except renal pelvis || id:finn-b-C3_KIDNEY_NOTRENALPELVIS	0.038	4.85e-06	11341	Interleukin-2 levels	GCST90274806	2	1	TRUE	0.00176953834753949	2.29168667092412e-05	4.04677698916063	0.00183932360638597	20.8945221606648
rs7638939	A	T	A	T	0.0854	-0.0353	0.8293	0.8443	FALSE	TRUE	FALSE	finn-b-C3_KIDNEY_NOTRENALPELVIS	0.0645	0.584201	1e+05	Malignant neoplasm of kidney, except renal pelvis || id:finn-b-C3_KIDNEY_NOTRENALPELVIS	0.0174	9.2e-07	11769	Interleukin-2 levels	GCST90274806	2	1	TRUE	0.00203951688833946	2.99527958616876e-06	1.88763938293309	0.00204297630909862	24.0889153124587
rs77832761	A	G	A	G	0.1922	-0.1096	0.0318	0.04523	FALSE	FALSE	FALSE	finn-b-C3_KIDNEY_NOTRENALPELVIS	0.1127	0.3311	1e+05	Malignant neoplasm of kidney, except renal pelvis || id:finn-b-C3_KIDNEY_NOTRENALPELVIS	0.0414	3.44e-06	11785	Interleukin-2 levels	GCST90274806	2	1	TRUE	0.00182519556263881	9.45753277055792e-06	4.49433183020569	0.00182581403436756	21.552918387827
rs77853517	T	C	T	C	-0.1048	0.0211	0.8961	0.8134	FALSE	FALSE	FALSE	finn-b-C3_KIDNEY_NOTRENALPELVIS	0.0599	0.724299	1e+05	Malignant neoplasm of kidney, except renal pelvis || id:finn-b-C3_KIDNEY_NOTRENALPELVIS	0.0217	1.37e-06	11787	Interleukin-2 levels	GCST90274806	2	1	TRUE	0.0019748826091383	1.24085036532241e-06	2.35592453826518	0.00197521709904703	23.3240034827667
rs79419497	A	G	A	G	0.2016	0.0365	0.9733	0.98253	FALSE	FALSE	FALSE	finn-b-C3_KIDNEY_NOTRENALPELVIS	0.1781	0.8375	1e+05	Malignant neoplasm of kidney, except renal pelvis || id:finn-b-C3_KIDNEY_NOTRENALPELVIS	0.0424	1.99e-06	11789	Interleukin-2 levels	GCST90274806	2	1	TRUE	0.00191431712605726	4.2001654054217e-07	4.60367164771772	0.00191431712605726	22.6073335706657
rs79925007	T	G	T	G	0.1176	-0.1339	0.9036	0.8765	FALSE	FALSE	FALSE	finn-b-C3_KIDNEY_NOTRENALPELVIS	0.0712	0.0599598	1e+05	Malignant neoplasm of kidney, except renal pelvis || id:finn-b-C3_KIDNEY_NOTRENALPELVIS	0.0255	3.99e-06	11341	Interleukin-2 levels	GCST90274806	2	1	TRUE	0.00180114247316633	3.53666962855166e-05	2.71560034798937	0.00187217176591142	21.2683737024222
rs111249483	A	G	A	G	0.294	-0.0945	0.9804	0.997974	FALSE	FALSE	FALSE	finn-b-C3_KIDNEY_NOTRENALPELVIS	0.5313	0.8589	1e+05	Malignant neoplasm of kidney, except renal pelvis || id:finn-b-C3_KIDNEY_NOTRENALPELVIS	0.0596	8.1e-07	10849	Interleukin-20 levels	GCST90274807	2	1	TRUE	0.00206104322257435	3.16367988900315e-07	6.20784856774068	0.00223830532545508	24.3333633620107
rs114209791	A	G	A	G	-0.2134	0.2799	0.9756	0.98198	FALSE	FALSE	FALSE	finn-b-C3_KIDNEY_NOTRENALPELVIS	0.1721	0.104	1e+05	Malignant neoplasm of kidney, except renal pelvis || id:finn-b-C3_KIDNEY_NOTRENALPELVIS	0.046	3.5e-06	11784	Interleukin-20 levels	GCST90274807	2	1	TRUE	0.00182331443493837	2.64509487837787e-05	4.99349016220118	0.00182331443493837	21.5215311909263
rs114363239	T	C	T	C	-0.2372	0.4033	0.0189	0.009794	FALSE	FALSE	FALSE	finn-b-C3_KIDNEY_NOTRENALPELVIS	0.2377	0.0897491	1e+05	Malignant neoplasm of kidney, except renal pelvis || id:finn-b-C3_KIDNEY_NOTRENALPELVIS	0.0487	1.11e-06	11782	Interleukin-20 levels	GCST90274807	2	1	TRUE	0.00200945763367786	2.8786857925041e-05	5.28613768076466	0.00200979811229068	23.7231004051963
rs117977288	T	G	T	G	-0.1546	-0.2215	0.9553	0.95327	FALSE	FALSE	FALSE	finn-b-C3_KIDNEY_NOTRENALPELVIS	0.11	0.0441296	1e+05	Malignant neoplasm of kidney, except renal pelvis || id:finn-b-C3_KIDNEY_NOTRENALPELVIS	0.0316	9.96e-07	11784	Interleukin-20 levels	GCST90274807	2	1	TRUE	0.00202742315890334	4.05464809283095e-05	3.43031063316429	0.00202742315890334	23.9356273033168
rs12498781	A	G	A	G	0.0635	-0.0174	0.3202	0.2164	FALSE	FALSE	FALSE	finn-b-C3_KIDNEY_NOTRENALPELVIS	0.0559	0.755	1e+05	Malignant neoplasm of kidney, except renal pelvis || id:finn-b-C3_KIDNEY_NOTRENALPELVIS	0.0137	3.57e-06	11763	Interleukin-20 levels	GCST90274807	2	1	TRUE	0.00182010363357956	9.68909347986742e-07	1.48586589906357	0.00182334761657344	21.4835633224999
rs138771212	A	G	A	G	-0.3596	-0.1539	0.9909	0.993333	FALSE	FALSE	FALSE	finn-b-C3_KIDNEY_NOTRENALPELVIS	0.2793	0.5817	1e+05	Malignant neoplasm of kidney, except renal pelvis || id:finn-b-C3_KIDNEY_NOTRENALPELVIS	0.0778	3.8e-06	11336	Interleukin-20 levels	GCST90274807	2	1	TRUE	0.0018099825009151	3.03628640897353e-06	8.28341682157792	0.00188139123504556	21.3638820784954
rs143181662	T	C	T	C	0.0719	-0.0451	0.5043	0.5321	FALSE	FALSE	FALSE	finn-b-C3_KIDNEY_NOTRENALPELVIS	0.0462	0.3286	1e+05	Malignant neoplasm of kidney, except renal pelvis || id:finn-b-C3_KIDNEY_NOTRENALPELVIS	0.0156	4.05e-06	8587	Interleukin-20 levels	GCST90274807	2	1	TRUE	0.00179972955578666	9.52957823770411e-06	1.44559064745176	0.00246828325888638	21.2426446416831
rs146918864	T	C	T	C	-0.2551	0.0661	0.0228	0.03903	FALSE	FALSE	FALSE	finn-b-C3_KIDNEY_NOTRENALPELVIS	0.1195	0.580301	1e+05	Malignant neoplasm of kidney, except renal pelvis || id:finn-b-C3_KIDNEY_NOTRENALPELVIS	0.0515	7.29e-07	11438	Interleukin-20 levels	GCST90274807	2	1	TRUE	0.00207818381335073	3.05966913558472e-06	5.50785216758765	0.00214092534567194	24.5361523234989
rs188205021	T	C	T	C	-0.222	-0.3325	0.0255	0.01116	FALSE	FALSE	FALSE	finn-b-C3_KIDNEY_NOTRENALPELVIS	0.219	0.129	1e+05	Malignant neoplasm of kidney, except renal pelvis || id:finn-b-C3_KIDNEY_NOTRENALPELVIS	0.0427	2e-07	11774	Interleukin-20 levels	GCST90274807	2	1	TRUE	0.00228894819448408	2.30512109136208e-05	4.63329434204217	0.00229088814051722	27.0302584887758
rs200680034	A	G	A	G	-0.3598	0.519	0.0177	0.004582	FALSE	FALSE	FALSE	finn-b-C3_KIDNEY_NOTRENALPELVIS	0.3622	0.1519	1e+05	Malignant neoplasm of kidney, except renal pelvis || id:finn-b-C3_KIDNEY_NOTRENALPELVIS	0.071	4.03e-07	8243	Interleukin-20 levels	GCST90274807	2	1	TRUE	0.00217490866083662	2.05322995931957e-05	6.44615877868363	0.00310652219662504	25.68062685975
rs28542561	T	C	T	C	-0.1753	0.0135	0.965	0.96056	FALSE	FALSE	FALSE	finn-b-C3_KIDNEY_NOTRENALPELVIS	0.1195	0.9103	1e+05	Malignant neoplasm of kidney, except renal pelvis || id:finn-b-C3_KIDNEY_NOTRENALPELVIS	0.0372	2.45e-06	11774	Interleukin-20 levels	GCST90274807	2	1	TRUE	0.00188122680460801	1.27626352348547e-07	4.03649998885173	0.00188282184775249	22.2063894669904
rs72633862	T	G	T	G	-0.1722	-0.138	0.0444	0.04139	FALSE	FALSE	FALSE	finn-b-C3_KIDNEY_NOTRENALPELVIS	0.1179	0.2418	1e+05	Malignant neoplasm of kidney, except renal pelvis || id:finn-b-C3_KIDNEY_NOTRENALPELVIS	0.0376	4.65e-06	11774	Interleukin-20 levels	GCST90274807	2	1	TRUE	0.00177704791245466	1.37004016226507e-05	4.07990321453831	0.00177855478243036	20.9744511090991
rs72659995	T	C	T	C	-0.1232	0.103	0.9142	0.92051	FALSE	FALSE	FALSE	finn-b-C3_KIDNEY_NOTRENALPELVIS	0.0884	0.2439	1e+05	Malignant neoplasm of kidney, except renal pelvis || id:finn-b-C3_KIDNEY_NOTRENALPELVIS	0.0267	3.95e-06	11336	Interleukin-20 levels	GCST90274807	2	1	TRUE	0.00180383069729081	1.3576027509274e-05	2.84276644133844	0.001874997181928	21.291138885382
rs113153423	A	G	A	G	0.1913	0.0838	0.972	0.98079	FALSE	FALSE	FALSE	finn-b-C3_KIDNEY_NOTRENALPELVIS	0.1652	0.611899	1e+05	Malignant neoplasm of kidney, except renal pelvis || id:finn-b-C3_KIDNEY_NOTRENALPELVIS	0.0407	2.6e-06	11792	Interleukin-20 receptor subunit alpha levels	GCST90274808	2	1	TRUE	0.00187031298634903	2.57321171381624e-06	4.41965271033822	0.00187031298634903	22.0923096426782
rs113563938	A	T	A	T	0.3176	0.3472	0.9871	0.995463	FALSE	TRUE	FALSE	finn-b-C3_KIDNEY_NOTRENALPELVIS	0.3461	0.3158	1e+05	Malignant neoplasm of kidney, except renal pelvis || id:finn-b-C3_KIDNEY_NOTRENALPELVIS	0.0676	2.62e-06	11344	Interleukin-20 receptor subunit alpha levels	GCST90274808	2	1	TRUE	0.00186870807255293	1.00637664545938e-05	7.1999553776395	0.00194237718688969	22.0733167606176
rs11987533	A	G	A	G	0.1171	0.0208	0.1374	0.1506	FALSE	FALSE	FALSE	finn-b-C3_KIDNEY_NOTRENALPELVIS	0.0647	0.748001	1e+05	Malignant neoplasm of kidney, except renal pelvis || id:finn-b-C3_KIDNEY_NOTRENALPELVIS	0.0198	3.34e-09	11344	Interleukin-20 receptor subunit alpha levels	GCST90274808	2	1	TRUE	0.00295789737801217	1.0335377543587e-06	2.10886266978198	0.00307437278420764	34.9770686664626
rs12056343	T	G	T	G	-0.0761	0.0154	0.7494	0.7212	FALSE	FALSE	FALSE	finn-b-C3_KIDNEY_NOTRENALPELVIS	0.0515	0.764499	1e+05	Malignant neoplasm of kidney, except renal pelvis || id:finn-b-C3_KIDNEY_NOTRENALPELVIS	0.0166	4.55e-06	9894	Interleukin-20 receptor subunit alpha levels	GCST90274808	2	1	TRUE	0.00177936840218275	8.94201267685368e-07	1.65117856090733	0.00212005595646524	21.0161489330817
rs12138611	C	G	C	G	0.119	-0.0135	0.1039	0.1331	FALSE	TRUE	FALSE	finn-b-C3_KIDNEY_NOTRENALPELVIS	0.0692	0.845	1e+05	Malignant neoplasm of kidney, except renal pelvis || id:finn-b-C3_KIDNEY_NOTRENALPELVIS	0.0256	3.34e-06	11344	Interleukin-20 receptor subunit alpha levels	GCST90274808	2	1	TRUE	0.00182938438560679	3.8059569253055e-07	2.7266103205262	0.00190150621582388	21.6079711914063
rs143067549	T	C	T	C	-0.4166	-0.4894	0.0114	0.002473	FALSE	FALSE	FALSE	finn-b-C3_KIDNEY_NOTRENALPELVIS	0.4376	0.2634	1e+05	Malignant neoplasm of kidney, except renal pelvis || id:finn-b-C3_KIDNEY_NOTRENALPELVIS	0.091	4.69e-06	7315	Interleukin-20 receptor subunit alpha levels	GCST90274808	2	1	TRUE	0.00177447796572604	1.2507674116407e-05	7.78302736729096	0.00285770445046804	20.9582852312523
rs149111746	A	G	A	G	0.2357	0.0093	0.0208	0.02138	FALSE	FALSE	FALSE	finn-b-C3_KIDNEY_NOTRENALPELVIS	0.161	0.9538	1e+05	Malignant neoplasm of kidney, except renal pelvis || id:finn-b-C3_KIDNEY_NOTRENALPELVIS	0.0511	3.98e-06	11783	Interleukin-20 receptor subunit alpha levels	GCST90274808	2	1	TRUE	0.00180127727304125	3.33674344927239e-08	5.54688087396872	0.0018026508637204	21.275381911068
rs540645152	A	C	A	C	-0.0817	-0.0692	0.4221	0.3652	FALSE	FALSE	FALSE	finn-b-C3_KIDNEY_NOTRENALPELVIS	0.0479	0.1488	1e+05	Malignant neoplasm of kidney, except renal pelvis || id:finn-b-C3_KIDNEY_NOTRENALPELVIS	0.0155	1.36e-07	8814	Interleukin-20 receptor subunit alpha levels	GCST90274808	2	1	TRUE	0.00235095708723261	2.08708810961447e-05	1.45518503978016	0.00314296183733071	27.7831009365245
rs544388667	A	G	A	G	0.3626	0.1586	0.0114	0.02746	FALSE	FALSE	FALSE	finn-b-C3_KIDNEY_NOTRENALPELVIS	0.1426	0.2663	1e+05	Malignant neoplasm of kidney, except renal pelvis || id:finn-b-C3_KIDNEY_NOTRENALPELVIS	0.075	1.33e-06	9261	Interleukin-20 receptor subunit alpha levels	GCST90274808	2	1	TRUE	0.00197860507711516	1.2370026461039e-05	7.21755671955545	0.00251810601181348	23.3740017777778
rs59446445	A	G	A	G	0.1741	-0.1974	0.0321	0.02129	FALSE	FALSE	FALSE	finn-b-C3_KIDNEY_NOTRENALPELVIS	0.1583	0.2126	1e+05	Malignant neoplasm of kidney, except renal pelvis || id:finn-b-C3_KIDNEY_NOTRENALPELVIS	0.038	4.61e-06	11790	Interleukin-20 receptor subunit alpha levels	GCST90274808	2	1	TRUE	0.00177723155404478	1.5550143442092e-05	4.12610712415468	0.00177753255039142	20.9908656509695
rs117263973	A	G	A	G	0.3467	0.4461	0.0109	0.00623	FALSE	FALSE	FALSE	finn-b-C3_KIDNEY_NOTRENALPELVIS	0.2889	0.1225	1e+05	Malignant neoplasm of kidney, except renal pelvis || id:finn-b-C3_KIDNEY_NOTRENALPELVIS	0.0752	4.02e-06	10858	Interleukin-22 receptor subunit alpha-1 levels	GCST90274809	2	1	TRUE	0.00179944745165458	2.38433730422594e-05	7.83596990295394	0.00195412648463073	21.2555331173608
rs12240324	A	G	A	G	0.2203	-0.0119	0.9713	0.95782	FALSE	FALSE	FALSE	finn-b-C3_KIDNEY_NOTRENALPELVIS	0.1176	0.9194	1e+05	Malignant neoplasm of kidney, except renal pelvis || id:finn-b-C3_KIDNEY_NOTRENALPELVIS	0.047	2.77e-06	11793	Interleukin-22 receptor subunit alpha-1 levels	GCST90274809	2	1	TRUE	0.00185983395086697	1.02397162174827e-07	5.10399226096592	0.00185983395086697	21.9701629696695
rs13257574	T	C	T	C	0.2714	0.1221	0.0167	0.009634	FALSE	FALSE	FALSE	finn-b-C3_KIDNEY_NOTRENALPELVIS	0.234	0.6018	1e+05	Malignant neoplasm of kidney, except renal pelvis || id:finn-b-C3_KIDNEY_NOTRENALPELVIS	0.0584	3.36e-06	11306	Interleukin-22 receptor subunit alpha-1 levels	GCST90274809	2	1	TRUE	0.00182830481753949	2.72274592401546e-06	6.20965307887647	0.00190692181617861	21.5970280540439
rs1473089	A	C	A	C	0.2679	0.0096	0.0253	0.002693	FALSE	FALSE	FALSE	finn-b-C3_KIDNEY_NOTRENALPELVIS	0.4553	0.9831	1e+05	Malignant neoplasm of kidney, except renal pelvis || id:finn-b-C3_KIDNEY_NOTRENALPELVIS	0.0561	1.79e-06	10916	Interleukin-22 receptor subunit alpha-1 levels	GCST90274809	2	1	TRUE	0.00193032273903818	4.44586068434716e-09	5.86130909951011	0.00208511137488186	22.8044553747605
rs17256492	T	C	T	C	-0.0751	0.014	0.7694	0.8409	FALSE	FALSE	FALSE	finn-b-C3_KIDNEY_NOTRENALPELVIS	0.0632	0.8245	1e+05	Malignant neoplasm of kidney, except renal pelvis || id:finn-b-C3_KIDNEY_NOTRENALPELVIS	0.0162	3.56e-06	11345	Interleukin-22 receptor subunit alpha-1 levels	GCST90274809	2	1	TRUE	0.00181931695382174	4.90716191055381e-07	1.72550914225338	0.00189103631365683	21.4906645328456
rs3181361	T	C	T	C	0.27	0.0655	0.0163	0.01023	FALSE	FALSE	FALSE	finn-b-C3_KIDNEY_NOTRENALPELVIS	0.2249	0.770999	1e+05	Malignant neoplasm of kidney, except renal pelvis || id:finn-b-C3_KIDNEY_NOTRENALPELVIS	0.0582	3.5e-06	11345	Interleukin-22 receptor subunit alpha-1 levels	GCST90274809	2	1	TRUE	0.00182196038816988	8.48226832604063e-07	6.1990513629103	0.00189378375722152	21.5219470719524
rs4811167	T	C	T	C	0.0632	-0.098	0.5504	0.574	FALSE	FALSE	FALSE	finn-b-C3_KIDNEY_NOTRENALPELVIS	0.0467	0.0359104	1e+05	Malignant neoplasm of kidney, except renal pelvis || id:finn-b-C3_KIDNEY_NOTRENALPELVIS	0.0134	2.4e-06	11793	Interleukin-22 receptor subunit alpha-1 levels	GCST90274809	2	1	TRUE	0.00188302186767008	4.40360089392552e-05	1.45518077227539	0.00188302186767008	22.2445979059924
rs56282088	A	G	A	G	0.2815	-0.2886	0.0165	0.002577	FALSE	FALSE	FALSE	finn-b-C3_KIDNEY_NOTRENALPELVIS	0.4447	0.5164	1e+05	Malignant neoplasm of kidney, except renal pelvis || id:finn-b-C3_KIDNEY_NOTRENALPELVIS	0.0571	8.23e-07	10919	Interleukin-22 receptor subunit alpha-1 levels	GCST90274809	2	1	TRUE	0.00205702546278296	4.21177586347326e-06	5.96660848304965	0.00222134227471956	24.3043819642315
rs7158900	A	G	A	G	-0.0674	-0.018	0.6092	0.7065	FALSE	FALSE	FALSE	finn-b-C3_KIDNEY_NOTRENALPELVIS	0.051	0.724201	1e+05	Malignant neoplasm of kidney, except renal pelvis || id:finn-b-C3_KIDNEY_NOTRENALPELVIS	0.0138	1.04e-06	11344	Interleukin-22 receptor subunit alpha-1 levels	GCST90274809	2	1	TRUE	0.00201898578004257	1.24569810271182e-06	1.46981337590866	0.00209874438097685	23.8540222642302
rs75590335	A	G	A	G	0.1722	0.0569	0.0376	0.04532	FALSE	FALSE	FALSE	finn-b-C3_KIDNEY_NOTRENALPELVIS	0.1133	0.6157	1e+05	Malignant neoplasm of kidney, except renal pelvis || id:finn-b-C3_KIDNEY_NOTRENALPELVIS	0.037	3.25e-06	11345	Interleukin-22 receptor subunit alpha-1 levels	GCST90274809	2	1	TRUE	0.00183364447433818	2.52215808312412e-06	3.94097767057871	0.00190592756144009	21.660219138057
rs78594373	T	C	T	C	-0.1271	0.2194	0.0671	0.04541	FALSE	FALSE	FALSE	finn-b-C3_KIDNEY_NOTRENALPELVIS	0.1099	0.0458997	1e+05	Malignant neoplasm of kidney, except renal pelvis || id:finn-b-C3_KIDNEY_NOTRENALPELVIS	0.0273	3.23e-06	11767	Interleukin-22 receptor subunit alpha-1 levels	GCST90274809	2	1	TRUE	0.00183492171078242	3.98537542967937e-05	2.9613894424746	0.0018389693292267	21.6753344335762
rs79229049	A	T	A	T	-0.2102	0.029	0.9695	0.98232	FALSE	TRUE	FALSE	finn-b-C3_KIDNEY_NOTRENALPELVIS	0.1767	0.8698	1e+05	Malignant neoplasm of kidney, except renal pelvis || id:finn-b-C3_KIDNEY_NOTRENALPELVIS	0.0412	3.36e-07	11781	Interleukin-22 receptor subunit alpha-1 levels	GCST90274809	2	1	TRUE	0.00220273706803123	2.6935898432239e-07	4.47186098173903	0.00220497618519084	26.0298095956264
rs11066309	A	G	A	G	0.0655	0.0257	0.4172	0.396	FALSE	FALSE	FALSE	finn-b-C3_KIDNEY_NOTRENALPELVIS	0.0471	0.5848	1e+05	Malignant neoplasm of kidney, except renal pelvis || id:finn-b-C3_KIDNEY_NOTRENALPELVIS	0.0137	1.74e-06	11336	Interleukin-24 levels	GCST90274810	2	1	TRUE	0.00193682808735115	2.97736326245468e-06	1.458647949301	0.00201271954306366	22.8581703873408
rs11256610	A	G	A	G	0.3005	1.0426	0.0145	0.001852	FALSE	FALSE	FALSE	finn-b-C3_KIDNEY_NOTRENALPELVIS	0.5565	0.0609804	1e+05	Malignant neoplasm of kidney, except renal pelvis || id:finn-b-C3_KIDNEY_NOTRENALPELVIS	0.0641	2.76e-06	10850	Interleukin-24 levels	GCST90274810	2	1	TRUE	0.00186232263314126	3.50993073446875e-05	6.67686966324789	0.00202182824527361	21.9772269829951
rs116790447	T	C	T	C	0.1729	0.0863	0.0521	0.03872	FALSE	FALSE	FALSE	finn-b-C3_KIDNEY_NOTRENALPELVIS	0.1233	0.4844	1e+05	Malignant neoplasm of kidney, except renal pelvis || id:finn-b-C3_KIDNEY_NOTRENALPELVIS	0.0371	3.16e-06	9453	Interleukin-24 levels	GCST90274810	2	1	TRUE	0.0018404909826229	4.89893860330066e-06	3.60710461866578	0.00229280704462888	21.7191171235315
rs117613902	A	G	A	G	-0.3	0.2111	0.9862	0.996306	FALSE	FALSE	FALSE	finn-b-C3_KIDNEY_NOTRENALPELVIS	0.3771	0.5756	1e+05	Malignant neoplasm of kidney, except renal pelvis || id:finn-b-C3_KIDNEY_NOTRENALPELVIS	0.0657	4.97e-06	10850	Interleukin-24 levels	GCST90274810	2	1	TRUE	0.00176699480897036	3.13379603538468e-06	6.84353099649589	0.00191835140379431	20.8502741811055
rs143986178	A	G	A	G	0.2969	0.0102	0.0144	0.002286	FALSE	FALSE	FALSE	finn-b-C3_KIDNEY_NOTRENALPELVIS	0.5029	0.9839	1e+05	Malignant neoplasm of kidney, except renal pelvis || id:finn-b-C3_KIDNEY_NOTRENALPELVIS	0.0644	4.02e-06	10850	Interleukin-24 levels	GCST90274810	2	1	TRUE	0.00180118072383472	4.11382446371024e-09	6.70811866323189	0.00195545986696693	21.2543907449558
rs145295031	A	T	A	T	0.3063	-0.2125	0.014	0.01287	FALSE	TRUE	FALSE	finn-b-C3_KIDNEY_NOTRENALPELVIS	0.2027	0.2944	1e+05	Malignant neoplasm of kidney, except renal pelvis || id:finn-b-C3_KIDNEY_NOTRENALPELVIS	0.0647	2.2e-06	11287	Interleukin-24 levels	GCST90274810	2	1	TRUE	0.00189911581676851	1.09904198712034e-05	6.87374700072675	0.00198208468646676	22.4122486616389
rs167018	A	G	A	G	0.0657	-0.0813	0.4443	0.457	FALSE	FALSE	FALSE	finn-b-C3_KIDNEY_NOTRENALPELVIS	0.0465	0.0808202	1e+05	Malignant neoplasm of kidney, except renal pelvis || id:finn-b-C3_KIDNEY_NOTRENALPELVIS	0.0136	1.36e-06	11336	Interleukin-24 levels	GCST90274810	2	1	TRUE	0.0019773561345478	3.05682513388263e-05	1.44800088397763	0.00205483234635696	23.3374243079585
rs2341294	A	G	A	G	-0.1318	0.1421	0.0716	0.08286	FALSE	FALSE	FALSE	finn-b-C3_KIDNEY_NOTRENALPELVIS	0.0837	0.0894005	1e+05	Malignant neoplasm of kidney, except renal pelvis || id:finn-b-C3_KIDNEY_NOTRENALPELVIS	0.028	2.51e-06	9900	Interleukin-24 levels	GCST90274810	2	1	TRUE	0.00187754416906218	2.88226168250961e-05	2.78596482389854	0.0022335526992683	22.157193877551
rs60306270	A	G	A	G	-0.0886	-0.055	0.1398	0.08632	FALSE	FALSE	FALSE	finn-b-C3_KIDNEY_NOTRENALPELVIS	0.0828	0.5068	1e+05	Malignant neoplasm of kidney, except renal pelvis || id:finn-b-C3_KIDNEY_NOTRENALPELVIS	0.0191	3.51e-06	11781	Interleukin-24 levels	GCST90274810	2	1	TRUE	0.00182347427068759	4.41236544834417e-06	2.07312001823339	0.00182347427068759	21.5179408459198
rs73169406	A	G	A	G	0.111	0.0142	0.1327	0.1048	FALSE	FALSE	FALSE	finn-b-C3_KIDNEY_NOTRENALPELVIS	0.0758	0.8514	1e+05	Malignant neoplasm of kidney, except renal pelvis || id:finn-b-C3_KIDNEY_NOTRENALPELVIS	0.0207	8.22e-08	11337	Interleukin-24 levels	GCST90274810	2	1	TRUE	0.00243521860462899	3.50951264112317e-07	2.20403972967821	0.00253036647709866	28.7544633480361
rs7401175	A	T	A	T	0.0892	-0.0395	0.2392	0.204	FALSE	TRUE	FALSE	finn-b-C3_KIDNEY_NOTRENALPELVIS	0.0619	0.522701	1e+05	Malignant neoplasm of kidney, except renal pelvis || id:finn-b-C3_KIDNEY_NOTRENALPELVIS	0.0195	4.78e-06	7943	Interleukin-24 levels	GCST90274810	2	1	TRUE	0.00177329605500399	4.07211290288647e-06	1.73790844120166	0.00262810321084086	20.9247600262985
rs115890206	A	G	A	G	0.232	-0.0347	0.9786	0.99439	FALSE	FALSE	FALSE	finn-b-C3_KIDNEY_NOTRENALPELVIS	0.3096	0.9107	1e+05	Malignant neoplasm of kidney, except renal pelvis || id:finn-b-C3_KIDNEY_NOTRENALPELVIS	0.0502	3.81e-06	10403	Interleukin-2 receptor subunit beta levels	GCST90274811	2	1	TRUE	0.00180844563977648	1.25621992349305e-07	5.12015391565527	0.00204928580798106	21.3583911366486
rs116007066	A	G	A	G	-0.2101	-0.086	0.025	0.02373	FALSE	FALSE	FALSE	finn-b-C3_KIDNEY_NOTRENALPELVIS	0.1511	0.569	1e+05	Malignant neoplasm of kidney, except renal pelvis || id:finn-b-C3_KIDNEY_NOTRENALPELVIS	0.0441	1.9e-06	10295	Interleukin-2 receptor subunit beta levels	GCST90274811	2	1	TRUE	0.00192159834388924	3.2394796260417e-06	4.47457472280886	0.00220027180902249	22.697338043305
rs11630708	T	C	T	C	-0.2102	-0.0594	0.9766	0.96845	FALSE	FALSE	FALSE	finn-b-C3_KIDNEY_NOTRENALPELVIS	0.1316	0.6519	1e+05	Malignant neoplasm of kidney, except renal pelvis || id:finn-b-C3_KIDNEY_NOTRENALPELVIS	0.0443	2.09e-06	11788	Interleukin-2 receptor subunit beta levels	GCST90274811	2	1	TRUE	0.00190612945193545	2.03736533517177e-06	4.8097642478608	0.00190661371170112	22.5142752319757
rs117538197	T	C	T	C	0.1213	0.1111	0.0695	0.05092	FALSE	FALSE	FALSE	finn-b-C3_KIDNEY_NOTRENALPELVIS	0.1056	0.2927	1e+05	Malignant neoplasm of kidney, except renal pelvis || id:finn-b-C3_KIDNEY_NOTRENALPELVIS	0.0261	3.36e-06	11774	Interleukin-2 receptor subunit beta levels	GCST90274811	2	1	TRUE	0.00182881026196913	1.10688922613414e-05	2.8320604760492	0.00183144641854383	21.5993452826588
rs141460846	T	C	T	C	-0.2471	-0.152	0.9783	0.98188	FALSE	FALSE	FALSE	finn-b-C3_KIDNEY_NOTRENALPELVIS	0.179	0.3958	1e+05	Malignant neoplasm of kidney, except renal pelvis || id:finn-b-C3_KIDNEY_NOTRENALPELVIS	0.0535	3.86e-06	11304	Interleukin-2 receptor subunit beta levels	GCST90274811	2	1	TRUE	0.00180624146965388	7.2108534335233e-06	5.68813449208086	0.00188392527963885	21.3323119923137
rs1472270	C	G	C	G	0.0704	-0.0224	0.346	0.3438	FALSE	TRUE	FALSE	finn-b-C3_KIDNEY_NOTRENALPELVIS	0.0489	0.647301	1e+05	Malignant neoplasm of kidney, except renal pelvis || id:finn-b-C3_KIDNEY_NOTRENALPELVIS	0.0144	1.01e-06	11344	Interleukin-2 receptor subunit beta levels	GCST90274811	2	1	TRUE	0.00202331621108957	2.0983894450582e-06	1.53371830529599	0.00210288951792127	23.9012345679012
rs17549820	T	C	T	C	0.0631	-0.0267	0.5622	0.572	FALSE	FALSE	FALSE	finn-b-C3_KIDNEY_NOTRENALPELVIS	0.0469	0.5695	1e+05	Malignant neoplasm of kidney, except renal pelvis || id:finn-b-C3_KIDNEY_NOTRENALPELVIS	0.0129	1e-06	11791	Interleukin-2 receptor subunit beta levels	GCST90274811	2	1	TRUE	0.0020254512551728	3.24103794552402e-06	1.40076418786318	0.0020254512551728	23.9265068205036
rs2157876	T	G	T	G	-0.1133	0.0227	0.0879	0.09824	FALSE	FALSE	FALSE	finn-b-C3_KIDNEY_NOTRENALPELVIS	0.0773	0.7689	1e+05	Malignant neoplasm of kidney, except renal pelvis || id:finn-b-C3_KIDNEY_NOTRENALPELVIS	0.0239	2.13e-06	11343	Interleukin-2 receptor subunit beta levels	GCST90274811	2	1	TRUE	0.00190265457908466	8.62384690314655e-07	2.54543415353845	0.00197766591056027	22.4731534812066
rs34246740	T	C	T	C	-0.0721	0.0366	0.2619	0.1886	FALSE	FALSE	FALSE	finn-b-C3_KIDNEY_NOTRENALPELVIS	0.0595	0.5387	1e+05	Malignant neoplasm of kidney, except renal pelvis || id:finn-b-C3_KIDNEY_NOTRENALPELVIS	0.0156	3.8e-06	11344	Interleukin-2 receptor subunit beta levels	GCST90274811	2	1	TRUE	0.0018086651084542	3.78386193891493e-06	1.66152816407065	0.00187981248327969	21.3609878369494
rs9321271	A	C	A	C	-0.157	0.2676	0.9549	0.987	FALSE	FALSE	FALSE	finn-b-C3_KIDNEY_NOTRENALPELVIS	0.2007	0.1824	1e+05	Malignant neoplasm of kidney, except renal pelvis || id:finn-b-C3_KIDNEY_NOTRENALPELVIS	0.0325	1.36e-06	11779	Interleukin-2 receptor subunit beta levels	GCST90274811	2	1	TRUE	0.00197558981613065	1.77778172840384e-05	3.52726079982754	0.00197759883325761	23.3363313609468
rs9921181	A	G	A	G	-0.0606	-0.0487	0.4465	0.346	FALSE	FALSE	FALSE	finn-b-C3_KIDNEY_NOTRENALPELVIS	0.0485	0.3152	1e+05	Malignant neoplasm of kidney, except renal pelvis || id:finn-b-C3_KIDNEY_NOTRENALPELVIS	0.0128	2.2e-06	11786	Interleukin-2 receptor subunit beta levels	GCST90274811	2	1	TRUE	0.00189768185745743	1.00827442709179e-05	1.38961082321634	0.00189848552307858	22.414306640625
rs1013434	T	C	T	C	-0.0732	-0.013	0.2201	0.2347	FALSE	FALSE	FALSE	finn-b-C3_KIDNEY_NOTRENALPELVIS	0.0549	0.8122	1e+05	Malignant neoplasm of kidney, except renal pelvis || id:finn-b-C3_KIDNEY_NOTRENALPELVIS	0.0158	3.61e-06	11783	Interleukin-33 levels	GCST90274812	2	1	TRUE	0.00181766809043611	5.60725695346278e-07	1.71508254028778	0.0018185921355054	21.4638679698766
rs10415966	A	C	A	C	-0.1184	-0.0931	0.1177	0.07777	FALSE	FALSE	FALSE	finn-b-C3_KIDNEY_NOTRENALPELVIS	0.0872	0.2857	1e+05	Malignant neoplasm of kidney, except renal pelvis || id:finn-b-C3_KIDNEY_NOTRENALPELVIS	0.0233	3.74e-07	10281	Interleukin-33 levels	GCST90274812	2	1	TRUE	0.00218593829841674	1.13990885537269e-05	2.36250970156738	0.00250582688280436	25.8221002413012
rs112495884	A	G	A	G	0.3432	0.0106	0.0112	0.01828	FALSE	FALSE	FALSE	finn-b-C3_KIDNEY_NOTRENALPELVIS	0.1737	0.9512	1e+05	Malignant neoplasm of kidney, except renal pelvis || id:finn-b-C3_KIDNEY_NOTRENALPELVIS	0.0748	4.47e-06	10858	Interleukin-33 levels	GCST90274812	2	1	TRUE	0.0017828430368463	3.72409510572553e-08	7.79428921198078	0.00193544200227265	21.0519031141868
rs13336496	A	C	A	C	0.0936	-0.1771	0.8755	0.91588	FALSE	FALSE	FALSE	finn-b-C3_KIDNEY_NOTRENALPELVIS	0.0832	0.0332598	1e+05	Malignant neoplasm of kidney, except renal pelvis || id:finn-b-C3_KIDNEY_NOTRENALPELVIS	0.0203	4.01e-06	11780	Interleukin-33 levels	GCST90274812	2	1	TRUE	0.0018004195541302	4.53084784674164e-05	2.20327488071734	0.00180179284162719	21.2598218835691
rs17149396	C	G	C	G	0.1833	0.1214	0.0307	0.01053	FALSE	TRUE	FALSE	finn-b-C3_KIDNEY_NOTRENALPELVIS	0.2186	0.5785	1e+05	Malignant neoplasm of kidney, except renal pelvis || id:finn-b-C3_KIDNEY_NOTRENALPELVIS	0.04	4.59e-06	11789	Interleukin-33 levels	GCST90274812	2	1	TRUE	0.00177839663649752	3.08421329385745e-06	4.34308646011106	0.00177839663649752	20.99930625
rs62556318	C	G	C	G	0.1308	0.1314	0.9172	0.8448	FALSE	TRUE	FALSE	finn-b-C3_KIDNEY_NOTRENALPELVIS	0.0659	0.0459801	1e+05	Malignant neoplasm of kidney, except renal pelvis || id:finn-b-C3_KIDNEY_NOTRENALPELVIS	0.0277	2.34e-06	11345	Interleukin-33 levels	GCST90274812	2	1	TRUE	0.00188812997430536	3.97567908179669e-05	2.95040760743325	0.0019618922061726	22.2974885636461
rs66755903	A	G	A	G	-0.0752	0.0058	0.2321	0.2385	FALSE	FALSE	FALSE	finn-b-C3_KIDNEY_NOTRENALPELVIS	0.0547	0.9154	1e+05	Malignant neoplasm of kidney, except renal pelvis || id:finn-b-C3_KIDNEY_NOTRENALPELVIS	0.0162	3.45e-06	11345	Interleukin-33 levels	GCST90274812	2	1	TRUE	0.00182477429782891	1.12432009168066e-07	1.72550914225338	0.00189606616028457	21.5479347660418
rs7742625	C	G	C	G	0.0691	-0.0486	0.6997	0.665	FALSE	TRUE	FALSE	finn-b-C3_KIDNEY_NOTRENALPELVIS	0.0495	0.3261	1e+05	Malignant neoplasm of kidney, except renal pelvis || id:finn-b-C3_KIDNEY_NOTRENALPELVIS	0.0148	3.03e-06	11345	Interleukin-33 levels	GCST90274812	2	1	TRUE	0.0018459797845224	9.63976929268417e-06	1.57639106823148	0.00191809852929497	21.798803871439
rs77792454	T	C	T	C	-0.1166	-0.0329	0.1064	0.112	FALSE	FALSE	FALSE	finn-b-C3_KIDNEY_NOTRENALPELVIS	0.074	0.6565	1e+05	Malignant neoplasm of kidney, except renal pelvis || id:finn-b-C3_KIDNEY_NOTRENALPELVIS	0.0255	4.82e-06	8817	Interleukin-33 levels	GCST90274812	2	1	TRUE	0.00177069504390994	1.97667916182047e-06	2.39442148545322	0.00236627679381974	20.9082045367166
rs78455659	A	G	A	G	0.1259	0.0951	0.9273	0.8832	FALSE	FALSE	FALSE	finn-b-C3_KIDNEY_NOTRENALPELVIS	0.0738	0.1979	1e+05	Malignant neoplasm of kidney, except renal pelvis || id:finn-b-C3_KIDNEY_NOTRENALPELVIS	0.0273	3.99e-06	11345	Interleukin-33 levels	GCST90274812	2	1	TRUE	0.00180110887276977	1.66054169352039e-05	2.90780244342699	0.00187147788740255	21.2679762240202
rs8042883	T	C	T	C	-0.0681	0.0128	0.5496	0.557	FALSE	FALSE	FALSE	finn-b-C3_KIDNEY_NOTRENALPELVIS	0.0465	0.7828	1e+05	Malignant neoplasm of kidney, except renal pelvis || id:finn-b-C3_KIDNEY_NOTRENALPELVIS	0.0135	4.55e-07	11345	Interleukin-33 levels	GCST90274812	2	1	TRUE	0.00215420403605253	7.57743797961893e-07	1.43792428521115	0.00223833748372797	25.4464197530864
rs10910814	C	G	C	G	0.1919	0.02	0.0407	0.07475	FALSE	TRUE	FALSE	finn-b-C3_KIDNEY_NOTRENALPELVIS	0.0908	0.8253	1e+05	Malignant neoplasm of kidney, except renal pelvis || id:finn-b-C3_KIDNEY_NOTRENALPELVIS	0.0417	4.19e-06	7953	Interleukin-4 levels	GCST90274813	2	1	TRUE	0.00179286615742873	4.85173162305276e-07	3.71878907307204	0.00265644526262485	21.1776535606048
rs116963481	A	G	A	G	0.2805	0.0183	0.9846	0.9767	FALSE	FALSE	FALSE	finn-b-C3_KIDNEY_NOTRENALPELVIS	0.1557	0.9062	1e+05	Malignant neoplasm of kidney, except renal pelvis || id:finn-b-C3_KIDNEY_NOTRENALPELVIS	0.0592	2.16e-06	11793	Interleukin-4 levels	GCST90274813	2	1	TRUE	0.00190040235044349	1.38144494096862e-07	6.42885833721665	0.00190040235044349	22.4503087335646
rs11989681	A	G	A	G	0.0678	-0.0426	0.5982	0.6595	FALSE	FALSE	FALSE	finn-b-C3_KIDNEY_NOTRENALPELVIS	0.0488	0.3828	1e+05	Malignant neoplasm of kidney, except renal pelvis || id:finn-b-C3_KIDNEY_NOTRENALPELVIS	0.0136	6.19e-07	11345	Interleukin-4 levels	GCST90274813	2	1	TRUE	0.00210337392554667	7.6205256744833e-06	1.44857557621272	0.0021862665795592	24.8531574394464
rs12641440	C	G	C	G	-0.1181	0.0392	0.9065	0.8799	FALSE	TRUE	FALSE	finn-b-C3_KIDNEY_NOTRENALPELVIS	0.0717	0.5847	1e+05	Malignant neoplasm of kidney, except renal pelvis || id:finn-b-C3_KIDNEY_NOTRENALPELVIS	0.025	2.31e-06	11345	Interleukin-4 levels	GCST90274813	2	1	TRUE	0.0018890695607841	2.98910527193556e-06	2.66282275039102	0.00196353323166889	22.316176
rs13130198	A	G	A	G	-0.0773	0.0085	0.2374	0.2415	FALSE	FALSE	FALSE	finn-b-C3_KIDNEY_NOTRENALPELVIS	0.054	0.8746	1e+05	Malignant neoplasm of kidney, except renal pelvis || id:finn-b-C3_KIDNEY_NOTRENALPELVIS	0.0159	1.16e-06	11345	Interleukin-4 levels	GCST90274813	2	1	TRUE	0.00200052697516922	2.47775813191838e-07	1.69355526924869	0.00207937494078854	23.6354970135675
rs13418255	A	G	A	G	0.0701	0.0463	0.7233	0.6246	FALSE	FALSE	FALSE	finn-b-C3_KIDNEY_NOTRENALPELVIS	0.0482	0.3368	1e+05	Malignant neoplasm of kidney, except renal pelvis || id:finn-b-C3_KIDNEY_NOTRENALPELVIS	0.0153	4.61e-06	11345	Interleukin-4 levels	GCST90274813	2	1	TRUE	0.00177717432894627	9.22725630535291e-06	1.6296475232393	0.00184723545724931	20.9919689008501
rs1490743	T	G	T	G	-0.1338	0.1798	0.0752	0.05467	FALSE	FALSE	FALSE	finn-b-C3_KIDNEY_NOTRENALPELVIS	0.1018	0.0772592	1e+05	Malignant neoplasm of kidney, except renal pelvis || id:finn-b-C3_KIDNEY_NOTRENALPELVIS	0.0278	1.49e-06	10281	Interleukin-4 levels	GCST90274813	2	1	TRUE	0.00196073825371634	3.11945666551805e-05	2.81878839929499	0.00224850654203617	23.1644842399462
rs2502347	T	C	T	C	-0.077	-0.0469	0.2195	0.2505	FALSE	FALSE	FALSE	finn-b-C3_KIDNEY_NOTRENALPELVIS	0.0535	0.3802	1e+05	Malignant neoplasm of kidney, except renal pelvis || id:finn-b-C3_KIDNEY_NOTRENALPELVIS	0.0167	4.01e-06	11345	Interleukin-4 levels	GCST90274813	2	1	TRUE	0.00179976390218125	7.68499288585753e-06	1.7787655972612	0.00187071390503349	21.2592778514827
rs4876407	T	G	T	G	-0.1391	-0.1524	0.9451	0.94028	FALSE	FALSE	FALSE	finn-b-C3_KIDNEY_NOTRENALPELVIS	0.0969	0.1156	1e+05	Malignant neoplasm of kidney, except renal pelvis || id:finn-b-C3_KIDNEY_NOTRENALPELVIS	0.0299	3.28e-06	11788	Interleukin-4 levels	GCST90274813	2	1	TRUE	0.00183216597897098	2.4735478909884e-05	3.24631943591508	0.00183294181798563	21.6427221172023
rs75610895	T	C	T	C	-0.2354	-0.4657	0.0253	0.009142	FALSE	FALSE	FALSE	finn-b-C3_KIDNEY_NOTRENALPELVIS	0.2431	0.0553898	1e+05	Malignant neoplasm of kidney, except renal pelvis || id:finn-b-C3_KIDNEY_NOTRENALPELVIS	0.045	1.68e-07	11787	Interleukin-4 levels	GCST90274813	2	1	TRUE	0.00231542388140742	3.66974009023162e-05	4.88555779824576	0.00231659998321675	27.3645234567901
rs9270229	T	C	T	C	0.1212	-0.0408	0.1501	0.8542	FALSE	FALSE	FALSE	finn-b-C3_KIDNEY_NOTRENALPELVIS	0.0658	0.5352	1e+05	Malignant neoplasm of kidney, except renal pelvis || id:finn-b-C3_KIDNEY_NOTRENALPELVIS	0.0255	2e-06	6252	Interleukin-4 levels	GCST90274813	2	1	TRUE	0.001912242507723	3.8448159502948e-06	2.01627453487862	0.00360145461555085	22.5904498269896
rs10988407	A	G	A	G	0.0777	-0.03	0.2002	0.1376	FALSE	FALSE	FALSE	finn-b-C3_KIDNEY_NOTRENALPELVIS	0.0674	0.6565	1e+05	Malignant neoplasm of kidney, except renal pelvis || id:finn-b-C3_KIDNEY_NOTRENALPELVIS	0.0167	3.28e-06	11791	Interleukin-5 levels	GCST90274814	2	1	TRUE	0.0018328857091116	1.98121013928805e-06	1.81339239824148	0.0018328857091116	21.6475671411668
rs114829303	T	C	T	C	0.1661	-0.0625	0.0436	0.04075	FALSE	FALSE	FALSE	finn-b-C3_KIDNEY_NOTRENALPELVIS	0.1177	0.595701	1e+05	Malignant neoplasm of kidney, except renal pelvis || id:finn-b-C3_KIDNEY_NOTRENALPELVIS	0.0361	4.2e-06	11344	Interleukin-5 levels	GCST90274814	2	1	TRUE	0.00179253937782185	2.81977574395196e-06	3.84494658480453	0.00186305359948065	21.1701951335548
rs12592185	T	C	T	C	0.0838	-0.0705	0.8068	0.8203	FALSE	FALSE	FALSE	finn-b-C3_KIDNEY_NOTRENALPELVIS	0.0601	0.2405	1e+05	Malignant neoplasm of kidney, except renal pelvis || id:finn-b-C3_KIDNEY_NOTRENALPELVIS	0.0173	1.27e-06	11344	Interleukin-5 levels	GCST90274814	2	1	TRUE	0.00198634803646511	1.37604298239593e-05	1.8425921306681	0.00206447046055168	23.4636640048114
rs132210	T	C	T	C	-0.0686	-0.0066	0.3408	0.3111	FALSE	FALSE	FALSE	finn-b-C3_KIDNEY_NOTRENALPELVIS	0.0498	0.8942	1e+05	Malignant neoplasm of kidney, except renal pelvis || id:finn-b-C3_KIDNEY_NOTRENALPELVIS	0.0141	1.14e-06	11344	Interleukin-5 levels	GCST90274814	2	1	TRUE	0.00200383478305653	1.75645810414912e-07	1.50176584060232	0.00208264352003062	23.6706403098436
rs141941146	A	G	A	G	0.3833	-0.0405	0.9859	0.96979	FALSE	FALSE	FALSE	finn-b-C3_KIDNEY_NOTRENALPELVIS	0.139	0.7709	1e+05	Malignant neoplasm of kidney, except renal pelvis || id:finn-b-C3_KIDNEY_NOTRENALPELVIS	0.0825	3.38e-06	10280	Interleukin-5 levels	GCST90274814	2	1	TRUE	0.00182767217274849	8.48963000422701e-07	8.36470262472014	0.00209580068640185	21.5858791551882
rs17009223	A	G	A	G	-0.1169	0.0324	0.0881	0.06797	FALSE	FALSE	FALSE	finn-b-C3_KIDNEY_NOTRENALPELVIS	0.0918	0.724101	1e+05	Malignant neoplasm of kidney, except renal pelvis || id:finn-b-C3_KIDNEY_NOTRENALPELVIS	0.0236	7.29e-07	11789	Interleukin-5 levels	GCST90274814	2	1	TRUE	0.0020769455196065	1.24569810271182e-06	2.56242101146552	0.00207729720045599	24.5360708129848
rs34639000	A	G	A	G	0.0765	0.0359	0.7289	0.6334	FALSE	FALSE	FALSE	finn-b-C3_KIDNEY_NOTRENALPELVIS	0.0479	0.454	1e+05	Malignant neoplasm of kidney, except renal pelvis || id:finn-b-C3_KIDNEY_NOTRENALPELVIS	0.0147	1.95e-07	11773	Interleukin-5 levels	GCST90274814	2	1	TRUE	0.00229200039167564	5.61725470598848e-06	1.59500080564243	0.00229549723170624	27.082465639317
rs4277106	A	G	A	G	-0.2747	-0.5793	0.9858	0.9878	FALSE	FALSE	FALSE	finn-b-C3_KIDNEY_NOTRENALPELVIS	0.2087	0.00550199	1e+05	Malignant neoplasm of kidney, except renal pelvis || id:finn-b-C3_KIDNEY_NOTRENALPELVIS	0.0592	3.48e-06	11790	Interleukin-5 levels	GCST90274814	2	1	TRUE	0.0018230746987623	7.70437447766191e-05	6.42804057236729	0.0018232290719228	21.5314811221695
rs62069649	A	G	A	G	0.2206	-0.2098	0.0267	0.005367	FALSE	FALSE	FALSE	finn-b-C3_KIDNEY_NOTRENALPELVIS	0.3222	0.5149	1e+05	Malignant neoplasm of kidney, except renal pelvis || id:finn-b-C3_KIDNEY_NOTRENALPELVIS	0.0482	4.72e-06	10431	Interleukin-5 levels	GCST90274814	2	1	TRUE	0.00177365439663498	4.24000862574272e-06	4.92277527823483	0.00200448523567169	20.9467640019972
rs7142197	A	G	A	G	-0.0924	-0.0995	0.1442	0.1242	FALSE	FALSE	FALSE	finn-b-C3_KIDNEY_NOTRENALPELVIS	0.07	0.1554	1e+05	Malignant neoplasm of kidney, except renal pelvis || id:finn-b-C3_KIDNEY_NOTRENALPELVIS	0.0188	8.88e-07	11773	Interleukin-5 levels	GCST90274814	2	1	TRUE	0.00204485396621042	2.0204587703041e-05	2.03986497592365	0.00204797451593713	24.1561792666365
rs7193141	C	G	C	G	0.2407	-0.0206	0.0351	0.02508	FALSE	TRUE	FALSE	finn-b-C3_KIDNEY_NOTRENALPELVIS	0.1528	0.8927	1e+05	Malignant neoplasm of kidney, except renal pelvis || id:finn-b-C3_KIDNEY_NOTRENALPELVIS	0.0521	3.84e-06	9377	Interleukin-5 levels	GCST90274814	2	1	TRUE	0.00180723315232076	1.81759173541056e-07	5.04509886622651	0.00227152658481645	21.3440452989784
rs10234370	T	C	T	C	0.0582	0.009	0.6371	0.6059	FALSE	FALSE	FALSE	finn-b-C3_KIDNEY_NOTRENALPELVIS	0.0477	0.8501	1e+05	Malignant neoplasm of kidney, except renal pelvis || id:finn-b-C3_KIDNEY_NOTRENALPELVIS	0.0127	4.59e-06	14295	Interleukin-6 levels	GCST90274815	2	1	TRUE	0.00142273075528201	3.56005569379608e-07	1.518433584323	0.00146716002776292	21.00093000186
rs10977774	A	C	A	C	-0.3418	-0.1222	0.9865	0.98058	FALSE	FALSE	FALSE	finn-b-C3_KIDNEY_NOTRENALPELVIS	0.1691	0.4697	1e+05	Malignant neoplasm of kidney, except renal pelvis || id:finn-b-C3_KIDNEY_NOTRENALPELVIS	0.0701	1.08e-06	12312	Interleukin-6 levels	GCST90274815	2	1	TRUE	0.00161031442369132	5.2222975699015e-06	7.77825758894625	0.00192757854320957	23.7743187335801
rs1346147	A	G	A	G	-0.0659	-0.0319	0.7459	0.773	FALSE	FALSE	FALSE	finn-b-C3_KIDNEY_NOTRENALPELVIS	0.0551	0.5627	1e+05	Malignant neoplasm of kidney, except renal pelvis || id:finn-b-C3_KIDNEY_NOTRENALPELVIS	0.0135	1.05e-06	14295	Interleukin-6 levels	GCST90274815	2	1	TRUE	0.00161400282255099	3.35185635638976e-06	1.6140829439654	0.00166439521521434	23.8288614540466
rs17486819	T	G	T	G	0.0975	0.0534	0.9152	0.848	FALSE	FALSE	FALSE	finn-b-C3_KIDNEY_NOTRENALPELVIS	0.0644	0.4073	1e+05	Malignant neoplasm of kidney, except renal pelvis || id:finn-b-C3_KIDNEY_NOTRENALPELVIS	0.0211	3.82e-06	14739	Interleukin-6 levels	GCST90274815	2	1	TRUE	0.00144649912708295	6.87569303242855e-06	2.56163037731832	0.00144679316379504	21.3522831922014
rs185969953	T	G	T	G	-0.3427	0.8171	0.0105	0.003897	FALSE	FALSE	FALSE	finn-b-C3_KIDNEY_NOTRENALPELVIS	0.3675	0.02618	1e+05	Malignant neoplasm of kidney, except renal pelvis || id:finn-b-C3_KIDNEY_NOTRENALPELVIS	0.0682	5.04e-07	12934	Interleukin-6 levels	GCST90274815	2	1	TRUE	0.00171008878231257	4.94336810135702e-05	7.75623221416172	0.00194870735840689	25.2498882018558
rs187416244	T	C	T	C	-0.2244	0.5	0.0182	0.002877	FALSE	FALSE	FALSE	finn-b-C3_KIDNEY_NOTRENALPELVIS	0.4354	0.2508	1e+05	Malignant neoplasm of kidney, except renal pelvis || id:finn-b-C3_KIDNEY_NOTRENALPELVIS	0.0469	1.71e-06	14726	Interleukin-6 levels	GCST90274815	2	1	TRUE	0.00155070273144896	1.31876106897933e-05	5.69134930047348	0.00155238520408517	22.8928582794223
rs2228145	A	C	A	C	-0.1684	0.012	0.6128	0.7026	FALSE	FALSE	FALSE	finn-b-C3_KIDNEY_NOTRENALPELVIS	0.0505	0.8131	1e+05	Malignant neoplasm of kidney, except renal pelvis || id:finn-b-C3_KIDNEY_NOTRENALPELVIS	0.0119	1.83e-45	14742	Interleukin-6 levels	GCST90274815	2	1	TRUE	0.0134039299406611	5.64661498851952e-07	1.44485799302215	0.0134039299406611	200.258173857778
rs248536	T	G	T	G	-0.0671	0.0654	0.2276	0.1876	FALSE	FALSE	FALSE	finn-b-C3_KIDNEY_NOTRENALPELVIS	0.0589	0.2669	1e+05	Malignant neoplasm of kidney, except renal pelvis || id:finn-b-C3_KIDNEY_NOTRENALPELVIS	0.0143	2.7e-06	14295	Interleukin-6 levels	GCST90274815	2	1	TRUE	0.00149151368396665	1.23290109584133e-05	1.70973230360779	0.00153808761271111	22.0177514792899
rs10403201	A	G	A	G	-0.0584	-0.0444	0.2923	0.2464	FALSE	FALSE	FALSE	finn-b-C3_KIDNEY_NOTRENALPELVIS	0.0535	0.4065	1e+05	Malignant neoplasm of kidney, except renal pelvis || id:finn-b-C3_KIDNEY_NOTRENALPELVIS	0.0127	4.26e-06	14730	Interleukin-7 levels	GCST90274816	2	1	TRUE	0.00143309425654584	6.88753899868327e-06	1.5413635846224	0.0014336772439149	21.1455142910286
rs1050152	T	C	T	C	-0.0651	-0.0128	0.4122	0.3166	FALSE	FALSE	FALSE	finn-b-C3_KIDNEY_NOTRENALPELVIS	0.0495	0.7962	1e+05	Malignant neoplasm of kidney, except renal pelvis || id:finn-b-C3_KIDNEY_NOTRENALPELVIS	0.0133	9.84e-07	11785	Interleukin-7 levels	GCST90274816	2	1	TRUE	0.00162342568158445	6.68679389070156e-07	1.44383124013854	0.00202918040725315	23.9584487534626
rs112359206	A	G	A	G	0.1691	-0.1046	0.9	0.90578	FALSE	FALSE	FALSE	finn-b-C3_KIDNEY_NOTRENALPELVIS	0.0798	0.19	1e+05	Malignant neoplasm of kidney, except renal pelvis || id:finn-b-C3_KIDNEY_NOTRENALPELVIS	0.0225	5.67e-14	10894	Interleukin-7 levels	GCST90274816	2	1	TRUE	0.00381891335878538	1.71814103542959e-05	2.34842234276546	0.0051590318348767	56.483575308642
rs11742240	T	G	T	G	-0.0647	0.0599	0.2796	0.3315	FALSE	FALSE	FALSE	finn-b-C3_KIDNEY_NOTRENALPELVIS	0.049	0.2218	1e+05	Malignant neoplasm of kidney, except renal pelvis || id:finn-b-C3_KIDNEY_NOTRENALPELVIS	0.0131	7.86e-07	14736	Interleukin-7 levels	GCST90274816	2	1	TRUE	0.00165282509372661	1.49438906361258e-05	1.59023424689572	0.00165282509372661	24.3930423634986
rs12321566	A	G	A	G	0.0698	-0.0928	0.237	0.2891	FALSE	FALSE	FALSE	finn-b-C3_KIDNEY_NOTRENALPELVIS	0.0513	0.0704304	1e+05	Malignant neoplasm of kidney, except renal pelvis || id:finn-b-C3_KIDNEY_NOTRENALPELVIS	0.0139	5.12e-07	14287	Interleukin-7 levels	GCST90274816	2	1	TRUE	0.00170851166157293	3.27231947064109e-05	1.66144252684226	0.00176211824028085	25.2162931525283
rs12699881	A	G	A	G	0.068	0.0355	0.2517	0.3432	FALSE	FALSE	FALSE	finn-b-C3_KIDNEY_NOTRENALPELVIS	0.0489	0.468	1e+05	Malignant neoplasm of kidney, except renal pelvis || id:finn-b-C3_KIDNEY_NOTRENALPELVIS	0.0138	8.33e-07	14288	Interleukin-7 levels	GCST90274816	2	1	TRUE	0.00164521965347518	5.27042193417568e-06	1.64954742884223	0.00169672517070949	24.2806133165301
rs144728120	T	C	T	C	0.1495	-0.1123	0.0436	0.05431	FALSE	FALSE	FALSE	finn-b-C3_KIDNEY_NOTRENALPELVIS	0.102	0.271	1e+05	Malignant neoplasm of kidney, except renal pelvis || id:finn-b-C3_KIDNEY_NOTRENALPELVIS	0.0316	2.23e-06	14717	Interleukin-7 levels	GCST90274816	2	1	TRUE	0.00151679998817303	1.2121673738797e-05	3.83351112167423	0.00151875550502365	22.3824807723121
rs55849454	A	G	A	G	0.0729	0.0235	0.7913	0.8353	FALSE	FALSE	FALSE	finn-b-C3_KIDNEY_NOTRENALPELVIS	0.0623	0.7057	1e+05	Malignant neoplasm of kidney, except renal pelvis || id:finn-b-C3_KIDNEY_NOTRENALPELVIS	0.0159	4.54e-06	12202	Interleukin-7 levels	GCST90274816	2	1	TRUE	0.00142469193380294	1.42287811377338e-06	1.7563563476698	0.00172009845130549	21.0213599145603
rs56889120	A	G	A	G	0.097	-0.0569	0.8744	0.91753	FALSE	FALSE	FALSE	finn-b-C3_KIDNEY_NOTRENALPELVIS	0.0837	0.4963	1e+05	Malignant neoplasm of kidney, except renal pelvis || id:finn-b-C3_KIDNEY_NOTRENALPELVIS	0.021	3.86e-06	11340	Interleukin-7 levels	GCST90274816	2	1	TRUE	0.0014459583627307	4.62147167612741e-06	2.23627815801166	0.00187824373331534	21.3356009070295
rs570880779	T	C	T	C	-0.2336	0.3047	0.0215	0.003758	FALSE	FALSE	FALSE	finn-b-C3_KIDNEY_NOTRENALPELVIS	0.3698	0.4099	1e+05	Malignant neoplasm of kidney, except renal pelvis || id:finn-b-C3_KIDNEY_NOTRENALPELVIS	0.0505	3.73e-06	13605	Interleukin-7 levels	GCST90274816	2	1	TRUE	0.00145014692904558	6.78917232572054e-06	5.89034389912847	0.00157052775156849	21.3974943632977
rs576004227	A	T	A	T	0.1597	0.101	0.9615	0.95712	FALSE	TRUE	FALSE	finn-b-C3_KIDNEY_NOTRENALPELVIS	0.1134	0.3732	1e+05	Malignant neoplasm of kidney, except renal pelvis || id:finn-b-C3_KIDNEY_NOTRENALPELVIS	0.0345	3.67e-06	12045	Interleukin-7 levels	GCST90274816	2	1	TRUE	0.00145217797426635	7.93271550568693e-06	3.78636517652484	0.00177608981563136	21.427506826297
rs7026771	A	G	A	G	0.0691	-0.0248	0.5682	0.4945	FALSE	FALSE	FALSE	finn-b-C3_KIDNEY_NOTRENALPELVIS	0.0473	0.5997	1e+05	Malignant neoplasm of kidney, except renal pelvis || id:finn-b-C3_KIDNEY_NOTRENALPELVIS	0.0148	3.03e-06	12403	Interleukin-7 levels	GCST90274816	2	1	TRUE	0.00147730422196592	2.74908755777477e-06	1.64825760122622	0.00175474176275363	21.798803871439
rs74131483	A	G	A	G	0.1372	0.2829	0.9451	0.95011	FALSE	FALSE	FALSE	finn-b-C3_KIDNEY_NOTRENALPELVIS	0.106	0.00760099	1e+05	Malignant neoplasm of kidney, except renal pelvis || id:finn-b-C3_KIDNEY_NOTRENALPELVIS	0.0274	5.52e-07	13240	Interleukin-7 levels	GCST90274816	2	1	TRUE	0.0016988225413589	7.12249112361223e-05	3.15278645011044	0.00189044016368989	25.0730459800735
rs77336315	A	C	A	C	0.2512	-0.6153	0.9836	0.994104	FALSE	FALSE	FALSE	finn-b-C3_KIDNEY_NOTRENALPELVIS	0.3024	0.0418601	1e+05	Malignant neoplasm of kidney, except renal pelvis || id:finn-b-C3_KIDNEY_NOTRENALPELVIS	0.0531	2.24e-06	13801	Interleukin-7 levels	GCST90274816	2	1	TRUE	0.00151659776784043	4.14000592156502e-05	6.23806361060866	0.00161919381577698	22.3794921992758
rs79072837	T	C	T	C	-0.136	-0.0991	0.0497	0.03666	FALSE	FALSE	FALSE	finn-b-C3_KIDNEY_NOTRENALPELVIS	0.1241	0.4246	1e+05	Malignant neoplasm of kidney, except renal pelvis || id:finn-b-C3_KIDNEY_NOTRENALPELVIS	0.028	1.19e-06	14715	Interleukin-7 levels	GCST90274816	2	1	TRUE	0.00159862374537077	6.37690082050522e-06	3.39655119201816	0.00160090182289539	23.5918367346939
rs12075	A	G	A	G	0.0667	0.0053	0.5552	0.5307	FALSE	FALSE	FALSE	finn-b-C3_KIDNEY_NOTRENALPELVIS	0.0463	0.9092	1e+05	Malignant neoplasm of kidney, except renal pelvis || id:finn-b-C3_KIDNEY_NOTRENALPELVIS	0.0116	8.92e-09	14741	Interleukin-8 levels	GCST90274817	2	1	TRUE	0.00223772319068024	1.31038341039495e-07	1.4083852313909	0.00223817764107077	33.0625
rs12188297	A	T	A	T	-0.0755	0.0218	0.2006	0.2182	FALSE	TRUE	FALSE	finn-b-C3_KIDNEY_NOTRENALPELVIS	0.0559	0.696101	1e+05	Malignant neoplasm of kidney, except renal pelvis || id:finn-b-C3_KIDNEY_NOTRENALPELVIS	0.0147	2.81e-07	14740	Interleukin-8 levels	GCST90274817	2	1	TRUE	0.00178618485651594	1.52088857302863e-06	1.78470350478728	0.00178666877388215	26.3790550233699
rs13064825	T	C	T	C	0.056	0.0292	0.4104	0.4316	FALSE	FALSE	FALSE	finn-b-C3_KIDNEY_NOTRENALPELVIS	0.0468	0.5324	1e+05	Malignant neoplasm of kidney, except renal pelvis || id:finn-b-C3_KIDNEY_NOTRENALPELVIS	0.012	3.06e-06	14296	Interleukin-8 levels	GCST90274817	2	1	TRUE	0.00147508165630597	3.89296941784111e-06	1.43479057705297	0.00152124307291101	21.7777777777778
rs141979722	T	C	T	C	0.2829	-0.436	0.0146	0.001743	FALSE	FALSE	FALSE	finn-b-C3_KIDNEY_NOTRENALPELVIS	0.5571	0.4339	1e+05	Malignant neoplasm of kidney, except renal pelvis || id:finn-b-C3_KIDNEY_NOTRENALPELVIS	0.0608	3.27e-06	11669	Interleukin-8 levels	GCST90274817	2	1	TRUE	0.00146644234984992	6.12509300451925e-06	6.5678072566116	0.00185222772367126	21.6500416594529
rs144815207	T	C	T	C	0.3186	-0.3295	0.9879	0.992924	FALSE	FALSE	FALSE	finn-b-C3_KIDNEY_NOTRENALPELVIS	0.2768	0.2338	1e+05	Malignant neoplasm of kidney, except renal pelvis || id:finn-b-C3_KIDNEY_NOTRENALPELVIS	0.0622	3.02e-07	13394	Interleukin-8 levels	GCST90274817	2	1	TRUE	0.00177656919078915	1.4170370258703e-05	7.19855839456762	0.00195530865144243	26.2367944913721
rs145125644	A	G	A	G	0.2687	-0.0057	0.9866	0.95012	FALSE	FALSE	FALSE	finn-b-C3_KIDNEY_NOTRENALPELVIS	0.1063	0.9575	1e+05	Malignant neoplasm of kidney, except renal pelvis || id:finn-b-C3_KIDNEY_NOTRENALPELVIS	0.0555	1.29e-06	14733	Interleukin-8 levels	GCST90274817	2	1	TRUE	0.00158746071481514	2.87535754332853e-08	6.73656613193992	0.00158864422760108	23.4395552309066
rs1516478	T	C	T	C	0.1479	-0.0611	0.0386	0.0144	FALSE	FALSE	FALSE	finn-b-C3_KIDNEY_NOTRENALPELVIS	0.1912	0.7491	1e+05	Malignant neoplasm of kidney, except renal pelvis || id:finn-b-C3_KIDNEY_NOTRENALPELVIS	0.0322	4.37e-06	14741	Interleukin-8 levels	GCST90274817	2	1	TRUE	0.0014290490177354	1.02120959597477e-06	3.90948314230922	0.00142933947294028	21.0971895374407
rs34519991	T	C	T	C	0.0555	0.0152	0.5073	0.4526	FALSE	FALSE	FALSE	finn-b-C3_KIDNEY_NOTRENALPELVIS	0.0464	0.744	1e+05	Malignant neoplasm of kidney, except renal pelvis || id:finn-b-C3_KIDNEY_NOTRENALPELVIS	0.012	3.75e-06	14296	Interleukin-8 levels	GCST90274817	2	1	TRUE	0.00144889649968196	1.07314754081567e-06	1.43479057705297	0.00149423970049717	21.390625
rs6446951	A	G	A	G	-0.1894	-0.0172	0.0665	0.04141	FALSE	FALSE	FALSE	finn-b-C3_KIDNEY_NOTRENALPELVIS	0.1161	0.8823	1e+05	Malignant neoplasm of kidney, except renal pelvis || id:finn-b-C3_KIDNEY_NOTRENALPELVIS	0.0241	3.87e-15	14729	Interleukin-8 levels	GCST90274817	2	1	TRUE	0.0041720907935448	2.19483079486977e-07	2.92485050729093	0.00417632247698032	61.7626418277922
rs6585420	T	C	T	C	0.1545	0.1556	0.9598	0.95539	FALSE	FALSE	FALSE	finn-b-C3_KIDNEY_NOTRENALPELVIS	0.1125	0.1664	1e+05	Malignant neoplasm of kidney, except renal pelvis || id:finn-b-C3_KIDNEY_NOTRENALPELVIS	0.0325	2e-06	14744	Interleukin-8 levels	GCST90274817	2	1	TRUE	0.00153062424336247	1.91299801005719e-05	3.94630840153174	0.00153062424336247	22.5990532544379
rs6709159	A	G	A	G	0.0562	-0.0478	0.4424	0.5225	FALSE	FALSE	FALSE	finn-b-C3_KIDNEY_NOTRENALPELVIS	0.0464	0.303	1e+05	Malignant neoplasm of kidney, except renal pelvis || id:finn-b-C3_KIDNEY_NOTRENALPELVIS	0.0117	1.56e-06	14744	Interleukin-8 levels	GCST90274817	2	1	TRUE	0.00156266294540166	1.06126516471183e-05	1.42067102455143	0.00156266294540166	23.0728322010373
rs7216538	A	G	A	G	-0.1324	-0.0821	0.0541	0.03121	FALSE	FALSE	FALSE	finn-b-C3_KIDNEY_NOTRENALPELVIS	0.1323	0.5349	1e+05	Malignant neoplasm of kidney, except renal pelvis || id:finn-b-C3_KIDNEY_NOTRENALPELVIS	0.0279	2.08e-06	13672	Interleukin-8 levels	GCST90274817	2	1	TRUE	0.00152527528250221	3.85100107068496e-06	3.26227244723674	0.00164469048934036	22.5199573489549
rs72633250	A	C	A	C	0.0574	0.0327	0.4025	0.4187	FALSE	FALSE	FALSE	finn-b-C3_KIDNEY_NOTRENALPELVIS	0.0471	0.4881	1e+05	Malignant neoplasm of kidney, except renal pelvis || id:finn-b-C3_KIDNEY_NOTRENALPELVIS	0.0124	3.67e-06	14296	Interleukin-8 levels	GCST90274817	2	1	TRUE	0.00145142034314799	4.82014700614245e-06	1.4826169296214	0.00149684240922046	21.4279396462019
rs72886502	T	G	T	G	-0.3895	-0.5606	0.0095	0.00241	FALSE	FALSE	FALSE	finn-b-C3_KIDNEY_NOTRENALPELVIS	0.4682	0.2312	1e+05	Malignant neoplasm of kidney, except renal pelvis || id:finn-b-C3_KIDNEY_NOTRENALPELVIS	0.076	2.98e-07	12291	Interleukin-8 levels	GCST90274817	2	1	TRUE	0.00177851791584362	1.43365887574567e-05	8.4257234704208	0.00213276966975692	26.265625
rs8069322	A	G	A	G	0.0668	-0.0114	0.7222	0.7262	FALSE	FALSE	FALSE	finn-b-C3_KIDNEY_NOTRENALPELVIS	0.0518	0.8256	1e+05	Malignant neoplasm of kidney, except renal pelvis || id:finn-b-C3_KIDNEY_NOTRENALPELVIS	0.0131	3.41e-07	14726	Interleukin-8 levels	GCST90274817	2	1	TRUE	0.00176071305690594	4.84349280365132e-07	1.58969458072927	0.00176286172336468	26.0022143231746
rs906401	T	C	T	C	0.0941	-0.0545	0.9034	0.91932	FALSE	FALSE	FALSE	finn-b-C3_KIDNEY_NOTRENALPELVIS	0.084	0.516901	1e+05	Malignant neoplasm of kidney, except renal pelvis || id:finn-b-C3_KIDNEY_NOTRENALPELVIS	0.02	2.54e-06	14729	Interleukin-8 levels	GCST90274817	2	1	TRUE	0.00149937818665023	4.20960445345864e-06	2.4272618317767	0.00150090306724234	22.137025
rs972492	A	C	A	C	-0.0936	0.022	0.1404	0.0978	FALSE	FALSE	FALSE	finn-b-C3_KIDNEY_NOTRENALPELVIS	0.0788	0.7798	1e+05	Malignant neoplasm of kidney, except renal pelvis || id:finn-b-C3_KIDNEY_NOTRENALPELVIS	0.0184	3.64e-07	12412	Interleukin-8 levels	GCST90274817	2	1	TRUE	0.00175225771667341	7.79473354957862e-07	2.04992846704464	0.00208084451064584	25.8771266540643
rs10403201	A	G	A	G	-0.0597	-0.0444	0.292	0.2464	FALSE	FALSE	FALSE	finn-b-C3_KIDNEY_NOTRENALPELVIS	0.0535	0.4065	1e+05	Malignant neoplasm of kidney, except renal pelvis || id:finn-b-C3_KIDNEY_NOTRENALPELVIS	0.0125	1.79e-06	14730	Latency-associated peptide transforming growth factor beta 1 levels	GCST90274818	2	1	TRUE	0.00154573893192024	6.88753899868327e-06	1.51709014234488	0.00154636767254404	22.810176
rs10508556	T	C	T	C	0.0523	0.0196	0.4627	0.4375	FALSE	FALSE	FALSE	finn-b-C3_KIDNEY_NOTRENALPELVIS	0.0464	0.671699	1e+05	Malignant neoplasm of kidney, except renal pelvis || id:finn-b-C3_KIDNEY_NOTRENALPELVIS	0.0114	4.48e-06	14735	Latency-associated peptide transforming growth factor beta 1 levels	GCST90274818	2	1	TRUE	0.00142643856839905	1.78436662946675e-06	1.38382101443792	0.00142653524957081	21.0471683594952
rs114152855	T	C	T	C	-0.299	-0.245	0.0112	0.009433	FALSE	FALSE	FALSE	finn-b-C3_KIDNEY_NOTRENALPELVIS	0.2436	0.3145	1e+05	Malignant neoplasm of kidney, except renal pelvis || id:finn-b-C3_KIDNEY_NOTRENALPELVIS	0.0613	1.07e-06	14249	Latency-associated peptide transforming growth factor beta 1 levels	GCST90274818	2	1	TRUE	0.00161212999317954	1.0115372811059e-05	7.31733044285961	0.00166714497310365	23.791478275217
rs143420877	T	C	T	C	0.1447	0.0122	0.0388	0.03248	FALSE	FALSE	FALSE	finn-b-C3_KIDNEY_NOTRENALPELVIS	0.1284	0.9244	1e+05	Malignant neoplasm of kidney, except renal pelvis || id:finn-b-C3_KIDNEY_NOTRENALPELVIS	0.0303	1.79e-06	14729	Latency-associated peptide transforming growth factor beta 1 levels	GCST90274818	2	1	TRUE	0.00154546592211175	9.02813949191254e-08	3.67730167514171	0.00154619937320605	22.8061410101406
rs144834546	T	C	T	C	-0.2662	0.4864	0.0227	0.004109	FALSE	FALSE	FALSE	finn-b-C3_KIDNEY_NOTRENALPELVIS	0.3582	0.1746	1e+05	Malignant neoplasm of kidney, except renal pelvis || id:finn-b-C3_KIDNEY_NOTRENALPELVIS	0.0526	4.17e-07	12935	Latency-associated peptide transforming growth factor beta 1 levels	GCST90274818	2	1	TRUE	0.00173528043855589	1.84389695642826e-05	5.98231064054684	0.00197645133354819	25.612066098975
rs149458216	A	C	A	C	-0.2301	-0.1262	0.0182	0.01515	FALSE	FALSE	FALSE	finn-b-C3_KIDNEY_NOTRENALPELVIS	0.1893	0.5049	1e+05	Malignant neoplasm of kidney, except renal pelvis || id:finn-b-C3_KIDNEY_NOTRENALPELVIS	0.0472	1.09e-06	14726	Latency-associated peptide transforming growth factor beta 1 levels	GCST90274818	2	1	TRUE	0.00161038097527044	4.44451358132238e-06	5.7277545198795	0.00161147292439427	23.765625
rs1800472	A	G	A	G	-0.4623	0.104	0.0345	0.03361	FALSE	FALSE	FALSE	finn-b-C3_KIDNEY_NOTRENALPELVIS	0.1285	0.4183	1e+05	Malignant neoplasm of kidney, except renal pelvis || id:finn-b-C3_KIDNEY_NOTRENALPELVIS	0.0335	2.55e-43	14736	Latency-associated peptide transforming growth factor beta 1 levels	GCST90274818	2	1	TRUE	0.0127602777725663	6.55037652290694e-06	4.06662956267226	0.0127602777725663	190.44
[truncated: 615 more rows]
