# Supplementary material for: Exploring the gut microbiome and immunological landscape in kidney cancer: a Mendelian randomization analysis
Source: Front Immunol. 2024 Aug 29;15:1459967. doi: 10.3389/fimmu.2024.1459967 (PMC11390574; doi:10.3389/fimmu.2024.1459967)
Supplement: Supplementary file 3 [file Table3.xls]

SNP	effect_allele.exposure	other_allele.exposure	effect_allele.outcome	other_allele.outcome	beta.exposure	beta.outcome	eaf.exposure	eaf.outcome	remove	palindromic	ambiguous	id.outcome	se.outcome	pval.outcome	samplesize.outcome	outcome	se.exposure	pval.exposure	samplesize.exposure	exposure	id.exposure	action	SNP_index	mr_keep	r.exposure	r.outcome	sd	R2	F
rs12647170	G	A	G	A	0.188783311214512	0.0489	0.0765661188228346	0.1008	FALSE	FALSE	FALSE	finn-b-C3_KIDNEY_NOTRENALPELVIS	0.0788	0.5346	1e+05	Malignant neoplasm of kidney, except renal pelvis || id:finn-b-C3_KIDNEY_NOTRENALPELVIS	0.03736827354704	4.37281645113978e-07	10000	ANAGLYCOLYSIS.PWY..glycolysis.III..from.glucose.	GCST90027447	2	1	TRUE	0.00254624838931122	3.85098916560676e-06	3.736827354704	0.00254624838931122	25.5223777094678
rs35731059	A	C	A	C	0.129355940774146	-0.0087	0.104757271220715	0.08247	FALSE	FALSE	FALSE	finn-b-C3_KIDNEY_NOTRENALPELVIS	0.0842	0.9181	1e+05	Malignant neoplasm of kidney, except renal pelvis || id:finn-b-C3_KIDNEY_NOTRENALPELVIS	0.0262545086101312	8.3502131487825e-07	10000	ANAGLYCOLYSIS.PWY..glycolysis.III..from.glucose.	GCST90027447	2	1	TRUE	0.00242213664423756	1.06763539120721e-07	2.62545086101312	0.00242213664423756	24.2753203119654
rs4878062	G	A	G	A	0.0760824570834286	0.0181	0.40228563899067	0.46	FALSE	FALSE	FALSE	finn-b-C3_KIDNEY_NOTRENALPELVIS	0.0463	0.6968	1e+05	Malignant neoplasm of kidney, except renal pelvis || id:finn-b-C3_KIDNEY_NOTRENALPELVIS	0.0164218818917822	3.60417447985744e-06	10000	ANAGLYCOLYSIS.PWY..glycolysis.III..from.glucose.	GCST90027447	2	1	TRUE	0.00214229214160669	1.52828091580836e-06	1.64218818917822	0.00214229214160669	21.4646203192161
rs58235446	T	C	T	C	-0.153252992934279	0.1277	0.0638651118240005	0.04064	FALSE	FALSE	FALSE	finn-b-C3_KIDNEY_NOTRENALPELVIS	0.1162	0.2718	1e+05	Malignant neoplasm of kidney, except renal pelvis || id:finn-b-C3_KIDNEY_NOTRENALPELVIS	0.0330840470814524	3.6174385066172e-06	10000	ANAGLYCOLYSIS.PWY..glycolysis.III..from.glucose.	GCST90027447	2	1	TRUE	0.00214159063177734	1.20773869011329e-05	3.30840470814524	0.00214159063177734	21.4575764812828
rs7041639	G	A	G	A	-0.157604256136331	0.0286	0.0875308510584562	0.07331	FALSE	FALSE	FALSE	finn-b-C3_KIDNEY_NOTRENALPELVIS	0.0907	0.7524	1e+05	Malignant neoplasm of kidney, except renal pelvis || id:finn-b-C3_KIDNEY_NOTRENALPELVIS	0.0341699375731436	3.9811131317742e-06	10000	ANAGLYCOLYSIS.PWY..glycolysis.III..from.glucose.	GCST90027447	2	1	TRUE	0.00212329952338566	9.94319018436465e-07	3.41699375731436	0.00212329952338566	21.2739195380254
rs2504016	G	A	G	A	-0.236660377578272	0.1133	0.0734254455003019	0.08337	FALSE	FALSE	FALSE	finn-b-C3_KIDNEY_NOTRENALPELVIS	0.0834	0.1745	1e+05	Malignant neoplasm of kidney, except renal pelvis || id:finn-b-C3_KIDNEY_NOTRENALPELVIS	0.0514871288424568	4.29655386301876e-06	10000	ARGORNPROST.PWY..arginine..ornithine.and.proline.interconversion	GCST90027449	2	1	TRUE	0.00210874391499773	1.84556093622501e-05	5.14871288424568	0.00210874391499773	21.1277747285436
rs2942201	A	C	A	C	0.120592417094927	-0.0638	0.438054891596546	0.385	FALSE	FALSE	FALSE	finn-b-C3_KIDNEY_NOTRENALPELVIS	0.0474	0.1784	1e+05	Malignant neoplasm of kidney, except renal pelvis || id:finn-b-C3_KIDNEY_NOTRENALPELVIS	0.0258594917308449	3.11070434302354e-06	10000	ARGORNPROST.PWY..arginine..ornithine.and.proline.interconversion	GCST90027449	2	1	TRUE	0.00217041745672244	1.81169669431821e-05	2.58594917308449	0.00217041745672244	21.7470338742636
rs4878453	G	A	G	A	0.242076886453928	-0.0144	0.0733256897076634	0.05924	FALSE	FALSE	FALSE	finn-b-C3_KIDNEY_NOTRENALPELVIS	0.0978	0.883	1e+05	Malignant neoplasm of kidney, except renal pelvis || id:finn-b-C3_KIDNEY_NOTRENALPELVIS	0.0505839950963992	1.70441714114123e-06	10000	ARGORNPROST.PWY..arginine..ornithine.and.proline.interconversion	GCST90027449	2	1	TRUE	0.00228545968843427	2.16798297019868e-07	5.05839950963992	0.00228545968843427	22.9023684047245
rs61074222	C	G	C	G	-0.210427599374037	-0.03	0.0941940833155198	0.1172	FALSE	TRUE	FALSE	finn-b-C3_KIDNEY_NOTRENALPELVIS	0.072	0.6773	1e+05	Malignant neoplasm of kidney, except renal pelvis || id:finn-b-C3_KIDNEY_NOTRENALPELVIS	0.0447813418027868	2.61436332079245e-06	10000	ARGORNPROST.PWY..arginine..ornithine.and.proline.interconversion	GCST90027449	2	1	TRUE	0.00220363661988481	1.73614281983067e-06	4.47813418027868	0.00220363661988481	22.0806165808956
rs7576386	A	G	A	G	-0.138427548870446	0.051	0.768600244855128	0.7935	FALSE	FALSE	FALSE	finn-b-C3_KIDNEY_NOTRENALPELVIS	0.0568	0.3693	1e+05	Malignant neoplasm of kidney, except renal pelvis || id:finn-b-C3_KIDNEY_NOTRENALPELVIS	0.0301615587312356	4.44233139710233e-06	10000	ARGORNPROST.PWY..arginine..ornithine.and.proline.interconversion	GCST90027449	2	1	TRUE	0.00210237580753732	8.0621127103559e-06	3.01615587312356	0.00210237580753732	21.0638374259764
rs7923287	T	A	T	A	0.139505176446383	0.0041	0.723875318214501	0.7337	FALSE	TRUE	FALSE	finn-b-C3_KIDNEY_NOTRENALPELVIS	0.0521	0.938	1e+05	Malignant neoplasm of kidney, except renal pelvis || id:finn-b-C3_KIDNEY_NOTRENALPELVIS	0.0290042899364983	1.51072456488976e-06	10000	ARGORNPROST.PWY..arginine..ornithine.and.proline.interconversion	GCST90027449	2	1	TRUE	0.00230855001389268	6.19299780271233e-08	2.90042899364983	0.00230855001389268	23.1342897037159
rs9344056	A	G	A	G	-0.170330214090131	-0.0555	0.162359030166411	0.2437	FALSE	FALSE	FALSE	finn-b-C3_KIDNEY_NOTRENALPELVIS	0.0537	0.3013	1e+05	Malignant neoplasm of kidney, except renal pelvis || id:finn-b-C3_KIDNEY_NOTRENALPELVIS	0.0349943664259349	1.13098329193692e-06	10000	ARGORNPROST.PWY..arginine..ornithine.and.proline.interconversion	GCST90027449	2	1	TRUE	0.00236399251872036	1.0681726202147e-05	3.49943664259349	0.00236399251872036	23.6912030288859
rs10873850	G	A	G	A	0.0858857376834607	-8e-04	0.2782996062214	0.42	FALSE	FALSE	FALSE	finn-b-C3_KIDNEY_NOTRENALPELVIS	0.0468	0.9863	1e+05	Malignant neoplasm of kidney, except renal pelvis || id:finn-b-C3_KIDNEY_NOTRENALPELVIS	0.0185528111984851	3.66979458927104e-06	10000	ARO.PWY..chorismate.biosynthesis.I	GCST90027450	2	1	TRUE	0.00213884658126451	2.92211263781967e-09	1.85528111984851	0.00213884658126451	21.4300236523078
rs1093520	G	T	G	T	0.153028382864897	0.0449	0.915856557148578	0.894	FALSE	FALSE	FALSE	finn-b-C3_KIDNEY_NOTRENALPELVIS	0.0776	0.5628	1e+05	Malignant neoplasm of kidney, except renal pelvis || id:finn-b-C3_KIDNEY_NOTRENALPELVIS	0.0333574785076386	4.48524243870191e-06	10000	ARO.PWY..chorismate.biosynthesis.I	GCST90027450	2	1	TRUE	0.00210054119228952	3.34793079001733e-06	3.33574785076386	0.00210054119228952	21.0454176071033
rs136110	C	T	C	T	0.0964705294876515	-0.0192	0.208242743983093	0.2731	FALSE	FALSE	FALSE	finn-b-C3_KIDNEY_NOTRENALPELVIS	0.0519	0.7113	1e+05	Malignant neoplasm of kidney, except renal pelvis || id:finn-b-C3_KIDNEY_NOTRENALPELVIS	0.0202551779599306	1.9096393488416e-06	10000	ARO.PWY..chorismate.biosynthesis.I	GCST90027450	2	1	TRUE	0.00226370503356115	1.3685977866784e-06	2.02551779599306	0.00226370503356115	22.683872521953
rs61915762	A	G	A	G	0.08279209486139	-0.008	0.275510721217926	0.2494	FALSE	FALSE	FALSE	finn-b-C3_KIDNEY_NOTRENALPELVIS	0.0532	0.8808	1e+05	Malignant neoplasm of kidney, except renal pelvis || id:finn-b-C3_KIDNEY_NOTRENALPELVIS	0.0180026693630604	4.24770755336752e-06	10000	ARO.PWY..chorismate.biosynthesis.I	GCST90027450	2	1	TRUE	0.00211092628370077	2.26133704395224e-07	1.80026693630604	0.00211092628370077	21.1496864133824
rs113902391	A	G	A	G	0.0922388757147214	-0.0418	0.217885505197168	0.1921	FALSE	FALSE	FALSE	finn-b-C3_KIDNEY_NOTRENALPELVIS	0.0584	0.4738	1e+05	Malignant neoplasm of kidney, except renal pelvis || id:finn-b-C3_KIDNEY_NOTRENALPELVIS	0.0194600100848894	2.13803446371984e-06	10000	ASPASN.PWY..superpathway.of.L.aspartate.and.L.asparagine.biosynthesis	GCST90027451	2	1	TRUE	0.00224209455820019	5.12310586538395e-06	1.94600100848894	0.00224209455820019	22.4668341594945
rs12490065	A	G	A	G	0.0959472064740796	-4e-04	0.229169517380492	0.2017	FALSE	FALSE	FALSE	finn-b-C3_KIDNEY_NOTRENALPELVIS	0.0586	0.9948	1e+05	Malignant neoplasm of kidney, except renal pelvis || id:finn-b-C3_KIDNEY_NOTRENALPELVIS	0.0208733963045871	4.29386335904982e-06	10000	ASPASN.PWY..superpathway.of.L.aspartate.and.L.asparagine.biosynthesis	GCST90027451	2	1	TRUE	0.00210886347287144	4.6594369180028e-10	2.08733963045871	0.00210886347287144	21.1289751256303
rs2846765	T	C	T	C	0.0802031116491535	0	0.515201019668658	0.5714	FALSE	FALSE	FALSE	finn-b-C3_KIDNEY_NOTRENALPELVIS	0.0473	1	1e+05	Malignant neoplasm of kidney, except renal pelvis || id:finn-b-C3_KIDNEY_NOTRENALPELVIS	0.0173136373514167	3.61509649889358e-06	10000	ASPASN.PWY..superpathway.of.L.aspartate.and.L.asparagine.biosynthesis	GCST90027451	2	1	TRUE	0.0021417143084764	0	1.73136373514167	0.0021417143084764	21.4588183143739
rs9545502	T	C	T	C	0.102021023112945	-0.0349	0.197933042433825	0.2513	FALSE	FALSE	FALSE	finn-b-C3_KIDNEY_NOTRENALPELVIS	0.0533	0.5126	1e+05	Malignant neoplasm of kidney, except renal pelvis || id:finn-b-C3_KIDNEY_NOTRENALPELVIS	0.0204183305272601	5.83678077265e-07	10000	ASPASN.PWY..superpathway.of.L.aspartate.and.L.asparagine.biosynthesis	GCST90027451	2	1	TRUE	0.00249082179617799	4.28749137902345e-06	2.04183305272601	0.00249082179617799	24.9654207322983
rs1325380	C	T	C	T	0.16231438439521	0.003	0.24239053580975	0.2154	FALSE	FALSE	FALSE	finn-b-C3_KIDNEY_NOTRENALPELVIS	0.0559	0.9579	1e+05	Malignant neoplasm of kidney, except renal pelvis || id:finn-b-C3_KIDNEY_NOTRENALPELVIS	0.0352486670574302	4.12788032853167e-06	10000	AST.PWY..L.arginine.degradation.II..AST.pathway.	GCST90027452	2	1	TRUE	0.00211638842911526	2.88023263634395e-08	3.52486670574302	0.00211638842911526	21.2045285331268
rs7209568	G	A	G	A	0.172899179107284	-0.0902	0.187878317553934	0.2121	FALSE	FALSE	FALSE	finn-b-C3_KIDNEY_NOTRENALPELVIS	0.0571	0.1145	1e+05	Malignant neoplasm of kidney, except renal pelvis || id:finn-b-C3_KIDNEY_NOTRENALPELVIS	0.0374386512151324	3.87083082550084e-06	10000	AST.PWY..L.arginine.degradation.II..AST.pathway.	GCST90027452	2	1	TRUE	0.00212866289466644	2.49539158999511e-05	3.74386512151324	0.00212866289466644	21.327771256174
rs72830406	G	C	G	C	-0.23328696074671	0.0202	0.108269957059341	0.1081	FALSE	TRUE	FALSE	finn-b-C3_KIDNEY_NOTRENALPELVIS	0.0751	0.788301	1e+05	Malignant neoplasm of kidney, except renal pelvis || id:finn-b-C3_KIDNEY_NOTRENALPELVIS	0.0473558553035088	8.38211220461299e-07	10000	AST.PWY..L.arginine.degradation.II..AST.pathway.	GCST90027452	2	1	TRUE	0.00242140564086852	7.23487840882084e-07	4.73558553035088	0.00242140564086852	24.2679762118955
rs72924202	T	C	T	C	-0.167724566000213	0.024	0.206071188369807	0.2075	FALSE	FALSE	FALSE	finn-b-C3_KIDNEY_NOTRENALPELVIS	0.0568	0.6721	1e+05	Malignant neoplasm of kidney, except renal pelvis || id:finn-b-C3_KIDNEY_NOTRENALPELVIS	0.0361181032737235	3.42089981325759e-06	10000	AST.PWY..L.arginine.degradation.II..AST.pathway.	GCST90027452	2	1	TRUE	0.00215225947542516	1.7853925678924e-06	3.61181032737235	0.00215225947542516	21.5647030718218
rs28733370	G	C	G	C	0.095043768556691	0.0289	0.192838753490541	0.2263	FALSE	TRUE	FALSE	finn-b-C3_KIDNEY_NOTRENALPELVIS	0.0551	0.5994	1e+05	Malignant neoplasm of kidney, except renal pelvis || id:finn-b-C3_KIDNEY_NOTRENALPELVIS	0.0205969801910596	3.94134572349246e-06	10000	BRANCHED.CHAIN.AA.SYN.PWY..superpathway.of.branched.amino.acid.biosynthesis	GCST90027453	2	1	TRUE	0.00212521615862406	2.75105947205626e-06	2.05969801910596	0.00212521615862406	21.2931637295496
rs552787	A	C	A	C	-0.0880491583723174	-0.0106	0.643558146959999	0.7252	FALSE	FALSE	FALSE	finn-b-C3_KIDNEY_NOTRENALPELVIS	0.0517	0.8371	1e+05	Malignant neoplasm of kidney, except renal pelvis || id:finn-b-C3_KIDNEY_NOTRENALPELVIS	0.0171235005404793	2.71819094608094e-07	10000	BRANCHED.CHAIN.AA.SYN.PWY..superpathway.of.branched.amino.acid.biosynthesis	GCST90027453	2	1	TRUE	0.00263757722167937	4.20377194760797e-07	1.71235005404793	0.00263757722167937	26.4402352245144
rs62228654	C	G	C	G	-0.156769050147862	0.1021	0.0668159173723792	0.09753	FALSE	TRUE	FALSE	finn-b-C3_KIDNEY_NOTRENALPELVIS	0.0791	0.1966	1e+05	Malignant neoplasm of kidney, except renal pelvis || id:finn-b-C3_KIDNEY_NOTRENALPELVIS	0.0341126527264309	4.31448558672968e-06	10000	BRANCHED.CHAIN.AA.SYN.PWY..superpathway.of.branched.amino.acid.biosynthesis	GCST90027453	2	1	TRUE	0.00210794899649823	1.66609579134413e-05	3.41126527264309	0.00210794899649823	21.1197935145345
rs943781	T	C	T	C	0.0835889733100026	-0.0071	0.449683000623357	0.4431	FALSE	FALSE	FALSE	finn-b-C3_KIDNEY_NOTRENALPELVIS	0.0466	0.8795	1e+05	Malignant neoplasm of kidney, except renal pelvis || id:finn-b-C3_KIDNEY_NOTRENALPELVIS	0.0169923588463221	8.68944201373931e-07	10000	BRANCHED.CHAIN.AA.SYN.PWY..superpathway.of.branched.amino.acid.biosynthesis	GCST90027453	2	1	TRUE	0.00241450236213345	2.32141854324354e-07	1.69923588463221	0.00241450236213345	24.1986222471864
rs10831658	A	G	A	G	-0.0951081230194535	0.0459	0.207259057668042	0.252	FALSE	FALSE	FALSE	finn-b-C3_KIDNEY_NOTRENALPELVIS	0.0534	0.3893	1e+05	Malignant neoplasm of kidney, except renal pelvis || id:finn-b-C3_KIDNEY_NOTRENALPELVIS	0.019999588839707	1.97952024180635e-06	NA	COA.PWY..coenzyme.A.biosynthesis.I	GCST90027454	2	1	TRUE	0	7.38836486291868e-06	NA	NA	NA
rs2509667	A	C	A	C	-0.116272788765627	0.0262	0.120838337919816	0.1311	FALSE	FALSE	FALSE	finn-b-C3_KIDNEY_NOTRENALPELVIS	0.0685	0.701601	1e+05	Malignant neoplasm of kidney, except renal pelvis || id:finn-b-C3_KIDNEY_NOTRENALPELVIS	0.0253157485113734	4.37121323106112e-06	NA	COA.PWY..coenzyme.A.biosynthesis.I	GCST90027454	2	1	TRUE	0	1.46295002360719e-06	NA	NA	NA
rs7251031	G	T	G	T	-0.0801886125576897	-0.0467	0.308219178082192	0.27	FALSE	FALSE	FALSE	finn-b-C3_KIDNEY_NOTRENALPELVIS	0.0521	0.3704	1e+05	Malignant neoplasm of kidney, except renal pelvis || id:finn-b-C3_KIDNEY_NOTRENALPELVIS	0.0173896774098795	4.00203594224855e-06	NA	COA.PWY..coenzyme.A.biosynthesis.I	GCST90027454	2	1	TRUE	0	8.03458613758921e-06	NA	NA	NA
rs8067677	A	G	A	G	0.0858814706529473	0.0688	0.299483323957655	0.2807	FALSE	FALSE	FALSE	finn-b-C3_KIDNEY_NOTRENALPELVIS	0.0516	0.1825	1e+05	Malignant neoplasm of kidney, except renal pelvis || id:finn-b-C3_KIDNEY_NOTRENALPELVIS	0.018278527519376	2.62092589015005e-06	NA	COA.PWY..coenzyme.A.biosynthesis.I	GCST90027454	2	1	TRUE	0	1.77778172840384e-05	NA	NA	NA
rs9599845	C	T	C	T	0.0961761060664705	0.0436	0.237424677805994	0.1973	FALSE	FALSE	FALSE	finn-b-C3_KIDNEY_NOTRENALPELVIS	0.0584	0.4551	1e+05	Malignant neoplasm of kidney, except renal pelvis || id:finn-b-C3_KIDNEY_NOTRENALPELVIS	0.0202785592889905	2.10837986781883e-06	NA	COA.PWY..coenzyme.A.biosynthesis.I	GCST90027454	2	1	TRUE	0	5.57382782922667e-06	NA	NA	NA
rs9931054	C	T	C	T	-0.138122677578942	0.0309	0.088557868223537	0.0831	FALSE	FALSE	FALSE	finn-b-C3_KIDNEY_NOTRENALPELVIS	0.0834	0.710799	1e+05	Malignant neoplasm of kidney, except renal pelvis || id:finn-b-C3_KIDNEY_NOTRENALPELVIS	0.02866971820912	1.45207875987403e-06	NA	COA.PWY..coenzyme.A.biosynthesis.I	GCST90027454	2	1	TRUE	0	1.37275472547973e-06	NA	NA	NA
rs10006164	A	G	A	G	-0.0869581577897886	-0.0039	0.344145028065533	0.3835	FALSE	FALSE	FALSE	finn-b-C3_KIDNEY_NOTRENALPELVIS	0.0479	0.9353	1e+05	Malignant neoplasm of kidney, except renal pelvis || id:finn-b-C3_KIDNEY_NOTRENALPELVIS	0.0177563759078716	9.71663946522329e-07	10000	COBALSYN.PWY..adenosylcobalamin.salvage.from.cobinamide.I	GCST90027455	2	1	TRUE	0.00239308606590575	6.6292873539382e-08	1.77563759078716	0.00239308606590575	23.9834689923835
rs11171846	T	C	T	C	-0.14064712856965	0.0196	0.0821696405482286	0.06576	FALSE	FALSE	FALSE	finn-b-C3_KIDNEY_NOTRENALPELVIS	0.0924	0.8321	1e+05	Malignant neoplasm of kidney, except renal pelvis || id:finn-b-C3_KIDNEY_NOTRENALPELVIS	0.0292656450456024	1.54073601838278e-06	10000	COBALSYN.PWY..adenosylcobalamin.salvage.from.cobinamide.I	GCST90027455	2	1	TRUE	0.00230478434651431	4.49962883112747e-07	2.92656450456024	0.00230478434651431	23.0964662703698
rs12128621	A	T	A	T	-0.0796842652702317	0.024	0.504393130409652	0.5007	FALSE	TRUE	TRUE	finn-b-C3_KIDNEY_NOTRENALPELVIS	0.0464	0.6046	1e+05	Malignant neoplasm of kidney, except renal pelvis || id:finn-b-C3_KIDNEY_NOTRENALPELVIS	0.0163726771895825	1.13359457531058e-06	10000	COBALSYN.PWY..adenosylcobalamin.salvage.from.cobinamide.I	GCST90027455	2	1	FALSE	0.00236355069824281	2.67543279554796e-06	1.63726771895825	0.00236355069824281	23.6867647503965
rs12772838	T	C	T	C	0.168169156737636	0.1608	0.0554533838360805	0.0417	FALSE	FALSE	FALSE	finn-b-C3_KIDNEY_NOTRENALPELVIS	0.1165	0.1675	1e+05	Malignant neoplasm of kidney, except renal pelvis || id:finn-b-C3_KIDNEY_NOTRENALPELVIS	0.0366831992247574	4.55369243074459e-06	10000	COBALSYN.PWY..adenosylcobalamin.salvage.from.cobinamide.I	GCST90027455	2	1	TRUE	0.00209765082222723	1.9051126036717e-05	3.66831992247574	0.00209765082222723	21.0163979851416
rs13003991	G	C	G	C	0.0821385901901117	-0.0684	0.606858181596921	0.5731	FALSE	TRUE	TRUE	finn-b-C3_KIDNEY_NOTRENALPELVIS	0.0466	0.1424	1e+05	Malignant neoplasm of kidney, except renal pelvis || id:finn-b-C3_KIDNEY_NOTRENALPELVIS	0.0164611558187037	6.04282516665653e-07	10000	COBALSYN.PWY..adenosylcobalamin.salvage.from.cobinamide.I	GCST90027455	2	1	FALSE	0.00248416536888314	2.15446626989738e-05	1.64611558187037	0.00248416536888314	24.8985374425442
rs1514681	C	T	C	T	-0.0787943201010141	-0.0358	0.401120846580163	0.3529	FALSE	FALSE	FALSE	finn-b-C3_KIDNEY_NOTRENALPELVIS	0.0482	0.457	1e+05	Malignant neoplasm of kidney, except renal pelvis || id:finn-b-C3_KIDNEY_NOTRENALPELVIS	0.0171088953471863	4.11556602285185e-06	10000	COBALSYN.PWY..adenosylcobalamin.salvage.from.cobinamide.I	GCST90027455	2	1	TRUE	0.00211695874611208	5.51668601937719e-06	1.71088953471863	0.00211695874611208	21.2102547779881
rs2634527	C	T	C	T	-0.0790783569501029	-0.0406	0.498377928880374	0.4199	FALSE	FALSE	FALSE	finn-b-C3_KIDNEY_NOTRENALPELVIS	0.0469	0.3862	1e+05	Malignant neoplasm of kidney, except renal pelvis || id:finn-b-C3_KIDNEY_NOTRENALPELVIS	0.0167644089958223	2.39302820719579e-06	10000	COBALSYN.PWY..adenosylcobalamin.salvage.from.cobinamide.I	GCST90027455	2	1	TRUE	0.00222054818976999	7.49396763451615e-06	1.67644089958223	0.00222054818976999	22.250448995559
rs2654736	A	G	A	G	0.0985756624419677	-0.0218	0.811445767859769	0.7631	FALSE	FALSE	FALSE	finn-b-C3_KIDNEY_NOTRENALPELVIS	0.0546	0.6891	1e+05	Malignant neoplasm of kidney, except renal pelvis || id:finn-b-C3_KIDNEY_NOTRENALPELVIS	0.021379685106065	4.01283879161113e-06	10000	COBALSYN.PWY..adenosylcobalamin.salvage.from.cobinamide.I	GCST90027455	2	1	TRUE	0.00212178419124961	1.59417390331194e-06	2.1379685106065	0.00212178419124961	21.2587047277314
rs74949229	A	G	A	G	-0.136495709586129	-0.1288	0.0937893285061627	0.06501	FALSE	FALSE	FALSE	finn-b-C3_KIDNEY_NOTRENALPELVIS	0.0932	0.1673	1e+05	Malignant neoplasm of kidney, except renal pelvis || id:finn-b-C3_KIDNEY_NOTRENALPELVIS	0.0283336742118666	1.4541349110423e-06	10000	COBALSYN.PWY..adenosylcobalamin.salvage.from.cobinamide.I	GCST90027455	2	1	TRUE	0.00231585916814121	1.90985454637738e-05	2.83336742118666	0.00231585916814121	23.2077057411881
rs75967282	C	G	C	G	-0.178428358812181	0.0695	0.0513485145803872	0.1415	FALSE	TRUE	FALSE	finn-b-C3_KIDNEY_NOTRENALPELVIS	0.0669	0.2993	1e+05	Malignant neoplasm of kidney, except renal pelvis || id:finn-b-C3_KIDNEY_NOTRENALPELVIS	0.0377703719680531	2.31216631366575e-06	10000	COBALSYN.PWY..adenosylcobalamin.salvage.from.cobinamide.I	GCST90027455	2	1	TRUE	0.00222712093644419	1.07924829810877e-05	3.77703719680531	0.00222712093644419	22.3164565702238
rs1093520	G	T	G	T	0.179201881938354	0.0449	0.915856557148578	0.894	FALSE	FALSE	FALSE	finn-b-C3_KIDNEY_NOTRENALPELVIS	0.0776	0.5628	1e+05	Malignant neoplasm of kidney, except renal pelvis || id:finn-b-C3_KIDNEY_NOTRENALPELVIS	0.0334241048891301	8.25536373925832e-08	10000	COMPLETE.ARO.PWY..superpathway.of.aromatic.amino.acid.biosynthesis	GCST90027457	2	1	TRUE	0.00286685403793695	3.34793079001733e-06	3.34241048891301	0.00286685403793695	28.7452150070079
rs11215785	C	T	C	T	0.116001321893853	0.0453	0.136228138192472	0.1095	FALSE	FALSE	FALSE	finn-b-C3_KIDNEY_NOTRENALPELVIS	0.074	0.5403	1e+05	Malignant neoplasm of kidney, except renal pelvis || id:finn-b-C3_KIDNEY_NOTRENALPELVIS	0.0242663056895097	1.74994316100754e-06	10000	COMPLETE.ARO.PWY..superpathway.of.aromatic.amino.acid.biosynthesis	GCST90027457	2	1	TRUE	0.00228041512588444	3.74748603412789e-06	2.42663056895097	0.00228041512588444	22.8517017950182
rs136110	C	T	C	T	0.0930183671022737	-0.0192	0.208242743983093	0.2731	FALSE	FALSE	FALSE	finn-b-C3_KIDNEY_NOTRENALPELVIS	0.0519	0.7113	1e+05	Malignant neoplasm of kidney, except renal pelvis || id:finn-b-C3_KIDNEY_NOTRENALPELVIS	0.0202956345314196	4.57976837541131e-06	10000	COMPLETE.ARO.PWY..superpathway.of.aromatic.amino.acid.biosynthesis	GCST90027457	2	1	TRUE	0.00209656118864447	1.3685977866784e-06	2.02956345314196	0.00209656118864447	21.0054579920432
rs61915762	A	G	A	G	0.0875261128729238	-0.008	0.275510721217926	0.2494	FALSE	FALSE	FALSE	finn-b-C3_KIDNEY_NOTRENALPELVIS	0.0532	0.8808	1e+05	Malignant neoplasm of kidney, except renal pelvis || id:finn-b-C3_KIDNEY_NOTRENALPELVIS	0.018038626898537	1.22130556048762e-06	10000	COMPLETE.ARO.PWY..superpathway.of.aromatic.amino.acid.biosynthesis	GCST90027457	2	1	TRUE	0.00234927426554147	2.26133704395224e-07	1.8038626898537	0.00234927426554147	23.5433539023309
rs112209173	C	G	C	G	0.226024285997808	0.0805	0.0637510038144952	0.09714	FALSE	TRUE	FALSE	finn-b-C3_KIDNEY_NOTRENALPELVIS	0.0789	0.3079	1e+05	Malignant neoplasm of kidney, except renal pelvis || id:finn-b-C3_KIDNEY_NOTRENALPELVIS	0.0492420113650229	4.43097088660399e-06	10000	CRNFORCAT.PWY..creatinine.degradation.I	GCST90027458	2	1	TRUE	0.00210286449052817	1.04097888235239e-05	4.92420113650229	0.00210286449052817	21.0687438896863
rs1621183	G	A	G	A	0.204075521547073	0.0531	0.0696814562002262	0.07811	FALSE	FALSE	FALSE	finn-b-C3_KIDNEY_NOTRENALPELVIS	0.0859	0.5364	1e+05	Malignant neoplasm of kidney, except renal pelvis || id:finn-b-C3_KIDNEY_NOTRENALPELVIS	0.0446232527923468	4.80101971410893e-06	10000	CRNFORCAT.PWY..creatinine.degradation.I	GCST90027458	2	1	TRUE	0.00208755864743509	3.821287739583e-06	4.46232527923468	0.00208755864743509	20.9150727981376
rs16916507	A	G	A	G	0.108314905426962	0.0686	0.317900940239576	0.2396	FALSE	FALSE	FALSE	finn-b-C3_KIDNEY_NOTRENALPELVIS	0.0545	0.2078	1e+05	Malignant neoplasm of kidney, except renal pelvis || id:finn-b-C3_KIDNEY_NOTRENALPELVIS	0.0230983125438928	2.74141899446262e-06	10000	CRNFORCAT.PWY..creatinine.degradation.I	GCST90027458	2	1	TRUE	0.00219456614407955	1.58437153764847e-05	2.30983125438928	0.00219456614407955	21.9895297861001
rs17193211	T	C	T	C	0.19076169541831	-0.1332	0.0746269156126617	0.07016	FALSE	FALSE	FALSE	finn-b-C3_KIDNEY_NOTRENALPELVIS	0.0908	0.1423	1e+05	Malignant neoplasm of kidney, except renal pelvis || id:finn-b-C3_KIDNEY_NOTRENALPELVIS	0.0409712051413137	3.2242093714808e-06	10000	CRNFORCAT.PWY..creatinine.degradation.I	GCST90027458	2	1	TRUE	0.00216357070698815	2.15196940517526e-05	4.09712051413137	0.00216357070698815	21.6782824253008
rs35899940	G	A	G	A	0.101401588218236	0.031	0.382337465703005	0.2865	FALSE	FALSE	FALSE	finn-b-C3_KIDNEY_NOTRENALPELVIS	0.0508	0.542199	1e+05	Malignant neoplasm of kidney, except renal pelvis || id:finn-b-C3_KIDNEY_NOTRENALPELVIS	0.0218724254418752	3.55135574239745e-06	10000	CRNFORCAT.PWY..creatinine.degradation.I	GCST90027458	2	1	TRUE	0.0021451115524206	3.72394305909988e-06	2.18724254418752	0.0021451115524206	21.4929300336117
rs7229834	T	C	T	C	0.106915814971929	0.0338	0.470799036338085	0.4421	FALSE	FALSE	FALSE	finn-b-C3_KIDNEY_NOTRENALPELVIS	0.0465	0.4679	1e+05	Malignant neoplasm of kidney, except renal pelvis || id:finn-b-C3_KIDNEY_NOTRENALPELVIS	0.0214351523527508	6.10477161994025e-07	10000	CRNFORCAT.PWY..creatinine.degradation.I	GCST90027458	2	1	TRUE	0.00248220856663976	5.28364811139003e-06	2.14351523527508	0.00248220856663976	24.8788758079231
rs2995916	G	T	G	T	0.0790860303381431	0.0533	0.501877848539493	0.6244	FALSE	FALSE	FALSE	finn-b-C3_KIDNEY_NOTRENALPELVIS	0.0477	0.2635	1e+05	Malignant neoplasm of kidney, except renal pelvis || id:finn-b-C3_KIDNEY_NOTRENALPELVIS	0.0166671069229762	2.08468763702661e-06	10000	DAPLYSINESYN.PWY..L.lysine.biosynthesis.I	GCST90027459	2	1	TRUE	0.0022469274629987	1.24859307915519e-05	1.66671069229762	0.0022469274629987	22.515371180907
rs466481	A	T	A	T	0.122844636862121	-0.0374	0.52644966407207	0.5767	FALSE	TRUE	TRUE	finn-b-C3_KIDNEY_NOTRENALPELVIS	0.0481	0.4367	1e+05	Malignant neoplasm of kidney, except renal pelvis || id:finn-b-C3_KIDNEY_NOTRENALPELVIS	0.02524364109075	1.136725704339e-06	10000	DAPLYSINESYN.PWY..L.lysine.biosynthesis.I	GCST90027459	2	1	FALSE	0.00236302226481741	6.04587427813362e-06	2.524364109075	0.00236302226481741	23.6814564124102
rs73133343	G	T	G	T	0.178630999764712	-0.1288	0.052429358756826	0.07145	FALSE	FALSE	FALSE	finn-b-C3_KIDNEY_NOTRENALPELVIS	0.0913	0.1582	1e+05	Malignant neoplasm of kidney, except renal pelvis || id:finn-b-C3_KIDNEY_NOTRENALPELVIS	0.036590369128432	1.05061594402835e-06	10000	DAPLYSINESYN.PWY..L.lysine.biosynthesis.I	GCST90027459	2	1	TRUE	0.00237811532477594	1.9901701755638e-05	3.6590369128432	0.00237811532477594	23.83307481757
rs7539819	G	T	G	T	-0.0767415640689851	-0.0509	0.494724067352979	0.3658	FALSE	FALSE	FALSE	finn-b-C3_KIDNEY_NOTRENALPELVIS	0.0479	0.2886	1e+05	Malignant neoplasm of kidney, except renal pelvis || id:finn-b-C3_KIDNEY_NOTRENALPELVIS	0.0162865433545516	2.45343826450258e-06	10000	DAPLYSINESYN.PWY..L.lysine.biosynthesis.I	GCST90027459	2	1	TRUE	0.00221578159852773	1.12919337058175e-05	1.62865433545516	0.00221578159852773	22.2025804913729
rs770027	T	C	T	C	0.0773298117954907	0.0684	0.459953687852065	0.4629	FALSE	FALSE	FALSE	finn-b-C3_KIDNEY_NOTRENALPELVIS	0.0465	0.1411	1e+05	Malignant neoplasm of kidney, except renal pelvis || id:finn-b-C3_KIDNEY_NOTRENALPELVIS	0.0163141762408609	2.13678368660928e-06	10000	DAPLYSINESYN.PWY..L.lysine.biosynthesis.I	GCST90027459	2	1	TRUE	0.00224220648046494	2.16374255477078e-05	1.63141762408609	0.00224220648046494	22.467958193152
rs17496550	T	C	T	C	0.121087307036988	-0.1286	0.117621719145138	0.09038	FALSE	FALSE	FALSE	finn-b-C3_KIDNEY_NOTRENALPELVIS	0.0805	0.1102	1e+05	Malignant neoplasm of kidney, except renal pelvis || id:finn-b-C3_KIDNEY_NOTRENALPELVIS	0.0254294354422597	1.9197025243976e-06	10000	DENOVOPURINE2.PWY..superpathway.of.purine.nucleotides.de.novo.biosynthesis.II	GCST90027460	2	1	TRUE	0.00226269949801322	2.55204177334615e-05	2.54294354422597	0.00226269949801322	22.6737735170914
rs1760263	C	T	C	T	-0.114964614247394	0.0058	0.85401861959568	0.8453	FALSE	FALSE	FALSE	finn-b-C3_KIDNEY_NOTRENALPELVIS	0.0637	0.9273	1e+05	Malignant neoplasm of kidney, except renal pelvis || id:finn-b-C3_KIDNEY_NOTRENALPELVIS	0.0233434407131773	8.4394204984635e-07	10000	DENOVOPURINE2.PWY..superpathway.of.purine.nucleotides.de.novo.biosynthesis.II	GCST90027460	2	1	TRUE	0.00242009933322582	8.29059637982296e-08	2.33434407131773	0.00242009933322582	24.2548522854352
rs393435	C	T	C	T	0.0853314647832934	0.0126	0.687467248465683	0.6886	FALSE	FALSE	FALSE	finn-b-C3_KIDNEY_NOTRENALPELVIS	0.0499	0.801	1e+05	Malignant neoplasm of kidney, except renal pelvis || id:finn-b-C3_KIDNEY_NOTRENALPELVIS	0.018206197133424	2.77311953287788e-06	10000	DENOVOPURINE2.PWY..superpathway.of.purine.nucleotides.de.novo.biosynthesis.II	GCST90027460	2	1	TRUE	0.0021923687768547	6.37600146329057e-07	1.8206197133424	0.0021923687768547	21.9674638127631
rs4683140	C	T	C	T	-0.0783129005838645	0.0271	0.579406189976636	0.5451	FALSE	FALSE	FALSE	finn-b-C3_KIDNEY_NOTRENALPELVIS	0.0467	0.5612	1e+05	Malignant neoplasm of kidney, except renal pelvis || id:finn-b-C3_KIDNEY_NOTRENALPELVIS	0.0167720880877973	3.02316389330652e-06	10000	DENOVOPURINE2.PWY..superpathway.of.purine.nucleotides.de.novo.biosynthesis.II	GCST90027460	2	1	TRUE	0.00217587137811481	3.36753442536464e-06	1.67720880877973	0.00217587137811481	21.8017999508964
rs10405432	G	A	G	A	-0.0831230069658261	0.0141	0.346808214110148	0.2583	FALSE	FALSE	FALSE	finn-b-C3_KIDNEY_NOTRENALPELVIS	0.0532	0.7906	1e+05	Malignant neoplasm of kidney, except renal pelvis || id:finn-b-C3_KIDNEY_NOTRENALPELVIS	0.0177562440029095	2.85006446340882e-06	10000	DTDPRHAMSYN.PWY..dTDP.L.rhamnose.biosynthesis.I	GCST90027461	2	1	TRUE	0.00218713830730464	7.02462818065251e-07	1.77562440029095	0.00218713830730464	21.9149398007723
rs10779615	G	C	G	C	-0.0798475033758095	-0.0594	0.508390981101668	0.5319	FALSE	TRUE	TRUE	finn-b-C3_KIDNEY_NOTRENALPELVIS	0.0464	0.2006	1e+05	Malignant neoplasm of kidney, except renal pelvis || id:finn-b-C3_KIDNEY_NOTRENALPELVIS	0.0163543476844398	1.0483372499976e-06	10000	DTDPRHAMSYN.PWY..dTDP.L.rhamnose.biosynthesis.I	GCST90027461	2	1	FALSE	0.00237853137310897	1.63884732787478e-05	1.63543476844398	0.00237853137310897	23.8372543256057
rs11745906	C	T	C	T	-0.0874055604770125	0.0145	0.28170576579042	0.3277	FALSE	FALSE	FALSE	finn-b-C3_KIDNEY_NOTRENALPELVIS	0.0493	0.768799	1e+05	Malignant neoplasm of kidney, except renal pelvis || id:finn-b-C3_KIDNEY_NOTRENALPELVIS	0.0177712034574845	8.72626633944308e-07	10000	DTDPRHAMSYN.PWY..dTDP.L.rhamnose.biosynthesis.I	GCST90027461	2	1	TRUE	0.00241369168030027	8.65068456154196e-07	1.77712034574845	0.00241369168030027	24.1904777745891
rs16856918	A	G	A	G	0.171977137177204	-0.2026	0.0552138922252834	0.03654	FALSE	FALSE	FALSE	finn-b-C3_KIDNEY_NOTRENALPELVIS	0.1246	0.1038	1e+05	Malignant neoplasm of kidney, except renal pelvis || id:finn-b-C3_KIDNEY_NOTRENALPELVIS	0.036508810589407	2.47030603392149e-06	10000	DTDPRHAMSYN.PWY..dTDP.L.rhamnose.biosynthesis.I	GCST90027461	2	1	TRUE	0.00221447167588908	2.64386941630103e-05	3.6508810589407	0.00221447167588908	22.1894256701899
rs2620868	C	T	C	T	-0.0759931513805203	0.0735	0.438607533993179	0.3963	FALSE	FALSE	FALSE	finn-b-C3_KIDNEY_NOTRENALPELVIS	0.0472	0.1194	1e+05	Malignant neoplasm of kidney, except renal pelvis || id:finn-b-C3_KIDNEY_NOTRENALPELVIS	0.0162372232717978	2.86621112002706e-06	10000	DTDPRHAMSYN.PWY..dTDP.L.rhamnose.biosynthesis.I	GCST90027461	2	1	TRUE	0.00218605870064736	2.42487209444494e-05	1.62372232717978	0.00218605870064736	21.9040985342529
rs3819331	C	T	C	T	0.104197007808358	-0.0143	0.159252530166889	0.1434	FALSE	FALSE	FALSE	finn-b-C3_KIDNEY_NOTRENALPELVIS	0.0655	0.8277	1e+05	Malignant neoplasm of kidney, except renal pelvis || id:finn-b-C3_KIDNEY_NOTRENALPELVIS	0.0227743263908633	4.75774276986421e-06	10000	DTDPRHAMSYN.PWY..dTDP.L.rhamnose.biosynthesis.I	GCST90027461	2	1	TRUE	0.00208928635166019	4.76648196282404e-07	2.27743263908633	0.00208928635166019	20.9324187607226
rs73171592	C	G	C	G	0.143445672645847	-0.191	0.0771742711041534	0.06881	FALSE	TRUE	FALSE	finn-b-C3_KIDNEY_NOTRENALPELVIS	0.0914	0.0367003	1e+05	Malignant neoplasm of kidney, except renal pelvis || id:finn-b-C3_KIDNEY_NOTRENALPELVIS	0.0311210563920479	4.04065234946041e-06	10000	DTDPRHAMSYN.PWY..dTDP.L.rhamnose.biosynthesis.I	GCST90027461	2	1	TRUE	0.00212046556869473	4.36680766338686e-05	3.11210563920479	0.00212046556869473	21.2454650329031
rs80343422	G	A	G	A	-0.156490677744693	0.0138	0.0761024027083058	0.07733	FALSE	FALSE	FALSE	finn-b-C3_KIDNEY_NOTRENALPELVIS	0.0871	0.8742	1e+05	Malignant neoplasm of kidney, except renal pelvis || id:finn-b-C3_KIDNEY_NOTRENALPELVIS	0.0306990299901147	3.44027989561219e-07	10000	DTDPRHAMSYN.PWY..dTDP.L.rhamnose.biosynthesis.I	GCST90027461	2	1	TRUE	0.00259231167507024	2.5103278239449e-07	3.06990299901147	0.00259231167507024	25.9852941086503
rs10220585	T	C	T	C	0.16470173711262	-0.0184	0.581201611861042	0.5903	FALSE	FALSE	FALSE	finn-b-C3_KIDNEY_NOTRENALPELVIS	0.0468	0.6941	1e+05	Malignant neoplasm of kidney, except renal pelvis || id:finn-b-C3_KIDNEY_NOTRENALPELVIS	0.03479717343865	2.21015169095688e-06	10000	ECASYN.PWY..enterobacterial.common.antigen.biosynthesis	GCST90027462	2	1	TRUE	0.00223574995394606	1.54579520043711e-06	3.479717343865	0.00223574995394606	22.4031158046813
rs1094973	G	T	G	T	0.164693166832125	-0.0784	0.620844934738425	0.6169	FALSE	FALSE	FALSE	finn-b-C3_KIDNEY_NOTRENALPELVIS	0.0473	0.0973307	1e+05	Malignant neoplasm of kidney, except renal pelvis || id:finn-b-C3_KIDNEY_NOTRENALPELVIS	0.0347218391429559	2.10352252698877e-06	10000	ECASYN.PWY..enterobacterial.common.antigen.biosynthesis	GCST90027462	2	1	TRUE	0.00224520711473457	2.74730323991941e-05	3.47218391429559	0.00224520711473457	22.498093612964
rs111457769	C	T	C	T	0.260542813240549	-0.051	0.112372090837533	0.1201	FALSE	FALSE	FALSE	finn-b-C3_KIDNEY_NOTRENALPELVIS	0.0717	0.4768	1e+05	Malignant neoplasm of kidney, except renal pelvis || id:finn-b-C3_KIDNEY_NOTRENALPELVIS	0.0564797282732313	3.96836523482127e-06	10000	ECASYN.PWY..enterobacterial.common.antigen.biosynthesis	GCST90027462	2	1	TRUE	0.00212391182332058	5.05951082592618e-06	5.64797282732313	0.00212391182332058	21.2800673963032
rs12638646	A	G	A	G	-0.180900781724486	-0.0238	0.287611461600818	0.2798	FALSE	FALSE	FALSE	finn-b-C3_KIDNEY_NOTRENALPELVIS	0.0514	0.642899	1e+05	Malignant neoplasm of kidney, except renal pelvis || id:finn-b-C3_KIDNEY_NOTRENALPELVIS	0.0391484110242106	3.82084130729035e-06	10000	ECASYN.PWY..enterobacterial.common.antigen.biosynthesis	GCST90027462	2	1	TRUE	0.00213114472740571	2.14405257659143e-06	3.91484110242106	0.00213114472740571	21.3526906587155
rs11253111	C	T	C	T	-0.0883339636410604	0.0111	0.445401760629331	0.4745	FALSE	FALSE	FALSE	finn-b-C3_KIDNEY_NOTRENALPELVIS	0.0467	0.8113	1e+05	Malignant neoplasm of kidney, except renal pelvis || id:finn-b-C3_KIDNEY_NOTRENALPELVIS	0.0191906093394566	4.1649108781634e-06	10000	FERMENTATION.PWY..mixed.acid.fermentation	GCST90027465	2	1	TRUE	0.00211468364609981	5.64963820452661e-07	1.91906093394566	0.00211468364609981	21.1874117668725
rs61861701	G	A	G	A	0.116388708617225	0.0038	0.245597141272691	0.1854	FALSE	FALSE	FALSE	finn-b-C3_KIDNEY_NOTRENALPELVIS	0.0603	0.9498	1e+05	Malignant neoplasm of kidney, except renal pelvis || id:finn-b-C3_KIDNEY_NOTRENALPELVIS	0.0229378938560958	3.89375213983778e-07	10000	FERMENTATION.PWY..mixed.acid.fermentation	GCST90027465	2	1	TRUE	0.00256852948763996	3.97137811008464e-08	2.29378938560958	0.00256852948763996	25.7462879171368
rs743920	G	C	G	C	-0.151933529730805	-0.0635	0.12848591019101	0.1144	FALSE	TRUE	FALSE	finn-b-C3_KIDNEY_NOTRENALPELVIS	0.0748	0.396	1e+05	Malignant neoplasm of kidney, except renal pelvis || id:finn-b-C3_KIDNEY_NOTRENALPELVIS	0.0322057670139438	2.38657554690015e-06	10000	FERMENTATION.PWY..mixed.acid.fermentation	GCST90027465	2	1	TRUE	0.00222106444629905	7.20692181989979e-06	3.22057670139438	0.00222106444629905	22.2556335304623
rs4711791	A	G	A	G	-0.131440978578385	-0.0263	0.311064262534851	0.3118	FALSE	FALSE	FALSE	finn-b-C3_KIDNEY_NOTRENALPELVIS	0.05	0.5983	1e+05	Malignant neoplasm of kidney, except renal pelvis || id:finn-b-C3_KIDNEY_NOTRENALPELVIS	0.0266351526331205	8.0204735669072e-07	10000	FUC.RHAMCAT.PWY..superpathway.of.fucose.and.rhamnose.degradation	GCST90027467	2	1	TRUE	0.00242986136542133	2.7668076810608e-06	2.66351526331205	0.00242986136542133	24.3529281707795
rs7222065	T	C	T	C	-0.208307416117699	-0.0837	0.0927287581699348	0.06686	FALSE	FALSE	FALSE	finn-b-C3_KIDNEY_NOTRENALPELVIS	0.0916	0.3607	1e+05	Malignant neoplasm of kidney, except renal pelvis || id:finn-b-C3_KIDNEY_NOTRENALPELVIS	0.0432141948335534	1.43308702253114e-06	10000	FUC.RHAMCAT.PWY..superpathway.of.fucose.and.rhamnose.degradation	GCST90027467	2	1	TRUE	0.00231865073014158	8.34958765661608e-06	4.32141948335534	0.00231865073014158	23.2357455784063
rs77474207	G	A	G	A	-0.198637048048237	-0.0031	0.0998954476895656	0.08546	FALSE	FALSE	FALSE	finn-b-C3_KIDNEY_NOTRENALPELVIS	0.083	0.97	1e+05	Malignant neoplasm of kidney, except renal pelvis || id:finn-b-C3_KIDNEY_NOTRENALPELVIS	0.0410775014076273	1.32701047515581e-06	10000	FUC.RHAMCAT.PWY..superpathway.of.fucose.and.rhamnose.degradation	GCST90027467	2	1	TRUE	0.00233337627432744	1.39500538101051e-08	4.10775014076273	0.00233337627432744	23.3836588655295
rs7937701	G	A	G	A	-0.120752340341759	0.022	0.499311554458613	0.6106	FALSE	FALSE	FALSE	finn-b-C3_KIDNEY_NOTRENALPELVIS	0.0473	0.6421	1e+05	Malignant neoplasm of kidney, except renal pelvis || id:finn-b-C3_KIDNEY_NOTRENALPELVIS	0.0244020262502926	7.48046979761692e-07	10000	FUC.RHAMCAT.PWY..superpathway.of.fucose.and.rhamnose.degradation	GCST90027467	2	1	TRUE	0.00244322702017948	2.16337011787263e-06	2.44020262502926	0.00244322702017948	24.4872115646982
rs9542995	A	G	A	G	-0.171703441983453	-0.025	0.286838406691346	0.3842	FALSE	FALSE	FALSE	finn-b-C3_KIDNEY_NOTRENALPELVIS	0.0511	0.6244	1e+05	Malignant neoplasm of kidney, except renal pelvis || id:finn-b-C3_KIDNEY_NOTRENALPELVIS	0.0355508522981189	1.36671500889901e-06	10000	FUC.RHAMCAT.PWY..superpathway.of.fucose.and.rhamnose.degradation	GCST90027467	2	1	TRUE	0.00232773071314742	2.39356851513192e-06	3.55508522981189	0.00232773071314742	23.3269505292389
rs12859492	C	T	C	T	0.0832795922578195	0.0554	0.307449865446307	0.3283	FALSE	FALSE	FALSE	finn-b-C3_KIDNEY_NOTRENALPELVIS	0.0493	0.2613	1e+05	Malignant neoplasm of kidney, except renal pelvis || id:finn-b-C3_KIDNEY_NOTRENALPELVIS	0.0178178233473229	2.95463164179501e-06	10000	GALACT.GLUCUROCAT.PWY..superpathway.of.hexuronide.and.hexuronate.degradation	GCST90027469	2	1	TRUE	0.0021802527590839	1.2627834826751e-05	1.78178233473229	0.0021802527590839	21.8457964432907
rs4472353	C	T	C	T	0.0987951251265784	0.0739	0.822922779864078	0.8967	FALSE	FALSE	FALSE	finn-b-C3_KIDNEY_NOTRENALPELVIS	0.0755	0.3281	1e+05	Malignant neoplasm of kidney, except renal pelvis || id:finn-b-C3_KIDNEY_NOTRENALPELVIS	0.0213108878570605	3.55389361079648e-06	10000	GALACT.GLUCUROCAT.PWY..superpathway.of.hexuronide.and.hexuronate.degradation	GCST90027469	2	1	TRUE	0.00214497512447325	9.58074979667815e-06	2.13108878570605	0.00214497512447325	21.4915601564051
rs5756419	A	T	A	T	0.0844728060669394	-0.0471	0.293242667964057	0.3224	FALSE	TRUE	FALSE	finn-b-C3_KIDNEY_NOTRENALPELVIS	0.0498	0.3442	1e+05	Malignant neoplasm of kidney, except renal pelvis || id:finn-b-C3_KIDNEY_NOTRENALPELVIS	0.017887621742448	2.33058400706383e-06	10000	GALACT.GLUCUROCAT.PWY..superpathway.of.hexuronide.and.hexuronate.degradation	GCST90027469	2	1	TRUE	0.00222560382952914	8.94515622597406e-06	1.7887621742448	0.00222560382952914	22.3012207699811
rs6065218	G	A	G	A	0.12238669380096	-0.057	0.148047324383369	0.1157	FALSE	FALSE	FALSE	finn-b-C3_KIDNEY_NOTRENALPELVIS	0.0725	0.4322	1e+05	Malignant neoplasm of kidney, except renal pelvis || id:finn-b-C3_KIDNEY_NOTRENALPELVIS	0.0260521658869507	2.63036620482108e-06	10000	GALACT.GLUCUROCAT.PWY..superpathway.of.hexuronide.and.hexuronate.degradation	GCST90027469	2	1	TRUE	0.00220247013305841	6.18129825989995e-06	2.60521658869507	0.00220247013305841	22.0689024889192
rs7182175	T	A	T	A	-0.0838416878360648	0.0754	0.731309960013988	0.6138	FALSE	TRUE	FALSE	finn-b-C3_KIDNEY_NOTRENALPELVIS	0.0478	0.1149	1e+05	Malignant neoplasm of kidney, except renal pelvis || id:finn-b-C3_KIDNEY_NOTRENALPELVIS	0.0183222784385936	4.74081343881728e-06	10000	GALACT.GLUCUROCAT.PWY..superpathway.of.hexuronide.and.hexuronate.degradation	GCST90027469	2	1	TRUE	0.00208996649892072	2.4881970924262e-05	1.83222784385936	0.00208996649892072	20.9392473817499
rs79676117	C	A	C	A	-0.171166283574247	-0.0576	0.0501702826387723	0.05512	FALSE	FALSE	FALSE	finn-b-C3_KIDNEY_NOTRENALPELVIS	0.1016	0.5709	1e+05	Malignant neoplasm of kidney, except renal pelvis || id:finn-b-C3_KIDNEY_NOTRENALPELVIS	0.0373320525900397	4.54054977032616e-06	10000	GALACT.GLUCUROCAT.PWY..superpathway.of.hexuronide.and.hexuronate.degradation	GCST90027469	2	1	TRUE	0.00209820238840535	3.21414038045549e-06	3.73320525900397	0.00209820238840535	21.0219357550869
rs8079753	A	G	A	G	0.0964074887630892	0.0396	0.241659698255109	0.2377	FALSE	FALSE	FALSE	finn-b-C3_KIDNEY_NOTRENALPELVIS	0.0545	0.4675	1e+05	Malignant neoplasm of kidney, except renal pelvis || id:finn-b-C3_KIDNEY_NOTRENALPELVIS	0.0192844172376745	5.75558166104757e-07	10000	GALACT.GLUCUROCAT.PWY..superpathway.of.hexuronide.and.hexuronate.degradation	GCST90027469	2	1	TRUE	0.00249350991737689	5.27963331151221e-06	1.92844172376745	0.00249350991737689	24.9924310285632
rs920917	C	A	C	A	0.110505565090048	0.0557	0.134139388502881	0.1662	FALSE	FALSE	FALSE	finn-b-C3_KIDNEY_NOTRENALPELVIS	0.0619	0.3684	1e+05	Malignant neoplasm of kidney, except renal pelvis || id:finn-b-C3_KIDNEY_NOTRENALPELVIS	0.0239977048200048	4.12785249252385e-06	10000	GALACT.GLUCUROCAT.PWY..superpathway.of.hexuronide.and.hexuronate.degradation	GCST90027469	2	1	TRUE	0.00211638971636905	8.09718872508302e-06	2.39977048200048	0.00211638971636905	21.2045414577392
rs12191883	C	T	C	T	0.0832944928248402	0.0286	0.476723731622394	0.4404	FALSE	FALSE	FALSE	finn-b-C3_KIDNEY_NOTRENALPELVIS	0.0467	0.540201	1e+05	Malignant neoplasm of kidney, except renal pelvis || id:finn-b-C3_KIDNEY_NOTRENALPELVIS	0.0180977218296697	4.17479686542945e-06	10000	GALACTUROCAT.PWY..D.galacturonate.degradation.I	GCST90027470	2	1	TRUE	0.00211423109404128	3.75063983782983e-06	1.80977218296697	0.00211423109404128	21.1828679563189
rs1716276	T	A	T	A	0.0929154528742372	-0.0086	0.791531479482462	0.8271	FALSE	TRUE	FALSE	finn-b-C3_KIDNEY_NOTRENALPELVIS	0.061	0.8876	1e+05	Malignant neoplasm of kidney, except renal pelvis || id:finn-b-C3_KIDNEY_NOTRENALPELVIS	0.0200473968960778	3.57301889991745e-06	10000	GALACTUROCAT.PWY..D.galacturonate.degradation.I	GCST90027470	2	1	TRUE	0.00214395014029006	1.98767709025614e-07	2.00473968960778	0.00214395014029006	21.4812682707427
rs4472353	C	T	C	T	0.0973551854422107	0.0739	0.822922779864078	0.8967	FALSE	FALSE	FALSE	finn-b-C3_KIDNEY_NOTRENALPELVIS	0.0755	0.3281	1e+05	Malignant neoplasm of kidney, except renal pelvis || id:finn-b-C3_KIDNEY_NOTRENALPELVIS	0.0212611830044276	4.67180200033342e-06	10000	GALACTUROCAT.PWY..D.galacturonate.degradation.I	GCST90027470	2	1	TRUE	0.00209276452336343	9.58074979667815e-06	2.12611830044276	0.00209276452336343	20.9673394086513
rs7182175	T	A	T	A	-0.0855230573871364	0.0754	0.731309960013988	0.6138	FALSE	TRUE	FALSE	finn-b-C3_KIDNEY_NOTRENALPELVIS	0.0478	0.1149	1e+05	Malignant neoplasm of kidney, except renal pelvis || id:finn-b-C3_KIDNEY_NOTRENALPELVIS	0.0182795441257016	2.88810843050821e-06	10000	GALACTUROCAT.PWY..D.galacturonate.degradation.I	GCST90027470	2	1	TRUE	0.00218460429541407	2.4881970924262e-05	1.82795441257016	0.00218460429541407	21.8894936273526
rs8080416	C	T	C	T	0.0876716606784273	0.0202	0.255869176308414	0.2473	FALSE	FALSE	FALSE	finn-b-C3_KIDNEY_NOTRENALPELVIS	0.0539	0.7077	1e+05	Malignant neoplasm of kidney, except renal pelvis || id:finn-b-C3_KIDNEY_NOTRENALPELVIS	0.0187875546876283	3.06410397611589e-06	10000	GALACTUROCAT.PWY..D.galacturonate.degradation.I	GCST90027470	2	1	TRUE	0.00217330129243665	1.40453732378846e-06	1.87875546876283	0.00217330129243665	21.7759921135861
rs11211643	G	A	G	A	0.0831748380546291	-0.011	0.515649785372924	0.5288	FALSE	FALSE	FALSE	finn-b-C3_KIDNEY_NOTRENALPELVIS	0.0463	0.8123	1e+05	Malignant neoplasm of kidney, except renal pelvis || id:finn-b-C3_KIDNEY_NOTRENALPELVIS	0.0163098462322617	3.40245662661478e-07	10000	GLCMANNANAUT.PWY..superpathway.of.N.acetylglucosamine..N.acetylmannosamine.and.N.acetylneuraminate.degradation	GCST90027471	2	1	TRUE	0.00259443532681278	5.64458255380144e-07	1.63098462322617	0.00259443532681278	26.0066369350701
rs13003991	G	C	G	C	0.0758457941143255	-0.0684	0.606802943457042	0.5731	FALSE	TRUE	TRUE	finn-b-C3_KIDNEY_NOTRENALPELVIS	0.0466	0.1424	1e+05	Malignant neoplasm of kidney, except renal pelvis || id:finn-b-C3_KIDNEY_NOTRENALPELVIS	0.016496301419647	4.27087425936752e-06	10000	GLCMANNANAUT.PWY..superpathway.of.N.acetylglucosamine..N.acetylmannosamine.and.N.acetylneuraminate.degradation	GCST90027471	2	1	FALSE	0.00210988811409333	2.15446626989738e-05	1.6496301419647	0.00210988811409333	21.1392628441206
rs1770803	T	A	T	A	-0.0778079171811431	-0.0916	0.44131887958078	0.4461	FALSE	TRUE	TRUE	finn-b-C3_KIDNEY_NOTRENALPELVIS	0.0465	0.0490998	1e+05	Malignant neoplasm of kidney, except renal pelvis || id:finn-b-C3_KIDNEY_NOTRENALPELVIS	0.0163711842273126	2.00682278919413e-06	10000	GLCMANNANAUT.PWY..superpathway.of.N.acetylglucosamine..N.acetylmannosamine.and.N.acetylneuraminate.degradation	GCST90027471	2	1	FALSE	0.00225420890204939	3.88040338557988e-05	1.63711842273126	0.00225420890204939	22.588499800023
rs2467707	C	T	C	T	0.121635530154344	-0.0757	0.890023261824761	0.9043	FALSE	FALSE	FALSE	finn-b-C3_KIDNEY_NOTRENALPELVIS	0.0792	0.3394	1e+05	Malignant neoplasm of kidney, except renal pelvis || id:finn-b-C3_KIDNEY_NOTRENALPELVIS	0.0256175539923736	2.05303941956082e-06	10000	GLCMANNANAUT.PWY..superpathway.of.N.acetylglucosamine..N.acetylmannosamine.and.N.acetylneuraminate.degradation	GCST90027471	2	1	TRUE	0.00224985356373781	9.13579012742833e-06	2.56175539923736	0.00224985356373781	22.5447583351345
rs5756419	A	T	A	T	0.0829003624579801	-0.0471	0.293242667964057	0.3224	FALSE	TRUE	FALSE	finn-b-C3_KIDNEY_NOTRENALPELVIS	0.0498	0.3442	1e+05	Malignant neoplasm of kidney, except renal pelvis || id:finn-b-C3_KIDNEY_NOTRENALPELVIS	0.0178465497634218	3.39786854844741e-06	10000	GLCMANNANAUT.PWY..superpathway.of.N.acetylglucosamine..N.acetylmannosamine.and.N.acetylneuraminate.degradation	GCST90027471	2	1	TRUE	0.00215354974706362	8.94515622597406e-06	1.78465497634218	0.00215354974706362	21.5776589330796
rs74949229	A	G	A	G	-0.144987602988569	-0.1288	0.0938700784009644	0.06501	FALSE	FALSE	FALSE	finn-b-C3_KIDNEY_NOTRENALPELVIS	0.0932	0.1673	1e+05	Malignant neoplasm of kidney, except renal pelvis || id:finn-b-C3_KIDNEY_NOTRENALPELVIS	0.0283791759632722	3.23965420169238e-07	10000	GLCMANNANAUT.PWY..superpathway.of.N.acetylglucosamine..N.acetylmannosamine.and.N.acetylneuraminate.degradation	GCST90027471	2	1	TRUE	0.00260385461082828	1.90985454637738e-05	2.83791759632722	0.00260385461082828	26.1013023956527
rs75967282	C	G	C	G	-0.18222997145749	0.0695	0.0513865872014364	0.1415	FALSE	TRUE	FALSE	finn-b-C3_KIDNEY_NOTRENALPELVIS	0.0669	0.2993	1e+05	Malignant neoplasm of kidney, except renal pelvis || id:finn-b-C3_KIDNEY_NOTRENALPELVIS	0.0378293859061898	1.45620418007822e-06	10000	GLCMANNANAUT.PWY..superpathway.of.N.acetylglucosamine..N.acetylmannosamine.and.N.acetylneuraminate.degradation	GCST90027471	2	1	TRUE	0.0023155869132758	1.07924829810877e-05	3.78293859061898	0.0023155869132758	23.2049710863018
rs9445542	T	C	T	C	-0.116241304182203	0.0866	0.126577014884527	0.1145	FALSE	FALSE	FALSE	finn-b-C3_KIDNEY_NOTRENALPELVIS	0.0732	0.2367	1e+05	Malignant neoplasm of kidney, except renal pelvis || id:finn-b-C3_KIDNEY_NOTRENALPELVIS	0.0244584677227934	2.00817777718392e-06	10000	GLCMANNANAUT.PWY..superpathway.of.N.acetylglucosamine..N.acetylmannosamine.and.N.acetylneuraminate.degradation	GCST90027471	2	1	TRUE	0.00225407978631115	1.39963962519167e-05	2.44584677227934	0.00225407978631115	22.5872030613888
rs10866460	T	C	T	C	-0.0846938184063306	0.0089	0.393209205540717	0.3	FALSE	FALSE	FALSE	finn-b-C3_KIDNEY_NOTRENALPELVIS	0.0502	0.8586	1e+05	Malignant neoplasm of kidney, except renal pelvis || id:finn-b-C3_KIDNEY_NOTRENALPELVIS	0.0168550804168645	5.03893524853328e-07	10000	GLUCONEO.PWY..gluconeogenesis.I	GCST90027473	2	1	TRUE	0.00251902951288752	3.14326595345221e-07	1.68550804168645	0.00251902951288752	25.2488596925818
rs117665320	A	G	A	G	-0.193309860716026	-0.0808	0.0631703314905688	0.03543	FALSE	FALSE	FALSE	finn-b-C3_KIDNEY_NOTRENALPELVIS	0.1231	0.511601	1e+05	Malignant neoplasm of kidney, except renal pelvis || id:finn-b-C3_KIDNEY_NOTRENALPELVIS	0.0361137702541137	8.66026086493519e-08	10000	GLUCONEO.PWY..gluconeogenesis.I	GCST90027473	2	1	TRUE	0.00285763259549361	4.30837433919963e-06	3.61137702541137	0.00285763259549361	28.6524889761855
rs75506401	C	T	C	T	-0.150857472972639	0.1754	0.0687762697476043	0.03425	FALSE	FALSE	FALSE	finn-b-C3_KIDNEY_NOTRENALPELVIS	0.1277	0.1696	1e+05	Malignant neoplasm of kidney, except renal pelvis || id:finn-b-C3_KIDNEY_NOTRENALPELVIS	0.0326449369797674	3.81600548358313e-06	10000	GLUCONEO.PWY..gluconeogenesis.I	GCST90027473	2	1	TRUE	0.00213138653736717	1.88659151158781e-05	3.26449369797674	0.00213138653736717	21.3551186129124
rs77004407	A	C	A	C	0.179299650732542	-0.1555	0.0531697103339759	0.06941	FALSE	FALSE	FALSE	finn-b-C3_KIDNEY_NOTRENALPELVIS	0.0922	0.0914492	1e+05	Malignant neoplasm of kidney, except renal pelvis || id:finn-b-C3_KIDNEY_NOTRENALPELVIS	0.0367770139941843	1.08633127100342e-06	10000	GLUCONEO.PWY..gluconeogenesis.I	GCST90027473	2	1	TRUE	0.00237170997826058	2.84443017520489e-05	3.67770139941843	0.00237170997826058	23.7687288941381
rs13403023	C	G	C	G	-0.130473274737473	-0.0205	0.222549019607843	0.2626	FALSE	TRUE	FALSE	finn-b-C3_KIDNEY_NOTRENALPELVIS	0.0522	0.695401	1e+05	Malignant neoplasm of kidney, except renal pelvis || id:finn-b-C3_KIDNEY_NOTRENALPELVIS	0.0274844136542177	2.06279198183522e-06	10000	GLUCOSE1PMETAB.PWY..glucose.and.glucose.1.phosphate.degradation	GCST90027474	2	1	TRUE	0.00224894707652612	1.54232085918732e-06	2.74844136542177	0.00224894707652612	22.5356543651102
rs2449502	T	G	T	G	0.153882863884853	0.0738	0.147910271669902	0.07733	FALSE	FALSE	FALSE	finn-b-C3_KIDNEY_NOTRENALPELVIS	0.0862	0.392	1e+05	Malignant neoplasm of kidney, except renal pelvis || id:finn-b-C3_KIDNEY_NOTRENALPELVIS	0.033373100799899	4.00765649742338e-06	10000	GLUCOSE1PMETAB.PWY..glucose.and.glucose.1.phosphate.degradation	GCST90027474	2	1	TRUE	0.00212203089336822	7.32999527322837e-06	3.3373100799899	0.00212203089336822	21.2611817564121
rs2723521	C	T	C	T	0.115641738916192	0.0428	0.630931946793627	0.62	FALSE	FALSE	FALSE	finn-b-C3_KIDNEY_NOTRENALPELVIS	0.0475	0.3673	1e+05	Malignant neoplasm of kidney, except renal pelvis || id:finn-b-C3_KIDNEY_NOTRENALPELVIS	0.0239471601827083	1.37194446724638e-06	10000	GLUCOSE1PMETAB.PWY..glucose.and.glucose.1.phosphate.degradation	GCST90027474	2	1	TRUE	0.00232699942326316	8.11905491158222e-06	2.39471601827083	0.00232699942326316	23.3196049410336
rs72700025	A	G	A	G	0.172203892088162	-0.1119	0.106642443985049	0.1788	FALSE	FALSE	FALSE	finn-b-C3_KIDNEY_NOTRENALPELVIS	0.0605	0.0644303	1e+05	Malignant neoplasm of kidney, except renal pelvis || id:finn-b-C3_KIDNEY_NOTRENALPELVIS	0.0370412339567532	3.33583336285505e-06	10000	GLUCOSE1PMETAB.PWY..glucose.and.glucose.1.phosphate.degradation	GCST90027474	2	1	TRUE	0.00215706924405667	3.42092263480657e-05	3.70412339567532	0.00215706924405667	21.6129990375744
rs115001375	C	T	C	T	-0.175844281787844	-0.0233	0.0755566341705223	0.06547	FALSE	FALSE	FALSE	finn-b-C3_KIDNEY_NOTRENALPELVIS	0.0927	0.8018	1e+05	Malignant neoplasm of kidney, except renal pelvis || id:finn-b-C3_KIDNEY_NOTRENALPELVIS	0.0352955980242443	6.29155760683482e-07	10000	GLYCOCAT.PWY..glycogen.degradation.I..bacterial.	GCST90027475	2	1	TRUE	0.00247642652109539	6.31772598186812e-07	3.52955980242443	0.00247642652109539	24.8207791937814
rs2056101	T	C	T	C	0.0909123718170249	-0.0995	0.535799460233532	0.6184	FALSE	FALSE	FALSE	finn-b-C3_KIDNEY_NOTRENALPELVIS	0.0475	0.0362802	1e+05	Malignant neoplasm of kidney, except renal pelvis || id:finn-b-C3_KIDNEY_NOTRENALPELVIS	0.0188903448247627	1.48951720553515e-06	10000	GLYCOCAT.PWY..glycogen.degradation.I..bacterial.	GCST90027475	2	1	TRUE	0.00231125649774662	4.3878176599907e-05	1.88903448247627	0.00231125649774662	23.1614745730751
rs35296932	G	A	G	A	-0.102628378182955	-0.0534	0.242946202357348	0.2881	FALSE	FALSE	FALSE	finn-b-C3_KIDNEY_NOTRENALPELVIS	0.0511	0.2964	1e+05	Malignant neoplasm of kidney, except renal pelvis || id:finn-b-C3_KIDNEY_NOTRENALPELVIS	0.0223393097883764	4.34681100774631e-06	10000	GLYCOCAT.PWY..glycogen.degradation.I..bacterial.	GCST90027475	2	1	TRUE	0.00210652433770126	1.09205536555997e-05	2.23393097883764	0.00210652433770126	21.1054895557454
rs41474647	T	C	T	C	0.127404828046852	-0.0487	0.136106177021371	0.2791	FALSE	FALSE	FALSE	finn-b-C3_KIDNEY_NOTRENALPELVIS	0.052	0.3481	1e+05	Malignant neoplasm of kidney, except renal pelvis || id:finn-b-C3_KIDNEY_NOTRENALPELVIS	0.0271228161918163	2.63583936345103e-06	10000	GLYCOCAT.PWY..glycogen.degradation.I..bacterial.	GCST90027475	2	1	TRUE	0.00220207281472839	8.77114139017868e-06	2.71228161918163	0.00220207281472839	22.0649125457308
rs59657730	G	A	G	A	0.110105402226416	0.0137	0.559954698171402	0.616	FALSE	FALSE	FALSE	finn-b-C3_KIDNEY_NOTRENALPELVIS	0.0473	0.771401	1e+05	Malignant neoplasm of kidney, except renal pelvis || id:finn-b-C3_KIDNEY_NOTRENALPELVIS	0.0199672262333352	3.50158230876527e-08	10000	GLYCOCAT.PWY..glycogen.degradation.I..bacterial.	GCST90027475	2	1	TRUE	0.0030321438567784	8.38932800006396e-07	1.99672262333352	0.0030321438567784	30.4075744200477
rs10460443	A	G	A	G	0.104280161337473	0.0152	0.789414453839501	0.7794	FALSE	FALSE	FALSE	finn-b-C3_KIDNEY_NOTRENALPELVIS	0.0575	0.791099	1e+05	Malignant neoplasm of kidney, except renal pelvis || id:finn-b-C3_KIDNEY_NOTRENALPELVIS	0.022411169561115	3.27070189134092e-06	10000	GLYCOGENSYNTH.PWY..glycogen.biosynthesis.I..from.ADP.D.Glucose.	GCST90027476	2	1	TRUE	0.00216083576329029	6.98811219465692e-07	2.2411169561115	0.00216083576329029	21.6508198271634
rs17746902	T	G	T	G	-0.0880820682434253	-0.0573	0.660201583544532	0.6473	FALSE	FALSE	FALSE	finn-b-C3_KIDNEY_NOTRENALPELVIS	0.0482	0.2342	1e+05	Malignant neoplasm of kidney, except renal pelvis || id:finn-b-C3_KIDNEY_NOTRENALPELVIS	0.0172082395186385	3.07814533929567e-07	10000	GLYCOGENSYNTH.PWY..glycogen.biosynthesis.I..from.ADP.D.Glucose.	GCST90027476	2	1	TRUE	0.00261367989767769	1.41324583995884e-05	1.72082395186385	0.00261367989767769	26.2000501614065
rs4759294	C	G	C	G	-0.0764665107130739	-0.0578	0.421775640001117	0.4614	FALSE	TRUE	TRUE	finn-b-C3_KIDNEY_NOTRENALPELVIS	0.0466	0.2147	1e+05	Malignant neoplasm of kidney, except renal pelvis || id:finn-b-C3_KIDNEY_NOTRENALPELVIS	0.016557289487852	3.86898807356085e-06	10000	GLYCOGENSYNTH.PWY..glycogen.biosynthesis.I..from.ADP.D.Glucose.	GCST90027476	2	1	FALSE	0.00212875380974348	1.53845872076483e-05	1.6557289487852	0.00212875380974348	21.3286841073656
rs61295363	A	T	A	T	0.156801829376845	-0.0302	0.0652665413428926	0.04523	FALSE	TRUE	FALSE	finn-b-C3_KIDNEY_NOTRENALPELVIS	0.1105	0.784701	1e+05	Malignant neoplasm of kidney, except renal pelvis || id:finn-b-C3_KIDNEY_NOTRENALPELVIS	0.0329529318877944	1.95174638978774e-06	10000	GLYCOGENSYNTH.PWY..glycogen.biosynthesis.I..from.ADP.D.Glucose.	GCST90027476	2	1	TRUE	0.00225953245543799	7.46960594495e-07	3.29529318877944	0.00225953245543799	22.6419657459269
rs10166293	A	G	A	G	0.130986851903518	-0.034	0.451165075248537	0.4937	FALSE	FALSE	FALSE	finn-b-C3_KIDNEY_NOTRENALPELVIS	0.0463	0.4633	1e+05	Malignant neoplasm of kidney, except renal pelvis || id:finn-b-C3_KIDNEY_NOTRENALPELVIS	0.0285399659157752	4.44109300095467e-06	10000	GLYCOL.GLYOXDEG.PWY..superpathway.of.glycol.metabolism.and.degradation	GCST90027477	2	1	TRUE	0.00210242901738705	5.39264952691329e-06	2.85399659157752	0.00210242901738705	21.0643716620511
rs3781339	T	C	T	C	0.166231679656228	0.0849	0.187134268537074	0.2429	FALSE	FALSE	FALSE	finn-b-C3_KIDNEY_NOTRENALPELVIS	0.0541	0.1167	1e+05	Malignant neoplasm of kidney, except renal pelvis || id:finn-b-C3_KIDNEY_NOTRENALPELVIS	0.0362704897333885	4.5810874814744e-06	10000	GLYCOL.GLYOXDEG.PWY..superpathway.of.glycol.metabolism.and.degradation	GCST90027477	2	1	TRUE	0.00209650623276705	2.4627415667141e-05	3.62704897333885	0.00209650623276705	21.0049062320391
rs61861701	G	A	G	A	0.159156795426333	0.0038	0.257808165350308	0.1854	FALSE	FALSE	FALSE	finn-b-C3_KIDNEY_NOTRENALPELVIS	0.0603	0.9498	1e+05	Malignant neoplasm of kidney, except renal pelvis || id:finn-b-C3_KIDNEY_NOTRENALPELVIS	0.0335113902590055	2.04087330007169e-06	10000	GLYCOL.GLYOXDEG.PWY..superpathway.of.glycol.metabolism.and.degradation	GCST90027477	2	1	TRUE	0.00225099046010607	3.97137811008464e-08	3.35113902590055	0.00225099046010607	22.5561763579387
rs72822615	T	C	T	C	0.183866402815673	-0.0543	0.172728987386538	0.2624	FALSE	FALSE	FALSE	finn-b-C3_KIDNEY_NOTRENALPELVIS	0.0525	0.301	1e+05	Malignant neoplasm of kidney, except renal pelvis || id:finn-b-C3_KIDNEY_NOTRENALPELVIS	0.0372447837151158	7.94546862719375e-07	10000	GLYCOL.GLYOXDEG.PWY..superpathway.of.glycol.metabolism.and.degradation	GCST90027477	2	1	TRUE	0.00243166290470036	1.06975689022173e-05	3.72447837151158	0.00243166290470036	24.3710278455557
rs73024197	A	C	A	C	-0.210026213034029	0.0074	0.11676843883846	0.1076	FALSE	FALSE	FALSE	finn-b-C3_KIDNEY_NOTRENALPELVIS	0.0747	0.9212	1e+05	Malignant neoplasm of kidney, except renal pelvis || id:finn-b-C3_KIDNEY_NOTRENALPELVIS	0.0444604376370685	2.31375694917286e-06	10000	GLYCOL.GLYOXDEG.PWY..superpathway.of.glycol.metabolism.and.degradation	GCST90027477	2	1	TRUE	0.00222698943494813	9.81365710012532e-08	4.44604376370685	0.00222698943494813	22.315135942595
rs10814610	T	C	T	C	-0.164833518543099	0.0397	0.151424942446614	0.1568	FALSE	FALSE	FALSE	finn-b-C3_KIDNEY_NOTRENALPELVIS	0.0641	0.5359	1e+05	Malignant neoplasm of kidney, except renal pelvis || id:finn-b-C3_KIDNEY_NOTRENALPELVIS	0.0333289913867466	7.58902964889715e-07	10000	GOLPDLCAT.PWY..superpathway.of.glycerol.degradation.to.1.3.propanediol	GCST90027478	2	1	TRUE	0.00244046401511972	3.83594149284222e-06	3.33289913867466	0.00244046401511972	24.459451634711
rs13214578	C	T	C	T	0.136275499970478	-0.0455	0.829373473609496	0.7824	FALSE	FALSE	FALSE	finn-b-C3_KIDNEY_NOTRENALPELVIS	0.0558	0.4148	1e+05	Malignant neoplasm of kidney, except renal pelvis || id:finn-b-C3_KIDNEY_NOTRENALPELVIS	0.0292968740761742	3.29469805467814e-06	10000	GOLPDLCAT.PWY..superpathway.of.glycerol.degradation.to.1.3.propanediol	GCST90027478	2	1	TRUE	0.00215943939615957	6.64905910875434e-06	2.92968740761742	0.00215943939615957	21.6367984377567
rs4302037	T	C	T	C	0.105000181242729	0.0054	0.537511265520736	0.5851	FALSE	FALSE	FALSE	finn-b-C3_KIDNEY_NOTRENALPELVIS	0.047	0.9089	1e+05	Malignant neoplasm of kidney, except renal pelvis || id:finn-b-C3_KIDNEY_NOTRENALPELVIS	0.022720029232312	3.81010409440057e-06	10000	GOLPDLCAT.PWY..superpathway.of.glycerol.degradation.to.1.3.propanediol	GCST90027478	2	1	TRUE	0.00213168204651512	1.32008055057639e-07	2.2720029232312	0.00213168204651512	21.3580857489972
rs5998902	G	T	G	T	0.160175182605944	-0.0741	0.136340585293417	0.08074	FALSE	FALSE	FALSE	finn-b-C3_KIDNEY_NOTRENALPELVIS	0.0847	0.3818	1e+05	Malignant neoplasm of kidney, except renal pelvis || id:finn-b-C3_KIDNEY_NOTRENALPELVIS	0.0325027335509	8.3053234059099e-07	10000	GOLPDLCAT.PWY..superpathway.of.glycerol.degradation.to.1.3.propanediol	GCST90027478	2	1	TRUE	0.00242317009926658	7.65376206906038e-06	3.25027335509	0.00242317009926658	24.2857030419181
rs61861334	C	T	C	T	-0.147412973123429	0.0999	0.16830991505914	0.1582	FALSE	FALSE	FALSE	finn-b-C3_KIDNEY_NOTRENALPELVIS	0.0643	0.12	1e+05	Malignant neoplasm of kidney, except renal pelvis || id:finn-b-C3_KIDNEY_NOTRENALPELVIS	0.0316697016574334	3.24452127972334e-06	10000	GOLPDLCAT.PWY..superpathway.of.glycerol.degradation.to.1.3.propanediol	GCST90027478	2	1	TRUE	0.00216237101596442	2.41383307217867e-05	3.16697016574334	0.00216237101596442	21.6662358580568
rs72829113	T	C	T	C	-0.116136047267189	-0.0094	0.345763930721133	0.3817	FALSE	FALSE	FALSE	finn-b-C3_KIDNEY_NOTRENALPELVIS	0.0476	0.843	1e+05	Malignant neoplasm of kidney, except renal pelvis || id:finn-b-C3_KIDNEY_NOTRENALPELVIS	0.0234953381943992	7.69531677586965e-07	10000	GOLPDLCAT.PWY..superpathway.of.glycerol.degradation.to.1.3.propanediol	GCST90027478	2	1	TRUE	0.00243779697059416	3.89987168876621e-07	2.34953381943992	0.00243779697059416	24.4326559666996
rs9957998	G	A	G	A	0.102662160388533	-0.0606	0.444743613091819	0.4044	FALSE	FALSE	FALSE	finn-b-C3_KIDNEY_NOTRENALPELVIS	0.0469	0.1961	1e+05	Malignant neoplasm of kidney, except renal pelvis || id:finn-b-C3_KIDNEY_NOTRENALPELVIS	0.0221671518683149	3.63422048005189e-06	10000	GOLPDLCAT.PWY..superpathway.of.glycerol.degradation.to.1.3.propanediol	GCST90027478	2	1	TRUE	0.00214070675233937	1.66955602826635e-05	2.21671518683149	0.00214070675233937	21.4487014899976
rs10765619	G	A	G	A	0.0775764786766584	3e-04	0.410443447624489	0.3576	FALSE	FALSE	FALSE	finn-b-C3_KIDNEY_NOTRENALPELVIS	0.0479	0.9945	1e+05	Malignant neoplasm of kidney, except renal pelvis || id:finn-b-C3_KIDNEY_NOTRENALPELVIS	0.0165905118480719	2.92589468137477e-06	10000	HEMESYN2.PWY..heme.biosynthesis.II..anaerobic.	GCST90027479	2	1	TRUE	0.00218212037263974	3.92265549752207e-10	1.65905118480719	0.00218212037263974	21.8645505668827
rs1596848	A	G	A	G	-0.0782204954024072	0.0496	0.455036299859227	0.4943	FALSE	FALSE	FALSE	finn-b-C3_KIDNEY_NOTRENALPELVIS	0.0461	0.2819	1e+05	Malignant neoplasm of kidney, except renal pelvis || id:finn-b-C3_KIDNEY_NOTRENALPELVIS	0.0164144866766044	1.88541981887754e-06	10000	HEMESYN2.PWY..heme.biosynthesis.II..anaerobic.	GCST90027479	2	1	TRUE	0.00226614705354722	1.15761770571696e-05	1.64144866766044	0.00226614705354722	22.7083988124247
rs169651	A	G	A	G	-0.0767839107839268	0.0999	0.438576674927748	0.4161	FALSE	FALSE	FALSE	finn-b-C3_KIDNEY_NOTRENALPELVIS	0.0468	0.0328299	1e+05	Malignant neoplasm of kidney, except renal pelvis || id:finn-b-C3_KIDNEY_NOTRENALPELVIS	0.0165062799581216	3.29050359708214e-06	10000	HEMESYN2.PWY..heme.biosynthesis.II..anaerobic.	GCST90027479	2	1	TRUE	0.00215968273975718	4.55646635039985e-05	1.65062799581216	0.00215968273975718	21.6392419293886
rs2096694	T	C	T	C	0.0831725973087954	-0.024	0.297590904060798	0.2871	FALSE	FALSE	FALSE	finn-b-C3_KIDNEY_NOTRENALPELVIS	0.0509	0.636999	1e+05	Malignant neoplasm of kidney, except renal pelvis || id:finn-b-C3_KIDNEY_NOTRENALPELVIS	0.0178354681913258	3.11139714440512e-06	10000	HEMESYN2.PWY..heme.biosynthesis.II..anaerobic.	GCST90027479	2	1	TRUE	0.0021703749107733	2.22328244677959e-06	1.78354681913258	0.0021703749107733	21.7466066473734
rs211508	G	C	G	C	-0.0911260940488284	0.0106	0.228632237775016	0.1894	FALSE	TRUE	FALSE	finn-b-C3_KIDNEY_NOTRENALPELVIS	0.0589	0.8569	1e+05	Malignant neoplasm of kidney, except renal pelvis || id:finn-b-C3_KIDNEY_NOTRENALPELVIS	0.01959832258006	3.3243681967395e-06	10000	HEMESYN2.PWY..heme.biosynthesis.II..anaerobic.	GCST90027479	2	1	TRUE	0.00215772688946854	3.23884143227405e-07	1.959832258006	0.00215772688946854	21.6196026388599
rs4810354	A	G	A	G	-0.0876499899836475	0.0491	0.727367854872623	0.7447	FALSE	FALSE	FALSE	finn-b-C3_KIDNEY_NOTRENALPELVIS	0.0534	0.3574	1e+05	Malignant neoplasm of kidney, except renal pelvis || id:finn-b-C3_KIDNEY_NOTRENALPELVIS	0.0189888603013721	3.91463914937784e-06	10000	HEMESYN2.PWY..heme.biosynthesis.II..anaerobic.	GCST90027479	2	1	TRUE	0.00212651423145639	8.4544524214053e-06	1.89888603013721	0.00212651423145639	21.3061972177027
rs61775945	T	C	T	C	0.153935905951312	0.0554	0.0708950019172928	0.05521	FALSE	FALSE	FALSE	finn-b-C3_KIDNEY_NOTRENALPELVIS	0.1008	0.583001	1e+05	Malignant neoplasm of kidney, except renal pelvis || id:finn-b-C3_KIDNEY_NOTRENALPELVIS	0.033024233675566	3.14216212204588e-06	10000	HEMESYN2.PWY..heme.biosynthesis.II..anaerobic.	GCST90027479	2	1	TRUE	0.00216849510528187	3.02068778469481e-06	3.3024233675566	0.00216849510528187	21.7277305399329
rs62104460	T	C	T	C	0.132018638302568	-0.0017	0.10091438071488	0.1378	FALSE	FALSE	FALSE	finn-b-C3_KIDNEY_NOTRENALPELVIS	0.0676	0.9805	1e+05	Malignant neoplasm of kidney, except renal pelvis || id:finn-b-C3_KIDNEY_NOTRENALPELVIS	0.0280990689575947	2.62300140619885e-06	10000	HEMESYN2.PWY..heme.biosynthesis.II..anaerobic.	GCST90027479	2	1	TRUE	0.00220300608350511	6.32430977311369e-09	2.80990689575947	0.00220300608350511	22.0742846061605
rs713711	A	G	A	G	-0.0864109156051224	-0.0929	0.251487895328758	0.1829	FALSE	FALSE	FALSE	finn-b-C3_KIDNEY_NOTRENALPELVIS	0.0596	0.1195	1e+05	Malignant neoplasm of kidney, except renal pelvis || id:finn-b-C3_KIDNEY_NOTRENALPELVIS	0.0187811566218569	4.20594935747237e-06	10000	HEMESYN2.PWY..heme.biosynthesis.II..anaerobic.	GCST90027479	2	1	TRUE	0.0021128120215931	2.42961266438564e-05	1.87811566218569	0.0021128120215931	21.1686199065068
rs182846344	G	A	G	A	0.162905563271724	-0.1395	0.0562930630680143	0.04417	FALSE	FALSE	FALSE	finn-b-C3_KIDNEY_NOTRENALPELVIS	0.113	0.2171	1e+05	Malignant neoplasm of kidney, except renal pelvis || id:finn-b-C3_KIDNEY_NOTRENALPELVIS	0.0354127718846866	4.22100939788635e-06	10000	HEXITOLDEGSUPER.PWY..superpathway.of.hexitol.degradation..bacteria.	GCST90027480	2	1	TRUE	0.00211212977604611	1.52403027854572e-05	3.54127718846866	0.00211212977604611	21.1617699052397
rs2208125	G	A	G	A	0.0774428796259559	0.0277	0.375844906226203	0.2814	FALSE	FALSE	FALSE	finn-b-C3_KIDNEY_NOTRENALPELVIS	0.0512	0.5877	1e+05	Malignant neoplasm of kidney, except renal pelvis || id:finn-b-C3_KIDNEY_NOTRENALPELVIS	0.0168240642050768	4.16244710796939e-06	10000	HEXITOLDEGSUPER.PWY..superpathway.of.hexitol.degradation..bacteria.	GCST90027480	2	1	TRUE	0.00211479659814848	2.92702903816945e-06	1.68240642050768	0.00211479659814848	21.1885458529781
rs4400672	C	T	C	T	-0.0818248592770489	0.0165	0.321898870318179	0.3733	FALSE	FALSE	FALSE	finn-b-C3_KIDNEY_NOTRENALPELVIS	0.0478	0.7302	1e+05	Malignant neoplasm of kidney, except renal pelvis || id:finn-b-C3_KIDNEY_NOTRENALPELVIS	0.0179244076591456	4.99502534617097e-06	10000	HEXITOLDEGSUPER.PWY..superpathway.of.hexitol.degradation..bacteria.	GCST90027480	2	1	TRUE	0.00208000080412714	1.19157192931215e-06	1.79244076591456	0.00208000080412714	20.839193579065
rs532436	A	G	A	G	0.111865810126486	0.0067	0.177258774856533	0.2009	FALSE	FALSE	FALSE	finn-b-C3_KIDNEY_NOTRENALPELVIS	0.0575	0.907	1e+05	Malignant neoplasm of kidney, except renal pelvis || id:finn-b-C3_KIDNEY_NOTRENALPELVIS	0.021580002716981	2.17442928754657e-07	10000	HEXITOLDEGSUPER.PWY..superpathway.of.hexitol.degradation..bacteria.	GCST90027480	2	1	TRUE	0.00268048227727769	1.35775853982174e-07	2.1580002716981	0.00268048227727769	26.8714903619014
rs55920379	G	A	G	A	-0.165346607914672	-0.0363	0.0677707036371231	0.06322	FALSE	FALSE	FALSE	finn-b-C3_KIDNEY_NOTRENALPELVIS	0.0965	0.706999	1e+05	Malignant neoplasm of kidney, except renal pelvis || id:finn-b-C3_KIDNEY_NOTRENALPELVIS	0.035018401177425	2.33874162179321e-06	10000	HEXITOLDEGSUPER.PWY..superpathway.of.hexitol.degradation..bacteria.	GCST90027480	2	1	TRUE	0.00222493570643859	1.41503341267085e-06	3.5018401177425	0.00222493570643859	22.2945110466583
rs73099859	G	A	G	A	-0.158736925775892	0.0711	0.0727706643848014	0.05223	FALSE	FALSE	FALSE	finn-b-C3_KIDNEY_NOTRENALPELVIS	0.1039	0.4939	1e+05	Malignant neoplasm of kidney, except renal pelvis || id:finn-b-C3_KIDNEY_NOTRENALPELVIS	0.0331684568615588	1.70324847546597e-06	10000	HEXITOLDEGSUPER.PWY..superpathway.of.hexitol.degradation..bacteria.	GCST90027480	2	1	TRUE	0.00228559095536559	4.68289864922736e-06	3.31684568615588	0.00228559095536559	22.9036868312111
rs11818856	C	G	C	G	-0.0807259492790617	0.0405	0.549486267912109	0.5083	FALSE	TRUE	TRUE	finn-b-C3_KIDNEY_NOTRENALPELVIS	0.0462	0.3804	1e+05	Malignant neoplasm of kidney, except renal pelvis || id:finn-b-C3_KIDNEY_NOTRENALPELVIS	0.016514714058183	1.01802058215734e-06	10000	HISDEG.PWY..L.histidine.degradation.I	GCST90027481	2	1	FALSE	0.00238415458199175	7.68478008490974e-06	1.6514714058183	0.00238415458199175	23.8937438897291
rs11948304	A	G	A	G	0.0846346513804616	-0.0338	0.271580173417885	0.243	FALSE	FALSE	FALSE	finn-b-C3_KIDNEY_NOTRENALPELVIS	0.0538	0.5298	1e+05	Malignant neoplasm of kidney, except renal pelvis || id:finn-b-C3_KIDNEY_NOTRENALPELVIS	0.0182383037953859	3.47585380335722e-06	10000	HISDEG.PWY..L.histidine.degradation.I	GCST90027481	2	1	TRUE	0.00214921567280914	3.94707902000332e-06	1.82383037953859	0.00214921567280914	21.5341398075206
rs12137024	A	G	A	G	0.118929008070083	-0.1057	0.169299147120995	0.1611	FALSE	FALSE	FALSE	finn-b-C3_KIDNEY_NOTRENALPELVIS	0.0627	0.0919306	1e+05	Malignant neoplasm of kidney, except renal pelvis || id:finn-b-C3_KIDNEY_NOTRENALPELVIS	0.0215731792649264	3.53133622570771e-08	10000	HISDEG.PWY..L.histidine.degradation.I	GCST90027481	2	1	TRUE	0.00303051210630122	2.84191599580246e-05	2.15731792649264	0.00303051210630122	30.3911608195879
rs1501270	A	C	A	C	0.0905244959248919	-0.0247	0.25344260131903	0.242	FALSE	FALSE	FALSE	finn-b-C3_KIDNEY_NOTRENALPELVIS	0.0541	0.647301	1e+05	Malignant neoplasm of kidney, except renal pelvis || id:finn-b-C3_KIDNEY_NOTRENALPELVIS	0.0187610851205999	1.3991866512299e-06	10000	HISDEG.PWY..L.histidine.degradation.I	GCST90027481	2	1	TRUE	0.0023232345002909	2.08452523488236e-06	1.87610851205999	0.0023232345002909	23.2817875860568
rs17613381	T	C	T	C	-0.087743382143428	-0.0298	0.394205447158805	0.5249	FALSE	FALSE	FALSE	finn-b-C3_KIDNEY_NOTRENALPELVIS	0.0497	0.5488	1e+05	Malignant neoplasm of kidney, except renal pelvis || id:finn-b-C3_KIDNEY_NOTRENALPELVIS	0.0184824181879311	2.06050958733119e-06	10000	HISDEG.PWY..L.histidine.degradation.I	GCST90027481	2	1	TRUE	0.00224915883616966	3.59523162468524e-06	1.84824181879311	0.00224915883616966	22.5377810935184
rs2175835	C	T	C	T	-0.145775974719014	0.1102	0.0867975040410972	0.09177	FALSE	FALSE	FALSE	finn-b-C3_KIDNEY_NOTRENALPELVIS	0.0799	0.1679	1e+05	Malignant neoplasm of kidney, except renal pelvis || id:finn-b-C3_KIDNEY_NOTRENALPELVIS	0.0317273030925228	4.33468255072354e-06	10000	HISDEG.PWY..L.histidine.degradation.I	GCST90027481	2	1	TRUE	0.00210705761827492	1.90226078432315e-05	3.17273030925228	0.00210705761827492	21.1108438318367
rs3095927	C	G	C	G	0.158715622424293	0.0929	0.105458070377119	0.04161	FALSE	TRUE	FALSE	finn-b-C3_KIDNEY_NOTRENALPELVIS	0.1196	0.4375	1e+05	Malignant neoplasm of kidney, except renal pelvis || id:finn-b-C3_KIDNEY_NOTRENALPELVIS	0.0322770470160728	8.77502055282834e-07	10000	HISDEG.PWY..L.histidine.degradation.I	GCST90027481	2	1	TRUE	0.00241262362346062	6.03358081728291e-06	3.22770470160728	0.00241262362346062	24.179747617671
rs6783574	G	T	G	T	0.078269731601422	0.0436	0.389025495017471	0.4595	FALSE	FALSE	FALSE	finn-b-C3_KIDNEY_NOTRENALPELVIS	0.0462	0.3452	1e+05	Malignant neoplasm of kidney, except renal pelvis || id:finn-b-C3_KIDNEY_NOTRENALPELVIS	0.0166921882723912	2.74538503115707e-06	10000	HISDEG.PWY..L.histidine.degradation.I	GCST90027481	2	1	TRUE	0.00219428984204462	8.90622874963541e-06	1.66921882723912	0.00219428984204462	21.9867551542566
rs10005886	G	T	G	T	0.13033988074075	0.1048	0.0920828708842038	0.1835	FALSE	FALSE	FALSE	finn-b-C3_KIDNEY_NOTRENALPELVIS	0.0595	0.0782708	1e+05	Malignant neoplasm of kidney, except renal pelvis || id:finn-b-C3_KIDNEY_NOTRENALPELVIS	0.0284145297311579	4.4947637892969e-06	10000	HISTSYN.PWY..L.histidine.biosynthesis	GCST90027482	2	1	TRUE	0.00210013650453924	3.10230038316125e-05	2.84145297311579	0.00210013650453924	21.0413544890507
rs10772275	C	T	C	T	-0.0758565235464691	0.0639	0.454918431575267	0.4677	FALSE	FALSE	FALSE	finn-b-C3_KIDNEY_NOTRENALPELVIS	0.0464	0.1682	1e+05	Malignant neoplasm of kidney, except renal pelvis || id:finn-b-C3_KIDNEY_NOTRENALPELVIS	0.0162849728968119	3.1918960554535e-06	10000	HISTSYN.PWY..L.histidine.biosynthesis	GCST90027482	2	1	TRUE	0.00216549495315063	1.89655833077487e-05	1.62849728968119	0.00216549495315063	21.6976045948456
rs12098656	C	T	C	T	-0.170832191877006	-0.0851	0.0596566980371935	0.06261	FALSE	FALSE	FALSE	finn-b-C3_KIDNEY_NOTRENALPELVIS	0.0945	0.3678	1e+05	Malignant neoplasm of kidney, except renal pelvis || id:finn-b-C3_KIDNEY_NOTRENALPELVIS	0.0360389719751415	2.13499850223963e-06	10000	HISTSYN.PWY..L.histidine.biosynthesis	GCST90027482	2	1	TRUE	0.00224236633650598	8.10962303625443e-06	3.60389719751415	0.00224236633650598	22.4695636254565
rs7145596	T	C	T	C	-0.138165950539614	0.038	0.08232760149808	0.1127	FALSE	FALSE	FALSE	finn-b-C3_KIDNEY_NOTRENALPELVIS	0.0727	0.6006	1e+05	Malignant neoplasm of kidney, except renal pelvis || id:finn-b-C3_KIDNEY_NOTRENALPELVIS	0.0293573807244865	2.52198056730019e-06	10000	HISTSYN.PWY..L.histidine.biosynthesis	GCST90027482	2	1	TRUE	0.00221051384434142	2.73215837780331e-06	2.93573807244865	0.00221051384434142	22.149679589105
rs78778914	C	T	C	T	0.211624894479898	-0.0543	0.052747327930917	0.08886	FALSE	FALSE	FALSE	finn-b-C3_KIDNEY_NOTRENALPELVIS	0.0827	0.5114	1e+05	Malignant neoplasm of kidney, except renal pelvis || id:finn-b-C3_KIDNEY_NOTRENALPELVIS	0.0386425273373884	4.33878261854728e-08	10000	HISTSYN.PWY..L.histidine.biosynthesis	GCST90027482	2	1	TRUE	0.00299080772355011	4.31117303005812e-06	3.86425273373884	0.00299080772355011	29.9917953131196
rs17048278	G	A	G	A	-0.08027465232566	0.0533	0.341169881420321	0.3897	FALSE	FALSE	FALSE	finn-b-C3_KIDNEY_NOTRENALPELVIS	0.0474	0.2602	1e+05	Malignant neoplasm of kidney, except renal pelvis || id:finn-b-C3_KIDNEY_NOTRENALPELVIS	0.0172339609777206	3.19398610881284e-06	10000	HOMOSER.METSYN.PWY..L.methionine.biosynthesis.I	GCST90027483	2	1	TRUE	0.00216536990147751	1.26444787010844e-05	1.72339609777206	0.00216536990147751	21.6963488958432
rs61945524	T	C	T	C	-0.0888738828757238	0.0707	0.299793201499292	0.3394	FALSE	FALSE	FALSE	finn-b-C3_KIDNEY_NOTRENALPELVIS	0.049	0.1489	1e+05	Malignant neoplasm of kidney, except renal pelvis || id:finn-b-C3_KIDNEY_NOTRENALPELVIS	0.0182975595115689	1.19090939227984e-06	10000	HOMOSER.METSYN.PWY..L.methionine.biosynthesis.I	GCST90027483	2	1	TRUE	0.00235410192098735	2.08183503098807e-05	1.82975595115689	0.00235410192098735	23.5918486221926
rs61994705	G	C	G	C	-0.084860807055422	0.0317	0.392669804124312	0.3916	FALSE	TRUE	FALSE	finn-b-C3_KIDNEY_NOTRENALPELVIS	0.0472	0.502599	1e+05	Malignant neoplasm of kidney, except renal pelvis || id:finn-b-C3_KIDNEY_NOTRENALPELVIS	0.0168171138714857	4.50923848201201e-07	10000	HOMOSER.METSYN.PWY..L.methionine.biosynthesis.I	GCST90027483	2	1	TRUE	0.00254035019484686	4.51067206523833e-06	1.68171138714857	0.00254035019484686	25.4631064555246
rs1073201	G	A	G	A	-0.0756411504875551	-0.0687	0.48593487032869	0.573	FALSE	FALSE	FALSE	finn-b-C3_KIDNEY_NOTRENALPELVIS	0.0469	0.1431	1e+05	Malignant neoplasm of kidney, except renal pelvis || id:finn-b-C3_KIDNEY_NOTRENALPELVIS	0.0165005977141773	4.55845458217401e-06	10000	HSERMETANA.PWY..L.methionine.biosynthesis.III	GCST90027484	2	1	TRUE	0.00209745136013881	2.1456908832495e-05	1.65005977141773	0.00209745136013881	21.0143953708208
rs10882802	G	A	G	A	0.116194278169384	-0.0705	0.885573686558388	0.8521	FALSE	FALSE	FALSE	finn-b-C3_KIDNEY_NOTRENALPELVIS	0.0653	0.2805	1e+05	Malignant neoplasm of kidney, except renal pelvis || id:finn-b-C3_KIDNEY_NOTRENALPELVIS	0.0251239652371577	3.74890639740708e-06	10000	HSERMETANA.PWY..L.methionine.biosynthesis.III	GCST90027484	2	1	TRUE	0.00213477384434348	1.16561598648266e-05	2.51239652371577	0.00213477384434348	21.3891298507047
rs112704675	T	C	T	C	0.137351685420795	0.0422	0.0839629336739786	0.07594	FALSE	FALSE	FALSE	finn-b-C3_KIDNEY_NOTRENALPELVIS	0.0865	0.625299	1e+05	Malignant neoplasm of kidney, except renal pelvis || id:finn-b-C3_KIDNEY_NOTRENALPELVIS	0.0293117702061489	2.78748064925796e-06	10000	HSERMETANA.PWY..L.methionine.biosynthesis.III	GCST90027484	2	1	TRUE	0.00219138159449777	2.38012814166885e-06	2.93117702061489	0.00219138159449777	21.9575505539328
rs113884393	G	C	G	C	0.168367619856756	0.2425	0.0567687105866141	0.02987	FALSE	TRUE	FALSE	finn-b-C3_KIDNEY_NOTRENALPELVIS	0.1372	0.0772094	1e+05	Malignant neoplasm of kidney, except renal pelvis || id:finn-b-C3_KIDNEY_NOTRENALPELVIS	0.0356399999132596	2.31114452668462e-06	10000	HSERMETANA.PWY..L.methionine.biosynthesis.III	GCST90027484	2	1	TRUE	0.00222720545778864	3.1239953700867e-05	3.56399999132596	0.00222720545778864	22.3173053913415
rs12455185	T	C	T	C	0.0810825522939542	0.0101	0.694565261471704	0.6876	FALSE	FALSE	FALSE	finn-b-C3_KIDNEY_NOTRENALPELVIS	0.05	0.8405	1e+05	Malignant neoplasm of kidney, except renal pelvis || id:finn-b-C3_KIDNEY_NOTRENALPELVIS	0.017571652131404	3.94241095259151e-06	10000	HSERMETANA.PWY..L.methionine.biosynthesis.III	GCST90027484	2	1	TRUE	0.00212516456632184	4.08047994459986e-07	1.7571652131404	0.00212516456632184	21.2926457102725
rs2304958	G	A	G	A	-0.0800053578576551	-0.0465	0.665234604700204	0.7964	FALSE	FALSE	FALSE	finn-b-C3_KIDNEY_NOTRENALPELVIS	0.0575	0.4192	1e+05	Malignant neoplasm of kidney, except renal pelvis || id:finn-b-C3_KIDNEY_NOTRENALPELVIS	0.0170990995685775	2.88386728967211e-06	10000	HSERMETANA.PWY..L.methionine.biosynthesis.III	GCST90027484	2	1	TRUE	0.00218488512373809	6.53997460724989e-06	1.70990995685775	0.00218488512373809	21.892313657568
rs2869014	A	G	A	G	-0.120323646461185	-0.1319	0.103713222621003	0.1002	FALSE	FALSE	FALSE	finn-b-C3_KIDNEY_NOTRENALPELVIS	0.0774	0.0882104	1e+05	Malignant neoplasm of kidney, except renal pelvis || id:finn-b-C3_KIDNEY_NOTRENALPELVIS	0.0262563337973001	4.59115260159469e-06	10000	HSERMETANA.PWY..L.methionine.biosynthesis.III	GCST90027484	2	1	TRUE	0.0020960874271638	2.90404768579674e-05	2.62563337973001	0.0020960874271638	21.0007014029561
rs36107535	T	C	T	C	-0.0933044885314925	0.0606	0.244567796094653	0.2376	FALSE	FALSE	FALSE	finn-b-C3_KIDNEY_NOTRENALPELVIS	0.0543	0.264	1e+05	Malignant neoplasm of kidney, except renal pelvis || id:finn-b-C3_KIDNEY_NOTRENALPELVIS	0.0186971731959407	6.02858388230829e-07	10000	HSERMETANA.PWY..L.methionine.biosynthesis.III	GCST90027484	2	1	TRUE	0.00248461807315235	1.24551472379749e-05	1.86971731959407	0.00248461807315235	24.903086153311
rs735254	G	A	G	A	-0.0841755013005992	-0.0182	0.679164132043718	0.6323	FALSE	FALSE	FALSE	finn-b-C3_KIDNEY_NOTRENALPELVIS	0.0481	0.7048	1e+05	Malignant neoplasm of kidney, except renal pelvis || id:finn-b-C3_KIDNEY_NOTRENALPELVIS	0.0177960511136064	2.24508680344505e-06	10000	HSERMETANA.PWY..L.methionine.biosynthesis.III	GCST90027484	2	1	TRUE	0.00223275076150571	1.43172855700505e-06	1.77960511136064	0.00223275076150571	22.3729954361313
rs76383640	A	G	A	G	0.159692670669942	0.0282	0.0801085325547009	0.1241	FALSE	FALSE	FALSE	finn-b-C3_KIDNEY_NOTRENALPELVIS	0.0708	0.690501	1e+05	Malignant neoplasm of kidney, except renal pelvis || id:finn-b-C3_KIDNEY_NOTRENALPELVIS	0.0305451967578934	1.71281268960848e-07	10000	HSERMETANA.PWY..L.methionine.biosynthesis.III	GCST90027484	2	1	TRUE	0.0027263732733757	1.58649861838414e-06	3.05451967578934	0.0027263732733757	27.3327994009837
rs12056629	C	T	C	T	0.220993934151375	0.0654	0.162447075266165	0.1975	FALSE	FALSE	FALSE	finn-b-C3_KIDNEY_NOTRENALPELVIS	0.058	0.2594	1e+05	Malignant neoplasm of kidney, except renal pelvis || id:finn-b-C3_KIDNEY_NOTRENALPELVIS	0.0437964372890786	4.51311074826035e-07	10000	KDO.NAGLIPASYN.PWY..superpathway.of..Kdo.2.lipid.A.biosynthesis	GCST90027486	2	1	TRUE	0.00254018539952197	1.27145991719626e-05	4.37964372890786	0.00254018539952197	25.4614504290512
rs17153829	T	C	T	C	0.289462069581315	0.0682	0.0718029350104822	0.08135	FALSE	FALSE	FALSE	finn-b-C3_KIDNEY_NOTRENALPELVIS	0.0863	0.4297	1e+05	Malignant neoplasm of kidney, except renal pelvis || id:finn-b-C3_KIDNEY_NOTRENALPELVIS	0.0620548546452593	3.09193834120342e-06	10000	KDO.NAGLIPASYN.PWY..superpathway.of..Kdo.2.lipid.A.biosynthesis	GCST90027486	2	1	TRUE	0.00217157353413155	6.2452975052694e-06	6.20548546452593	0.00217157353413155	21.7586426868446
rs2206783	G	A	G	A	0.197496770026333	0.0397	0.802029637850947	0.8315	FALSE	FALSE	FALSE	finn-b-C3_KIDNEY_NOTRENALPELVIS	0.0618	0.5205	1e+05	Malignant neoplasm of kidney, except renal pelvis || id:finn-b-C3_KIDNEY_NOTRENALPELVIS	0.0409392217567801	1.40604620482564e-06	10000	KDO.NAGLIPASYN.PWY..superpathway.of..Kdo.2.lipid.A.biosynthesis	GCST90027486	2	1	TRUE	0.00232229807888687	4.12677657892425e-06	4.09392217567801	0.00232229807888687	23.2723815997913
rs68108910	C	T	C	T	-0.265311251831875	0.0904	0.0856918238993711	0.08536	FALSE	FALSE	FALSE	finn-b-C3_KIDNEY_NOTRENALPELVIS	0.0824	0.2725	1e+05	Malignant neoplasm of kidney, except renal pelvis || id:finn-b-C3_KIDNEY_NOTRENALPELVIS	0.0568470253666391	3.05467610457372e-06	10000	KDO.NAGLIPASYN.PWY..superpathway.of..Kdo.2.lipid.A.biosynthesis	GCST90027486	2	1	TRUE	0.00217389007813513	1.20361030191671e-05	5.68470253666391	0.00217389007813513	21.7819044671992
rs737805	A	G	A	G	0.157927945820361	-0.0147	0.415437579644017	0.5601	FALSE	FALSE	FALSE	finn-b-C3_KIDNEY_NOTRENALPELVIS	0.0465	0.7519	1e+05	Malignant neoplasm of kidney, except renal pelvis || id:finn-b-C3_KIDNEY_NOTRENALPELVIS	0.0335606749949035	2.52941738208519e-06	10000	KDO.NAGLIPASYN.PWY..superpathway.of..Kdo.2.lipid.A.biosynthesis	GCST90027486	2	1	TRUE	0.00220995095142451	9.99394639486326e-07	3.35606749949035	0.00220995095142451	22.1440268254936
rs2624489	G	A	G	A	-0.240450806171376	-0.1104	0.0771915812196435	0.06202	FALSE	FALSE	FALSE	finn-b-C3_KIDNEY_NOTRENALPELVIS	0.0959	0.2499	1e+05	Malignant neoplasm of kidney, except renal pelvis || id:finn-b-C3_KIDNEY_NOTRENALPELVIS	0.0514641005332972	2.97983933980445e-06	10000	KETOGLUCONMET.PWY..ketogluconate.metabolism	GCST90027487	2	1	TRUE	0.00217862945058755	1.32526846145612e-05	5.14641005332972	0.00217862945058755	21.8294956290433
rs2895499	A	G	A	G	-0.266454563336274	0.0816	0.0744205792408696	0.1053	FALSE	FALSE	FALSE	finn-b-C3_KIDNEY_NOTRENALPELVIS	0.0762	0.284	1e+05	Malignant neoplasm of kidney, except renal pelvis || id:finn-b-C3_KIDNEY_NOTRENALPELVIS	0.057613119996978	3.74790322645599e-06	10000	KETOGLUCONMET.PWY..ketogluconate.metabolism	GCST90027487	2	1	TRUE	0.0021348249466979	1.14676407822385e-05	5.7613119996978	0.0021348249466979	21.3896429604786
rs3923652	C	A	C	A	-0.209855619789169	0.019	0.101974455837381	0.104	FALSE	FALSE	FALSE	finn-b-C3_KIDNEY_NOTRENALPELVIS	0.0756	0.8016	1e+05	Malignant neoplasm of kidney, except renal pelvis || id:finn-b-C3_KIDNEY_NOTRENALPELVIS	0.0444018342979576	2.28667283699457e-06	10000	KETOGLUCONMET.PWY..ketogluconate.metabolism	GCST90027487	2	1	TRUE	0.00222924100991267	6.31643487228352e-07	4.44018342979576	0.00222924100991267	22.3377478406624
rs4842206	G	A	G	A	0.165422468586454	-0.0453	0.1755603525814	0.2304	FALSE	FALSE	FALSE	finn-b-C3_KIDNEY_NOTRENALPELVIS	0.0551	0.411	1e+05	Malignant neoplasm of kidney, except renal pelvis || id:finn-b-C3_KIDNEY_NOTRENALPELVIS	0.0361546069429497	4.75268262418099e-06	10000	KETOGLUCONMET.PWY..ketogluconate.metabolism	GCST90027487	2	1	TRUE	0.0020894893916917	6.7592569581122e-06	3.61546069429497	0.0020894893916917	20.9344572645086
rs557948	T	C	T	C	0.228550518481025	-0.0214	0.117477963662529	0.1423	FALSE	FALSE	FALSE	finn-b-C3_KIDNEY_NOTRENALPELVIS	0.0658	0.7449	1e+05	Malignant neoplasm of kidney, except renal pelvis || id:finn-b-C3_KIDNEY_NOTRENALPELVIS	0.0437441937483253	1.7443274922705e-07	10000	KETOGLUCONMET.PWY..ketogluconate.metabolism	GCST90027487	2	1	TRUE	0.00272286630563802	1.05775231881923e-06	4.37441937483253	0.00272286630563802	27.2975448889738
rs7552841	T	C	T	C	-0.130381651895753	-0.0085	0.368440366972477	0.3098	FALSE	FALSE	FALSE	finn-b-C3_KIDNEY_NOTRENALPELVIS	0.0505	0.867	1e+05	Malignant neoplasm of kidney, except renal pelvis || id:finn-b-C3_KIDNEY_NOTRENALPELVIS	0.0277243990059662	2.56647320752427e-06	10000	KETOGLUCONMET.PWY..ketogluconate.metabolism	GCST90027487	2	1	TRUE	0.00220717070507583	2.83311144237863e-07	2.77243990059662	0.00220717070507583	22.1161067322378
rs118184992	T	C	T	C	-0.164897626342941	-0.1016	0.0658176448874123	0.05074	FALSE	FALSE	FALSE	finn-b-C3_KIDNEY_NOTRENALPELVIS	0.1069	0.3421	1e+05	Malignant neoplasm of kidney, except renal pelvis || id:finn-b-C3_KIDNEY_NOTRENALPELVIS	0.0336218032443876	9.36728265586649e-07	10000	LACTOSECAT.PWY..lactose.and.galactose.degradation.I	GCST90027488	2	1	TRUE	0.00240010403127443	9.03309896711395e-06	3.36218032443876	0.00240010403127443	24.0539721401836
rs17034687	G	C	G	C	0.142865446846111	-0.0247	0.0958610188261351	0.08567	FALSE	TRUE	FALSE	finn-b-C3_KIDNEY_NOTRENALPELVIS	0.0824	0.764401	1e+05	Malignant neoplasm of kidney, except renal pelvis || id:finn-b-C3_KIDNEY_NOTRENALPELVIS	0.0279570925742677	3.21872038771245e-07	10000	LACTOSECAT.PWY..lactose.and.galactose.degradation.I	GCST90027488	2	1	TRUE	0.00260510006344156	8.98561442274434e-07	2.79570925742677	0.00260510006344156	26.113819547248
rs1833677	A	T	A	T	0.0782579016073656	-0.0884	0.5640495733177	0.625	FALSE	TRUE	TRUE	finn-b-C3_KIDNEY_NOTRENALPELVIS	0.0478	0.0641594	1e+05	Malignant neoplasm of kidney, except renal pelvis || id:finn-b-C3_KIDNEY_NOTRENALPELVIS	0.0170130896503262	4.22766500583441e-06	10000	LACTOSECAT.PWY..lactose.and.galactose.degradation.I	GCST90027488	2	1	FALSE	0.00211182904329869	3.42012964623218e-05	1.70130896503262	0.00211182904329869	21.1587504385965
rs4960590	G	A	G	A	0.172050437385021	0.1833	0.057090200421255	0.04892	FALSE	FALSE	FALSE	finn-b-C3_KIDNEY_NOTRENALPELVIS	0.1066	0.08531	1e+05	Malignant neoplasm of kidney, except renal pelvis || id:finn-b-C3_KIDNEY_NOTRENALPELVIS	0.0358606465451176	1.60457418072152e-06	10000	LACTOSECAT.PWY..lactose.and.galactose.degradation.I	GCST90027488	2	1	TRUE	0.00229701309630387	2.95669390182649e-05	3.58606465451176	0.00229701309630387	23.0184105272834
rs507666	A	G	A	G	0.169889546208892	0.0092	0.177602436323367	0.201	FALSE	FALSE	FALSE	finn-b-C3_KIDNEY_NOTRENALPELVIS	0.0575	0.8729	1e+05	Malignant neoplasm of kidney, except renal pelvis || id:finn-b-C3_KIDNEY_NOTRENALPELVIS	0.0217315623697392	5.38225600527948e-15	10000	LACTOSECAT.PWY..lactose.and.galactose.degradation.I	GCST90027488	2	1	TRUE	0.00607563417481922	2.56005054563797e-07	2.17315623697392	0.00607563417481922	61.1155059363206
rs7147611	A	G	A	G	-0.0814630589976676	-0.0084	0.656995201181248	0.6059	FALSE	FALSE	FALSE	finn-b-C3_KIDNEY_NOTRENALPELVIS	0.0472	0.8579	1e+05	Malignant neoplasm of kidney, except renal pelvis || id:finn-b-C3_KIDNEY_NOTRENALPELVIS	0.0176494489095531	3.91933164028623e-06	10000	LACTOSECAT.PWY..lactose.and.galactose.degradation.I	GCST90027488	2	1	TRUE	0.0021262855109252	3.16725567723093e-07	1.76494489095531	0.0021262855109252	21.3039007136438
rs80205307	T	C	T	C	0.13623226645335	-0.1266	0.0984987405815053	0.08734	FALSE	FALSE	FALSE	finn-b-C3_KIDNEY_NOTRENALPELVIS	0.0821	0.1232	1e+05	Malignant neoplasm of kidney, except renal pelvis || id:finn-b-C3_KIDNEY_NOTRENALPELVIS	0.0294225136056303	3.6530407564506e-06	10000	LACTOSECAT.PWY..lactose.and.galactose.degradation.I	GCST90027488	2	1	TRUE	0.00213972037579387	2.37782263141855e-05	2.94225136056303	0.00213972037579387	21.4387973487067
rs9982657	A	G	A	G	-0.185894698101059	-0.1116	0.0514950166112957	0.03022	FALSE	FALSE	FALSE	finn-b-C3_KIDNEY_NOTRENALPELVIS	0.1345	0.407	1e+05	Malignant neoplasm of kidney, except renal pelvis || id:finn-b-C3_KIDNEY_NOTRENALPELVIS	0.0376992170086133	8.18113003423911e-07	10000	LACTOSECAT.PWY..lactose.and.galactose.degradation.I	GCST90027488	2	1	TRUE	0.00242605872918595	6.88477127052975e-06	3.76992170086133	0.00242605872918595	24.3147241231077
rs12601384	A	G	A	G	0.267526572557039	-0.0161	0.141718505584052	0.1089	FALSE	FALSE	FALSE	finn-b-C3_KIDNEY_NOTRENALPELVIS	0.0739	0.8276	1e+05	Malignant neoplasm of kidney, except renal pelvis || id:finn-b-C3_KIDNEY_NOTRENALPELVIS	0.0500128888536796	8.8367028170069e-08	10000	METHGLYUT.PWY..superpathway.of.methylglyoxal.degradation	GCST90027489	2	1	TRUE	0.0028537485089071	4.74647671977094e-07	5.00128888536796	0.0028537485089071	28.6134331341946
rs174453	G	C	G	C	0.219292671840518	-0.0473	0.17331659936702	0.1212	FALSE	TRUE	FALSE	finn-b-C3_KIDNEY_NOTRENALPELVIS	0.071	0.5058	1e+05	Malignant neoplasm of kidney, except renal pelvis || id:finn-b-C3_KIDNEY_NOTRENALPELVIS	0.04470673096308	9.33618152013396e-07	10000	METHGLYUT.PWY..superpathway.of.methylglyoxal.degradation	GCST90027489	2	1	TRUE	0.00240074146734238	4.43825593499448e-06	4.470673096308	0.00240074146734238	24.0603759327106
rs72727948	A	C	A	C	-0.340848195052784	0.0124	0.0622588429311117	0.04694	FALSE	FALSE	FALSE	finn-b-C3_KIDNEY_NOTRENALPELVIS	0.108	0.9088	1e+05	Malignant neoplasm of kidney, except renal pelvis || id:finn-b-C3_KIDNEY_NOTRENALPELVIS	0.0732542192303643	3.27220140818941e-06	10000	METHGLYUT.PWY..superpathway.of.methylglyoxal.degradation	GCST90027489	2	1	TRUE	0.00216074820397207	1.31827036172303e-07	7.32542192303643	0.00216074820397207	21.6499406136097
rs11916439	T	C	T	C	0.08464752820672	0.0206	0.304223026458682	0.2815	FALSE	FALSE	FALSE	finn-b-C3_KIDNEY_NOTRENALPELVIS	0.0513	0.687299	1e+05	Malignant neoplasm of kidney, except renal pelvis || id:finn-b-C3_KIDNEY_NOTRENALPELVIS	0.0178186557659571	2.02914069847171e-06	10000	NAGLIPASYN.PWY..lipid.IVA.biosynthesis	GCST90027490	2	1	TRUE	0.00225209330064844	1.61252960289015e-06	1.78186557659571	0.00225209330064844	22.5672523777772
rs12677665	G	A	G	A	0.082011075494574	-0.0289	0.688302023064664	0.6652	FALSE	FALSE	FALSE	finn-b-C3_KIDNEY_NOTRENALPELVIS	0.049	0.5556	1e+05	Malignant neoplasm of kidney, except renal pelvis || id:finn-b-C3_KIDNEY_NOTRENALPELVIS	0.0177586543843167	3.87287101318837e-06	10000	NAGLIPASYN.PWY..lipid.IVA.biosynthesis	GCST90027490	2	1	TRUE	0.00212856228941237	3.47864972541834e-06	1.77586543843167	0.00212856228941237	21.3267611089968
rs1321819	A	G	A	G	-0.0837878186799871	0.0585	0.282418623394908	0.395	FALSE	FALSE	FALSE	finn-b-C3_KIDNEY_NOTRENALPELVIS	0.0474	0.2173	1e+05	Malignant neoplasm of kidney, except renal pelvis || id:finn-b-C3_KIDNEY_NOTRENALPELVIS	0.018091602652157	3.6335950633716e-06	10000	NAGLIPASYN.PWY..lipid.IVA.biosynthesis	GCST90027490	2	1	TRUE	0.00214073961851816	1.52320066121514e-05	1.8091602652157	0.00214073961851816	21.44903149745
rs2096694	T	C	T	C	0.0874062302793682	-0.024	0.296602580709316	0.2871	FALSE	FALSE	FALSE	finn-b-C3_KIDNEY_NOTRENALPELVIS	0.0509	0.636999	1e+05	Malignant neoplasm of kidney, except renal pelvis || id:finn-b-C3_KIDNEY_NOTRENALPELVIS	0.0180323986755309	1.25230614665732e-06	10000	NAGLIPASYN.PWY..lipid.IVA.biosynthesis	GCST90027490	2	1	TRUE	0.00234447312875993	2.22328244677959e-06	1.80323986755309	0.00234447312875993	23.4951260329829
rs2244670	A	T	A	T	-0.092315622763474	0.0453	0.20821943617965	0.1824	FALSE	TRUE	FALSE	finn-b-C3_KIDNEY_NOTRENALPELVIS	0.0599	0.4495	1e+05	Malignant neoplasm of kidney, except renal pelvis || id:finn-b-C3_KIDNEY_NOTRENALPELVIS	0.0199878653377333	3.86368713179788e-06	10000	NAGLIPASYN.PWY..lipid.IVA.biosynthesis	GCST90027490	2	1	TRUE	0.00212901558246854	5.71938011795778e-06	1.99878653377333	0.00212901558246854	21.3313124902066
rs10756052	C	G	C	G	0.0893409663353722	0.0071	0.240584789097857	0.2469	FALSE	TRUE	FALSE	finn-b-C3_KIDNEY_NOTRENALPELVIS	0.054	0.8955	1e+05	Malignant neoplasm of kidney, except renal pelvis || id:finn-b-C3_KIDNEY_NOTRENALPELVIS	0.0191469810223039	3.07029763737655e-06	10000	NONMEVIPP.PWY..methylerythritol.phosphate.pathway.I	GCST90027491	2	1	TRUE	0.00217291547645588	1.72877227384256e-07	1.91469810223039	0.00217291547645588	21.7721179055581
rs11058744	T	G	T	G	-0.155966555460049	-0.0525	0.0707435675226407	0.04847	FALSE	FALSE	FALSE	finn-b-C3_KIDNEY_NOTRENALPELVIS	0.1068	0.623199	1e+05	Malignant neoplasm of kidney, except renal pelvis || id:finn-b-C3_KIDNEY_NOTRENALPELVIS	0.0319398445344467	1.04412619230112e-06	10000	NONMEVIPP.PWY..methylerythritol.phosphate.pathway.I	GCST90027491	2	1	TRUE	0.00237930262733071	2.4164829650596e-06	3.19398445344467	0.00237930262733071	23.8450021443031
rs11070764	C	T	C	T	-0.0776539738500061	0.0023	0.553392476142693	0.5414	FALSE	FALSE	FALSE	finn-b-C3_KIDNEY_NOTRENALPELVIS	0.0463	0.9601	1e+05	Malignant neoplasm of kidney, except renal pelvis || id:finn-b-C3_KIDNEY_NOTRENALPELVIS	0.0164151122961358	2.23813985966165e-06	10000	NONMEVIPP.PWY..methylerythritol.phosphate.pathway.I	GCST90027491	2	1	TRUE	0.00223334341389529	2.46775684523839e-08	1.64151122961358	0.00223334341389529	22.3789473267472
rs7108080	A	G	A	G	-0.0891578448542196	0.0155	0.508635255601336	0.3599	FALSE	FALSE	FALSE	finn-b-C3_KIDNEY_NOTRENALPELVIS	0.0483	0.749	1e+05	Malignant neoplasm of kidney, except renal pelvis || id:finn-b-C3_KIDNEY_NOTRENALPELVIS	0.0167523998471661	1.02579601462778e-07	10000	NONMEVIPP.PWY..methylerythritol.phosphate.pathway.I	GCST90027491	2	1	TRUE	0.00282503153037734	1.02985806303664e-06	1.67523998471661	0.00282503153037734	28.3246833643048
rs7221118	C	T	C	T	-0.0899680620253005	-0.1277	0.229707732149463	0.2951	FALSE	FALSE	FALSE	finn-b-C3_KIDNEY_NOTRENALPELVIS	0.0507	0.01181	1e+05	Malignant neoplasm of kidney, except renal pelvis || id:finn-b-C3_KIDNEY_NOTRENALPELVIS	0.0191207829165596	2.53555163613098e-06	10000	NONMEVIPP.PWY..methylerythritol.phosphate.pathway.I	GCST90027491	2	1	TRUE	0.00220948789711036	6.34376388768625e-05	1.91207829165596	0.00220948789711036	22.1393766801337
rs741054	A	T	A	T	0.087491329690035	-0.0465	0.24366127945104	0.2043	FALSE	TRUE	FALSE	finn-b-C3_KIDNEY_NOTRENALPELVIS	0.0577	0.4201	1e+05	Malignant neoplasm of kidney, except renal pelvis || id:finn-b-C3_KIDNEY_NOTRENALPELVIS	0.0188945270255128	3.64763055026048e-06	10000	NONMEVIPP.PWY..methylerythritol.phosphate.pathway.I	GCST90027491	2	1	TRUE	0.00214000340338326	6.49471569729591e-06	1.88945270255128	0.00214000340338326	21.4416392079049
rs76346802	G	A	G	A	-0.127657180367502	-0.1072	0.0931430830279912	0.1019	FALSE	FALSE	FALSE	finn-b-C3_KIDNEY_NOTRENALPELVIS	0.0766	0.1617	1e+05	Malignant neoplasm of kidney, except renal pelvis || id:finn-b-C3_KIDNEY_NOTRENALPELVIS	0.0279161669156195	4.81073989697556e-06	10000	NONMEVIPP.PWY..methylerythritol.phosphate.pathway.I	GCST90027491	2	1	TRUE	0.00208717274681449	1.95853894374042e-05	2.79161669156195	0.00208717274681449	20.9111984060676
rs79747739	C	A	C	A	0.162287812044183	0.0118	0.0806663321829116	0.06684	FALSE	FALSE	FALSE	finn-b-C3_KIDNEY_NOTRENALPELVIS	0.0924	0.8987	1e+05	Malignant neoplasm of kidney, except renal pelvis || id:finn-b-C3_KIDNEY_NOTRENALPELVIS	0.0307699507346048	1.33314279833728e-07	10000	NONMEVIPP.PWY..methylerythritol.phosphate.pathway.I	GCST90027491	2	1	TRUE	0.00277458742294902	1.63090508689071e-07	3.07699507346048	0.00277458742294902	27.8175071601487
rs1074005	G	A	G	A	0.111616759920561	-0.0158	0.186594549941985	0.2619	FALSE	FALSE	FALSE	finn-b-C3_KIDNEY_NOTRENALPELVIS	0.0524	0.763001	1e+05	Malignant neoplasm of kidney, except renal pelvis || id:finn-b-C3_KIDNEY_NOTRENALPELVIS	0.0235532200551981	2.14863259746107e-06	10000	NONOXIPENT.PWY..pentose.phosphate.pathway..non.oxidative.branch.	GCST90027492	2	1	TRUE	0.00224114884077493	9.09200971397311e-07	2.35532200551981	0.00224114884077493	22.4573363433806
rs11107787	T	C	T	C	0.110006215640409	-0.0293	0.148260937872177	0.1106	FALSE	FALSE	FALSE	finn-b-C3_KIDNEY_NOTRENALPELVIS	0.0732	0.6885	1e+05	Malignant neoplasm of kidney, except renal pelvis || id:finn-b-C3_KIDNEY_NOTRENALPELVIS	0.0226013502857006	1.13167074189932e-06	10000	NONOXIPENT.PWY..pentose.phosphate.pathway..non.oxidative.branch.	GCST90027492	2	1	TRUE	0.00236387610537449	1.6022160161349e-06	2.26013502857006	0.00236387610537449	23.6900336059107
rs55804433	T	C	T	C	-0.0850325915147507	-0.0212	0.277617208682388	0.2399	FALSE	FALSE	FALSE	finn-b-C3_KIDNEY_NOTRENALPELVIS	0.054	0.695401	1e+05	Malignant neoplasm of kidney, except renal pelvis || id:finn-b-C3_KIDNEY_NOTRENALPELVIS	0.0185277552409992	4.44371170063708e-06	10000	NONOXIPENT.PWY..pentose.phosphate.pathway..non.oxidative.branch.	GCST90027492	2	1	TRUE	0.00210231651792216	1.54131788832652e-06	1.85277552409992	0.00210231651792216	21.0632421480746
rs9461124	T	C	T	C	-0.0970976000360829	-0.0194	0.175840390433765	0.1378	FALSE	FALSE	FALSE	finn-b-C3_KIDNEY_NOTRENALPELVIS	0.0668	0.7719	1e+05	Malignant neoplasm of kidney, except renal pelvis || id:finn-b-C3_KIDNEY_NOTRENALPELVIS	0.0211386920372546	4.36167887467729e-06	10000	NONOXIPENT.PWY..pentose.phosphate.pathway..non.oxidative.branch.	GCST90027492	2	1	TRUE	0.00210587263974064	8.43449052278032e-07	2.11386920372546	0.00210587263974064	21.0989463459642
rs111457769	C	T	C	T	0.337717874006488	-0.051	0.112527124508826	0.1201	FALSE	FALSE	FALSE	finn-b-C3_KIDNEY_NOTRENALPELVIS	0.0717	0.4768	1e+05	Malignant neoplasm of kidney, except renal pelvis || id:finn-b-C3_KIDNEY_NOTRENALPELVIS	0.0722671742627322	2.96564422532257e-06	10000	ORNDEG.PWY..superpathway.of.ornithine.degradation	GCST90027493	2	1	TRUE	0.00217954187614002	5.05951082592618e-06	7.22671742627322	0.00217954187614002	21.8386579471625
rs12041866	T	C	T	C	-0.376770669544199	-0.0046	0.0747287549117352	0.08828	FALSE	FALSE	FALSE	finn-b-C3_KIDNEY_NOTRENALPELVIS	0.0821	0.9555	1e+05	Malignant neoplasm of kidney, except renal pelvis || id:finn-b-C3_KIDNEY_NOTRENALPELVIS	0.0807643442992189	3.08524074810334e-06	10000	ORNDEG.PWY..superpathway.of.ornithine.degradation	GCST90027493	2	1	TRUE	0.00217198784337662	3.13933759877619e-08	8.07643442992189	0.00217198784337662	21.7628030016368
rs12522600	A	T	A	T	-0.225330598603632	-0.05	0.249899321642914	0.2858	FALSE	TRUE	FALSE	finn-b-C3_KIDNEY_NOTRENALPELVIS	0.0512	0.3289	1e+05	Malignant neoplasm of kidney, except renal pelvis || id:finn-b-C3_KIDNEY_NOTRENALPELVIS	0.0491989778628101	4.65008466311778e-06	10000	ORNDEG.PWY..superpathway.of.ornithine.degradation	GCST90027493	2	1	TRUE	0.00209365362192213	9.5368429504997e-06	4.91989778628101	0.00209365362192213	20.9762659471522
rs6124449	C	A	C	A	-0.379048607733639	0.1283	0.0927159697378446	0.1217	FALSE	FALSE	FALSE	finn-b-C3_KIDNEY_NOTRENALPELVIS	0.0707	0.0697301	1e+05	Malignant neoplasm of kidney, except renal pelvis || id:finn-b-C3_KIDNEY_NOTRENALPELVIS	0.077858702299446	1.12495914710426e-06	10000	ORNDEG.PWY..superpathway.of.ornithine.degradation	GCST90027493	2	1	TRUE	0.00236501569732747	3.29312995225432e-05	7.7858702299446	0.00236501569732747	23.7014813172452
rs6868622	T	C	T	C	-0.237471881915781	-0.0452	0.283690106152131	0.2947	FALSE	FALSE	FALSE	finn-b-C3_KIDNEY_NOTRENALPELVIS	0.0506	0.3711	1e+05	Malignant neoplasm of kidney, except renal pelvis || id:finn-b-C3_KIDNEY_NOTRENALPELVIS	0.0495124944201671	1.61702919165235e-06	10000	ORNDEG.PWY..superpathway.of.ornithine.degradation	GCST90027493	2	1	TRUE	0.00229553309902252	7.97959880115155e-06	4.95124944201671	0.00229553309902252	23.0035453237126
rs10951264	A	G	A	G	0.0833274089573297	-0.08	0.637000828500415	0.6151	FALSE	FALSE	FALSE	finn-b-C3_KIDNEY_NOTRENALPELVIS	0.0473	0.0904503	1e+05	Malignant neoplasm of kidney, except renal pelvis || id:finn-b-C3_KIDNEY_NOTRENALPELVIS	0.0181075899653391	4.18866254831926e-06	10000	P108.PWY..pyruvate.fermentation.to.propanoate.I	GCST90027495	2	1	TRUE	0.00211359817090537	2.86057905852111e-05	1.81075899653391	0.00211359817090537	21.1765131521765
rs2645383	C	T	C	T	0.0871736471559978	-0.021	0.334436256340934	0.3049	FALSE	FALSE	FALSE	finn-b-C3_KIDNEY_NOTRENALPELVIS	0.0505	0.6772	1e+05	Malignant neoplasm of kidney, except renal pelvis || id:finn-b-C3_KIDNEY_NOTRENALPELVIS	0.0188008319989819	3.54031176203878e-06	10000	P108.PWY..pyruvate.fermentation.to.propanoate.I	GCST90027495	2	1	TRUE	0.00214570638355004	1.729273826297e-06	1.88008319989819	0.00214570638355004	21.4989027556153
rs3799603	C	T	C	T	-0.0952307113482358	-0.0481	0.360162211660054	0.2929	FALSE	FALSE	FALSE	finn-b-C3_KIDNEY_NOTRENALPELVIS	0.0505	0.341	1e+05	Malignant neoplasm of kidney, except renal pelvis || id:finn-b-C3_KIDNEY_NOTRENALPELVIS	0.018222472934001	1.73212875026164e-07	10000	P108.PWY..pyruvate.fermentation.to.propanoate.I	GCST90027495	2	1	TRUE	0.0027242161936731	9.07219011154161e-06	1.8222472934001	0.0027242161936731	27.3111148857828
rs62381166	C	T	C	T	-0.151374087699755	-0.0248	0.0770703062544522	0.1038	FALSE	FALSE	FALSE	finn-b-C3_KIDNEY_NOTRENALPELVIS	0.0772	0.748101	1e+05	Malignant neoplasm of kidney, except renal pelvis || id:finn-b-C3_KIDNEY_NOTRENALPELVIS	0.03274713268407	3.79116747473622e-06	10000	P108.PWY..pyruvate.fermentation.to.propanoate.I	GCST90027495	2	1	TRUE	0.0021326333982087	1.03199358760636e-06	3.274713268407	0.0021326333982087	21.367638053845
rs66470361	T	C	T	C	0.0825121933580769	-0.0363	0.402943356734836	0.3453	FALSE	FALSE	FALSE	finn-b-C3_KIDNEY_NOTRENALPELVIS	0.0486	0.4554	1e+05	Malignant neoplasm of kidney, except renal pelvis || id:finn-b-C3_KIDNEY_NOTRENALPELVIS	0.0178171419972305	3.63804364174583e-06	10000	P108.PWY..pyruvate.fermentation.to.propanoate.I	GCST90027495	2	1	TRUE	0.00214050596519616	5.57887941771427e-06	1.78171419972305	0.00214050596519616	21.4466853980595
rs6672992	C	A	C	A	-0.104072919358058	0.0018	0.189469032980131	0.1786	FALSE	FALSE	FALSE	finn-b-C3_KIDNEY_NOTRENALPELVIS	0.0606	0.9758	1e+05	Malignant neoplasm of kidney, except renal pelvis || id:finn-b-C3_KIDNEY_NOTRENALPELVIS	0.0222858795208792	3.01340428915444e-06	10000	P108.PWY..pyruvate.fermentation.to.propanoate.I	GCST90027495	2	1	TRUE	0.00217648920658504	8.8228408236378e-09	2.22858795208792	0.00217648920658504	21.808003972701
rs74768264	G	A	G	A	0.128453468277868	-0.0327	0.1327103591622	0.06988	FALSE	FALSE	FALSE	finn-b-C3_KIDNEY_NOTRENALPELVIS	0.0911	0.7196	1e+05	Malignant neoplasm of kidney, except renal pelvis || id:finn-b-C3_KIDNEY_NOTRENALPELVIS	0.0260337883173062	8.05187503478081e-07	10000	P108.PWY..pyruvate.fermentation.to.propanoate.I	GCST90027495	2	1	TRUE	0.00242911214498605	1.28844794682345e-06	2.60337883173062	0.00242911214498605	24.3454009346554
rs953621	A	C	A	C	0.106359405134413	-0.0814	0.198582246834983	0.2499	FALSE	FALSE	FALSE	finn-b-C3_KIDNEY_NOTRENALPELVIS	0.0536	0.1291	1e+05	Malignant neoplasm of kidney, except renal pelvis || id:finn-b-C3_KIDNEY_NOTRENALPELVIS	0.021616036013966	8.63703461184394e-07	10000	P108.PWY..pyruvate.fermentation.to.propanoate.I	GCST90027495	2	1	TRUE	0.00241566206073866	2.30631115766989e-05	2.1616036013966	0.00241566206073866	24.2102731215249
rs1963381	A	G	A	G	0.167074208640461	0.0219	0.761011503607063	0.7721	FALSE	FALSE	FALSE	finn-b-C3_KIDNEY_NOTRENALPELVIS	0.0547	0.6888	1e+05	Malignant neoplasm of kidney, except renal pelvis || id:finn-b-C3_KIDNEY_NOTRENALPELVIS	0.0341354358720153	9.85806750376833e-07	10000	P122.PWY..heterolactic.fermentation	GCST90027496	2	1	TRUE	0.00239031668873564	1.60295587225921e-06	3.41354358720153	0.00239031668873564	23.9556478387975
rs36039198	A	G	A	G	-0.286990449242981	-0.0273	0.0993116485677706	0.1316	FALSE	FALSE	FALSE	finn-b-C3_KIDNEY_NOTRENALPELVIS	0.0686	0.6901	1e+05	Malignant neoplasm of kidney, except renal pelvis || id:finn-b-C3_KIDNEY_NOTRENALPELVIS	0.0551750992784781	1.97741040568469e-07	10000	P122.PWY..heterolactic.fermentation	GCST90027496	2	1	TRUE	0.00269874514897474	1.58374428538648e-06	5.51750992784781	0.00269874514897474	27.0550687349531
rs72956918	A	G	A	G	0.325538391562957	-0.0458	0.0703907157328982	0.05	FALSE	FALSE	FALSE	finn-b-C3_KIDNEY_NOTRENALPELVIS	0.1082	0.672	1e+05	Malignant neoplasm of kidney, except renal pelvis || id:finn-b-C3_KIDNEY_NOTRENALPELVIS	0.0653775405106391	6.37944701380499e-07	10000	P122.PWY..heterolactic.fermentation	GCST90027496	2	1	TRUE	0.00247376513185083	1.79177858748729e-06	6.53775405106391	0.00247376513185083	24.7940384159558
rs798301	A	T	A	T	-0.144703216641796	-0.0268	0.494293973534074	0.4124	FALSE	TRUE	TRUE	finn-b-C3_KIDNEY_NOTRENALPELVIS	0.0474	0.5723	1e+05	Malignant neoplasm of kidney, except renal pelvis || id:finn-b-C3_KIDNEY_NOTRENALPELVIS	0.0306365808459949	2.3214302311299e-06	10000	P122.PWY..heterolactic.fermentation	GCST90027496	2	1	FALSE	0.00222635633793933	3.19683485973896e-06	3.06365808459949	0.00222635633793933	22.3087779559112
rs10917476	G	C	G	C	0.0828811888605357	0.0011	0.313635751201816	0.3955	FALSE	TRUE	FALSE	finn-b-C3_KIDNEY_NOTRENALPELVIS	0.0472	0.9814	1e+05	Malignant neoplasm of kidney, except renal pelvis || id:finn-b-C3_KIDNEY_NOTRENALPELVIS	0.0174683864570424	2.08878436090379e-06	10000	P161.PWY..acetylene.degradation	GCST90027497	2	1	TRUE	0.00224655195224947	5.4313783481395e-09	1.74683864570424	0.00224655195224947	22.5115998972877
rs17639960	C	T	C	T	-0.107740575245993	0.0823	0.1565744617567	0.1812	FALSE	FALSE	FALSE	finn-b-C3_KIDNEY_NOTRENALPELVIS	0.0603	0.1724	1e+05	Malignant neoplasm of kidney, except renal pelvis || id:finn-b-C3_KIDNEY_NOTRENALPELVIS	0.0230855934342233	3.05622201017362e-06	10000	P161.PWY..acetylene.degradation	GCST90027497	2	1	TRUE	0.00217379340903255	1.86279748117081e-05	2.30855934342233	0.00217379340903255	21.7809337537439
rs7096251	T	C	T	C	-0.0846703711509236	0.0121	0.601119830792429	0.7323	FALSE	FALSE	FALSE	finn-b-C3_KIDNEY_NOTRENALPELVIS	0.052	0.8154	1e+05	Malignant neoplasm of kidney, except renal pelvis || id:finn-b-C3_KIDNEY_NOTRENALPELVIS	0.0178761909907061	2.17453188472565e-06	10000	P161.PWY..acetylene.degradation	GCST90027497	2	1	TRUE	0.00223885727723962	5.41467636762954e-07	1.78761909907061	0.00223885727723962	22.434322303591
rs10933259	G	A	G	A	0.0850658281664325	-0.0307	0.287238342603965	0.3309	FALSE	FALSE	FALSE	finn-b-C3_KIDNEY_NOTRENALPELVIS	0.049	0.5316	1e+05	Malignant neoplasm of kidney, except renal pelvis || id:finn-b-C3_KIDNEY_NOTRENALPELVIS	0.0180993062920641	2.60225649989981e-06	10000	P162.PWY..L.glutamate.degradation.V..via.hydroxyglutarate.	GCST90027498	2	1	TRUE	0.00220452388160952	3.92546918112269e-06	1.80993062920641	0.00220452388160952	22.0895266573816
rs288633	A	G	A	G	0.114451959221572	0.0816	0.863791075680172	0.8566	FALSE	FALSE	FALSE	finn-b-C3_KIDNEY_NOTRENALPELVIS	0.066	0.2162	1e+05	Malignant neoplasm of kidney, except renal pelvis || id:finn-b-C3_KIDNEY_NOTRENALPELVIS	0.023980490316322	1.8176217099017e-06	10000	P162.PWY..L.glutamate.degradation.V..via.hydroxyglutarate.	GCST90027498	2	1	TRUE	0.00227315406382192	1.52860224722911e-05	2.3980490316322	0.00227315406382192	22.7787739927621
rs3908395	G	A	G	A	0.0841692042322898	-0.02	0.674307701535197	0.6878	FALSE	FALSE	FALSE	finn-b-C3_KIDNEY_NOTRENALPELVIS	0.05	0.6887	1e+05	Malignant neoplasm of kidney, except renal pelvis || id:finn-b-C3_KIDNEY_NOTRENALPELVIS	0.0180774481380661	3.22359495511511e-06	10000	P162.PWY..L.glutamate.degradation.V..via.hydroxyglutarate.	GCST90027498	2	1	TRUE	0.00216360711453749	1.60002944054171e-06	1.80774481380661	0.00216360711453749	21.67864800821
rs77890687	G	A	G	A	0.116686318021676	-0.117	0.131644800492349	0.1516	FALSE	FALSE	FALSE	finn-b-C3_KIDNEY_NOTRENALPELVIS	0.0649	0.0713296	1e+05	Malignant neoplasm of kidney, except renal pelvis || id:finn-b-C3_KIDNEY_NOTRENALPELVIS	0.0243561659072729	1.66090506823368e-06	10000	P162.PWY..L.glutamate.degradation.V..via.hydroxyglutarate.	GCST90027498	2	1	TRUE	0.00229040898956714	3.24995165982396e-05	2.43561659072729	0.00229040898956714	22.9520787251336
rs9570722	G	A	G	A	-0.0782159578567102	-0.0245	0.393237523763329	0.4921	FALSE	FALSE	FALSE	finn-b-C3_KIDNEY_NOTRENALPELVIS	0.0465	0.5987	1e+05	Malignant neoplasm of kidney, except renal pelvis || id:finn-b-C3_KIDNEY_NOTRENALPELVIS	0.0169930690313398	4.16817885822227e-06	10000	P162.PWY..L.glutamate.degradation.V..via.hydroxyglutarate.	GCST90027498	2	1	TRUE	0.00211453392825569	2.77609128850957e-06	1.69930690313398	0.00211453392825569	21.185908537103
rs11703988	A	G	A	G	-0.232078359111823	0.1234	0.0615118968935886	0.0218	FALSE	FALSE	FALSE	finn-b-C3_KIDNEY_NOTRENALPELVIS	0.1573	0.4327	1e+05	Malignant neoplasm of kidney, except renal pelvis || id:finn-b-C3_KIDNEY_NOTRENALPELVIS	0.0507120973102678	4.7306719624244e-06	10000	P164.PWY..purine.nucleobases.degradation.I..anaerobic.	GCST90027499	2	1	TRUE	0.00209037510753308	6.15430318296226e-06	5.07120973102678	0.00209037510753308	20.9433497821687
rs72748182	T	G	T	G	-0.181528906686537	0.0451	0.122365058382903	0.1159	FALSE	FALSE	FALSE	finn-b-C3_KIDNEY_NOTRENALPELVIS	0.0728	0.5354	1e+05	Malignant neoplasm of kidney, except renal pelvis || id:finn-b-C3_KIDNEY_NOTRENALPELVIS	0.0380795435398019	1.86898636349677e-06	10000	P164.PWY..purine.nucleobases.degradation.I..anaerobic.	GCST90027499	2	1	TRUE	0.00226782199353071	3.83793260638847e-06	3.80795435398019	0.00226782199353071	22.7252210474193
rs72830334	A	G	A	G	0.193720777619385	0.025	0.0941639127561143	0.1199	FALSE	FALSE	FALSE	finn-b-C3_KIDNEY_NOTRENALPELVIS	0.0718	0.7274	1e+05	Malignant neoplasm of kidney, except renal pelvis || id:finn-b-C3_KIDNEY_NOTRENALPELVIS	0.0414481364993034	2.9566069331675e-06	10000	P164.PWY..purine.nucleobases.degradation.I..anaerobic.	GCST90027499	2	1	TRUE	0.00218012505494726	1.21238146525949e-06	4.14481364993034	0.00218012505494726	21.8445140718038
rs73967534	C	A	C	A	-0.163089481525089	0.007	0.137219101123596	0.1313	FALSE	FALSE	FALSE	finn-b-C3_KIDNEY_NOTRENALPELVIS	0.0686	0.9185	1e+05	Malignant neoplasm of kidney, except renal pelvis || id:finn-b-C3_KIDNEY_NOTRENALPELVIS	0.0344023446522712	2.13033471680155e-06	10000	P164.PWY..purine.nucleobases.degradation.I..anaerobic.	GCST90027499	2	1	TRUE	0.0022427845929524	1.04125353631047e-07	3.44023446522712	0.0022427845929524	22.4737641723695
rs9736306	G	A	G	A	-0.199597728690257	0.0913	0.916673276051994	0.9652	FALSE	FALSE	FALSE	finn-b-C3_KIDNEY_NOTRENALPELVIS	0.1261	0.4692	1e+05	Malignant neoplasm of kidney, except renal pelvis || id:finn-b-C3_KIDNEY_NOTRENALPELVIS	0.043597325718742	4.68970930771625e-06	10000	P164.PWY..purine.nucleobases.degradation.I..anaerobic.	GCST90027499	2	1	TRUE	0.00209203451920709	5.24225075857947e-06	4.3597325718742	0.00209203451920709	20.9600101878685
rs34718894	A	G	A	G	0.226989687948617	0.0287	0.156657994893289	0.259	FALSE	FALSE	FALSE	finn-b-C3_KIDNEY_NOTRENALPELVIS	0.053	0.5883	1e+05	Malignant neoplasm of kidney, except renal pelvis || id:finn-b-C3_KIDNEY_NOTRENALPELVIS	0.0488048196215491	3.30379491164764e-06	10000	P23.PWY..reductive.TCA.cycle.I	GCST90027500	2	1	TRUE	0.00215891270334197	2.93237471952097e-06	4.88048196215491	0.00215891270334197	21.6315097492031
rs57006859	T	C	T	C	0.236063121932922	-0.0101	0.15938960350725	0.1729	FALSE	FALSE	FALSE	finn-b-C3_KIDNEY_NOTRENALPELVIS	0.061	0.8686	1e+05	Malignant neoplasm of kidney, except renal pelvis || id:finn-b-C3_KIDNEY_NOTRENALPELVIS	0.0495701044846981	1.91486661429242e-06	10000	P23.PWY..reductive.TCA.cycle.I	GCST90027500	2	1	TRUE	0.00226318205185962	2.74152142633661e-07	4.95701044846981	0.00226318205185962	22.678620000238
rs74338794	T	C	T	C	0.231905420015335	0.0542	0.19026713879655	0.1599	FALSE	FALSE	FALSE	finn-b-C3_KIDNEY_NOTRENALPELVIS	0.0628	0.3878	1e+05	Malignant neoplasm of kidney, except renal pelvis || id:finn-b-C3_KIDNEY_NOTRENALPELVIS	0.0474995160015234	1.04871996575163e-06	10000	P23.PWY..reductive.TCA.cycle.I	GCST90027500	2	1	TRUE	0.0023784614328265	7.44877295154992e-06	4.74995160015234	0.0023784614328265	23.8365517243673
rs9382699	C	T	C	T	0.192184370469076	0.007	0.257063882063882	0.2078	FALSE	FALSE	FALSE	finn-b-C3_KIDNEY_NOTRENALPELVIS	0.0569	0.9026	1e+05	Malignant neoplasm of kidney, except renal pelvis || id:finn-b-C3_KIDNEY_NOTRENALPELVIS	0.0401385595032307	1.6843183899611e-06	10000	P23.PWY..reductive.TCA.cycle.I	GCST90027500	2	1	TRUE	0.00228772989280874	1.51349213164466e-07	4.01385595032307	0.00228772989280874	22.9251700651576
rs9954617	T	C	T	C	0.191836579983015	-0.0332	0.262774003950474	0.1841	FALSE	FALSE	FALSE	finn-b-C3_KIDNEY_NOTRENALPELVIS	0.0596	0.5774	1e+05	Malignant neoplasm of kidney, except renal pelvis || id:finn-b-C3_KIDNEY_NOTRENALPELVIS	0.0402904916945632	1.92315277389316e-06	10000	P23.PWY..reductive.TCA.cycle.I	GCST90027500	2	1	TRUE	0.00226235595751704	3.10306581023726e-06	4.02904916945632	0.00226235595751704	22.6703232040148
rs11148356	T	C	T	C	-0.143270127824359	-0.0051	0.0777056260578565	0.1994	FALSE	FALSE	FALSE	finn-b-C3_KIDNEY_NOTRENALPELVIS	0.0585	0.9304	1e+05	Malignant neoplasm of kidney, except renal pelvis || id:finn-b-C3_KIDNEY_NOTRENALPELVIS	0.030188623608876	2.0765128770596e-06	10000	P42.PWY..incomplete.reductive.TCA.cycle	GCST90027501	2	1	TRUE	0.00224767898812141	7.6004144155152e-08	3.0188623608876	0.00224767898812141	22.5229188146086
rs12652368	C	T	C	T	-0.0765527113631535	0.0726	0.435050764190754	0.4424	FALSE	FALSE	FALSE	finn-b-C3_KIDNEY_NOTRENALPELVIS	0.0463	0.1172	1e+05	Malignant neoplasm of kidney, except renal pelvis || id:finn-b-C3_KIDNEY_NOTRENALPELVIS	0.0164417927021953	3.22438154810995e-06	10000	P42.PWY..incomplete.reductive.TCA.cycle	GCST90027501	2	1	TRUE	0.00216356050582401	2.45872109373487e-05	1.64417927021953	0.00216356050582401	21.6781799912958
rs664864	T	C	T	C	-0.080616383406342	-0.062	0.633380024715981	0.6318	FALSE	FALSE	FALSE	finn-b-C3_KIDNEY_NOTRENALPELVIS	0.048	0.1971	1e+05	Malignant neoplasm of kidney, except renal pelvis || id:finn-b-C3_KIDNEY_NOTRENALPELVIS	0.0169168432640194	1.8843192223704e-06	10000	P42.PWY..incomplete.reductive.TCA.cycle	GCST90027501	2	1	TRUE	0.00226625877096414	1.66840831017339e-05	1.69168432640194	0.00226625877096414	22.7095208428941
rs66662729	T	C	T	C	0.10739430136856	-0.0215	0.148528333295274	0.1667	FALSE	FALSE	FALSE	finn-b-C3_KIDNEY_NOTRENALPELVIS	0.0623	0.7294	1e+05	Malignant neoplasm of kidney, except renal pelvis || id:finn-b-C3_KIDNEY_NOTRENALPELVIS	0.0234694436384086	4.74131249686608e-06	10000	P42.PWY..incomplete.reductive.TCA.cycle	GCST90027501	2	1	TRUE	0.00208994641409611	1.1909924139594e-06	2.34694436384086	0.00208994641409611	20.9390457316744
rs7160842	G	A	G	A	0.0752613566641372	0.0329	0.490014134293552	0.5202	FALSE	FALSE	FALSE	finn-b-C3_KIDNEY_NOTRENALPELVIS	0.0462	0.4766	1e+05	Malignant neoplasm of kidney, except renal pelvis || id:finn-b-C3_KIDNEY_NOTRENALPELVIS	0.0160596866769924	2.78116763443589e-06	10000	P42.PWY..incomplete.reductive.TCA.cycle	GCST90027501	2	1	TRUE	0.00219181492101323	5.07124191525752e-06	1.60596866769924	0.00219181492101323	21.9619020047983
rs73216471	C	G	C	G	-0.107740263914951	0.0738	0.168910644366457	0.1231	FALSE	TRUE	FALSE	finn-b-C3_KIDNEY_NOTRENALPELVIS	0.0703	0.294	1e+05	Malignant neoplasm of kidney, except renal pelvis || id:finn-b-C3_KIDNEY_NOTRENALPELVIS	0.0215077161034093	5.46064395071562e-07	10000	P42.PWY..incomplete.reductive.TCA.cycle	GCST90027501	2	1	TRUE	0.00250360426230366	1.10206186181151e-05	2.15077161034093	0.00250360426230366	25.0938605106441
rs10520129	G	A	G	A	-0.0785513144071629	-0.0119	0.420965843075562	0.4623	FALSE	FALSE	FALSE	finn-b-C3_KIDNEY_NOTRENALPELVIS	0.0465	0.7971	1e+05	Malignant neoplasm of kidney, except renal pelvis || id:finn-b-C3_KIDNEY_NOTRENALPELVIS	0.016658622326297	2.4128993907938e-06	10000	P441.PWY..superpathway.of.N.acetylneuraminate.degradation	GCST90027502	2	1	TRUE	0.00221896708507468	6.54932313607702e-07	1.6658622326297	0.00221896708507468	22.2345706971043
rs10962279	C	T	C	T	-0.0966022601053461	-0.0872	0.210044521216981	0.2362	FALSE	FALSE	FALSE	finn-b-C3_KIDNEY_NOTRENALPELVIS	0.0548	0.1112	1e+05	Malignant neoplasm of kidney, except renal pelvis || id:finn-b-C3_KIDNEY_NOTRENALPELVIS	0.0204411239077133	2.29123057457815e-06	10000	P441.PWY..superpathway.of.N.acetylneuraminate.degradation	GCST90027502	2	1	TRUE	0.00222886024756125	2.53203405354997e-05	2.04411239077133	0.00222886024756125	22.3339239503825
rs17075041	T	A	T	A	0.192703972466509	-0.0097	0.0542747565727938	0.0266	FALSE	TRUE	FALSE	finn-b-C3_KIDNEY_NOTRENALPELVIS	0.1471	0.9475	1e+05	Malignant neoplasm of kidney, except renal pelvis || id:finn-b-C3_KIDNEY_NOTRENALPELVIS	0.0386401119138076	6.12769961427393e-07	10000	P441.PWY..superpathway.of.N.acetylneuraminate.degradation	GCST90027502	2	1	TRUE	0.00248148934510506	4.34837299719206e-08	3.86401119138076	0.00248148934510506	24.8716492048574
rs6930880	T	C	T	C	0.0843051937795802	0.0163	0.648879000997358	0.5186	FALSE	FALSE	FALSE	finn-b-C3_KIDNEY_NOTRENALPELVIS	0.0462	0.7249	1e+05	Malignant neoplasm of kidney, except renal pelvis || id:finn-b-C3_KIDNEY_NOTRENALPELVIS	0.0169159970222643	6.23618616015245e-07	10000	P441.PWY..superpathway.of.N.acetylneuraminate.degradation	GCST90027502	2	1	TRUE	0.00247812243145378	1.24479949386671e-06	1.69159970222643	0.00247812243145378	24.8378192266488
rs73217710	A	G	A	G	0.14687881006865	-0.0171	0.0762050546490228	0.03758	FALSE	FALSE	FALSE	finn-b-C3_KIDNEY_NOTRENALPELVIS	0.1211	0.8874	1e+05	Malignant neoplasm of kidney, except renal pelvis || id:finn-b-C3_KIDNEY_NOTRENALPELVIS	0.0308675355212414	1.95173321863348e-06	10000	P441.PWY..superpathway.of.N.acetylneuraminate.degradation	GCST90027502	2	1	TRUE	0.00225953374646324	1.99394205750167e-07	3.08675355212414	0.00225953374646324	22.6419787121263
rs78776904	A	T	A	T	0.215773723897988	0.0811	0.058579588101636	0.03665	FALSE	TRUE	FALSE	finn-b-C3_KIDNEY_NOTRENALPELVIS	0.1285	0.5276	1e+05	Malignant neoplasm of kidney, except renal pelvis || id:finn-b-C3_KIDNEY_NOTRENALPELVIS	0.0449735454112249	1.60424107669977e-06	10000	P441.PWY..superpathway.of.N.acetylneuraminate.degradation	GCST90027502	2	1	TRUE	0.00229705283617253	3.98329443131189e-06	4.49735454112249	0.00229705283617253	23.0188096781094
rs9368736	C	T	C	T	-0.182012717074422	0.0741	0.0542343995804956	0.08848	FALSE	FALSE	FALSE	finn-b-C3_KIDNEY_NOTRENALPELVIS	0.0826	0.37	1e+05	Malignant neoplasm of kidney, except renal pelvis || id:finn-b-C3_KIDNEY_NOTRENALPELVIS	0.0381171394681658	1.79628176921521e-06	10000	P441.PWY..superpathway.of.N.acetylneuraminate.degradation	GCST90027502	2	1	TRUE	0.00227541389153254	8.04788037118489e-06	3.81171394681658	0.00227541389153254	22.8014708711098
rs2035940	C	T	C	T	-0.0785141786354768	0.0258	0.483609325535085	0.4927	FALSE	FALSE	FALSE	finn-b-C3_KIDNEY_NOTRENALPELVIS	0.0463	0.577301	1e+05	Malignant neoplasm of kidney, except renal pelvis || id:finn-b-C3_KIDNEY_NOTRENALPELVIS	0.0167816335541227	2.88871525361688e-06	10000	P461.PWY..hexitol.fermentation.to.lactate..formate..ethanol.and.acetate	GCST90027503	2	1	TRUE	0.00218456414827855	3.10516560744551e-06	1.67816335541227	0.00218456414827855	21.889090476783
rs2398413	C	T	C	T	-0.099606335766968	-0.0125	0.823630152180664	0.8447	FALSE	FALSE	FALSE	finn-b-C3_KIDNEY_NOTRENALPELVIS	0.0647	0.8469	1e+05	Malignant neoplasm of kidney, except renal pelvis || id:finn-b-C3_KIDNEY_NOTRENALPELVIS	0.021703270684586	4.44389916371791e-06	10000	P461.PWY..hexitol.fermentation.to.lactate..formate..ethanol.and.acetate	GCST90027503	2	1	TRUE	0.0021023084670502	3.73267337153079e-07	2.1703270684586	0.0021023084670502	21.0631613159453
rs4517983	A	G	A	G	0.1394124463951	-0.0561	0.909548677716794	0.9279	FALSE	FALSE	FALSE	finn-b-C3_KIDNEY_NOTRENALPELVIS	0.0891	0.5291	1e+05	Malignant neoplasm of kidney, except renal pelvis || id:finn-b-C3_KIDNEY_NOTRENALPELVIS	0.0289505378532512	1.46803029033935e-06	10000	P461.PWY..hexitol.fermentation.to.lactate..formate..ethanol.and.acetate	GCST90027503	2	1	TRUE	0.00231403835002596	3.96439827683931e-06	2.89505378532512	0.00231403835002596	23.1894166229398
rs4903555	G	A	G	A	-0.0846625439046828	0.0111	0.291880740050578	0.3345	FALSE	FALSE	FALSE	finn-b-C3_KIDNEY_NOTRENALPELVIS	0.0488	0.8204	1e+05	Malignant neoplasm of kidney, except renal pelvis || id:finn-b-C3_KIDNEY_NOTRENALPELVIS	0.0178241098019876	2.03528286633839e-06	10000	P461.PWY..hexitol.fermentation.to.lactate..formate..ethanol.and.acetate	GCST90027503	2	1	TRUE	0.00225151515429703	5.17386121425969e-07	1.78241098019876	0.00225151515429703	22.5614459501213
rs9368736	C	T	C	T	-0.184481641085049	0.0741	0.0543789457750388	0.08848	FALSE	FALSE	FALSE	finn-b-C3_KIDNEY_NOTRENALPELVIS	0.0826	0.37	1e+05	Malignant neoplasm of kidney, except renal pelvis || id:finn-b-C3_KIDNEY_NOTRENALPELVIS	0.0381887983639842	1.35999967460741e-06	10000	P461.PWY..hexitol.fermentation.to.lactate..formate..ethanol.and.acetate	GCST90027503	2	1	TRUE	0.00232867391372315	8.04788037118489e-06	3.81887983639842	0.00232867391372315	23.3364247128725
rs151701	T	C	T	C	0.0863004882768077	-0.0042	0.2549493459829	0.2064	FALSE	FALSE	FALSE	finn-b-C3_KIDNEY_NOTRENALPELVIS	0.0573	0.9413	1e+05	Malignant neoplasm of kidney, except renal pelvis || id:finn-b-C3_KIDNEY_NOTRENALPELVIS	0.0189045013628108	4.99313061286099e-06	10000	PANTOSYN.PWY..pantothenate.and.coenzyme.A.biosynthesis.I	GCST90027505	2	1	TRUE	0.00208007318317021	5.37276690736459e-08	1.89045013628108	0.00208007318317021	20.8399202445759
rs2509667	A	C	A	C	-0.117624778096741	0.0262	0.120838337919816	0.1311	FALSE	FALSE	FALSE	finn-b-C3_KIDNEY_NOTRENALPELVIS	0.0685	0.701601	1e+05	Malignant neoplasm of kidney, except renal pelvis || id:finn-b-C3_KIDNEY_NOTRENALPELVIS	0.0254276389525654	3.73041553962453e-06	10000	PANTOSYN.PWY..pantothenate.and.coenzyme.A.biosynthesis.I	GCST90027505	2	1	TRUE	0.00213571799493969	1.46295002360719e-06	2.54276389525654	0.00213571799493969	21.3986099096577
rs61844177	C	T	C	T	-0.0814195853166963	0.0347	0.316293666600781	0.354	FALSE	FALSE	FALSE	finn-b-C3_KIDNEY_NOTRENALPELVIS	0.0483	0.4725	1e+05	Malignant neoplasm of kidney, except renal pelvis || id:finn-b-C3_KIDNEY_NOTRENALPELVIS	0.0174091024293981	2.91329491583363e-06	10000	PANTOSYN.PWY..pantothenate.and.coenzyme.A.biosynthesis.I	GCST90027505	2	1	TRUE	0.00218294503935626	5.16144296265786e-06	1.74091024293981	0.00218294503935626	21.8728316929246
rs9599845	C	T	C	T	0.0930947413012657	0.0436	0.237424677805994	0.1973	FALSE	FALSE	FALSE	finn-b-C3_KIDNEY_NOTRENALPELVIS	0.0584	0.4551	1e+05	Malignant neoplasm of kidney, except renal pelvis || id:finn-b-C3_KIDNEY_NOTRENALPELVIS	0.0203681863819664	4.86340193986458e-06	10000	PANTOSYN.PWY..pantothenate.and.coenzyme.A.biosynthesis.I	GCST90027505	2	1	TRUE	0.00208509551803382	5.57382782922667e-06	2.03681863819664	0.00208509551803382	20.8903433505927
rs12599680	T	C	T	C	-0.104455505540938	-0.0057	0.157328517461362	0.218	FALSE	FALSE	FALSE	finn-b-C3_KIDNEY_NOTRENALPELVIS	0.0561	0.9191	1e+05	Malignant neoplasm of kidney, except renal pelvis || id:finn-b-C3_KIDNEY_NOTRENALPELVIS	0.0225692825662866	3.68829939340931e-06	10000	PENTOSE.P.PWY..pentose.phosphate.pathway	GCST90027506	2	1	TRUE	0.00213788610340174	1.03236347300562e-07	2.25692825662866	0.00213788610340174	21.4203795936735
rs12669414	T	C	T	C	-0.0794589305438612	-0.0379	0.409285092988673	0.4948	FALSE	FALSE	FALSE	finn-b-C3_KIDNEY_NOTRENALPELVIS	0.0463	0.413	1e+05	Malignant neoplasm of kidney, except renal pelvis || id:finn-b-C3_KIDNEY_NOTRENALPELVIS	0.0166763207934319	1.89063707135553e-06	10000	PENTOSE.P.PWY..pentose.phosphate.pathway	GCST90027506	2	1	TRUE	0.00226561835799212	6.70073146576411e-06	1.66763207934319	0.00226561835799212	22.7030888781507
rs1486114	G	T	G	T	-0.107312671947184	0.1117	0.151385455964615	0.1894	FALSE	FALSE	FALSE	finn-b-C3_KIDNEY_NOTRENALPELVIS	0.0591	0.0586098	1e+05	Malignant neoplasm of kidney, except renal pelvis || id:finn-b-C3_KIDNEY_NOTRENALPELVIS	0.0224958115895457	1.83915137203303e-06	10000	PENTOSE.P.PWY..pentose.phosphate.pathway	GCST90027506	2	1	TRUE	0.00227090094532139	3.57210780028573e-05	2.24958115895457	0.00227090094532139	22.7561446016109
rs2038820	C	T	C	T	-0.0775463883597978	0.1163	0.418696704647776	0.3291	FALSE	FALSE	FALSE	finn-b-C3_KIDNEY_NOTRENALPELVIS	0.0492	0.0181001	1e+05	Malignant neoplasm of kidney, except renal pelvis || id:finn-b-C3_KIDNEY_NOTRENALPELVIS	0.016527801979167	2.70711921751916e-06	10000	PENTOSE.P.PWY..pentose.phosphate.pathway	GCST90027506	2	1	TRUE	0.00219697257052311	5.5874499152872e-05	1.6527801979167	0.00219697257052311	22.0136952447185
rs7181967	C	T	C	T	-0.0960215232348953	-0.005	0.20587240490056	0.2247	FALSE	FALSE	FALSE	finn-b-C3_KIDNEY_NOTRENALPELVIS	0.0553	0.9282	1e+05	Malignant neoplasm of kidney, except renal pelvis || id:finn-b-C3_KIDNEY_NOTRENALPELVIS	0.0204749955548988	2.73610033543275e-06	10000	PENTOSE.P.PWY..pentose.phosphate.pathway	GCST90027506	2	1	TRUE	0.00219493730926035	8.17520019559898e-08	2.04749955548988	0.00219493730926035	21.9932570384107
rs7228238	T	C	T	C	-0.0811855616036961	-0.0839	0.416410185773282	0.3245	FALSE	FALSE	FALSE	finn-b-C3_KIDNEY_NOTRENALPELVIS	0.0493	0.0888096	1e+05	Malignant neoplasm of kidney, except renal pelvis || id:finn-b-C3_KIDNEY_NOTRENALPELVIS	0.0166367146626955	1.06137777447025e-06	10000	PENTOSE.P.PWY..pentose.phosphate.pathway	GCST90027506	2	1	TRUE	0.00237616255499229	2.89618427331333e-05	1.66367146626955	0.00237616255499229	23.8134578717125
rs7856581	C	G	C	G	0.17065583727755	-0.1084	0.0624905302305661	0.1028	FALSE	TRUE	FALSE	finn-b-C3_KIDNEY_NOTRENALPELVIS	0.0766	0.1567	1e+05	Malignant neoplasm of kidney, except renal pelvis || id:finn-b-C3_KIDNEY_NOTRENALPELVIS	0.0345709206519385	7.95784649541918e-07	10000	PENTOSE.P.PWY..pentose.phosphate.pathway	GCST90027506	2	1	TRUE	0.0024313644300224	2.00263136479111e-05	3.45709206519385	0.0024313644300224	24.3680291306219
rs11254890	G	A	G	A	-0.142500248381573	-0.0482	0.0899903202428604	0.07089	FALSE	FALSE	FALSE	finn-b-C3_KIDNEY_NOTRENALPELVIS	0.0905	0.594101	1e+05	Malignant neoplasm of kidney, except renal pelvis || id:finn-b-C3_KIDNEY_NOTRENALPELVIS	0.0297380741737593	1.65254378299634e-06	10000	PEPTIDOGLYCANSYN.PWY..peptidoglycan.biosynthesis.I..meso.diaminopimelate.containing.	GCST90027507	2	1	TRUE	0.00229137492496651	2.83664097603825e-06	2.97380741737593	0.00229137492496651	22.9617805479954
rs17601633	G	A	G	A	-0.0766053231263086	-0.0233	0.360364435254588	0.3336	FALSE	FALSE	FALSE	finn-b-C3_KIDNEY_NOTRENALPELVIS	0.0493	0.635801	1e+05	Malignant neoplasm of kidney, except renal pelvis || id:finn-b-C3_KIDNEY_NOTRENALPELVIS	0.0167355354035259	4.70779510522782e-06	10000	PEPTIDOGLYCANSYN.PWY..peptidoglycan.biosynthesis.I..meso.diaminopimelate.containing.	GCST90027507	2	1	TRUE	0.00209130007160425	2.23370450130249e-06	1.67355354035259	0.00209130007160425	20.9526363658314
rs28815855	G	A	G	A	0.112889490802323	-0.1083	0.139872997531914	0.1669	FALSE	FALSE	FALSE	finn-b-C3_KIDNEY_NOTRENALPELVIS	0.0622	0.0814592	1e+05	Malignant neoplasm of kidney, except renal pelvis || id:finn-b-C3_KIDNEY_NOTRENALPELVIS	0.0233701560042806	1.36192012889406e-06	10000	PEPTIDOGLYCANSYN.PWY..peptidoglycan.biosynthesis.I..meso.diaminopimelate.containing.	GCST90027507	2	1	TRUE	0.00232840370092321	3.03159836088933e-05	2.33701560042806	0.00232840370092321	23.3337104997141
rs55935294	C	T	C	T	-0.0776776026831831	-0.0273	0.436776742229587	0.453	FALSE	FALSE	FALSE	finn-b-C3_KIDNEY_NOTRENALPELVIS	0.0465	0.5563	1e+05	Malignant neoplasm of kidney, except renal pelvis || id:finn-b-C3_KIDNEY_NOTRENALPELVIS	0.0164172324441733	2.22902446642344e-06	10000	PEPTIDOGLYCANSYN.PWY..peptidoglycan.biosynthesis.I..meso.diaminopimelate.containing.	GCST90027507	2	1	TRUE	0.00223412386382887	3.44688327954262e-06	1.64172324441733	0.00223412386382887	22.3867852417039
rs57752094	A	C	A	C	0.106925378053554	-0.1813	0.170457482553631	0.06321	FALSE	FALSE	FALSE	finn-b-C3_KIDNEY_NOTRENALPELVIS	0.1222	0.1382	1e+05	Malignant neoplasm of kidney, except renal pelvis || id:finn-b-C3_KIDNEY_NOTRENALPELVIS	0.0215728617854699	7.17831207398401e-07	10000	PEPTIDOGLYCANSYN.PWY..peptidoglycan.biosynthesis.I..meso.diaminopimelate.containing.	GCST90027507	2	1	TRUE	0.00245113433537855	2.20116360162067e-05	2.15728617854699	0.00245113433537855	24.5666572622357
rs6427759	C	A	C	A	-0.146144056602485	0.0295	0.908600286845159	0.8953	FALSE	FALSE	FALSE	finn-b-C3_KIDNEY_NOTRENALPELVIS	0.0755	0.6959	1e+05	Malignant neoplasm of kidney, except renal pelvis || id:finn-b-C3_KIDNEY_NOTRENALPELVIS	0.0289420694623153	4.42881674517953e-07	10000	PEPTIDOGLYCANSYN.PWY..peptidoglycan.biosynthesis.I..meso.diaminopimelate.containing.	GCST90027507	2	1	TRUE	0.002543805211435	1.52671562948512e-06	2.89420694623153	0.002543805211435	25.497826006603
rs72809331	A	G	A	G	-0.174665836374605	-0.1294	0.0659944049990181	0.05537	FALSE	FALSE	FALSE	finn-b-C3_KIDNEY_NOTRENALPELVIS	0.1033	0.2106	1e+05	Malignant neoplasm of kidney, except renal pelvis || id:finn-b-C3_KIDNEY_NOTRENALPELVIS	0.037251504135541	2.74776352045345e-06	10000	PEPTIDOGLYCANSYN.PWY..peptidoglycan.biosynthesis.I..meso.diaminopimelate.containing.	GCST90027507	2	1	TRUE	0.00219412433169452	1.56916922030867e-05	3.7251504135541	0.00219412433169452	21.9850930959782
rs7576999	T	C	T	C	-0.0799719424236601	0.0993	0.357278062426834	0.2221	FALSE	FALSE	FALSE	finn-b-C3_KIDNEY_NOTRENALPELVIS	0.0558	0.0752506	1e+05	Malignant neoplasm of kidney, except renal pelvis || id:finn-b-C3_KIDNEY_NOTRENALPELVIS	0.0172593521365603	3.59460843028763e-06	10000	PEPTIDOGLYCANSYN.PWY..peptidoglycan.biosynthesis.I..meso.diaminopimelate.containing.	GCST90027507	2	1	TRUE	0.00214279968138547	3.16683204941525e-05	1.72593521365603	0.00214279968138547	21.4697165162023
rs77069323	G	C	G	C	0.15718212600082	0.0136	0.0827472265722009	0.0668	FALSE	TRUE	FALSE	finn-b-C3_KIDNEY_NOTRENALPELVIS	0.0925	0.8833	1e+05	Malignant neoplasm of kidney, except renal pelvis || id:finn-b-C3_KIDNEY_NOTRENALPELVIS	0.030675842761445	2.99167156420094e-07	10000	PEPTIDOGLYCANSYN.PWY..peptidoglycan.biosynthesis.I..meso.diaminopimelate.containing.	GCST90027507	2	1	TRUE	0.00261915500949144	2.16173743508769e-07	3.0675842761445	0.00261915500949144	26.2550779037115
rs1029249	C	T	C	T	-0.0885881620117794	-0.0549	0.22714267134868	0.2719	FALSE	FALSE	FALSE	finn-b-C3_KIDNEY_NOTRENALPELVIS	0.0519	0.2904	1e+05	Malignant neoplasm of kidney, except renal pelvis || id:finn-b-C3_KIDNEY_NOTRENALPELVIS	0.019171172647983	3.82070241221173e-06	10000	PHOSLIPSYN.PWY..superpathway.of.phospholipid.biosynthesis.I..bacteria.	GCST90027508	2	1	TRUE	0.0021311516684159	1.11895803595324e-05	1.9171172647983	0.0021311516684159	21.3527603516709
rs10859752	A	G	A	G	0.0769656293035161	-0.0251	0.402186214582074	0.4396	FALSE	FALSE	FALSE	finn-b-C3_KIDNEY_NOTRENALPELVIS	0.0465	0.5897	1e+05	Malignant neoplasm of kidney, except renal pelvis || id:finn-b-C3_KIDNEY_NOTRENALPELVIS	0.0164140123978331	2.74516814500955e-06	10000	PHOSLIPSYN.PWY..superpathway.of.phospholipid.biosynthesis.I..bacteria.	GCST90027508	2	1	TRUE	0.00219430494151034	2.91372766672553e-06	1.64140123978331	0.00219430494151034	21.9869067834238
rs10979829	A	T	A	T	0.0895777636896845	-0.0946	0.229883281183458	0.1511	FALSE	TRUE	FALSE	finn-b-C3_KIDNEY_NOTRENALPELVIS	0.0646	0.143	1e+05	Malignant neoplasm of kidney, except renal pelvis || id:finn-b-C3_KIDNEY_NOTRENALPELVIS	0.0193862023546752	3.82453312411484e-06	10000	PHOSLIPSYN.PWY..superpathway.of.phospholipid.biosynthesis.I..bacteria.	GCST90027508	2	1	TRUE	0.00213096032878239	2.14445338122124e-05	1.93862023546752	0.00213096032878239	21.3508391583991
rs163172	G	A	G	A	0.122222263357351	-0.0818	0.85009065662941	0.9059	FALSE	FALSE	FALSE	finn-b-C3_KIDNEY_NOTRENALPELVIS	0.0797	0.3048	1e+05	Malignant neoplasm of kidney, except renal pelvis || id:finn-b-C3_KIDNEY_NOTRENALPELVIS	0.0237999962898628	2.81559500915429e-07	10000	PHOSLIPSYN.PWY..superpathway.of.phospholipid.biosynthesis.I..bacteria.	GCST90027508	2	1	TRUE	0.00263081118921404	1.0534018473323e-05	2.37999962898628	0.00263081118921404	26.3722306291857
rs631694	T	C	T	C	0.141865511480809	-0.0354	0.919615748497344	0.8807	FALSE	FALSE	FALSE	finn-b-C3_KIDNEY_NOTRENALPELVIS	0.0717	0.621999	1e+05	Malignant neoplasm of kidney, except renal pelvis || id:finn-b-C3_KIDNEY_NOTRENALPELVIS	0.0303239601486159	2.89219929812708e-06	10000	PHOSLIPSYN.PWY..superpathway.of.phospholipid.biosynthesis.I..bacteria.	GCST90027508	2	1	TRUE	0.00218433380907467	2.43767520573892e-06	3.03239601486159	0.00218433380907467	21.8867774510866
rs780162	C	G	C	G	-0.0981107463726898	0.0519	0.201109555540256	0.208	FALSE	TRUE	FALSE	finn-b-C3_KIDNEY_NOTRENALPELVIS	0.0575	0.3666	1e+05	Malignant neoplasm of kidney, except renal pelvis || id:finn-b-C3_KIDNEY_NOTRENALPELVIS	0.0214092251486246	4.59144689472206e-06	10000	PHOSLIPSYN.PWY..superpathway.of.phospholipid.biosynthesis.I..bacteria.	GCST90027508	2	1	TRUE	0.00209607519560869	8.14712114229587e-06	2.14092251486246	0.00209607519560869	21.0005785975875
rs78496981	T	C	T	C	-0.152002021056786	-0.016	0.0682181573370663	0.02503	FALSE	FALSE	FALSE	finn-b-C3_KIDNEY_NOTRENALPELVIS	0.1451	0.9121	1e+05	Malignant neoplasm of kidney, except renal pelvis || id:finn-b-C3_KIDNEY_NOTRENALPELVIS	0.0324838242285835	2.87836015480093e-06	10000	PHOSLIPSYN.PWY..superpathway.of.phospholipid.biosynthesis.I..bacteria.	GCST90027508	2	1	TRUE	0.0021852503989718	1.21594455865462e-07	3.24838242285835	0.0021852503989718	21.8959816916476
rs11627731	G	A	G	A	-0.182250020199051	0.0451	0.0802933245482387	0.04532	FALSE	FALSE	FALSE	finn-b-C3_KIDNEY_NOTRENALPELVIS	0.1118	0.686901	1e+05	Malignant neoplasm of kidney, except renal pelvis || id:finn-b-C3_KIDNEY_NOTRENALPELVIS	0.037927375426366	1.54568451902265e-06	10000	POLYAMINSYN3.PWY..superpathway.of.polyamine.biosynthesis.II	GCST90027509	2	1	TRUE	0.00230417050736204	1.62733683882221e-06	3.7927375426366	0.00230417050736204	23.0903007225367
rs258495	A	T	A	T	0.0975198465569274	-0.0194	0.619759955423779	0.5546	FALSE	TRUE	TRUE	finn-b-C3_KIDNEY_NOTRENALPELVIS	0.0465	0.676799	1e+05	Malignant neoplasm of kidney, except renal pelvis || id:finn-b-C3_KIDNEY_NOTRENALPELVIS	0.0209483473813374	3.23583899033022e-06	10000	POLYAMINSYN3.PWY..superpathway.of.polyamine.biosynthesis.II	GCST90027509	2	1	FALSE	0.00216288289737219	1.74062607115466e-06	2.09483473813374	0.00216288289737219	21.6713758561289
rs4566305	G	A	G	A	-0.123803384162489	0.0034	0.684956745610504	0.6413	FALSE	FALSE	FALSE	finn-b-C3_KIDNEY_NOTRENALPELVIS	0.0493	0.9442	1e+05	Malignant neoplasm of kidney, except renal pelvis || id:finn-b-C3_KIDNEY_NOTRENALPELVIS	0.0249047945516346	6.65856829935214e-07	10000	POLYAMINSYN3.PWY..superpathway.of.polyamine.biosynthesis.II	GCST90027509	2	1	TRUE	0.00246555035164851	4.75633746889742e-08	2.49047945516346	0.00246555035164851	24.7114998629587
rs58529279	T	C	T	C	0.219027188693012	0.0057	0.058106893452258	0.1491	FALSE	FALSE	FALSE	finn-b-C3_KIDNEY_NOTRENALPELVIS	0.0651	0.9299	1e+05	Malignant neoplasm of kidney, except renal pelvis || id:finn-b-C3_KIDNEY_NOTRENALPELVIS	0.0450388955029885	1.15580413163443e-06	10000	POLYAMINSYN3.PWY..superpathway.of.polyamine.biosynthesis.II	GCST90027509	2	1	TRUE	0.00235983364101686	7.66648670534164e-08	4.50388955029885	0.00235983364101686	23.6494254526605
rs76729673	G	A	G	A	-0.164493837627643	0.0601	0.0906577026164128	0.07398	FALSE	FALSE	FALSE	finn-b-C3_KIDNEY_NOTRENALPELVIS	0.0879	0.4945	1e+05	Malignant neoplasm of kidney, except renal pelvis || id:finn-b-C3_KIDNEY_NOTRENALPELVIS	0.035505042306625	3.6045474057367e-06	10000	POLYAMINSYN3.PWY..superpathway.of.polyamine.biosynthesis.II	GCST90027509	2	1	TRUE	0.00214227238289125	4.67495946410658e-06	3.5505042306625	0.00214227238289125	21.4644219224459
rs7673044	T	C	T	C	0.159308290230126	0.0453	0.0978927974425608	0.1608	FALSE	FALSE	FALSE	finn-b-C3_KIDNEY_NOTRENALPELVIS	0.0628	0.4706	1e+05	Malignant neoplasm of kidney, except renal pelvis || id:finn-b-C3_KIDNEY_NOTRENALPELVIS	0.0342960893898533	3.39934551203548e-06	10000	POLYAMINSYN3.PWY..superpathway.of.polyamine.biosynthesis.II	GCST90027509	2	1	TRUE	0.00215346674084421	5.2033560302964e-06	3.42960893898533	0.00215346674084421	21.5768254509421
rs10404465	A	T	A	T	0.100853364112628	-0.0379	0.241020619508043	0.2307	FALSE	TRUE	FALSE	finn-b-C3_KIDNEY_NOTRENALPELVIS	0.0551	0.4917	1e+05	Malignant neoplasm of kidney, except renal pelvis || id:finn-b-C3_KIDNEY_NOTRENALPELVIS	0.0216344822279905	3.1361526806873e-06	10000	PPGPPMET.PWY..ppGpp.biosynthesis	GCST90027512	2	1	TRUE	0.00216886083993689	4.73131489201494e-06	2.16344822279905	0.00216886083993689	21.7314030667975
rs10783794	G	A	G	A	0.0889030011786944	0.0151	0.386544856743465	0.3438	FALSE	FALSE	FALSE	finn-b-C3_KIDNEY_NOTRENALPELVIS	0.0487	0.7561	1e+05	Malignant neoplasm of kidney, except renal pelvis || id:finn-b-C3_KIDNEY_NOTRENALPELVIS	0.0192138161109817	3.70937702739753e-06	10000	PPGPPMET.PWY..ppGpp.biosynthesis	GCST90027512	2	1	TRUE	0.00213679795567238	9.61400271864981e-07	1.92138161109817	0.00213679795567238	21.4094536375773
rs2098065	A	G	A	G	0.0937672724663153	0.0177	0.527631097758958	0.5259	FALSE	FALSE	FALSE	finn-b-C3_KIDNEY_NOTRENALPELVIS	0.047	0.706	1e+05	Malignant neoplasm of kidney, except renal pelvis || id:finn-b-C3_KIDNEY_NOTRENALPELVIS	0.0204053965133756	4.32294318013149e-06	10000	PPGPPMET.PWY..ppGpp.biosynthesis	GCST90027512	2	1	TRUE	0.00210757521844683	1.41826990306317e-06	2.04053965133756	0.00210757521844683	21.1160406780763
rs4767337	C	A	C	A	-0.108238164635351	-0.0647	0.188830672586274	0.1885	FALSE	FALSE	FALSE	finn-b-C3_KIDNEY_NOTRENALPELVIS	0.0588	0.2711	1e+05	Malignant neoplasm of kidney, except renal pelvis || id:finn-b-C3_KIDNEY_NOTRENALPELVIS	0.0235987856627317	4.50525008474739e-06	10000	PPGPPMET.PWY..ppGpp.biosynthesis	GCST90027512	2	1	TRUE	0.00209969179748369	1.21075797093874e-05	2.35987856627317	0.00209969179748369	21.0368895757286
rs71505230	A	G	A	G	0.201853429172211	-0.1367	0.050327936647903	0.0379	FALSE	FALSE	FALSE	finn-b-C3_KIDNEY_NOTRENALPELVIS	0.1222	0.2633	1e+05	Malignant neoplasm of kidney, except renal pelvis || id:finn-b-C3_KIDNEY_NOTRENALPELVIS	0.0430388071331087	2.7316088397815e-06	10000	PPGPPMET.PWY..ppGpp.biosynthesis	GCST90027512	2	1	TRUE	0.00219525131442549	1.25140494989107e-05	4.30388071331087	0.00219525131442549	21.9964102902283
rs73648437	C	T	C	T	0.171367144905871	-0.0524	0.0744602460122966	0.1025	FALSE	FALSE	FALSE	finn-b-C3_KIDNEY_NOTRENALPELVIS	0.0758	0.4895	1e+05	Malignant neoplasm of kidney, except renal pelvis || id:finn-b-C3_KIDNEY_NOTRENALPELVIS	0.0357695340672984	1.66060686108133e-06	10000	PPGPPMET.PWY..ppGpp.biosynthesis	GCST90027512	2	1	TRUE	0.00229044335595025	4.77893114472522e-06	3.57695340672984	0.00229044335595025	22.9524238996144
rs13080908	G	A	G	A	0.105163806947586	-0.0269	0.165509107587472	0.1212	FALSE	FALSE	FALSE	finn-b-C3_KIDNEY_NOTRENALPELVIS	0.0704	0.702399	1e+05	Malignant neoplasm of kidney, except renal pelvis || id:finn-b-C3_KIDNEY_NOTRENALPELVIS	0.0219949229772269	1.74185642170185e-06	10000	PRPP.PWY..superpathway.of.histidine..purine..and.pyrimidine.biosynthesis	GCST90027513	2	1	TRUE	0.00228130150315127	1.46004853750201e-06	2.19949229772269	0.00228130150315127	22.8606043595949
rs2406211	C	T	C	T	-0.076062942828883	-0.0483	0.416967169517525	0.4078	FALSE	FALSE	FALSE	finn-b-C3_KIDNEY_NOTRENALPELVIS	0.0469	0.3036	1e+05	Malignant neoplasm of kidney, except renal pelvis || id:finn-b-C3_KIDNEY_NOTRENALPELVIS	0.0165963585864561	4.58110120928895e-06	10000	PRPP.PWY..superpathway.of.histidine..purine..and.pyrimidine.biosynthesis	GCST90027513	2	1	TRUE	0.00209650566092981	1.06060252296912e-05	1.65963585864561	0.00209650566092981	21.0049004907624
rs2923143	A	G	A	G	-0.0973735233855677	0.0162	0.263101744432541	0.2702	FALSE	FALSE	FALSE	finn-b-C3_KIDNEY_NOTRENALPELVIS	0.052	0.755099	1e+05	Malignant neoplasm of kidney, except renal pelvis || id:finn-b-C3_KIDNEY_NOTRENALPELVIS	0.0189721518164255	2.86002505318134e-07	10000	PRPP.PWY..superpathway.of.histidine..purine..and.pyrimidine.biosynthesis	GCST90027513	2	1	TRUE	0.00262780244679057	9.70580599780736e-07	1.89721518164255	0.00262780244679057	26.3419904098645
rs4889160	A	G	A	G	0.0891386701778975	0.027	0.228647338898867	0.2403	FALSE	FALSE	FALSE	finn-b-C3_KIDNEY_NOTRENALPELVIS	0.0537	0.6153	1e+05	Malignant neoplasm of kidney, except renal pelvis || id:finn-b-C3_KIDNEY_NOTRENALPELVIS	0.0194976846547802	4.83652349383828e-06	10000	PRPP.PWY..superpathway.of.histidine..purine..and.pyrimidine.biosynthesis	GCST90027513	2	1	TRUE	0.00208615289034038	2.5280551560762e-06	1.94976846547802	0.00208615289034038	20.9009591940567
rs60152513	A	G	A	G	-0.14013149514055	0.371	0.0814397414056711	0.04832	FALSE	FALSE	FALSE	finn-b-C3_KIDNEY_NOTRENALPELVIS	0.1087	0.000640206	1e+05	Malignant neoplasm of kidney, except renal pelvis || id:finn-b-C3_KIDNEY_NOTRENALPELVIS	0.0305756159956377	4.58104889741536e-06	10000	PRPP.PWY..superpathway.of.histidine..purine..and.pyrimidine.biosynthesis	GCST90027513	2	1	TRUE	0.0020965078400097	0.000116478783971229	3.05756159956377	0.0020965078400097	21.004922368842
rs72686468	G	A	G	A	0.152768231067651	-0.1528	0.0699319853744145	0.02858	FALSE	FALSE	FALSE	finn-b-C3_KIDNEY_NOTRENALPELVIS	0.1379	0.2678	1e+05	Malignant neoplasm of kidney, except renal pelvis || id:finn-b-C3_KIDNEY_NOTRENALPELVIS	0.0321889328812263	2.07492864730053e-06	10000	PRPP.PWY..superpathway.of.histidine..purine..and.pyrimidine.biosynthesis	GCST90027513	2	1	TRUE	0.00224782497326269	1.22778275708466e-05	3.21889328812263	0.00224782497326269	22.5243849576957
rs73314327	C	T	C	T	0.0842558138165241	-0.0216	0.269055015532619	0.2237	FALSE	FALSE	FALSE	finn-b-C3_KIDNEY_NOTRENALPELVIS	0.0555	0.696599	1e+05	Malignant neoplasm of kidney, except renal pelvis || id:finn-b-C3_KIDNEY_NOTRENALPELVIS	0.0183588790800159	4.44571282966425e-06	10000	PRPP.PWY..superpathway.of.histidine..purine..and.pyrimidine.biosynthesis	GCST90027513	2	1	TRUE	0.00210223059414264	1.51471024971765e-06	1.83588790800159	0.00210223059414264	21.0623794587217
rs17777155	G	A	G	A	-0.150877867377418	-7e-04	0.115793132488004	0.1079	FALSE	FALSE	FALSE	finn-b-C3_KIDNEY_NOTRENALPELVIS	0.0746	0.9926	1e+05	Malignant neoplasm of kidney, except renal pelvis || id:finn-b-C3_KIDNEY_NOTRENALPELVIS	0.0325760500035537	3.62924168376208e-06	10000	PWY0.1061..superpathway.of.L.alanine.biosynthesis	GCST90027514	2	1	TRUE	0.00214096854965503	8.80495439061146e-10	3.25760500035537	0.00214096854965503	21.4513301827205
rs2197911	A	G	A	G	-0.135967482679034	0.0115	0.863153065115836	0.8514	FALSE	FALSE	FALSE	finn-b-C3_KIDNEY_NOTRENALPELVIS	0.0646	0.8593	1e+05	Malignant neoplasm of kidney, except renal pelvis || id:finn-b-C3_KIDNEY_NOTRENALPELVIS	0.0292368637418096	3.31051738277567e-06	10000	PWY0.1061..superpathway.of.L.alanine.biosynthesis	GCST90027514	2	1	TRUE	0.00215852441728695	3.16912371297534e-07	2.92368637418096	0.00215852441728695	21.6276108501426
rs2636908	C	T	C	T	0.224474432459205	0.1319	0.0721462166714339	0.03624	FALSE	FALSE	FALSE	finn-b-C3_KIDNEY_NOTRENALPELVIS	0.129	0.3064	1e+05	Malignant neoplasm of kidney, except renal pelvis || id:finn-b-C3_KIDNEY_NOTRENALPELVIS	0.0446248698545537	4.89830354861923e-07	10000	PWY0.1061..superpathway.of.L.alanine.biosynthesis	GCST90027514	2	1	TRUE	0.00252446271343316	1.04547659801576e-05	4.46248698545537	0.00252446271343316	25.303455839693
rs4580784	A	G	A	G	-0.210801972133616	0.0183	0.0617492134617214	0.03668	FALSE	FALSE	FALSE	finn-b-C3_KIDNEY_NOTRENALPELVIS	0.1223	0.8812	1e+05	Malignant neoplasm of kidney, except renal pelvis || id:finn-b-C3_KIDNEY_NOTRENALPELVIS	0.045580720382325	3.74949843959149e-06	10000	PWY0.1061..superpathway.of.L.alanine.biosynthesis	GCST90027514	2	1	TRUE	0.00213474369166288	2.2390193875357e-07	4.5580720382325	0.00213474369166288	21.3888270929543
rs62385620	A	T	A	T	0.163647544250089	-0.1091	0.11159587822163	0.1452	FALSE	TRUE	FALSE	finn-b-C3_KIDNEY_NOTRENALPELVIS	0.0678	0.1076	1e+05	Malignant neoplasm of kidney, except renal pelvis || id:finn-b-C3_KIDNEY_NOTRENALPELVIS	0.0340993373562757	1.59347206855563e-06	10000	PWY0.1061..superpathway.of.L.alanine.biosynthesis	GCST90027514	2	1	TRUE	0.00229834207413597	2.58933089941347e-05	3.40993373562757	0.00229834207413597	23.0317589177735
rs76726314	A	G	A	G	0.206200635964712	-0.0359	0.0531755489878286	0.0344	FALSE	FALSE	FALSE	finn-b-C3_KIDNEY_NOTRENALPELVIS	0.1261	0.776	1e+05	Malignant neoplasm of kidney, except renal pelvis || id:finn-b-C3_KIDNEY_NOTRENALPELVIS	0.0447122754371404	3.99344629733524e-06	10000	PWY0.1061..superpathway.of.L.alanine.biosynthesis	GCST90027514	2	1	TRUE	0.00212270901251751	8.10526200257949e-07	4.47122754371404	0.00212270901251751	21.2679904621823
rs7840028	T	C	T	C	0.175218586946652	0.0719	0.0810718371627418	0.06818	FALSE	FALSE	FALSE	finn-b-C3_KIDNEY_NOTRENALPELVIS	0.093	0.4394	1e+05	Malignant neoplasm of kidney, except renal pelvis || id:finn-b-C3_KIDNEY_NOTRENALPELVIS	0.0375257301300582	3.02239711659233e-06	10000	PWY0.1061..superpathway.of.L.alanine.biosynthesis	GCST90027514	2	1	TRUE	0.00217591984619824	5.97720255965285e-06	3.75257301300582	0.00217591984619824	21.8022866505054
rs12633789	A	G	A	G	0.171792905395588	0.0353	0.10201167054258	0.09638	FALSE	FALSE	FALSE	finn-b-C3_KIDNEY_NOTRENALPELVIS	0.0784	0.6521	1e+05	Malignant neoplasm of kidney, except renal pelvis || id:finn-b-C3_KIDNEY_NOTRENALPELVIS	0.0371609651552245	3.78339518907891e-06	10000	PWY0.1241..ADP.L.glycero..beta..D.manno.heptose.biosynthesis	GCST90027515	2	1	TRUE	0.00213302524836897	2.02733300579273e-06	3.71609651552245	0.00213302524836897	21.3715725370118
rs1444625	G	C	G	C	-0.1610469574684	0.051	0.13090743937643	0.1199	FALSE	TRUE	FALSE	finn-b-C3_KIDNEY_NOTRENALPELVIS	0.0708	0.4708	1e+05	Malignant neoplasm of kidney, except renal pelvis || id:finn-b-C3_KIDNEY_NOTRENALPELVIS	0.0329117799400785	9.91629875292802e-07	10000	PWY0.1241..ADP.L.glycero..beta..D.manno.heptose.biosynthesis	GCST90027515	2	1	TRUE	0.00238918798913101	5.18895935931404e-06	3.29117799400785	0.00238918798913101	23.9443089707327
rs17175056	G	A	G	A	0.152298226537972	0.0258	0.122604899345137	0.1307	FALSE	FALSE	FALSE	finn-b-C3_KIDNEY_NOTRENALPELVIS	0.0704	0.713801	1e+05	Malignant neoplasm of kidney, except renal pelvis || id:finn-b-C3_KIDNEY_NOTRENALPELVIS	0.0331671993743441	4.39370786255375e-06	10000	PWY0.1241..ADP.L.glycero..beta..D.manno.heptose.biosynthesis	GCST90027515	2	1	TRUE	0.00210447626303538	1.3430809720428e-06	3.31671993743441	0.00210447626303538	21.0849264049548
rs3923652	C	A	C	A	-0.163820577147485	0.019	0.103319494181374	0.104	FALSE	FALSE	FALSE	finn-b-C3_KIDNEY_NOTRENALPELVIS	0.0756	0.8016	1e+05	Malignant neoplasm of kidney, except renal pelvis || id:finn-b-C3_KIDNEY_NOTRENALPELVIS	0.0357516357636832	4.60144500809679e-06	10000	PWY0.1241..ADP.L.glycero..beta..D.manno.heptose.biosynthesis	GCST90027515	2	1	TRUE	0.00209566011568622	6.31643487228352e-07	3.57516357636832	0.00209566011568622	20.9964111781094
rs71420343	C	T	C	T	0.138553715143248	0.0193	0.164126159801781	0.1725	FALSE	FALSE	FALSE	finn-b-C3_KIDNEY_NOTRENALPELVIS	0.0612	0.752199	1e+05	Malignant neoplasm of kidney, except renal pelvis || id:finn-b-C3_KIDNEY_NOTRENALPELVIS	0.0301187673901923	4.21993911687185e-06	10000	PWY0.1241..ADP.L.glycero..beta..D.manno.heptose.biosynthesis	GCST90027515	2	1	TRUE	0.00211217818094214	9.94534899737508e-07	3.01187673901923	0.00211217818094214	21.1622559082484
rs7228238	T	C	T	C	-0.0837211099716763	-0.0839	0.416672976511602	0.3245	FALSE	FALSE	FALSE	finn-b-C3_KIDNEY_NOTRENALPELVIS	0.0493	0.0888096	1e+05	Malignant neoplasm of kidney, except renal pelvis || id:finn-b-C3_KIDNEY_NOTRENALPELVIS	0.0168889458579898	7.1533179179592e-07	10000	PWY0.1261..anhydromuropeptides.recycling	GCST90027516	2	1	TRUE	0.00245180329120512	2.89618427331333e-05	1.68889458579898	0.00245180329120512	24.5733783954949
rs7544236	C	T	C	T	0.0825818448369355	-0.0304	0.360294512012367	0.4382	FALSE	FALSE	FALSE	finn-b-C3_KIDNEY_NOTRENALPELVIS	0.0465	0.5142	1e+05	Malignant neoplasm of kidney, except renal pelvis || id:finn-b-C3_KIDNEY_NOTRENALPELVIS	0.017527885279895	2.45954267287707e-06	10000	PWY0.1261..anhydromuropeptides.recycling	GCST90027516	2	1	TRUE	0.00221530650052466	4.27413358079491e-06	1.7527885279895	0.00221530650052466	22.1978093435818
rs7964114	C	T	C	T	0.0920566295715406	0.0201	0.240609373274653	0.2764	FALSE	FALSE	FALSE	finn-b-C3_KIDNEY_NOTRENALPELVIS	0.0517	0.697301	1e+05	Malignant neoplasm of kidney, except renal pelvis || id:finn-b-C3_KIDNEY_NOTRENALPELVIS	0.0197130521049026	3.01447046933014e-06	10000	PWY0.1261..anhydromuropeptides.recycling	GCST90027516	2	1	TRUE	0.00217642161483708	1.51153795956041e-06	1.97130521049026	0.00217642161483708	21.8073252391534
rs12915465	C	T	C	T	0.132221462407543	0.0058	0.0932692746263682	0.1193	FALSE	FALSE	FALSE	finn-b-C3_KIDNEY_NOTRENALPELVIS	0.0718	0.9357	1e+05	Malignant neoplasm of kidney, except renal pelvis || id:finn-b-C3_KIDNEY_NOTRENALPELVIS	0.0279714878242	2.27851662313132e-06	10000	PWY0.1296..purine.ribonucleosides.degradation	GCST90027517	2	1	TRUE	0.00222992429952493	6.52552948421882e-08	2.79714878242	0.00222992429952493	22.3446099353084
rs1468579	T	C	T	C	-0.0929606693822879	0.0368	0.256092925668589	0.1988	FALSE	FALSE	FALSE	finn-b-C3_KIDNEY_NOTRENALPELVIS	0.0579	0.5252	1e+05	Malignant neoplasm of kidney, except renal pelvis || id:finn-b-C3_KIDNEY_NOTRENALPELVIS	0.0193606356408245	1.57458054312818e-06	10000	PWY0.1296..purine.ribonucleosides.degradation	GCST90027517	2	1	TRUE	0.00230062496792968	4.03966583608577e-06	1.93606356408245	0.00230062496792968	23.0546886216317
rs416270	T	G	T	G	-0.0856028089448771	-0.1048	0.26563255439162	0.1846	FALSE	FALSE	FALSE	finn-b-C3_KIDNEY_NOTRENALPELVIS	0.0608	0.0846798	1e+05	Malignant neoplasm of kidney, except renal pelvis || id:finn-b-C3_KIDNEY_NOTRENALPELVIS	0.0187084197203585	4.74788733541584e-06	10000	PWY0.1296..purine.ribonucleosides.degradation	GCST90027517	2	1	TRUE	0.00208968200448853	2.97105840604813e-05	1.87084197203585	0.00208968200448853	20.9363910805563
rs6669249	C	A	C	A	-0.0853441973194864	0.0241	0.756590850348927	0.7901	FALSE	FALSE	FALSE	finn-b-C3_KIDNEY_NOTRENALPELVIS	0.0566	0.671001	1e+05	Malignant neoplasm of kidney, except renal pelvis || id:finn-b-C3_KIDNEY_NOTRENALPELVIS	0.0186355335864281	4.65757539519224e-06	10000	PWY0.1296..purine.ribonucleosides.degradation	GCST90027517	2	1	TRUE	0.00209334648479203	1.8130472454872e-06	1.86355335864281	0.00209334648479203	20.9731822923774
rs76985731	C	T	C	T	0.180317594067858	0.0885	0.0534185760114346	0.01964	FALSE	FALSE	FALSE	finn-b-C3_KIDNEY_NOTRENALPELVIS	0.1657	0.5933	1e+05	Malignant neoplasm of kidney, except renal pelvis || id:finn-b-C3_KIDNEY_NOTRENALPELVIS	0.0366687808510145	8.76703230066182e-07	10000	PWY0.1296..purine.ribonucleosides.degradation	GCST90027517	2	1	TRUE	0.00241279821373392	2.85265316323877e-06	3.66687808510145	0.00241279821373392	24.1815016248376
rs9286959	A	T	A	T	0.0807536107954104	0.0274	0.438788966090442	0.3704	FALSE	TRUE	TRUE	finn-b-C3_KIDNEY_NOTRENALPELVIS	0.048	0.5675	1e+05	Malignant neoplasm of kidney, except renal pelvis || id:finn-b-C3_KIDNEY_NOTRENALPELVIS	0.0168287941070937	1.59827855825721e-06	10000	PWY0.1296..purine.ribonucleosides.degradation	GCST90027517	2	1	FALSE	0.00229776557751672	3.25856149762913e-06	1.68287941070937	0.00229776557751672	23.0259685218707
rs111171	G	A	G	A	-0.0924101589526359	-0.0952	0.729092750224605	0.6934	FALSE	FALSE	FALSE	finn-b-C3_KIDNEY_NOTRENALPELVIS	0.0502	0.0581996	1e+05	Malignant neoplasm of kidney, except renal pelvis || id:finn-b-C3_KIDNEY_NOTRENALPELVIS	0.0187424007964245	8.20025753333809e-07	10000	PWY0.1297..superpathway.of.purine.deoxyribonucleosides.degradation	GCST90027518	2	1	TRUE	0.00242561098833029	3.59632994757414e-05	1.87424007964245	0.00242561098833029	24.3102258121851
rs11543947	A	G	A	G	-0.173246708866594	0.1625	0.0691819829148339	0.05924	FALSE	FALSE	FALSE	finn-b-C3_KIDNEY_NOTRENALPELVIS	0.0977	0.09621	1e+05	Malignant neoplasm of kidney, except renal pelvis || id:finn-b-C3_KIDNEY_NOTRENALPELVIS	0.033946506907714	3.33391601936171e-07	10000	PWY0.1297..superpathway.of.purine.deoxyribonucleosides.degradation	GCST90027518	2	1	TRUE	0.00259834463891116	2.76639553325587e-05	3.3946506907714	0.00259834463891116	26.0459259920006
rs12700304	T	G	T	G	0.087242826507563	-0.0252	0.2501070995315	0.1926	FALSE	FALSE	FALSE	finn-b-C3_KIDNEY_NOTRENALPELVIS	0.0588	0.6687	1e+05	Malignant neoplasm of kidney, except renal pelvis || id:finn-b-C3_KIDNEY_NOTRENALPELVIS	0.0187528770853153	3.28353563466933e-06	10000	PWY0.1297..superpathway.of.purine.deoxyribonucleosides.degradation	GCST90027518	2	1	TRUE	0.00216008767820506	1.83676805558305e-06	1.87528770853153	0.00216008767820506	21.643308049728
rs17639960	C	T	C	T	-0.109663692357599	0.0823	0.156482567140242	0.1812	FALSE	FALSE	FALSE	finn-b-C3_KIDNEY_NOTRENALPELVIS	0.0603	0.1724	1e+05	Malignant neoplasm of kidney, except renal pelvis || id:finn-b-C3_KIDNEY_NOTRENALPELVIS	0.0231362124324526	2.13807345876162e-06	10000	PWY0.1297..superpathway.of.purine.deoxyribonucleosides.degradation	GCST90027518	2	1	TRUE	0.00224209106989425	1.86279748117081e-05	2.31362124324526	0.00224209106989425	22.4667991264934
rs2914928	C	T	C	T	-0.0816632442683209	0.0024	0.307511687046031	0.2126	FALSE	FALSE	FALSE	finn-b-C3_KIDNEY_NOTRENALPELVIS	0.0565	0.9663	1e+05	Malignant neoplasm of kidney, except renal pelvis || id:finn-b-C3_KIDNEY_NOTRENALPELVIS	0.0177702462939997	4.3170377198658e-06	10000	PWY0.1297..superpathway.of.purine.deoxyribonucleosides.degradation	GCST90027518	2	1	TRUE	0.00210783612919235	1.80440601405535e-08	1.77702462939997	0.00210783612919235	21.1186602948347
rs7349706	C	A	C	A	0.0810335140682511	-0.0015	0.345869054326365	0.3537	FALSE	FALSE	FALSE	finn-b-C3_KIDNEY_NOTRENALPELVIS	0.0484	0.9759	1e+05	Malignant neoplasm of kidney, except renal pelvis || id:finn-b-C3_KIDNEY_NOTRENALPELVIS	0.0176311771978462	4.30605628625906e-06	10000	PWY0.1297..superpathway.of.purine.deoxyribonucleosides.degradation	GCST90027518	2	1	TRUE	0.00210832225620891	9.60506872519031e-09	1.76311771978462	0.00210832225620891	21.1235411495122
rs9527167	G	A	G	A	0.110793746620544	-0.1303	0.176679965281482	0.1732	FALSE	FALSE	FALSE	finn-b-C3_KIDNEY_NOTRENALPELVIS	0.0613	0.0334804	1e+05	Malignant neoplasm of kidney, except renal pelvis || id:finn-b-C3_KIDNEY_NOTRENALPELVIS	0.0229484151327475	1.37947351789103e-06	10000	PWY0.1297..superpathway.of.purine.deoxyribonucleosides.degradation	GCST90027518	2	1	TRUE	0.00232595145069785	4.51811151643955e-05	2.29484151327475	0.00232595145069785	23.3090783887699
rs257077	T	G	T	G	-0.101167839660199	-0.0882	0.828370265477694	0.8553	FALSE	FALSE	FALSE	finn-b-C3_KIDNEY_NOTRENALPELVIS	0.0666	0.1853	1e+05	Malignant neoplasm of kidney, except renal pelvis || id:finn-b-C3_KIDNEY_NOTRENALPELVIS	0.0220981113177279	4.69170054786903e-06	10000	PWY0.1298..superpathway.of.pyrimidine.deoxyribonucleosides.degradation	GCST90027519	2	1	TRUE	0.00209195351770543	1.7538392333369e-05	2.20981113177279	0.00209195351770543	20.959196935777
rs62248586	T	G	T	G	-0.0795787675398496	0.0071	0.375074948652203	0.3746	FALSE	FALSE	FALSE	finn-b-C3_KIDNEY_NOTRENALPELVIS	0.0475	0.8812	1e+05	Malignant neoplasm of kidney, except renal pelvis || id:finn-b-C3_KIDNEY_NOTRENALPELVIS	0.0172392149363368	3.90928206608218e-06	10000	PWY0.1298..superpathway.of.pyrimidine.deoxyribonucleosides.degradation	GCST90027519	2	1	TRUE	0.00212677568186747	2.23428241360317e-07	1.72392149363368	0.00212677568186747	21.3088223524995
rs6944623	C	G	C	G	0.104039534623374	-0.0085	0.844164976335362	0.8828	FALSE	TRUE	FALSE	finn-b-C3_KIDNEY_NOTRENALPELVIS	0.0718	0.9057	1e+05	Malignant neoplasm of kidney, except renal pelvis || id:finn-b-C3_KIDNEY_NOTRENALPELVIS	0.0227051337783664	4.60102672282849e-06	10000	PWY0.1298..superpathway.of.pyrimidine.deoxyribonucleosides.degradation	GCST90027519	2	1	TRUE	0.0020956774630022	1.40151447658608e-07	2.27051337783664	0.0020956774630022	20.9965853458052
rs77470149	A	G	A	G	0.171367569941928	-0.022	0.052309694209499	0.03857	FALSE	FALSE	FALSE	finn-b-C3_KIDNEY_NOTRENALPELVIS	0.1193	0.8537	1e+05	Malignant neoplasm of kidney, except renal pelvis || id:finn-b-C3_KIDNEY_NOTRENALPELVIS	0.0365038742976488	2.67254881771851e-06	10000	PWY0.1298..superpathway.of.pyrimidine.deoxyribonucleosides.degradation	GCST90027519	2	1	TRUE	0.00219942912525492	3.40073673401249e-07	3.65038742976488	0.00219942912525492	22.0383642144249
rs7859597	G	A	G	A	0.0846328544439028	0.0481	0.257566433209589	0.1944	FALSE	FALSE	FALSE	finn-b-C3_KIDNEY_NOTRENALPELVIS	0.0584	0.4103	1e+05	Malignant neoplasm of kidney, except renal pelvis || id:finn-b-C3_KIDNEY_NOTRENALPELVIS	0.0184861734727176	4.69060257386597e-06	10000	PWY0.1298..superpathway.of.pyrimidine.deoxyribonucleosides.degradation	GCST90027519	2	1	TRUE	0.00209199817783716	6.78375568190143e-06	1.84861734727176	0.00209199817783716	20.9596453218373
rs79103551	T	C	T	C	0.152765166081017	-0.0193	0.0647765573373149	0.05662	FALSE	FALSE	FALSE	finn-b-C3_KIDNEY_NOTRENALPELVIS	0.0995	0.846	1e+05	Malignant neoplasm of kidney, except renal pelvis || id:finn-b-C3_KIDNEY_NOTRENALPELVIS	0.033357549665017	4.65803812776666e-06	10000	PWY0.1298..superpathway.of.pyrimidine.deoxyribonucleosides.degradation	GCST90027519	2	1	TRUE	0.00209332752795379	3.76250407612617e-07	3.3357549665017	0.00209332752795379	20.9729919659078
rs997227	A	C	A	C	-0.0775650079625901	-0.0386	0.412247694132957	0.4628	FALSE	FALSE	FALSE	finn-b-C3_KIDNEY_NOTRENALPELVIS	0.0463	0.4044	1e+05	Malignant neoplasm of kidney, except renal pelvis || id:finn-b-C3_KIDNEY_NOTRENALPELVIS	0.0169499684915253	4.73689834709015e-06	10000	PWY0.1298..superpathway.of.pyrimidine.deoxyribonucleosides.degradation	GCST90027519	2	1	TRUE	0.0020901241372468	6.95053596167501e-06	1.69499684915253	0.0020901241372468	20.9408300585529
rs12472695	T	C	T	C	0.149610593782149	-0.0026	0.299909049567985	0.2974	FALSE	FALSE	FALSE	finn-b-C3_KIDNEY_NOTRENALPELVIS	0.0514	0.9601	1e+05	Malignant neoplasm of kidney, except renal pelvis || id:finn-b-C3_KIDNEY_NOTRENALPELVIS	0.0321360212136598	3.23129656094158e-06	10000	PWY0.1338..polymyxin.resistance	GCST90027520	2	1	TRUE	0.00216315125437386	2.55875752461377e-08	3.21360212136598	0.00216315125437386	21.674070534093
rs4942275	T	C	T	C	0.224867106894517	-0.1181	0.141655297862665	0.1391	FALSE	FALSE	FALSE	finn-b-C3_KIDNEY_NOTRENALPELVIS	0.0681	0.0829201	1e+05	Malignant neoplasm of kidney, except renal pelvis || id:finn-b-C3_KIDNEY_NOTRENALPELVIS	0.0414830026010502	5.93645548385109e-08	10000	PWY0.1338..polymyxin.resistance	GCST90027520	2	1	TRUE	0.00293037937485258	3.007469252332e-05	4.14830026010502	0.00293037937485258	29.3840393727037
rs7225041	C	G	C	G	-0.154749144576848	-0.0627	0.317452674566871	0.3421	FALSE	TRUE	FALSE	finn-b-C3_KIDNEY_NOTRENALPELVIS	0.0488	0.1992	1e+05	Malignant neoplasm of kidney, except renal pelvis || id:finn-b-C3_KIDNEY_NOTRENALPELVIS	0.0331495508233507	3.03831693940499e-06	10000	PWY0.1338..polymyxin.resistance	GCST90027520	2	1	TRUE	0.00217491607260317	1.65080947996446e-05	3.31495508233507	0.00217491607260317	21.7922071153993
rs76296650	G	A	G	A	-0.241937265995796	0.0479	0.123104084744403	0.133	FALSE	FALSE	FALSE	finn-b-C3_KIDNEY_NOTRENALPELVIS	0.0684	0.4831	1e+05	Malignant neoplasm of kidney, except renal pelvis || id:finn-b-C3_KIDNEY_NOTRENALPELVIS	0.0458529798429557	1.31768244439572e-07	10000	PWY0.1338..polymyxin.resistance	GCST90027520	2	1	TRUE	0.00277683219310025	4.90416845507932e-06	4.58529798429557	0.00277683219310025	27.8400754844799
rs1051765	G	A	G	A	-0.208775216552436	0.0264	0.10112544126385	0.1028	FALSE	FALSE	FALSE	finn-b-C3_KIDNEY_NOTRENALPELVIS	0.0763	0.729699	1e+05	Malignant neoplasm of kidney, except renal pelvis || id:finn-b-C3_KIDNEY_NOTRENALPELVIS	0.0448264819816128	3.20215417420125e-06	10000	PWY0.1415..superpathway.of.heme.biosynthesis.from.uroporphyrinogen.III	GCST90027521	2	1	TRUE	0.00216488197722786	1.19720064974455e-06	4.48264819816128	0.00216488197722786	21.6914494362686
rs17698981	A	C	A	C	-0.175101446793901	0.0166	0.148196148334557	0.1911	FALSE	FALSE	FALSE	finn-b-C3_KIDNEY_NOTRENALPELVIS	0.0589	0.7779	1e+05	Malignant neoplasm of kidney, except renal pelvis || id:finn-b-C3_KIDNEY_NOTRENALPELVIS	0.0380389668477634	4.16023405839957e-06	10000	PWY0.1415..superpathway.of.heme.biosynthesis.from.uroporphyrinogen.III	GCST90027521	2	1	TRUE	0.00211489811304933	7.94317128175638e-07	3.80389668477634	0.00211489811304933	21.1895651055253
rs2636908	C	T	C	T	0.277949056976281	0.1319	0.0737233931005527	0.03624	FALSE	FALSE	FALSE	finn-b-C3_KIDNEY_NOTRENALPELVIS	0.129	0.3064	1e+05	Malignant neoplasm of kidney, except renal pelvis || id:finn-b-C3_KIDNEY_NOTRENALPELVIS	0.0595020743981889	2.99372503858448e-06	10000	PWY0.1415..superpathway.of.heme.biosynthesis.from.uroporphyrinogen.III	GCST90027521	2	1	TRUE	0.00217774112156974	1.04547659801576e-05	5.95020743981889	0.00217774112156974	21.8205752975761
rs4238492	G	A	G	A	0.128463369412282	-0.0278	0.546023557373038	0.607	FALSE	FALSE	FALSE	finn-b-C3_KIDNEY_NOTRENALPELVIS	0.0471	0.5555	1e+05	Malignant neoplasm of kidney, except renal pelvis || id:finn-b-C3_KIDNEY_NOTRENALPELVIS	0.0266247477427256	1.40030667875902e-06	10000	PWY0.1415..superpathway.of.heme.biosynthesis.from.uroporphyrinogen.III	GCST90027521	2	1	TRUE	0.00232308128747214	3.48381392359636e-06	2.66247477427256	0.00232308128747214	23.2802486220882
rs62174134	T	C	T	C	-0.156658152395254	-0.0962	0.209295026388452	0.2083	FALSE	FALSE	FALSE	finn-b-C3_KIDNEY_NOTRENALPELVIS	0.0567	0.0899601	1e+05	Malignant neoplasm of kidney, except renal pelvis || id:finn-b-C3_KIDNEY_NOTRENALPELVIS	0.0333637554436631	2.66008463552233e-06	10000	PWY0.1415..superpathway.of.heme.biosynthesis.from.uroporphyrinogen.III	GCST90027521	2	1	TRUE	0.00220032264751933	2.87859263910901e-05	3.33637554436631	0.00220032264751933	22.0473370850039
rs6451170	A	G	A	G	0.12528867059631	-0.0459	0.550576351752822	0.5871	FALSE	FALSE	FALSE	finn-b-C3_KIDNEY_NOTRENALPELVIS	0.0468	0.3258	1e+05	Malignant neoplasm of kidney, except renal pelvis || id:finn-b-C3_KIDNEY_NOTRENALPELVIS	0.0272469787501231	4.2603576021138e-06	10000	PWY0.1415..superpathway.of.heme.biosynthesis.from.uroporphyrinogen.III	GCST90027521	2	1	TRUE	0.0021103586951267	9.6191826961754e-06	2.72469787501231	0.0021103586951267	21.1439876320257
rs942033	T	C	T	C	0.130758309812539	0.0532	0.591910803537101	0.6116	FALSE	FALSE	FALSE	finn-b-C3_KIDNEY_NOTRENALPELVIS	0.0475	0.2626	1e+05	Malignant neoplasm of kidney, except renal pelvis || id:finn-b-C3_KIDNEY_NOTRENALPELVIS	0.0278126615983649	2.58390048958089e-06	10000	PWY0.1415..superpathway.of.heme.biosynthesis.from.uroporphyrinogen.III	GCST90027521	2	1	TRUE	0.00220587704984439	1.25440935287613e-05	2.78126615983649	0.00220587704984439	22.1031154995547
rs9619066	T	C	T	C	-0.223827186075536	0.0053	0.124649260773827	0.1081	FALSE	FALSE	FALSE	finn-b-C3_KIDNEY_NOTRENALPELVIS	0.074	0.9426	1e+05	Malignant neoplasm of kidney, except renal pelvis || id:finn-b-C3_KIDNEY_NOTRENALPELVIS	0.042598740047636	1.48576645269902e-07	10000	PWY0.1415..superpathway.of.heme.biosynthesis.from.uroporphyrinogen.III	GCST90027521	2	1	TRUE	0.00275373059313834	5.12975901575203e-08	4.2598740047636	0.00275373059313834	27.6078229769387
rs1851324	A	G	A	G	-0.161974942925677	0.0392	0.0702002294596185	0.05649	FALSE	FALSE	FALSE	finn-b-C3_KIDNEY_NOTRENALPELVIS	0.0991	0.6927	1e+05	Malignant neoplasm of kidney, except renal pelvis || id:finn-b-C3_KIDNEY_NOTRENALPELVIS	0.0342563855315311	2.26392026475272e-06	10000	PWY0.1479..tRNA.processing	GCST90027522	2	1	TRUE	0.00223115325955812	1.56470630118726e-06	3.42563855315311	0.00223115325955812	22.3569520755592
rs2122704	C	T	C	T	-0.0803787903210891	-0.0072	0.488860254481093	0.4492	FALSE	FALSE	FALSE	finn-b-C3_KIDNEY_NOTRENALPELVIS	0.0463	0.8763	1e+05	Malignant neoplasm of kidney, except renal pelvis || id:finn-b-C3_KIDNEY_NOTRENALPELVIS	0.0173520738544704	3.61748625938625e-06	10000	PWY0.1479..tRNA.processing	GCST90027522	2	1	TRUE	0.00214158811088559	2.41830788425461e-07	1.73520738544704	0.00214158811088559	21.4575511691066
rs651761	G	A	G	A	-0.0822431093718743	0.0346	0.606233749012689	0.561	FALSE	FALSE	FALSE	finn-b-C3_KIDNEY_NOTRENALPELVIS	0.0465	0.4565	1e+05	Malignant neoplasm of kidney, except renal pelvis || id:finn-b-C3_KIDNEY_NOTRENALPELVIS	0.0180027954275097	4.91573613090212e-06	10000	PWY0.1479..tRNA.processing	GCST90027522	2	1	TRUE	0.00208305345665526	5.53672015357338e-06	1.80027954275097	0.00208305345665526	20.869841455022
rs882051	T	C	T	C	-0.168604797737811	0.0496	0.0806239226063869	0.06271	FALSE	FALSE	FALSE	finn-b-C3_KIDNEY_NOTRENALPELVIS	0.0972	0.61	1e+05	Malignant neoplasm of kidney, except renal pelvis || id:finn-b-C3_KIDNEY_NOTRENALPELVIS	0.0348206567779634	1.28479730511746e-06	10000	PWY0.1479..tRNA.processing	GCST90027522	2	1	TRUE	0.00233956737327395	2.60398440049545e-06	3.48206567779634	0.00233956737327395	23.4458477384005
rs11752725	A	G	A	G	-0.0899095219986369	0.0576	0.220827948651675	0.1736	FALSE	FALSE	FALSE	finn-b-C3_KIDNEY_NOTRENALPELVIS	0.0609	0.3448	1e+05	Malignant neoplasm of kidney, except renal pelvis || id:finn-b-C3_KIDNEY_NOTRENALPELVIS	0.0195442347337547	4.21864364481198e-06	10000	PWY0.1586..peptidoglycan.maturation..meso.diaminopimelate.containing.	GCST90027524	2	1	TRUE	0.00211223678688273	8.94571756490523e-06	1.95442347337547	0.00211223678688273	21.1628443335699
rs1407463	A	G	A	G	0.0864994856969384	0.0566	0.243409149651073	0.1633	FALSE	FALSE	FALSE	finn-b-C3_KIDNEY_NOTRENALPELVIS	0.0624	0.3639	1e+05	Malignant neoplasm of kidney, except renal pelvis || id:finn-b-C3_KIDNEY_NOTRENALPELVIS	0.0187938921227943	4.17385857072013e-06	10000	PWY0.1586..peptidoglycan.maturation..meso.diaminopimelate.containing.	GCST90027524	2	1	TRUE	0.00211427400027564	8.22751714181017e-06	1.87938921227943	0.00211427400027564	21.1832987525484
rs74574052	A	G	A	G	0.170933798443321	-0.1	0.076252667001155	0.1021	FALSE	FALSE	FALSE	finn-b-C3_KIDNEY_NOTRENALPELVIS	0.077	0.194	1e+05	Malignant neoplasm of kidney, except renal pelvis || id:finn-b-C3_KIDNEY_NOTRENALPELVIS	0.0316003358325505	6.32927884331369e-08	10000	PWY0.1586..peptidoglycan.maturation..meso.diaminopimelate.containing.	GCST90027524	2	1	TRUE	0.00291803314161713	1.68663034872523e-05	3.16003358325505	0.00291803314161713	29.2598766396422
rs12408719	T	C	T	C	-0.144911855593716	0.0493	0.0764168681171101	0.08862	FALSE	FALSE	FALSE	finn-b-C3_KIDNEY_NOTRENALPELVIS	0.0815	0.5455	1e+05	Malignant neoplasm of kidney, except renal pelvis || id:finn-b-C3_KIDNEY_NOTRENALPELVIS	0.0308402280804716	2.6170321318054e-06	10000	PWY0.162..superpathway.of.pyrimidine.ribonucleotides.de.novo.biosynthesis	GCST90027525	2	1	TRUE	0.00220344158746406	3.65919638218092e-06	3.08402280804716	0.00220344158746406	22.0786580247528
rs17365730	C	T	C	T	-0.157373676454107	-0.1364	0.092649212696201	0.1049	FALSE	FALSE	FALSE	finn-b-C3_KIDNEY_NOTRENALPELVIS	0.0765	0.0745401	1e+05	Malignant neoplasm of kidney, except renal pelvis || id:finn-b-C3_KIDNEY_NOTRENALPELVIS	0.0319128534538092	8.1660295088929e-07	10000	PWY0.162..superpathway.of.pyrimidine.ribonucleotides.de.novo.biosynthesis	GCST90027525	2	1	TRUE	0.00242641294752191	3.17907482236977e-05	3.19128534538092	0.00242641294752191	24.3182828456824
rs2325098	T	C	T	C	-0.0813327431154224	0.0017	0.422317414947369	0.4286	FALSE	FALSE	FALSE	finn-b-C3_KIDNEY_NOTRENALPELVIS	0.0465	0.9708	1e+05	Malignant neoplasm of kidney, except renal pelvis || id:finn-b-C3_KIDNEY_NOTRENALPELVIS	0.0162528362696409	5.60891236367825e-07	10000	PWY0.162..superpathway.of.pyrimidine.ribonucleotides.de.novo.biosynthesis	GCST90027525	2	1	TRUE	0.00249846321942829	1.33659741589899e-08	1.62528362696409	0.00249846321942829	25.0422022891971
rs34070159	T	C	T	C	-0.116597417376124	0.083	0.140700591428094	0.142	FALSE	FALSE	FALSE	finn-b-C3_KIDNEY_NOTRENALPELVIS	0.0663	0.2106	1e+05	Malignant neoplasm of kidney, except renal pelvis || id:finn-b-C3_KIDNEY_NOTRENALPELVIS	0.0245192049325547	1.98102257018301e-06	10000	PWY0.162..superpathway.of.pyrimidine.ribonucleotides.de.novo.biosynthesis	GCST90027525	2	1	TRUE	0.00225668420625828	1.56722376112769e-05	2.45192049325547	0.00225668420625828	22.6133599063213
rs79249788	C	T	C	T	-0.151100171065527	-0.0645	0.0743671415322452	0.07381	FALSE	FALSE	FALSE	finn-b-C3_KIDNEY_NOTRENALPELVIS	0.0877	0.4619	1e+05	Malignant neoplasm of kidney, except renal pelvis || id:finn-b-C3_KIDNEY_NOTRENALPELVIS	0.0326575101880152	3.71336694124842e-06	10000	PWY0.162..superpathway.of.pyrimidine.ribonucleotides.de.novo.biosynthesis	GCST90027525	2	1	TRUE	0.0021365926718454	5.40911954031702e-06	3.26575101880152	0.0021365926718454	21.4073924108586
rs883271	G	A	G	A	0.0807466354973698	0.0342	0.30634530886534	0.2857	FALSE	FALSE	FALSE	finn-b-C3_KIDNEY_NOTRENALPELVIS	0.0514	0.5058	1e+05	Malignant neoplasm of kidney, except renal pelvis || id:finn-b-C3_KIDNEY_NOTRENALPELVIS	0.0175078879169773	3.98784888133588e-06	10000	PWY0.162..superpathway.of.pyrimidine.ribonucleotides.de.novo.biosynthesis	GCST90027525	2	1	TRUE	0.00212297678924554	4.42723665343616e-06	1.75078879169773	0.00212297678924554	21.2706790968911
rs9460615	T	C	T	C	0.162343849383275	0.1725	0.0617234022065838	0.0244	FALSE	FALSE	FALSE	finn-b-C3_KIDNEY_NOTRENALPELVIS	0.1504	0.2515	1e+05	Malignant neoplasm of kidney, except renal pelvis || id:finn-b-C3_KIDNEY_NOTRENALPELVIS	0.034634276383632	2.76731302269168e-06	10000	PWY0.162..superpathway.of.pyrimidine.ribonucleotides.de.novo.biosynthesis	GCST90027525	2	1	TRUE	0.00219276937242982	1.31548378483751e-05	3.4634276383632	0.00219276937242982	21.9714865884112
rs9876083	G	A	G	A	0.083146664623518	-0.0156	0.301164358221966	0.2972	FALSE	FALSE	FALSE	finn-b-C3_KIDNEY_NOTRENALPELVIS	0.0503	0.756599	1e+05	Malignant neoplasm of kidney, except renal pelvis || id:finn-b-C3_KIDNEY_NOTRENALPELVIS	0.0175188886249217	2.07360581111479e-06	10000	PWY0.162..superpathway.of.pyrimidine.ribonucleotides.de.novo.biosynthesis	GCST90027525	2	1	TRUE	0.00224794695690882	9.61881329159137e-07	1.75188886249217	0.00224794695690882	22.5256100517428
rs10953974	T	G	T	G	-0.11371211377928	-0.0473	0.125179950268289	0.1592	FALSE	FALSE	FALSE	finn-b-C3_KIDNEY_NOTRENALPELVIS	0.0637	0.457999	1e+05	Malignant neoplasm of kidney, except renal pelvis || id:finn-b-C3_KIDNEY_NOTRENALPELVIS	0.0245455294608082	3.60924571893057e-06	10000	PWY0.781..aspartate.superpathway	GCST90027526	2	1	TRUE	0.00214202362786398	5.51378348399104e-06	2.45455294608082	0.00214202362786398	21.4619241800772
rs1266788	A	G	A	G	0.0807864815072949	0.0582	0.61534882766089	0.6227	FALSE	FALSE	FALSE	finn-b-C3_KIDNEY_NOTRENALPELVIS	0.0478	0.223	1e+05	Malignant neoplasm of kidney, except renal pelvis || id:finn-b-C3_KIDNEY_NOTRENALPELVIS	0.0167566218107437	1.42720409423785e-06	10000	PWY0.781..aspartate.superpathway	GCST90027526	2	1	TRUE	0.00231943833005306	1.4824922224668e-05	1.67566218107437	0.00231943833005306	23.2436566520399
rs35751200	G	A	G	A	0.174336475533272	-0.0479	0.0586888072857746	0.06151	FALSE	FALSE	FALSE	finn-b-C3_KIDNEY_NOTRENALPELVIS	0.0972	0.6218	1e+05	Malignant neoplasm of kidney, except renal pelvis || id:finn-b-C3_KIDNEY_NOTRENALPELVIS	0.0354375510735366	8.67475206738999e-07	10000	PWY0.781..aspartate.superpathway	GCST90027526	2	1	TRUE	0.00241482672032597	2.42854484932932e-06	3.54375510735366	0.00241482672032597	24.2018808984949
rs61945524	T	C	T	C	-0.0852612070270707	0.0707	0.300130359695248	0.3394	FALSE	FALSE	FALSE	finn-b-C3_KIDNEY_NOTRENALPELVIS	0.049	0.1489	1e+05	Malignant neoplasm of kidney, except renal pelvis || id:finn-b-C3_KIDNEY_NOTRENALPELVIS	0.0183628215197654	3.43148596622936e-06	10000	PWY0.781..aspartate.superpathway	GCST90027526	2	1	TRUE	0.00215166933154771	2.08183503098807e-05	1.83628215197654	0.00215166933154771	21.5587773368354
rs77354939	T	C	T	C	0.163123623670015	0.1098	0.0665234762927575	0.06529	FALSE	FALSE	FALSE	finn-b-C3_KIDNEY_NOTRENALPELVIS	0.0947	0.2462	1e+05	Malignant neoplasm of kidney, except renal pelvis || id:finn-b-C3_KIDNEY_NOTRENALPELVIS	0.0350463606289151	3.24752631637108e-06	10000	PWY0.781..aspartate.superpathway	GCST90027526	2	1	TRUE	0.00216219416812488	1.34433519833005e-05	3.50463606289151	0.00216219416812488	21.6644600621145
rs12508123	T	C	T	C	0.0969125555557233	-0.0262	0.226338617248609	0.214	FALSE	FALSE	FALSE	finn-b-C3_KIDNEY_NOTRENALPELVIS	0.0565	0.6421	1e+05	Malignant neoplasm of kidney, except renal pelvis || id:finn-b-C3_KIDNEY_NOTRENALPELVIS	0.0196872095285593	8.53952931675549e-07	10000	PWY0.845..superpathway.of.pyridoxal.5..phosphate.biosynthesis.and.salvage	GCST90027527	2	1	TRUE	0.00241783860238884	2.150371220751e-06	1.96872095285593	0.00241783860238884	24.2321397495887
rs17699454	C	A	C	A	0.0827054349027913	0.0569	0.685023577124352	0.6655	FALSE	FALSE	FALSE	finn-b-C3_KIDNEY_NOTRENALPELVIS	0.0491	0.2463	1e+05	Malignant neoplasm of kidney, except renal pelvis || id:finn-b-C3_KIDNEY_NOTRENALPELVIS	0.0178291987144638	3.50499983009886e-06	10000	PWY0.845..superpathway.of.pyridoxal.5..phosphate.biosynthesis.and.salvage	GCST90027527	2	1	TRUE	0.00214762085830766	1.34296409616916e-05	1.78291987144638	0.00214762085830766	21.5181261178424
rs2039970	T	C	T	C	0.0794237586688576	0.0372	0.633970854715172	0.6925	FALSE	FALSE	FALSE	finn-b-C3_KIDNEY_NOTRENALPELVIS	0.0501	0.4574	1e+05	Malignant neoplasm of kidney, except renal pelvis || id:finn-b-C3_KIDNEY_NOTRENALPELVIS	0.0169979023979147	2.97465181823863e-06	10000	PWY0.845..superpathway.of.pyridoxal.5..phosphate.biosynthesis.and.salvage	GCST90027527	2	1	TRUE	0.00217896238472711	5.51336467817409e-06	1.69979023979147	0.00217896238472711	21.8328388571231
rs2703175	G	A	G	A	0.114276846716657	-0.1445	0.870736448863781	0.8867	FALSE	FALSE	FALSE	finn-b-C3_KIDNEY_NOTRENALPELVIS	0.0736	0.0494504	1e+05	Malignant neoplasm of kidney, except renal pelvis || id:finn-b-C3_KIDNEY_NOTRENALPELVIS	0.0242360785360628	2.41527801880465e-06	10000	PWY0.845..superpathway.of.pyridoxal.5..phosphate.biosynthesis.and.salvage	GCST90027527	2	1	TRUE	0.00221877869878524	3.8545351563752e-05	2.42360785360628	0.00221877869878524	22.2326788246479
rs4857976	G	A	G	A	0.132735412994834	0.0015	0.878391527462655	0.8917	FALSE	FALSE	FALSE	finn-b-C3_KIDNEY_NOTRENALPELVIS	0.0749	0.9845	1e+05	Malignant neoplasm of kidney, except renal pelvis || id:finn-b-C3_KIDNEY_NOTRENALPELVIS	0.027441448896723	1.31786262542081e-06	10000	PWY0.845..superpathway.of.pyridoxal.5..phosphate.biosynthesis.and.salvage	GCST90027527	2	1	TRUE	0.00233470099716523	4.01076823726804e-09	2.7441448896723	0.00233470099716523	23.3969654883142
rs7102851	C	T	C	T	-0.0927676485078261	0.0267	0.271371939922749	0.2399	FALSE	FALSE	FALSE	finn-b-C3_KIDNEY_NOTRENALPELVIS	0.0542	0.622401	1e+05	Malignant neoplasm of kidney, except renal pelvis || id:finn-b-C3_KIDNEY_NOTRENALPELVIS	0.0186273638616303	6.35247456872479e-07	10000	PWY0.845..superpathway.of.pyridoxal.5..phosphate.biosynthesis.and.salvage	GCST90027527	2	1	TRUE	0.00247457795907669	2.4267865634274e-06	1.86273638616303	0.00247457795907669	24.8022054257318
rs80049853	A	G	A	G	0.144855572276262	0.1866	0.0720914355905438	0.05749	FALSE	FALSE	FALSE	finn-b-C3_KIDNEY_NOTRENALPELVIS	0.1001	0.0623304	1e+05	Malignant neoplasm of kidney, except renal pelvis || id:finn-b-C3_KIDNEY_NOTRENALPELVIS	0.031383045765771	3.91721569932425e-06	10000	PWY0.845..superpathway.of.pyridoxal.5..phosphate.biosynthesis.and.salvage	GCST90027527	2	1	TRUE	0.00212638861170748	3.47495126433885e-05	3.1383045765771	0.00212638861170748	21.3049359129498
rs1346730	G	T	G	T	-0.0775692649630415	-0.082	0.582160588159265	0.6063	FALSE	FALSE	FALSE	finn-b-C3_KIDNEY_NOTRENALPELVIS	0.0473	0.08288	1e+05	Malignant neoplasm of kidney, except renal pelvis || id:finn-b-C3_KIDNEY_NOTRENALPELVIS	0.0164644598516545	2.46122854199856e-06	10000	PWY.1269..CMP.3.deoxy.D.manno.octulosonate.biosynthesis.I	GCST90027528	2	1	TRUE	0.00221517549994324	3.00539152104647e-05	1.64644598516545	0.00221517549994324	22.1964937776334
rs2339975	C	G	C	G	-0.0748639560231098	-0.0356	0.580122254407773	0.5486	FALSE	TRUE	TRUE	finn-b-C3_KIDNEY_NOTRENALPELVIS	0.0464	0.4424	1e+05	Malignant neoplasm of kidney, except renal pelvis || id:finn-b-C3_KIDNEY_NOTRENALPELVIS	0.0163379839675463	4.60103336680238e-06	10000	PWY.1269..CMP.3.deoxy.D.manno.octulosonate.biosynthesis.I	GCST90027528	2	1	FALSE	0.00209567718744792	5.88667642231862e-06	1.63379839675463	0.00209567718744792	20.99658257923
rs72626602	T	C	T	C	0.140128496534224	0.0013	0.102030477435903	0.07883	FALSE	FALSE	FALSE	finn-b-C3_KIDNEY_NOTRENALPELVIS	0.0862	0.9876	1e+05	Malignant neoplasm of kidney, except renal pelvis || id:finn-b-C3_KIDNEY_NOTRENALPELVIS	0.0270825947590777	2.28992094616321e-07	10000	PWY.1269..CMP.3.deoxy.D.manno.octulosonate.biosynthesis.I	GCST90027528	2	1	TRUE	0.00267053270286212	2.27447337820113e-09	2.70825947590777	0.00267053270286212	26.7714800762631
rs963497	C	T	C	T	0.0838325848461174	-0.0273	0.282732578620176	0.2459	FALSE	FALSE	FALSE	finn-b-C3_KIDNEY_NOTRENALPELVIS	0.0534	0.609101	1e+05	Malignant neoplasm of kidney, except renal pelvis || id:finn-b-C3_KIDNEY_NOTRENALPELVIS	0.0182419642322226	4.31526884404342e-06	10000	PWY.1269..CMP.3.deoxy.D.manno.octulosonate.biosynthesis.I	GCST90027528	2	1	TRUE	0.00210791435006197	2.61366745963242e-06	1.82419642322226	0.00210791435006197	21.11944565448
rs4784500	T	G	T	G	-0.103016286075579	-0.0502	0.794728612399318	0.7196	FALSE	FALSE	FALSE	finn-b-C3_KIDNEY_NOTRENALPELVIS	0.0515	0.3297	1e+05	Malignant neoplasm of kidney, except renal pelvis || id:finn-b-C3_KIDNEY_NOTRENALPELVIS	0.0215544268218454	1.75857290810184e-06	10000	PWY.2941..L.lysine.biosynthesis.II	GCST90027529	2	1	TRUE	0.00227947374881218	9.50161733197623e-06	2.15544268218454	0.00227947374881218	22.8422468426659
rs7716011	G	T	G	T	0.0924444428054106	-0.0262	0.249325217638922	0.2088	FALSE	FALSE	FALSE	finn-b-C3_KIDNEY_NOTRENALPELVIS	0.057	0.645199	1e+05	Malignant neoplasm of kidney, except renal pelvis || id:finn-b-C3_KIDNEY_NOTRENALPELVIS	0.0186111383119767	6.79416410438806e-07	10000	PWY.2941..L.lysine.biosynthesis.II	GCST90027529	2	1	TRUE	0.0024616834108193	2.1128109533014e-06	1.86111383119767	0.0024616834108193	24.6726469871607
rs9396681	T	C	T	C	0.139790516144183	0.05	0.896325054918233	0.8937	FALSE	FALSE	FALSE	finn-b-C3_KIDNEY_NOTRENALPELVIS	0.0752	0.5062	1e+05	Malignant neoplasm of kidney, except renal pelvis || id:finn-b-C3_KIDNEY_NOTRENALPELVIS	0.0290430322141021	1.48517313042885e-06	10000	PWY.2941..L.lysine.biosynthesis.II	GCST90027529	2	1	TRUE	0.00231181565426505	4.42090409354971e-06	2.90430322141021	0.00231181565426505	23.1670909548752
rs138449099	C	A	C	A	-0.158697402314197	0.0117	0.0705568140929158	0.08601	FALSE	FALSE	FALSE	finn-b-C3_KIDNEY_NOTRENALPELVIS	0.0839	0.8892	1e+05	Malignant neoplasm of kidney, except renal pelvis || id:finn-b-C3_KIDNEY_NOTRENALPELVIS	0.0330818294217808	1.60965686483399e-06	10000	PWY.3001..superpathway.of.L.isoleucine.biosynthesis.I	GCST90027531	2	1	TRUE	0.0022964077474537	1.94471696728744e-07	3.30818294217808	0.0022964077474537	23.0123303527511
rs2107539	T	C	T	C	-0.105223240702723	-0.0854	0.243451213517205	0.252	FALSE	FALSE	FALSE	finn-b-C3_KIDNEY_NOTRENALPELVIS	0.0539	0.113	1e+05	Malignant neoplasm of kidney, except renal pelvis || id:finn-b-C3_KIDNEY_NOTRENALPELVIS	0.0217360874312605	1.29222032217854e-06	10000	PWY.3001..superpathway.of.L.isoleucine.biosynthesis.I	GCST90027531	2	1	TRUE	0.00233846405167011	2.5103599319461e-05	2.17360874312605	0.00233846405167011	23.4347649439786
rs62228654	C	G	C	G	-0.169803126925712	0.1021	0.0668159173723792	0.09753	FALSE	TRUE	FALSE	finn-b-C3_KIDNEY_NOTRENALPELVIS	0.0791	0.1966	1e+05	Malignant neoplasm of kidney, except renal pelvis || id:finn-b-C3_KIDNEY_NOTRENALPELVIS	0.0337314542470396	4.80425023708411e-07	10000	PWY.3001..superpathway.of.L.isoleucine.biosynthesis.I	GCST90027531	2	1	TRUE	0.00252818434403918	1.66609579134413e-05	3.37314542470396	0.00252818434403918	25.3408534205863
rs7899564	A	G	A	G	-0.155414253765759	-0.1582	0.929968730836868	0.9701	FALSE	FALSE	FALSE	finn-b-C3_KIDNEY_NOTRENALPELVIS	0.1364	0.2462	1e+05	Malignant neoplasm of kidney, except renal pelvis || id:finn-b-C3_KIDNEY_NOTRENALPELVIS	0.0318223854437589	1.04059171358641e-06	10000	PWY.3001..superpathway.of.L.isoleucine.biosynthesis.I	GCST90027531	2	1	TRUE	0.00237995237703878	1.34520062829955e-05	3.18223854437589	0.00237995237703878	23.851529369653
rs875896	A	C	A	C	0.0896551101765532	0.1044	0.761059502632792	0.7118	FALSE	FALSE	FALSE	finn-b-C3_KIDNEY_NOTRENALPELVIS	0.0515	0.0426697	1e+05	Malignant neoplasm of kidney, except renal pelvis || id:finn-b-C3_KIDNEY_NOTRENALPELVIS	0.0189544089144173	2.24475730478893e-06	10000	PWY.3001..superpathway.of.L.isoleucine.biosynthesis.I	GCST90027531	2	1	TRUE	0.00223277882987597	4.10939017263568e-05	1.89544089144173	0.00223277882987597	22.3732773210574
rs10831658	A	G	A	G	-0.0955848273430206	0.0459	0.207312640671575	0.252	FALSE	FALSE	FALSE	finn-b-C3_KIDNEY_NOTRENALPELVIS	0.0534	0.3893	1e+05	Malignant neoplasm of kidney, except renal pelvis || id:finn-b-C3_KIDNEY_NOTRENALPELVIS	0.0199328548375826	1.62398691417384e-06	10000	PWY.4242..pantothenate.and.coenzyme.A.biosynthesis.III	GCST90027533	2	1	TRUE	0.0022947112985321	7.38836486291868e-06	1.99328548375826	0.0022947112985321	22.9952911170633
rs13142904	T	C	T	C	-0.179214125469845	0.0573	0.0600325445586735	0.08912	FALSE	FALSE	FALSE	finn-b-C3_KIDNEY_NOTRENALPELVIS	0.082	0.4845	1e+05	Malignant neoplasm of kidney, except renal pelvis || id:finn-b-C3_KIDNEY_NOTRENALPELVIS	0.0355695438015435	4.6940262847776e-07	10000	PWY.4242..pantothenate.and.coenzyme.A.biosynthesis.III	GCST90027533	2	1	TRUE	0.00253263990320344	4.88301551819849e-06	3.55695438015435	0.00253263990320344	25.3856264026231
rs2187564	A	C	A	C	-0.0749432541432833	0.0163	0.416146562037432	0.3583	FALSE	FALSE	FALSE	finn-b-C3_KIDNEY_NOTRENALPELVIS	0.0483	0.735201	1e+05	Malignant neoplasm of kidney, except renal pelvis || id:finn-b-C3_KIDNEY_NOTRENALPELVIS	0.0161348862342625	3.40412749811266e-06	10000	PWY.4242..pantothenate.and.coenzyme.A.biosynthesis.III	GCST90027533	2	1	TRUE	0.00215319823836882	1.13890929835275e-06	1.61348862342625	0.00215319823836882	21.5741293645536
rs286908	A	G	A	G	-0.0828651058109115	0.0084	0.293174767321613	0.3093	FALSE	FALSE	FALSE	finn-b-C3_KIDNEY_NOTRENALPELVIS	0.0505	0.8685	1e+05	Malignant neoplasm of kidney, except renal pelvis || id:finn-b-C3_KIDNEY_NOTRENALPELVIS	0.0174320755816712	1.99826688948572e-06	10000	PWY.4242..pantothenate.and.coenzyme.A.biosynthesis.III	GCST90027533	2	1	TRUE	0.00225502621123391	2.76684214116247e-07	1.74320755816712	0.00225502621123391	22.5967082292612
rs371346	G	A	G	A	-0.0823281903072011	-0.0815	0.280493795243019	0.3245	FALSE	FALSE	FALSE	finn-b-C3_KIDNEY_NOTRENALPELVIS	0.0493	0.098159	1e+05	Malignant neoplasm of kidney, except renal pelvis || id:finn-b-C3_KIDNEY_NOTRENALPELVIS	0.0177066422236415	3.32635263319516e-06	10000	PWY.4242..pantothenate.and.coenzyme.A.biosynthesis.III	GCST90027533	2	1	TRUE	0.00215761289894892	2.73286510962549e-05	1.77066422236415	0.00215761289894892	21.618458027587
rs7251031	G	T	G	T	-0.0883792669427697	-0.0467	0.30829886246122	0.27	FALSE	FALSE	FALSE	finn-b-C3_KIDNEY_NOTRENALPELVIS	0.0521	0.3704	1e+05	Malignant neoplasm of kidney, except renal pelvis || id:finn-b-C3_KIDNEY_NOTRENALPELVIS	0.0173324736290102	3.41350178688398e-07	10000	PWY.4242..pantothenate.and.coenzyme.A.biosynthesis.III	GCST90027533	2	1	TRUE	0.00259381274194618	8.03458613758921e-06	1.73324736290102	0.00259381274194618	26.0003799106856
rs734224	T	G	T	G	-0.104058875400999	0.0227	0.162337784131234	0.1392	FALSE	FALSE	FALSE	finn-b-C3_KIDNEY_NOTRENALPELVIS	0.0674	0.7366	1e+05	Malignant neoplasm of kidney, except renal pelvis || id:finn-b-C3_KIDNEY_NOTRENALPELVIS	0.0221454050571922	2.61576220073221e-06	10000	PWY.4242..pantothenate.and.coenzyme.A.biosynthesis.III	GCST90027533	2	1	TRUE	0.00220353436709948	1.13433181916849e-06	2.21454050571922	0.00220353436709948	22.0795897370576
rs78983051	G	A	G	A	0.125465346026111	-0.0794	0.105930257314923	0.06431	FALSE	FALSE	FALSE	finn-b-C3_KIDNEY_NOTRENALPELVIS	0.0956	0.4063	1e+05	Malignant neoplasm of kidney, except renal pelvis || id:finn-b-C3_KIDNEY_NOTRENALPELVIS	0.0269784390652145	3.31005378990606e-06	10000	PWY.4242..pantothenate.and.coenzyme.A.biosynthesis.III	GCST90027533	2	1	TRUE	0.00215855116874464	6.89812262631481e-06	2.69784390652145	0.00215855116874464	21.6278794696155
rs10093578	A	G	A	G	-0.153625820030561	0.0115	0.0808034160678162	0.04035	FALSE	FALSE	FALSE	finn-b-C3_KIDNEY_NOTRENALPELVIS	0.1184	0.9224	1e+05	Malignant neoplasm of kidney, except renal pelvis || id:finn-b-C3_KIDNEY_NOTRENALPELVIS	0.0312936276969647	9.1461449156611e-07	10000	PWY4FS.7..phosphatidylglycerol.biosynthesis.I..plastidic.	GCST90027535	2	1	TRUE	0.00240468322966719	9.43410967860047e-08	3.12936276969647	0.00240468322966719	24.0999757377044
rs11080532	G	A	G	A	0.0868118514500857	0.0835	0.694008164219181	0.7432	FALSE	FALSE	FALSE	finn-b-C3_KIDNEY_NOTRENALPELVIS	0.0527	0.1132	1e+05	Malignant neoplasm of kidney, except renal pelvis || id:finn-b-C3_KIDNEY_NOTRENALPELVIS	0.0188477116288909	4.10562538162265e-06	10000	PWY4FS.7..phosphatidylglycerol.biosynthesis.I..plastidic.	GCST90027535	2	1	TRUE	0.00211742038075451	2.51043802061481e-05	1.88477116288909	0.00211742038075451	21.2148898068361
rs138195517	A	G	A	G	-0.150044163891716	0.0803	0.0684669100183152	0.06161	FALSE	FALSE	FALSE	finn-b-C3_KIDNEY_NOTRENALPELVIS	0.0965	0.4055	1e+05	Malignant neoplasm of kidney, except renal pelvis || id:finn-b-C3_KIDNEY_NOTRENALPELVIS	0.0322521459864772	3.28376248863647e-06	10000	PWY4FS.7..phosphatidylglycerol.biosynthesis.I..plastidic.	GCST90027535	2	1	TRUE	0.00216007448117141	6.92439991874404e-06	3.22521459864772	0.00216007448117141	21.643175533914
rs61775945	T	C	T	C	0.157204320579728	0.0554	0.0707767185122543	0.05521	FALSE	FALSE	FALSE	finn-b-C3_KIDNEY_NOTRENALPELVIS	0.1008	0.583001	1e+05	Malignant neoplasm of kidney, except renal pelvis || id:finn-b-C3_KIDNEY_NOTRENALPELVIS	0.0329969996034967	1.89603945508767e-06	10000	PWY4FS.7..phosphatidylglycerol.biosynthesis.I..plastidic.	GCST90027535	2	1	TRUE	0.00226507244144025	3.02068778469481e-06	3.29969996034967	0.00226507244144025	22.6976059913373
rs9640172	G	A	G	A	0.0942500347719548	-0.022	0.204852807815704	0.1657	FALSE	FALSE	FALSE	finn-b-C3_KIDNEY_NOTRENALPELVIS	0.0628	0.7263	1e+05	Malignant neoplasm of kidney, except renal pelvis || id:finn-b-C3_KIDNEY_NOTRENALPELVIS	0.0204758807950582	4.164916586966e-06	10000	PWY4FS.7..phosphatidylglycerol.biosynthesis.I..plastidic.	GCST90027535	2	1	TRUE	0.00211468338445643	1.22725335254752e-06	2.04758807950582	0.00211468338445643	21.1874091398631
rs113053719	A	C	A	C	0.158942004587248	-0.026	0.100985989828232	0.09603	FALSE	FALSE	FALSE	finn-b-C3_KIDNEY_NOTRENALPELVIS	0.0789	0.7417	1e+05	Malignant neoplasm of kidney, except renal pelvis || id:finn-b-C3_KIDNEY_NOTRENALPELVIS	0.0341622458796069	3.27834372161808e-06	10000	PWY.5005..biotin.biosynthesis.II	GCST90027536	2	1	TRUE	0.00216038996349312	1.08592768142538e-06	3.41622458796069	0.00216038996349312	21.6463433980276
rs17569415	A	G	A	G	0.0985580880527207	0.0723	0.34094616639478	0.2871	FALSE	FALSE	FALSE	finn-b-C3_KIDNEY_NOTRENALPELVIS	0.0509	0.1554	1e+05	Malignant neoplasm of kidney, except renal pelvis || id:finn-b-C3_KIDNEY_NOTRENALPELVIS	0.0213079934040224	3.73868085126891e-06	10000	PWY.5005..biotin.biosynthesis.II	GCST90027536	2	1	TRUE	0.00213529538596024	2.01762733606463e-05	2.13079934040224	0.00213529538596024	21.3943665610338
rs17645023	T	A	T	A	0.125699483370274	0.0893	0.245423903656079	0.1683	FALSE	TRUE	FALSE	finn-b-C3_KIDNEY_NOTRENALPELVIS	0.0617	0.1481	1e+05	Malignant neoplasm of kidney, except renal pelvis || id:finn-b-C3_KIDNEY_NOTRENALPELVIS	0.0235801798392644	9.78207860598136e-08	10000	PWY.5005..biotin.biosynthesis.II	GCST90027536	2	1	TRUE	0.00283417727793103	2.09474989926886e-05	2.35801798392644	0.00283417727793103	28.4166422264678
rs6062355	T	G	T	G	-0.143298090314148	-0.0804	0.144955298595782	0.2061	FALSE	FALSE	FALSE	finn-b-C3_KIDNEY_NOTRENALPELVIS	0.0583	0.1677	1e+05	Malignant neoplasm of kidney, except renal pelvis || id:finn-b-C3_KIDNEY_NOTRENALPELVIS	0.0309319094343541	3.60936763542967e-06	10000	PWY.5005..biotin.biosynthesis.II	GCST90027536	2	1	TRUE	0.00214201717724568	1.9018462924483e-05	3.09319094343541	0.00214201717724568	21.4618594096134
rs608108	C	T	C	T	0.105094564756813	-0.0817	0.303646483063044	0.3093	FALSE	FALSE	FALSE	finn-b-C3_KIDNEY_NOTRENALPELVIS	0.0499	0.1016	1e+05	Malignant neoplasm of kidney, except renal pelvis || id:finn-b-C3_KIDNEY_NOTRENALPELVIS	0.0221999139307137	2.20129307501144e-06	10000	PWY.5005..biotin.biosynthesis.II	GCST90027536	2	1	TRUE	0.00223651802571035	2.68064970280135e-05	2.21999139307137	0.00223651802571035	22.4108294450771
rs73852710	G	T	G	T	-0.187124067460521	-0.0565	0.0695706586060198	0.06518	FALSE	FALSE	FALSE	finn-b-C3_KIDNEY_NOTRENALPELVIS	0.0939	0.547	1e+05	Malignant neoplasm of kidney, except renal pelvis || id:finn-b-C3_KIDNEY_NOTRENALPELVIS	0.040027691342216	2.94146541284055e-06	10000	PWY.5005..biotin.biosynthesis.II	GCST90027536	2	1	TRUE	0.00218110615988526	3.62053562112157e-06	4.0027691342216	0.00218110615988526	21.8543660790082
rs778115	C	T	C	T	-0.101046421015419	-0.0073	0.579361785497233	0.5312	FALSE	FALSE	FALSE	finn-b-C3_KIDNEY_NOTRENALPELVIS	0.0463	0.8742	1e+05	Malignant neoplasm of kidney, except renal pelvis || id:finn-b-C3_KIDNEY_NOTRENALPELVIS	0.0206886518881999	1.03877457681439e-06	10000	PWY.5005..biotin.biosynthesis.II	GCST90027536	2	1	TRUE	0.00238028728622918	2.48594958102273e-07	2.06886518881999	0.00238028728622918	23.8548937881175
rs9765093	A	G	A	G	0.10930503184516	0.005	0.265378402584523	0.2946	FALSE	FALSE	FALSE	finn-b-C3_KIDNEY_NOTRENALPELVIS	0.051	0.9214	1e+05	Malignant neoplasm of kidney, except renal pelvis || id:finn-b-C3_KIDNEY_NOTRENALPELVIS	0.0236336348810226	3.74638892814682e-06	10000	PWY.5005..biotin.biosynthesis.II	GCST90027536	2	1	TRUE	0.00213490211229357	9.61187912609857e-08	2.36336348810226	0.00213490211229357	21.3904177667843
rs11732315	A	G	A	G	0.346719173183085	-0.0609	0.06088123885918	0.07394	FALSE	FALSE	FALSE	finn-b-C3_KIDNEY_NOTRENALPELVIS	0.0879	0.4885	1e+05	Malignant neoplasm of kidney, except renal pelvis || id:finn-b-C3_KIDNEY_NOTRENALPELVIS	0.0709011433020448	1.00745108496232e-06	10000	PWY.5088..L.glutamate.degradation.VIII..to.propanoate.	GCST90027538	2	1	TRUE	0.00238615458349821	4.80024535861997e-06	7.09011433020448	0.00238615458349821	23.913835634323
rs12028490	T	C	T	C	-0.274747322079388	0.0802	0.0871635472370764	0.1042	FALSE	FALSE	FALSE	finn-b-C3_KIDNEY_NOTRENALPELVIS	0.0759	0.2901	1e+05	Malignant neoplasm of kidney, except renal pelvis || id:finn-b-C3_KIDNEY_NOTRENALPELVIS	0.0600410699101361	4.73973691815651e-06	10000	PWY.5088..L.glutamate.degradation.VIII..to.propanoate.	GCST90027538	2	1	TRUE	0.00209000983122175	1.11652646529007e-05	6.00410699101361	0.00209000983122175	20.9396824347062
rs2127754	A	G	A	G	-0.161331776261581	0.009	0.368414661319073	0.4575	FALSE	FALSE	FALSE	finn-b-C3_KIDNEY_NOTRENALPELVIS	0.0463	0.8452	1e+05	Malignant neoplasm of kidney, except renal pelvis || id:finn-b-C3_KIDNEY_NOTRENALPELVIS	0.0352874170746021	4.83240915731389e-06	10000	PWY.5088..L.glutamate.degradation.VIII..to.propanoate.	GCST90027538	2	1	TRUE	0.00208631526446548	3.7786055551448e-07	3.52874170746021	0.00208631526446548	20.9025894054694
rs9927590	T	C	T	C	-0.339264900520601	-0.0834	0.0843883689839572	0.06028	FALSE	FALSE	FALSE	finn-b-C3_KIDNEY_NOTRENALPELVIS	0.097	0.3902	1e+05	Malignant neoplasm of kidney, except renal pelvis || id:finn-b-C3_KIDNEY_NOTRENALPELVIS	0.0590701736008154	9.27824289072543e-09	10000	PWY.5088..L.glutamate.degradation.VIII..to.propanoate.	GCST90027538	2	1	TRUE	0.00328849892890384	7.39254723525138e-06	5.90701736008154	0.00328849892890384	32.9868896424376
rs11162626	T	A	T	A	0.0987969132020894	-0.0251	0.177772287514126	0.2327	FALSE	TRUE	FALSE	finn-b-C3_KIDNEY_NOTRENALPELVIS	0.0547	0.6463	1e+05	Malignant neoplasm of kidney, except renal pelvis || id:finn-b-C3_KIDNEY_NOTRENALPELVIS	0.0212096843012574	3.19135139499074e-06	10000	PWY.5097..L.lysine.biosynthesis.VI	GCST90027539	2	1	TRUE	0.00216552755466117	2.10562273815993e-06	2.12096843012574	0.00216552755466117	21.6979319610432
rs1962815	A	G	A	G	0.0771051021962288	0.0494	0.382816910687772	0.4121	FALSE	FALSE	FALSE	finn-b-C3_KIDNEY_NOTRENALPELVIS	0.0468	0.2909	1e+05	Malignant neoplasm of kidney, except renal pelvis || id:finn-b-C3_KIDNEY_NOTRENALPELVIS	0.0167662517772837	4.248750961736e-06	10000	PWY.5097..L.lysine.biosynthesis.VI	GCST90027539	2	1	TRUE	0.00211087940342389	1.11420740054086e-05	1.67662517772837	0.00211087940342389	21.1492157192925
rs2822654	C	A	C	A	0.0851494139311889	0.0078	0.498252068984741	0.5436	FALSE	FALSE	FALSE	finn-b-C3_KIDNEY_NOTRENALPELVIS	0.0462	0.8665	1e+05	Malignant neoplasm of kidney, except renal pelvis || id:finn-b-C3_KIDNEY_NOTRENALPELVIS	0.0162803225288455	1.69322753950217e-07	10000	PWY.5097..L.lysine.biosynthesis.VI	GCST90027539	2	1	TRUE	0.00272858542986232	2.85045255344897e-07	1.62803225288455	0.00272858542986232	27.3550376850242
rs3734447	G	T	G	T	-0.0755862272176974	0.0177	0.597406990710474	0.5982	FALSE	FALSE	FALSE	finn-b-C3_KIDNEY_NOTRENALPELVIS	0.047	0.7057	1e+05	Malignant neoplasm of kidney, except renal pelvis || id:finn-b-C3_KIDNEY_NOTRENALPELVIS	0.0164479508382858	4.31754445876963e-06	10000	PWY.5097..L.lysine.biosynthesis.VI	GCST90027539	2	1	TRUE	0.00210781372678428	1.41826990306317e-06	1.64479508382858	0.00210781372678428	21.1184353683469
rs4939301	T	C	T	C	-0.0833504804510713	0.0215	0.55569230535326	0.43	FALSE	FALSE	FALSE	finn-b-C3_KIDNEY_NOTRENALPELVIS	0.0468	0.6466	1e+05	Malignant neoplasm of kidney, except renal pelvis || id:finn-b-C3_KIDNEY_NOTRENALPELVIS	0.016776926179958	6.75906253608722e-07	10000	PWY.5097..L.lysine.biosynthesis.VI	GCST90027539	2	1	TRUE	0.00246267697162508	2.11053706246637e-06	1.6776926179958	0.00246267697162508	24.6826297060838
rs56166050	T	C	T	C	0.101883851149653	-0.1401	0.19465738220851	0.2047	FALSE	FALSE	FALSE	finn-b-C3_KIDNEY_NOTRENALPELVIS	0.0581	0.0159001	1e+05	Malignant neoplasm of kidney, except renal pelvis || id:finn-b-C3_KIDNEY_NOTRENALPELVIS	0.0220272498434509	3.7395726617961e-06	10000	PWY.5097..L.lysine.biosynthesis.VI	GCST90027539	2	1	TRUE	0.00213524984332516	5.81443392084818e-05	2.20272498434509	0.00213524984332516	21.3939092749925
rs7242421	C	T	C	T	-0.0855779182491559	-0.0021	0.315865426036016	0.3538	FALSE	FALSE	FALSE	finn-b-C3_KIDNEY_NOTRENALPELVIS	0.0483	0.9659	1e+05	Malignant neoplasm of kidney, except renal pelvis || id:finn-b-C3_KIDNEY_NOTRENALPELVIS	0.0182787747033481	2.84340222121355e-06	10000	PWY.5097..L.lysine.biosynthesis.VI	GCST90027539	2	1	TRUE	0.00218758555060628	1.89039694044548e-08	1.82787747033481	0.00218758555060628	21.9194309654191
rs754639	A	G	A	G	0.0925140154226652	0.0738	0.330230236317842	0.2966	FALSE	FALSE	FALSE	finn-b-C3_KIDNEY_NOTRENALPELVIS	0.0508	0.1464	1e+05	Malignant neoplasm of kidney, except renal pelvis || id:finn-b-C3_KIDNEY_NOTRENALPELVIS	0.0184126014378017	5.04760155451236e-07	10000	PWY.5097..L.lysine.biosynthesis.VI	GCST90027539	2	1	TRUE	0.00251869968516572	2.11049738890572e-05	1.84126014378017	0.00251869968516572	25.2455453995365
rs7557745	C	T	C	T	-0.148732004923083	-0.1183	0.930722332872151	0.952	FALSE	FALSE	FALSE	finn-b-C3_KIDNEY_NOTRENALPELVIS	0.1069	0.2681	1e+05	Malignant neoplasm of kidney, except renal pelvis || id:finn-b-C3_KIDNEY_NOTRENALPELVIS	0.0321656402389238	3.76518005685269e-06	10000	PWY.5097..L.lysine.biosynthesis.VI	GCST90027539	2	1	TRUE	0.00213394676134693	1.22466539454841e-05	3.21656402389238	0.00213394676134693	21.380825262771
rs17793651	T	C	T	C	-0.173606923535714	-0.0211	0.0526319012769087	0.04028	FALSE	FALSE	FALSE	finn-b-C3_KIDNEY_NOTRENALPELVIS	0.1177	0.8577	1e+05	Malignant neoplasm of kidney, except renal pelvis || id:finn-b-C3_KIDNEY_NOTRENALPELVIS	0.0375448458681004	3.764313247425e-06	10000	PWY.5101..L.isoleucine.biosynthesis.II	GCST90027541	2	1	TRUE	0.00213399072507583	3.21381246832399e-07	3.75448458681004	0.00213399072507583	21.3812666941238
rs28513874	G	A	G	A	-0.085261075545901	0.0907	0.37101004378847	0.4708	FALSE	FALSE	FALSE	finn-b-C3_KIDNEY_NOTRENALPELVIS	0.0461	0.0490298	1e+05	Malignant neoplasm of kidney, except renal pelvis || id:finn-b-C3_KIDNEY_NOTRENALPELVIS	0.016976701404311	5.10722036328756e-07	10000	PWY.5101..L.isoleucine.biosynthesis.II	GCST90027541	2	1	TRUE	0.0025164459404094	3.87083445537734e-05	1.6976701404311	0.0025164459404094	25.2228985729324
rs34025630	T	C	T	C	-0.100746278091484	0.006	0.182398617958376	0.1935	FALSE	FALSE	FALSE	finn-b-C3_KIDNEY_NOTRENALPELVIS	0.0585	0.9182	1e+05	Malignant neoplasm of kidney, except renal pelvis || id:finn-b-C3_KIDNEY_NOTRENALPELVIS	0.021626750017084	3.18660383694456e-06	10000	PWY.5101..L.isoleucine.biosynthesis.II	GCST90027541	2	1	TRUE	0.00216581196378352	1.05196044202694e-07	2.1626750017084	0.00216581196378352	21.7007878398347
rs4744061	A	G	A	G	-0.0994208597448463	-0.0413	0.176990895264926	0.2295	FALSE	FALSE	FALSE	finn-b-C3_KIDNEY_NOTRENALPELVIS	0.0549	0.4518	1e+05	Malignant neoplasm of kidney, except renal pelvis || id:finn-b-C3_KIDNEY_NOTRENALPELVIS	0.0214820454002959	3.69051958134048e-06	10000	PWY.5101..L.isoleucine.biosynthesis.II	GCST90027541	2	1	TRUE	0.00213777119112272	5.65928600536057e-06	2.14820454002959	0.00213777119112272	21.4192257726379
rs4798876	A	G	A	G	-0.0777824523832899	0.0239	0.468011452368558	0.4291	FALSE	FALSE	FALSE	finn-b-C3_KIDNEY_NOTRENALPELVIS	0.0467	0.6086	1e+05	Malignant neoplasm of kidney, except renal pelvis || id:finn-b-C3_KIDNEY_NOTRENALPELVIS	0.0167810052751037	3.56681232086712e-06	10000	PWY.5101..L.isoleucine.biosynthesis.II	GCST90027541	2	1	TRUE	0.00214428216591265	2.61920559167193e-06	1.67810052751037	0.00214428216591265	21.4846021440138
rs57592260	T	G	T	G	-0.0899785293179983	-0.0467	0.287596584703638	0.3325	FALSE	FALSE	FALSE	finn-b-C3_KIDNEY_NOTRENALPELVIS	0.0494	0.3443	1e+05	Malignant neoplasm of kidney, except renal pelvis || id:finn-b-C3_KIDNEY_NOTRENALPELVIS	0.0183465847685858	9.37253448845489e-07	10000	PWY.5101..L.isoleucine.biosynthesis.II	GCST90027541	2	1	TRUE	0.00239999660128272	8.93685410343889e-06	1.83465847685858	0.00239999660128272	24.0528928807895
rs10810562	C	T	C	T	-0.119688476693683	-0.1062	0.857462134782642	0.8774	FALSE	FALSE	FALSE	finn-b-C3_KIDNEY_NOTRENALPELVIS	0.0707	0.1329	1e+05	Malignant neoplasm of kidney, except renal pelvis || id:finn-b-C3_KIDNEY_NOTRENALPELVIS	0.0231574501879112	2.36024154758269e-07	10000	PWY.5104..L.isoleucine.biosynthesis.IV	GCST90027542	2	1	TRUE	0.00266471798298146	2.25636363893946e-05	2.31574501879112	0.00266471798298146	26.7130330935129
rs153114	C	T	C	T	-0.0876990808930507	-0.07	0.271122070702066	0.3746	FALSE	FALSE	FALSE	finn-b-C3_KIDNEY_NOTRENALPELVIS	0.0481	0.1455	1e+05	Malignant neoplasm of kidney, except renal pelvis || id:finn-b-C3_KIDNEY_NOTRENALPELVIS	0.0182213105574832	1.48684835595836e-06	10000	PWY.5104..L.isoleucine.biosynthesis.IV	GCST90027542	2	1	TRUE	0.00231159983017491	2.11789982874938e-05	1.82213105574832	0.00231159983017491	23.1649231344724
rs17042641	C	G	C	G	-0.0893593191975341	-0.0134	0.251994958926942	0.215	FALSE	TRUE	FALSE	finn-b-C3_KIDNEY_NOTRENALPELVIS	0.056	0.8113	1e+05	Malignant neoplasm of kidney, except renal pelvis || id:finn-b-C3_KIDNEY_NOTRENALPELVIS	0.0186884725875373	1.73974053713995e-06	10000	PWY.5104..L.isoleucine.biosynthesis.IV	GCST90027542	2	1	TRUE	0.00228153410364205	5.72587654515082e-07	1.86884725875373	0.00228153410364205	22.8629405467803
rs1887496	G	A	G	A	-0.0749804109962441	-0.0805	0.406245950498899	0.4731	FALSE	FALSE	FALSE	finn-b-C3_KIDNEY_NOTRENALPELVIS	0.0465	0.0834795	1e+05	Malignant neoplasm of kidney, except renal pelvis || id:finn-b-C3_KIDNEY_NOTRENALPELVIS	0.0163068355103368	4.26367544596388e-06	10000	PWY.5104..L.isoleucine.biosynthesis.IV	GCST90027542	2	1	TRUE	0.00211021010833194	2.99696399257659e-05	1.63068355103368	0.00211021010833194	21.1424957713949
rs1904729	A	G	A	G	0.0773397138744211	-0.0115	0.596126453691493	0.4801	FALSE	FALSE	FALSE	finn-b-C3_KIDNEY_NOTRENALPELVIS	0.0462	0.8035	1e+05	Malignant neoplasm of kidney, except renal pelvis || id:finn-b-C3_KIDNEY_NOTRENALPELVIS	0.0166745589330763	3.51479588451942e-06	10000	PWY.5104..L.isoleucine.biosynthesis.IV	GCST90027542	2	1	TRUE	0.00214708782236473	6.1961246559994e-07	1.66745589330763	0.00214708782236473	21.5127738627887
rs1997943	A	G	A	G	0.0858536121356921	-0.0354	0.245532018690591	0.2415	FALSE	FALSE	FALSE	finn-b-C3_KIDNEY_NOTRENALPELVIS	0.0539	0.5113	1e+05	Malignant neoplasm of kidney, except renal pelvis || id:finn-b-C3_KIDNEY_NOTRENALPELVIS	0.0187378683933801	4.60938111257867e-06	10000	PWY.5104..L.isoleucine.biosynthesis.IV	GCST90027542	2	1	TRUE	0.00209533128536492	4.31355963256622e-06	1.87378683933801	0.00209533128536492	20.9931097106322
rs77090789	C	T	C	T	-0.122242391491859	-0.0111	0.110354018502568	0.1197	FALSE	FALSE	FALSE	finn-b-C3_KIDNEY_NOTRENALPELVIS	0.0711	0.8764	1e+05	Malignant neoplasm of kidney, except renal pelvis || id:finn-b-C3_KIDNEY_NOTRENALPELVIS	0.0257830753635858	2.12469311598672e-06	10000	PWY.5104..L.isoleucine.biosynthesis.IV	GCST90027542	2	1	TRUE	0.00224329177046446	2.43733562440081e-07	2.57830753635858	0.00224329177046446	22.478857757721
rs10786832	T	C	T	C	0.0854379519134909	0.0195	0.372797799209169	0.4778	FALSE	FALSE	FALSE	finn-b-C3_KIDNEY_NOTRENALPELVIS	0.0463	0.673101	1e+05	Malignant neoplasm of kidney, except renal pelvis || id:finn-b-C3_KIDNEY_NOTRENALPELVIS	0.0186762974314068	4.76964555986711e-06	10000	PWY.5121..superpathway.of.geranylgeranyl.diphosphate.biosynthesis.II..via.MEP.	GCST90027543	2	1	TRUE	0.00208880960110746	1.77384290935185e-06	1.86762974314068	0.00208880960110746	20.9276322310049
rs11708774	G	A	G	A	-0.0874977902998836	0.0287	0.370633354012745	0.3393	FALSE	FALSE	FALSE	finn-b-C3_KIDNEY_NOTRENALPELVIS	0.0487	0.5563	1e+05	Malignant neoplasm of kidney, except renal pelvis || id:finn-b-C3_KIDNEY_NOTRENALPELVIS	0.0187245464895009	2.96987427892842e-06	10000	PWY.5121..superpathway.of.geranylgeranyl.diphosphate.biosynthesis.II..via.MEP.	GCST90027543	2	1	TRUE	0.0021792695217886	3.47306609777185e-06	1.87245464895009	0.0021792695217886	21.8359230404045
rs118145836	A	G	A	G	-0.128245971821958	0.0377	0.125925403718537	0.0796	FALSE	FALSE	FALSE	finn-b-C3_KIDNEY_NOTRENALPELVIS	0.0856	0.6593	1e+05	Malignant neoplasm of kidney, except renal pelvis || id:finn-b-C3_KIDNEY_NOTRENALPELVIS	0.0279642334907114	4.51664165481616e-06	10000	PWY.5121..superpathway.of.geranylgeranyl.diphosphate.biosynthesis.II..via.MEP.	GCST90027543	2	1	TRUE	0.002099209874351	1.93973773553305e-06	2.79642334907114	0.002099209874351	21.0320510129255
rs12477233	A	G	A	G	0.172524136191362	-0.0514	0.0953505787102363	0.1141	FALSE	FALSE	FALSE	finn-b-C3_KIDNEY_NOTRENALPELVIS	0.0761	0.4993	1e+05	Malignant neoplasm of kidney, except renal pelvis || id:finn-b-C3_KIDNEY_NOTRENALPELVIS	0.0362487309431258	1.94118188336451e-06	10000	PWY.5121..superpathway.of.geranylgeranyl.diphosphate.biosynthesis.II..via.MEP.	GCST90027543	2	1	TRUE	0.00226057079620421	4.56208769352612e-06	3.62487309431258	0.00226057079620421	22.6523941611545
rs1348	C	T	C	T	-0.103082766427817	-0.0311	0.198637665356971	0.1858	FALSE	FALSE	FALSE	finn-b-C3_KIDNEY_NOTRENALPELVIS	0.0591	0.598	1e+05	Malignant neoplasm of kidney, except renal pelvis || id:finn-b-C3_KIDNEY_NOTRENALPELVIS	0.0222436224475115	3.58213694218096e-06	10000	PWY.5121..superpathway.of.geranylgeranyl.diphosphate.biosynthesis.II..via.MEP.	GCST90027543	2	1	TRUE	0.00214346341148099	2.76919347500065e-06	2.22436224475115	0.00214346341148099	21.4763810249248
rs3010318	G	T	G	T	0.124719763561923	-0.0871	0.856340746589464	0.8101	FALSE	FALSE	FALSE	finn-b-C3_KIDNEY_NOTRENALPELVIS	0.0593	0.1417	1e+05	Malignant neoplasm of kidney, except renal pelvis || id:finn-b-C3_KIDNEY_NOTRENALPELVIS	0.0254893181039471	9.92999091256862e-07	10000	PWY.5121..superpathway.of.geranylgeranyl.diphosphate.biosynthesis.II..via.MEP.	GCST90027543	2	1	TRUE	0.00238892355808255	2.15737797076718e-05	2.54893181039471	0.00238892355808255	23.9416525114132
rs324546	G	A	G	A	-0.0869534577492493	-0.0056	0.623756571980022	0.6178	FALSE	FALSE	FALSE	finn-b-C3_KIDNEY_NOTRENALPELVIS	0.0476	0.9068	1e+05	Malignant neoplasm of kidney, except renal pelvis || id:finn-b-C3_KIDNEY_NOTRENALPELVIS	0.018589599678117	2.90347484022856e-06	10000	PWY.5121..superpathway.of.geranylgeranyl.diphosphate.biosynthesis.II..via.MEP.	GCST90027543	2	1	TRUE	0.00218359025690719	1.38411053562102e-07	1.8589599678117	0.00218359025690719	21.8793108385329
rs34280534	C	G	C	G	0.105589878878832	-0.015	0.195188903301813	0.2303	FALSE	TRUE	FALSE	finn-b-C3_KIDNEY_NOTRENALPELVIS	0.0552	0.7863	1e+05	Malignant neoplasm of kidney, except renal pelvis || id:finn-b-C3_KIDNEY_NOTRENALPELVIS	0.0224936592785177	2.67643727828451e-06	10000	PWY.5121..superpathway.of.geranylgeranyl.diphosphate.biosynthesis.II..via.MEP.	GCST90027543	2	1	TRUE	0.00219915122752573	7.384357735331e-07	2.24936592785177	0.00219915122752573	22.035573531383
rs34880012	C	T	C	T	-0.168228349634769	0.0565	0.0974341862024498	0.08973	FALSE	FALSE	FALSE	finn-b-C3_KIDNEY_NOTRENALPELVIS	0.0828	0.4951	1e+05	Malignant neoplasm of kidney, except renal pelvis || id:finn-b-C3_KIDNEY_NOTRENALPELVIS	0.0335577425078437	5.35597885791729e-07	10000	PWY.5121..superpathway.of.geranylgeranyl.diphosphate.biosynthesis.II..via.MEP.	GCST90027543	2	1	TRUE	0.00250731835389283	4.65632071611915e-06	3.35577425078437	0.00250731835389283	25.1311807730277
rs7768092	C	T	C	T	0.16887172779189	-0.1021	0.0753043946885304	0.09265	FALSE	FALSE	FALSE	finn-b-C3_KIDNEY_NOTRENALPELVIS	0.0813	0.209	1e+05	Malignant neoplasm of kidney, except renal pelvis || id:finn-b-C3_KIDNEY_NOTRENALPELVIS	0.0366397083581847	4.04646874163257e-06	10000	PWY.5121..superpathway.of.geranylgeranyl.diphosphate.biosynthesis.II..via.MEP.	GCST90027543	2	1	TRUE	0.00212019096865904	1.57714720066919e-05	3.66397083581847	0.00212019096865904	21.242707902097
rs10433369	A	T	A	T	-0.127887603380251	-0.0342	0.212694405071265	0.1829	FALSE	TRUE	FALSE	finn-b-C3_KIDNEY_NOTRENALPELVIS	0.0596	0.5661	1e+05	Malignant neoplasm of kidney, except renal pelvis || id:finn-b-C3_KIDNEY_NOTRENALPELVIS	0.027241792267419	2.67211166302472e-06	10000	PWY.5173..superpathway.of.acetyl.CoA.biosynthesis	GCST90027544	2	1	TRUE	0.00219946039286808	3.29281209682586e-06	2.7241792267419	0.00219946039286808	22.0386782077242
rs73967499	C	G	C	G	-0.233394352535173	-0.2555	0.0510054925584691	0.06652	FALSE	TRUE	FALSE	finn-b-C3_KIDNEY_NOTRENALPELVIS	0.0924	0.00569902	1e+05	Malignant neoplasm of kidney, except renal pelvis || id:finn-b-C3_KIDNEY_NOTRENALPELVIS	0.0506613530961352	4.08616969492363e-06	10000	PWY.5173..superpathway.of.acetyl.CoA.biosynthesis	GCST90027544	2	1	TRUE	0.0021183271393782	7.64563122459654e-05	5.06613530961352	0.0021183271393782	21.223994102216
rs8108922	T	C	T	C	-0.105907063700896	0.0271	0.557354417670683	0.4878	FALSE	FALSE	FALSE	finn-b-C3_KIDNEY_NOTRENALPELVIS	0.0461	0.5564	1e+05	Malignant neoplasm of kidney, except renal pelvis || id:finn-b-C3_KIDNEY_NOTRENALPELVIS	0.0221319922427023	1.70776637064214e-06	10000	PWY.5173..superpathway.of.acetyl.CoA.biosynthesis	GCST90027544	2	1	TRUE	0.00228508399540882	3.45576272696019e-06	2.21319922427023	0.00228508399540882	22.8985949990471
rs9965721	C	A	C	A	-0.114240299524182	-0.0297	0.578239920466178	0.543	FALSE	FALSE	FALSE	finn-b-C3_KIDNEY_NOTRENALPELVIS	0.0466	0.5242	1e+05	Malignant neoplasm of kidney, except renal pelvis || id:finn-b-C3_KIDNEY_NOTRENALPELVIS	0.0246147983725654	3.46521271914856e-06	10000	PWY.5173..superpathway.of.acetyl.CoA.biosynthesis	GCST90027544	2	1	TRUE	0.00214980127722399	4.06207546171893e-06	2.46147983725654	0.00214980127722399	21.5400199320468
rs9969725	G	A	G	A	-0.195776041066935	-0.1017	0.0970735884715327	0.1032	FALSE	FALSE	FALSE	finn-b-C3_KIDNEY_NOTRENALPELVIS	0.0763	0.1824	1e+05	Malignant neoplasm of kidney, except renal pelvis || id:finn-b-C3_KIDNEY_NOTRENALPELVIS	0.0386241007084797	4.00429660372082e-07	10000	PWY.5173..superpathway.of.acetyl.CoA.biosynthesis	GCST90027544	2	1	TRUE	0.00256315339419537	1.77661694537595e-05	3.86241007084797	0.00256315339419537	25.6922608407438
rs2467707	C	T	C	T	0.119244280782677	-0.0757	0.890111312451463	0.9043	FALSE	FALSE	FALSE	finn-b-C3_KIDNEY_NOTRENALPELVIS	0.0792	0.3394	1e+05	Malignant neoplasm of kidney, except renal pelvis || id:finn-b-C3_KIDNEY_NOTRENALPELVIS	0.0256029368169054	3.20157266626875e-06	10000	PWY.5177..glutaryl.CoA.degradation	GCST90027545	2	1	TRUE	0.00216491667265609	9.13579012742833e-06	2.56029368169054	0.00216491667265609	21.6917978279933
rs2769148	A	T	A	T	-0.13739741761209	-0.1319	0.0847083694984584	0.1264	FALSE	TRUE	FALSE	finn-b-C3_KIDNEY_NOTRENALPELVIS	0.0693	0.0569298	1e+05	Malignant neoplasm of kidney, except renal pelvis || id:finn-b-C3_KIDNEY_NOTRENALPELVIS	0.0292051455018402	2.54411551196867e-06	10000	PWY.5177..glutaryl.CoA.degradation	GCST90027545	2	1	TRUE	0.00220884331436181	3.62256406717884e-05	2.92051455018402	0.00220884331436181	22.1329035730742
rs6504045	G	A	G	A	0.0838954174359077	-0.0485	0.265362945592423	0.2501	FALSE	FALSE	FALSE	finn-b-C3_KIDNEY_NOTRENALPELVIS	0.0537	0.3659	1e+05	Malignant neoplasm of kidney, except renal pelvis || id:finn-b-C3_KIDNEY_NOTRENALPELVIS	0.0182589313909727	4.33246503855026e-06	10000	PWY.5177..glutaryl.CoA.degradation	GCST90027545	2	1	TRUE	0.0021071552827153	8.15718006384303e-06	1.82589313909727	0.0021071552827153	21.1118244089186
rs6705904	G	T	G	T	0.0777489441247122	-0.0651	0.607312715404567	0.574	FALSE	FALSE	FALSE	finn-b-C3_KIDNEY_NOTRENALPELVIS	0.0467	0.1626	1e+05	Malignant neoplasm of kidney, except renal pelvis || id:finn-b-C3_KIDNEY_NOTRENALPELVIS	0.016484670681177	2.40008250771866e-06	10000	PWY.5177..glutaryl.CoA.degradation	GCST90027545	2	1	TRUE	0.00221998539283108	1.94324904289503e-05	1.6484670681177	0.00221998539283108	22.2447970821139
rs11784752	G	C	G	C	-0.151610022787117	-0.1375	0.0773138927320754	0.06613	FALSE	TRUE	FALSE	finn-b-C3_KIDNEY_NOTRENALPELVIS	0.0928	0.1384	1e+05	Malignant neoplasm of kidney, except renal pelvis || id:finn-b-C3_KIDNEY_NOTRENALPELVIS	0.030973474508565	9.83886353705538e-07	10000	PWY.5188..tetrapyrrole.biosynthesis.I..from.glutamate.	GCST90027546	2	1	TRUE	0.00239069038627312	2.1953743986522e-05	3.0973474508565	0.00239069038627312	23.9594019939664
rs4268811	C	A	C	A	0.0874016271258447	-0.0824	0.332946396444337	0.3014	FALSE	FALSE	FALSE	finn-b-C3_KIDNEY_NOTRENALPELVIS	0.0502	0.1011	1e+05	Malignant neoplasm of kidney, except renal pelvis || id:finn-b-C3_KIDNEY_NOTRENALPELVIS	0.0174958198562982	5.8661643718164e-07	10000	PWY.5188..tetrapyrrole.biosynthesis.I..from.glutamate.	GCST90027546	2	1	TRUE	0.00248985826901094	2.69428773296709e-05	1.74958198562982	0.00248985826901094	24.9557392272456
rs4810354	A	G	A	G	-0.0935310084891876	0.0491	0.727515343175265	0.7447	FALSE	FALSE	FALSE	finn-b-C3_KIDNEY_NOTRENALPELVIS	0.0534	0.3574	1e+05	Malignant neoplasm of kidney, except renal pelvis || id:finn-b-C3_KIDNEY_NOTRENALPELVIS	0.0188278862489984	6.77569002427468e-07	10000	PWY.5188..tetrapyrrole.biosynthesis.I..from.glutamate.	GCST90027546	2	1	TRUE	0.00246220568235322	8.4544524214053e-06	1.88278862489984	0.00246220568235322	24.6778944641456
rs56328422	C	T	C	T	0.0920807156841298	-0.0445	0.277039970808691	0.2958	FALSE	FALSE	FALSE	finn-b-C3_KIDNEY_NOTRENALPELVIS	0.0507	0.3802	1e+05	Malignant neoplasm of kidney, except renal pelvis || id:finn-b-C3_KIDNEY_NOTRENALPELVIS	0.0185967101917799	7.36618344247937e-07	10000	PWY.5188..tetrapyrrole.biosynthesis.I..from.glutamate.	GCST90027546	2	1	TRUE	0.00244617954221767	7.70387883197733e-06	1.85967101917799	0.00244617954221767	24.5168757429738
rs6883971	A	G	A	G	-0.0747935279394327	-0.0677	0.500646161798914	0.4563	FALSE	FALSE	FALSE	finn-b-C3_KIDNEY_NOTRENALPELVIS	0.0466	0.1463	1e+05	Malignant neoplasm of kidney, except renal pelvis || id:finn-b-C3_KIDNEY_NOTRENALPELVIS	0.0161241592948665	3.50776924662083e-06	10000	PWY.5188..tetrapyrrole.biosynthesis.I..from.glutamate.	GCST90027546	2	1	TRUE	0.00214747001377369	2.11059557690444e-05	1.61241592948665	0.00214747001377369	21.5166114756513
rs6955039	A	G	A	G	0.132395326123402	0.0467	0.0870727096731719	0.1009	FALSE	FALSE	FALSE	finn-b-C3_KIDNEY_NOTRENALPELVIS	0.0758	0.5377	1e+05	Malignant neoplasm of kidney, except renal pelvis || id:finn-b-C3_KIDNEY_NOTRENALPELVIS	0.028890919369978	4.59245256499327e-06	10000	PWY.5188..tetrapyrrole.biosynthesis.I..from.glutamate.	GCST90027546	2	1	TRUE	0.00209603340338331	3.79579183572648e-06	2.8890919369978	0.00209603340338331	21.0001590017704
rs7514177	A	G	A	G	0.084594871968951	0.0876	0.367239343398254	0.3062	FALSE	FALSE	FALSE	finn-b-C3_KIDNEY_NOTRENALPELVIS	0.05	0.08007	1e+05	Malignant neoplasm of kidney, except renal pelvis || id:finn-b-C3_KIDNEY_NOTRENALPELVIS	0.016910159722594	5.65603684028358e-07	10000	PWY.5188..tetrapyrrole.biosynthesis.I..from.glutamate.	GCST90027546	2	1	TRUE	0.00249685772126756	3.06947117188304e-05	1.6910159722594	0.00249685772126756	25.026070033429
rs11164337	T	C	T	C	-0.103144917895016	0.0458	0.335785816472512	0.4126	FALSE	FALSE	FALSE	finn-b-C3_KIDNEY_NOTRENALPELVIS	0.0472	0.3314	1e+05	Malignant neoplasm of kidney, except renal pelvis || id:finn-b-C3_KIDNEY_NOTRENALPELVIS	0.0211939103342204	1.13463150978095e-06	10000	PWY.5189..tetrapyrrole.biosynthesis.II..from.glycine.	GCST90027547	2	1	TRUE	0.00236337553532687	9.41567707978662e-06	2.11939103342204	0.00236337553532687	23.6850051639566
rs11601607	T	G	T	G	-0.17762387186629	-0.0503	0.0739058999851729	0.08594	FALSE	FALSE	FALSE	finn-b-C3_KIDNEY_NOTRENALPELVIS	0.0829	0.5439	1e+05	Malignant neoplasm of kidney, except renal pelvis || id:finn-b-C3_KIDNEY_NOTRENALPELVIS	0.038871582374269	4.88878592889708e-06	10000	PWY.5189..tetrapyrrole.biosynthesis.II..from.glycine.	GCST90027547	2	1	TRUE	0.00208410230514858	3.68157791502878e-06	3.8871582374269	0.00208410230514858	20.8803716776212
rs1408826	C	G	C	G	0.0991626841172077	-0.0442	0.532827608869012	0.5352	FALSE	TRUE	TRUE	finn-b-C3_KIDNEY_NOTRENALPELVIS	0.0463	0.34	1e+05	Malignant neoplasm of kidney, except renal pelvis || id:finn-b-C3_KIDNEY_NOTRENALPELVIS	0.0201666578371073	8.78087620949003e-07	10000	PWY.5189..tetrapyrrole.biosynthesis.II..from.glycine.	GCST90027547	2	1	FALSE	0.00241249574410157	9.11354378964162e-06	2.01666578371073	0.00241249574410157	24.1784628883445
rs1437589	C	G	C	G	-0.0966287489769401	-0.0166	0.475966867433669	0.4998	FALSE	TRUE	TRUE	finn-b-C3_KIDNEY_NOTRENALPELVIS	0.0467	0.722199	1e+05	Malignant neoplasm of kidney, except renal pelvis || id:finn-b-C3_KIDNEY_NOTRENALPELVIS	0.0202973425296518	1.92960779230286e-06	10000	PWY.5189..tetrapyrrole.biosynthesis.II..from.glycine.	GCST90027547	2	1	FALSE	0.00226171488939723	1.26354453053997e-06	2.02973425296518	0.00226171488939723	22.663884709693
rs28645782	C	T	C	T	0.107057715872189	0.0023	0.741604853672513	0.6661	FALSE	FALSE	FALSE	finn-b-C3_KIDNEY_NOTRENALPELVIS	0.0493	0.9629	1e+05	Malignant neoplasm of kidney, except renal pelvis || id:finn-b-C3_KIDNEY_NOTRENALPELVIS	0.0233139443818399	4.39010853395079e-06	10000	PWY.5189..tetrapyrrole.biosynthesis.II..from.glycine.	GCST90027547	2	1	TRUE	0.00210463267378504	2.17655933041228e-08	2.33139443818399	0.00210463267378504	21.0864968026494
rs12541554	A	G	A	G	-0.080600537712421	-0.0142	0.342802863666834	0.3369	FALSE	FALSE	FALSE	finn-b-C3_KIDNEY_NOTRENALPELVIS	0.0492	0.772899	1e+05	Malignant neoplasm of kidney, except renal pelvis || id:finn-b-C3_KIDNEY_NOTRENALPELVIS	0.0170578346321154	2.29964771627938e-06	10000	PWY.5345..superpathway.of.L.methionine.biosynthesis..by.sulfhydrylation.	GCST90027548	2	1	TRUE	0.00222815905538722	8.33018808692683e-07	1.70578346321154	0.00222815905538722	22.3268820802471
rs2305588	C	T	C	T	-0.0980613696996579	0.0664	0.200682399027987	0.1521	FALSE	FALSE	FALSE	finn-b-C3_KIDNEY_NOTRENALPELVIS	0.0639	0.2983	1e+05	Malignant neoplasm of kidney, except renal pelvis || id:finn-b-C3_KIDNEY_NOTRENALPELVIS	0.0204326134135946	1.59255067801547e-06	10000	PWY.5345..superpathway.of.L.methionine.biosynthesis..by.sulfhydrylation.	GCST90027548	2	1	TRUE	0.00229845278603924	1.07978785626916e-05	2.04326134135946	0.00229845278603924	23.0328709211595
rs36095827	T	G	T	G	0.0875098824609044	0.0747	0.525240384615385	0.3923	FALSE	FALSE	FALSE	finn-b-C3_KIDNEY_NOTRENALPELVIS	0.0473	0.1144	1e+05	Malignant neoplasm of kidney, except renal pelvis || id:finn-b-C3_KIDNEY_NOTRENALPELVIS	0.0163624865874222	8.88323205643469e-08	10000	PWY.5345..superpathway.of.L.methionine.biosynthesis..by.sulfhydrylation.	GCST90027548	2	1	TRUE	0.00285273718385685	2.49411673376723e-05	1.63624865874222	0.00285273718385685	28.6032639588759
rs73009442	A	C	A	C	0.0928574278821455	-0.0862	0.287203578012413	0.3018	FALSE	FALSE	FALSE	finn-b-C3_KIDNEY_NOTRENALPELVIS	0.0503	0.0865506	1e+05	Malignant neoplasm of kidney, except renal pelvis || id:finn-b-C3_KIDNEY_NOTRENALPELVIS	0.0199592723288198	3.28180843088603e-06	10000	PWY.5345..superpathway.of.L.methionine.biosynthesis..by.sulfhydrylation.	GCST90027548	2	1	TRUE	0.00216018818679127	2.93680082138772e-05	1.99592723288198	0.00216018818679127	21.6443172900603
rs77995790	C	T	C	T	-0.158003177077429	-0.067	0.0617924627115821	0.05316	FALSE	FALSE	FALSE	finn-b-C3_KIDNEY_NOTRENALPELVIS	0.1022	0.5119	1e+05	Malignant neoplasm of kidney, except renal pelvis || id:finn-b-C3_KIDNEY_NOTRENALPELVIS	0.0343555364644551	4.24401337967215e-06	10000	PWY.5345..superpathway.of.L.methionine.biosynthesis..by.sulfhydrylation.	GCST90027548	2	1	TRUE	0.00211109235560953	4.29788344121212e-06	3.43555364644551	0.00211109235560953	21.1513538327712
rs10450895	T	C	T	C	-0.0956152292024896	0.0693	0.417493866315601	0.4098	FALSE	FALSE	FALSE	finn-b-C3_KIDNEY_NOTRENALPELVIS	0.0469	0.139	1e+05	Malignant neoplasm of kidney, except renal pelvis || id:finn-b-C3_KIDNEY_NOTRENALPELVIS	0.0207984236840035	4.28135834825641e-06	10000	PWY.5384..sucrose.degradation.IV..sucrose.phosphorylase.	GCST90027549	2	1	TRUE	0.00210942014596269	2.18333304325441e-05	2.07984236840035	0.00210942014596269	21.1345642950351
rs140865787	T	C	T	C	0.211016681731438	-0.2841	0.0548947798855048	0.01811	FALSE	FALSE	FALSE	finn-b-C3_KIDNEY_NOTRENALPELVIS	0.1713	0.0973106	1e+05	Malignant neoplasm of kidney, except renal pelvis || id:finn-b-C3_KIDNEY_NOTRENALPELVIS	0.0446248382250652	2.25981690882675e-06	10000	PWY.5384..sucrose.degradation.IV..sucrose.phosphorylase.	GCST90027549	2	1	TRUE	0.00223150017817721	2.75058127224788e-05	4.46248382250652	0.00223150017817721	22.3604360985537
rs2962259	C	T	C	T	0.122254273258096	0.0216	0.799817286019189	0.8512	FALSE	FALSE	FALSE	finn-b-C3_KIDNEY_NOTRENALPELVIS	0.0652	0.7408	1e+05	Malignant neoplasm of kidney, except renal pelvis || id:finn-b-C3_KIDNEY_NOTRENALPELVIS	0.0254425080160397	1.54659653987852e-06	10000	PWY.5384..sucrose.degradation.IV..sucrose.phosphorylase.	GCST90027549	2	1	TRUE	0.00230405759035879	1.09754041201196e-06	2.54425080160397	0.00230405759035879	23.0891665578699
rs6794521	C	T	C	T	0.0956983460473455	0.0608	0.545526100572478	0.4691	FALSE	FALSE	FALSE	finn-b-C3_KIDNEY_NOTRENALPELVIS	0.0462	0.1886	1e+05	Malignant neoplasm of kidney, except renal pelvis || id:finn-b-C3_KIDNEY_NOTRENALPELVIS	0.0203385671869804	2.53536544062192e-06	10000	PWY.5384..sucrose.degradation.IV..sucrose.phosphorylase.	GCST90027549	2	1	TRUE	0.00220950193584589	1.7319062192707e-05	2.03385671869804	0.00220950193584589	22.1395176617194
rs11027972	G	A	G	A	-0.202864915326343	-0.0187	0.062423645166084	0.04341	FALSE	FALSE	FALSE	finn-b-C3_KIDNEY_NOTRENALPELVIS	0.1156	0.8716	1e+05	Malignant neoplasm of kidney, except renal pelvis || id:finn-b-C3_KIDNEY_NOTRENALPELVIS	0.0426596527427479	1.98026240154983e-06	10000	PWY.5505..L.glutamate.and.L.glutamine.biosynthesis	GCST90027550	2	1	TRUE	0.00225675762707771	2.61683365882527e-07	4.26596527427479	0.00225675762707771	22.6140972920663
rs12414617	G	T	G	T	-0.199019427407791	-0.0996	0.0745864520519021	0.08222	FALSE	FALSE	FALSE	finn-b-C3_KIDNEY_NOTRENALPELVIS	0.0853	0.243	1e+05	Malignant neoplasm of kidney, except renal pelvis || id:finn-b-C3_KIDNEY_NOTRENALPELVIS	0.0391837844327591	3.79172679754063e-07	10000	PWY.5505..L.glutamate.and.L.glutamine.biosynthesis	GCST90027550	2	1	TRUE	0.00257362876401382	1.36340028132881e-05	3.91837844327591	0.00257362876401382	25.7975336572711
rs16934689	G	A	G	A	-0.145494512777215	-0.0219	0.125402989277082	0.1523	FALSE	FALSE	FALSE	finn-b-C3_KIDNEY_NOTRENALPELVIS	0.0649	0.735201	1e+05	Malignant neoplasm of kidney, except renal pelvis || id:finn-b-C3_KIDNEY_NOTRENALPELVIS	0.030598237749732	1.98449875379518e-06	10000	PWY.5505..L.glutamate.and.L.glutamine.biosynthesis	GCST90027550	2	1	TRUE	0.00225634881895163	1.1386939875544e-06	3.0598237749732	0.00225634881895163	22.60999151954
rs17029909	G	A	G	A	-0.109855626458316	-0.0385	0.234966016721806	0.2924	FALSE	FALSE	FALSE	finn-b-C3_KIDNEY_NOTRENALPELVIS	0.0507	0.4484	1e+05	Malignant neoplasm of kidney, except renal pelvis || id:finn-b-C3_KIDNEY_NOTRENALPELVIS	0.0235180326667725	2.99557291131053e-06	10000	PWY.5505..L.glutamate.and.L.glutamine.biosynthesis	GCST90027550	2	1	TRUE	0.00217762321672282	5.76649237319982e-06	2.35180326667725	0.00217762321672282	21.8193913339383
rs32064	T	C	T	C	0.0953214655697044	0.04	0.465386721102482	0.4757	FALSE	FALSE	FALSE	finn-b-C3_KIDNEY_NOTRENALPELVIS	0.0464	0.3879	1e+05	Malignant neoplasm of kidney, except renal pelvis || id:finn-b-C3_KIDNEY_NOTRENALPELVIS	0.020150238360874	2.23925752775915e-06	10000	PWY.5505..L.glutamate.and.L.glutamine.biosynthesis	GCST90027550	2	1	TRUE	0.00223324793983209	7.43172241772409e-06	2.0150238360874	0.00223324793983209	22.3779884991545
rs58095618	A	G	A	G	-0.15228705558122	-0.008	0.10081771041085	0.1294	FALSE	FALSE	FALSE	finn-b-C3_KIDNEY_NOTRENALPELVIS	0.0695	0.9085	1e+05	Malignant neoplasm of kidney, except renal pelvis || id:finn-b-C3_KIDNEY_NOTRENALPELVIS	0.03280417692073	3.4454065145929e-06	10000	PWY.5505..L.glutamate.and.L.glutamine.biosynthesis	GCST90027550	2	1	TRUE	0.00215089607924249	1.32500950355303e-07	3.280417692073	0.00215089607924249	21.5510129896094
rs61311341	G	T	G	T	-0.155422326941704	0.0172	0.100968269238289	0.1155	FALSE	FALSE	FALSE	finn-b-C3_KIDNEY_NOTRENALPELVIS	0.0727	0.813	1e+05	Malignant neoplasm of kidney, except renal pelvis || id:finn-b-C3_KIDNEY_NOTRENALPELVIS	0.0339779063178691	4.78003535183367e-06	10000	PWY.5505..L.glutamate.and.L.glutamine.biosynthesis	GCST90027550	2	1	TRUE	0.00208839442630858	5.59753109701959e-07	3.39779063178691	0.00208839442630858	20.9234639196621
rs72956316	C	T	C	T	-0.151959280025672	-0.0224	0.110631799588602	0.1043	FALSE	FALSE	FALSE	finn-b-C3_KIDNEY_NOTRENALPELVIS	0.0756	0.767201	1e+05	Malignant neoplasm of kidney, except renal pelvis || id:finn-b-C3_KIDNEY_NOTRENALPELVIS	0.0322146140855002	2.39240195179691e-06	10000	PWY.5505..L.glutamate.and.L.glutamine.biosynthesis	GCST90027550	2	1	TRUE	0.00222059823323696	8.77931739874422e-07	3.22146140855002	0.00222059823323696	22.2509515596242
rs76063194	T	G	T	G	0.162359843602523	-0.1192	0.0928904948497151	0.07351	FALSE	FALSE	FALSE	finn-b-C3_KIDNEY_NOTRENALPELVIS	0.0887	0.1793	1e+05	Malignant neoplasm of kidney, except renal pelvis || id:finn-b-C3_KIDNEY_NOTRENALPELVIS	0.0337697331496512	1.52561440749899e-06	10000	PWY.5505..L.glutamate.and.L.glutamine.biosynthesis	GCST90027550	2	1	TRUE	0.00230667243746366	1.80595162902782e-05	3.37697331496512	0.00230667243746366	23.1154307567684
rs78559400	T	C	T	C	0.229021398379682	0.1343	0.0569253150003528	0.05798	FALSE	FALSE	FALSE	finn-b-C3_KIDNEY_NOTRENALPELVIS	0.1013	0.1848	1e+05	Malignant neoplasm of kidney, except renal pelvis || id:finn-b-C3_KIDNEY_NOTRENALPELVIS	0.0481591075241377	1.97940344483898e-06	10000	PWY.5505..L.glutamate.and.L.glutamine.biosynthesis	GCST90027550	2	1	TRUE	0.00225684062335159	1.75765723881759e-05	4.81591075241377	0.00225684062335159	22.6149308468987
rs11217548	T	C	T	C	-0.34505010841976	-0.0446	0.068215097197677	0.04587	FALSE	FALSE	FALSE	finn-b-C3_KIDNEY_NOTRENALPELVIS	0.111	0.6879	1e+05	Malignant neoplasm of kidney, except renal pelvis || id:finn-b-C3_KIDNEY_NOTRENALPELVIS	0.0754495630863135	4.80204606673444e-06	10000	PWY.5656..mannosylglycerate.biosynthesis.I	GCST90027551	2	1	TRUE	0.00208751786325364	1.61447656235634e-06	7.54495630863135	0.00208751786325364	20.9146633301155
rs114111279	A	C	A	C	0.346971671670745	0.0822	0.0785547981710562	0.06393	FALSE	FALSE	FALSE	finn-b-C3_KIDNEY_NOTRENALPELVIS	0.0946	0.385	1e+05	Malignant neoplasm of kidney, except renal pelvis || id:finn-b-C3_KIDNEY_NOTRENALPELVIS	0.0736956361311539	2.49949137232816e-06	10000	PWY.5656..mannosylglycerate.biosynthesis.I	GCST90027551	2	1	TRUE	0.00221222623654319	7.55034452620417e-06	7.36956361311539	0.00221222623654319	22.166876057756
rs12930516	C	T	C	T	0.178995803069798	-0.0748	0.561241549552583	0.5656	FALSE	FALSE	FALSE	finn-b-C3_KIDNEY_NOTRENALPELVIS	0.0465	0.1079	1e+05	Malignant neoplasm of kidney, except renal pelvis || id:finn-b-C3_KIDNEY_NOTRENALPELVIS	0.0384822926151857	3.29719587035277e-06	10000	PWY.5656..mannosylglycerate.biosynthesis.I	GCST90027551	2	1	TRUE	0.00215929463168079	2.58758567403814e-05	3.84822926151857	0.00215929463168079	21.6353448114504
rs28510778	T	C	T	C	-0.412225004383401	0.09	0.0522973996465532	0.08421	FALSE	FALSE	FALSE	finn-b-C3_KIDNEY_NOTRENALPELVIS	0.0835	0.281	1e+05	Malignant neoplasm of kidney, except renal pelvis || id:finn-b-C3_KIDNEY_NOTRENALPELVIS	0.0891587427527838	3.7732777866876e-06	10000	PWY.5656..mannosylglycerate.biosynthesis.I	GCST90027551	2	1	TRUE	0.00213353654213234	1.1617580980246e-05	8.91587427527838	0.00213353654213234	21.3767063323496
rs35832957	T	C	T	C	0.253790358406539	0.1148	0.16157395719375	0.1605	FALSE	FALSE	FALSE	finn-b-C3_KIDNEY_NOTRENALPELVIS	0.0633	0.0697895	1e+05	Malignant neoplasm of kidney, except renal pelvis || id:finn-b-C3_KIDNEY_NOTRENALPELVIS	0.0540401083168051	2.64873254532885e-06	10000	PWY.5656..mannosylglycerate.biosynthesis.I	GCST90027551	2	1	TRUE	0.00220114010818093	3.28905213567272e-05	5.40401083168051	0.00220114010818093	22.055546148829
rs57144588	A	C	A	C	0.397916420280727	0.0343	0.0692782406238602	0.06767	FALSE	FALSE	FALSE	finn-b-C3_KIDNEY_NOTRENALPELVIS	0.0912	0.706801	1e+05	Malignant neoplasm of kidney, except renal pelvis || id:finn-b-C3_KIDNEY_NOTRENALPELVIS	0.0732267321649422	5.50946329441167e-08	10000	PWY.5656..mannosylglycerate.biosynthesis.I	GCST90027551	2	1	TRUE	0.00294476403771099	1.41451199657359e-06	7.32267321649422	0.00294476403771099	29.5287059203087
rs6063434	G	A	G	A	-0.208671683540041	0.0655	0.771032848046228	0.7228	FALSE	FALSE	FALSE	finn-b-C3_KIDNEY_NOTRENALPELVIS	0.0514	0.2028	1e+05	Malignant neoplasm of kidney, except renal pelvis || id:finn-b-C3_KIDNEY_NOTRENALPELVIS	0.0457101563262396	4.99243335755361e-06	10000	PWY.5656..mannosylglycerate.biosynthesis.I	GCST90027551	2	1	TRUE	0.0020800998253437	1.62389518999505e-05	4.57101563262396	0.0020800998253437	20.8401877246325
rs844134	T	C	T	C	-0.199912180413249	-0.0302	0.290074055373222	0.2963	FALSE	FALSE	FALSE	finn-b-C3_KIDNEY_NOTRENALPELVIS	0.0513	0.5561	1e+05	Malignant neoplasm of kidney, except renal pelvis || id:finn-b-C3_KIDNEY_NOTRENALPELVIS	0.0436591498845737	4.67361110732393e-06	10000	PWY.5656..mannosylglycerate.biosynthesis.I	GCST90027551	2	1	TRUE	0.00209269064647098	3.46566305407656e-06	4.36591498845737	0.00209269064647098	20.9665976862832
rs2666365	T	C	T	C	-0.095390754359241	-0.152	0.176540779144431	0.1219	FALSE	FALSE	FALSE	finn-b-C3_KIDNEY_NOTRENALPELVIS	0.0707	0.03159	1e+05	Malignant neoplasm of kidney, except renal pelvis || id:finn-b-C3_KIDNEY_NOTRENALPELVIS	0.0207590496244694	4.32457310044679e-06	10000	PWY.5659..GDP.mannose.biosynthesis	GCST90027552	2	1	TRUE	0.00210750326945277	4.62207470330925e-05	2.07590496244694	0.00210750326945277	21.1153182903212
rs4837963	T	C	T	C	0.121846071575218	-0.0704	0.116006061251071	0.09034	FALSE	FALSE	FALSE	finn-b-C3_KIDNEY_NOTRENALPELVIS	0.0807	0.3829	1e+05	Malignant neoplasm of kidney, except renal pelvis || id:finn-b-C3_KIDNEY_NOTRENALPELVIS	0.0252454747997926	1.38986893396026e-06	10000	PWY.5659..GDP.mannose.biosynthesis	GCST90027552	2	1	TRUE	0.00232451389331719	7.61033246331708e-06	2.52454747997926	0.00232451389331719	23.2946386164891
rs7086625	T	G	T	G	0.104962196815212	0.0508	0.153980356681313	0.1344	FALSE	FALSE	FALSE	finn-b-C3_KIDNEY_NOTRENALPELVIS	0.0673	0.4505	1e+05	Malignant neoplasm of kidney, except renal pelvis || id:finn-b-C3_KIDNEY_NOTRENALPELVIS	0.0221493153031955	2.14938648297925e-06	10000	PWY.5659..GDP.mannose.biosynthesis	GCST90027552	2	1	TRUE	0.00224108174661211	5.69775154536946e-06	2.21493153031955	0.00224108174661211	22.4566625190892
rs72929354	C	G	C	G	-0.162909130661705	0.0026	0.0635830812035395	0.06808	FALSE	TRUE	FALSE	finn-b-C3_KIDNEY_NOTRENALPELVIS	0.0942	0.9779	1e+05	Malignant neoplasm of kidney, except renal pelvis || id:finn-b-C3_KIDNEY_NOTRENALPELVIS	0.035204864869826	3.70176345003461e-06	10000	PWY.5659..GDP.mannose.biosynthesis	GCST90027552	2	1	TRUE	0.00213719029478778	7.61822110340722e-09	3.5204864869826	0.00213719029478778	21.4133930631212
rs73100534	C	G	C	G	-0.132943452644623	0.1168	0.0944873529665154	0.08798	FALSE	TRUE	FALSE	finn-b-C3_KIDNEY_NOTRENALPELVIS	0.0826	0.1573	1e+05	Malignant neoplasm of kidney, except renal pelvis || id:finn-b-C3_KIDNEY_NOTRENALPELVIS	0.0279033798243163	1.89396571651707e-06	10000	PWY.5659..GDP.mannose.biosynthesis	GCST90027552	2	1	TRUE	0.00226528181023582	1.99951926574938e-05	2.79033798243163	0.00226528181023582	22.6997087761259
rs73170444	A	C	A	C	0.212818973230689	-0.0253	0.0520124772576455	0.02391	FALSE	FALSE	FALSE	finn-b-C3_KIDNEY_NOTRENALPELVIS	0.1512	0.867	1e+05	Malignant neoplasm of kidney, except renal pelvis || id:finn-b-C3_KIDNEY_NOTRENALPELVIS	0.0416019673163964	3.12747222531933e-07	10000	PWY.5659..GDP.mannose.biosynthesis	GCST90027552	2	1	TRUE	0.00261062537526527	2.79992258944411e-07	4.16019673163964	0.00261062537526527	26.1693508733464
rs10409224	G	A	G	A	-0.0785660771706967	-0.0595	0.354822647590957	0.3309	FALSE	FALSE	FALSE	finn-b-C3_KIDNEY_NOTRENALPELVIS	0.0491	0.2256	1e+05	Malignant neoplasm of kidney, except renal pelvis || id:finn-b-C3_KIDNEY_NOTRENALPELVIS	0.0169563119107133	3.59636637337028e-06	10000	PWY.5667..CDP.diacylglycerol.biosynthesis.I	GCST90027553	2	1	TRUE	0.00214270630979305	1.46849764887665e-05	1.69563119107133	0.00214270630979305	21.468778973481
rs111866871	G	A	G	A	-0.117675305937904	0.005	0.11001398750247	0.1409	FALSE	FALSE	FALSE	finn-b-C3_KIDNEY_NOTRENALPELVIS	0.0666	0.9405	1e+05	Malignant neoplasm of kidney, except renal pelvis || id:finn-b-C3_KIDNEY_NOTRENALPELVIS	0.0253206377716966	3.36133765338834e-06	10000	PWY.5667..CDP.diacylglycerol.biosynthesis.I	GCST90027553	2	1	TRUE	0.00215561440440191	5.63637930743293e-08	2.53206377716966	0.00215561440440191	21.5983906171365
rs11764255	A	C	A	C	0.103611995791874	0.0081	0.168116856460856	0.1185	FALSE	FALSE	FALSE	finn-b-C3_KIDNEY_NOTRENALPELVIS	0.0709	0.9088	1e+05	Malignant neoplasm of kidney, except renal pelvis || id:finn-b-C3_KIDNEY_NOTRENALPELVIS	0.0217180960938219	1.83524911769436e-06	10000	PWY.5667..CDP.diacylglycerol.biosynthesis.I	GCST90027553	2	1	TRUE	0.00227130735439817	1.30522744369642e-07	2.17180960938219	0.00227130735439817	22.7602263988804
rs1565690	A	G	A	G	0.175471122330007	-0.1295	0.0589198201896422	0.06304	FALSE	FALSE	FALSE	finn-b-C3_KIDNEY_NOTRENALPELVIS	0.0956	0.1756	1e+05	Malignant neoplasm of kidney, except renal pelvis || id:finn-b-C3_KIDNEY_NOTRENALPELVIS	0.034906634460841	4.98549421126062e-07	10000	PWY.5667..CDP.diacylglycerol.biosynthesis.I	GCST90027553	2	1	TRUE	0.0025210760530392	1.83495098996923e-05	3.4906634460841	0.0025210760530392	25.2694245193156
rs2899122	G	T	G	T	-0.141826736560691	-0.0808	0.915702998697541	0.8829	FALSE	FALSE	FALSE	finn-b-C3_KIDNEY_NOTRENALPELVIS	0.0714	0.2577	1e+05	Malignant neoplasm of kidney, except renal pelvis || id:finn-b-C3_KIDNEY_NOTRENALPELVIS	0.0294409945561804	1.45498139087765e-06	10000	PWY.5667..CDP.diacylglycerol.biosynthesis.I	GCST90027553	2	1	TRUE	0.0023157477494049	1.28064695778503e-05	2.94409945561804	0.0023157477494049	23.2065865992387
rs73087038	C	T	C	T	-0.160748100034348	-0.048	0.0592312448370418	0.05672	FALSE	FALSE	FALSE	finn-b-C3_KIDNEY_NOTRENALPELVIS	0.1012	0.635501	1e+05	Malignant neoplasm of kidney, except renal pelvis || id:finn-b-C3_KIDNEY_NOTRENALPELVIS	0.0346118059242226	3.41208037922802e-06	10000	PWY.5667..CDP.diacylglycerol.biosynthesis.I	GCST90027553	2	1	TRUE	0.00215275253081519	2.24972357154349e-06	3.46118059242226	0.00215275253081519	21.5696539301773
rs74537816	C	T	C	T	-0.115279864555504	0.0747	0.122899720756749	0.1514	FALSE	FALSE	FALSE	finn-b-C3_KIDNEY_NOTRENALPELVIS	0.0646	0.2476	1e+05	Malignant neoplasm of kidney, except renal pelvis || id:finn-b-C3_KIDNEY_NOTRENALPELVIS	0.0249760130055999	3.91917499063475e-06	10000	PWY.5667..CDP.diacylglycerol.biosynthesis.I	GCST90027553	2	1	TRUE	0.0021262931418809	1.33714666788531e-05	2.49760130055999	0.0021262931418809	21.3039773334241
rs76005509	A	C	A	C	-0.120096541082543	-0.0021	0.118369239657611	0.09418	FALSE	FALSE	FALSE	finn-b-C3_KIDNEY_NOTRENALPELVIS	0.0787	0.9789	1e+05	Malignant neoplasm of kidney, except renal pelvis || id:finn-b-C3_KIDNEY_NOTRENALPELVIS	0.0251719677204645	1.83274380670186e-06	10000	PWY.5667..CDP.diacylglycerol.biosynthesis.I	GCST90027553	2	1	TRUE	0.00227156873263456	7.12029205588739e-09	2.51719677204645	0.00227156873263456	22.7628515707741
rs10933259	G	A	G	A	0.0833517950066237	-0.0307	0.287091633258978	0.3309	FALSE	FALSE	FALSE	finn-b-C3_KIDNEY_NOTRENALPELVIS	0.049	0.5316	1e+05	Malignant neoplasm of kidney, except renal pelvis || id:finn-b-C3_KIDNEY_NOTRENALPELVIS	0.0180549246530954	3.90137432818534e-06	10000	PWY.5676..acetyl.CoA.fermentation.to.butanoate.II	GCST90027554	2	1	TRUE	0.00212716227353595	3.92546918112269e-06	1.80549246530954	0.00212716227353595	21.3127039906884
rs11077815	C	T	C	T	-0.079119126252587	0.0137	0.616274613796725	0.6854	FALSE	FALSE	FALSE	finn-b-C3_KIDNEY_NOTRENALPELVIS	0.0496	0.783201	1e+05	Malignant neoplasm of kidney, except renal pelvis || id:finn-b-C3_KIDNEY_NOTRENALPELVIS	0.0169237362018225	2.93897806401232e-06	10000	PWY.5676..acetyl.CoA.fermentation.to.butanoate.II	GCST90027554	2	1	TRUE	0.00218126781355728	7.62932535596896e-07	1.69237362018225	0.00218126781355728	21.8559893660833
rs409534	T	C	T	C	-0.0932477980700915	0.0239	0.209549399181577	0.2486	FALSE	FALSE	FALSE	finn-b-C3_KIDNEY_NOTRENALPELVIS	0.0537	0.6566	1e+05	Malignant neoplasm of kidney, except renal pelvis || id:finn-b-C3_KIDNEY_NOTRENALPELVIS	0.0202551349860607	4.15125724430596e-06	10000	PWY.5676..acetyl.CoA.fermentation.to.butanoate.II	GCST90027554	2	1	TRUE	0.00211531044517488	1.98086581052575e-06	2.02551349860607	0.00211531044517488	21.1937050966213
rs4533289	A	G	A	G	-0.118690016025339	0.0488	0.129960586727398	0.05788	FALSE	FALSE	FALSE	finn-b-C3_KIDNEY_NOTRENALPELVIS	0.0982	0.619001	1e+05	Malignant neoplasm of kidney, except renal pelvis || id:finn-b-C3_KIDNEY_NOTRENALPELVIS	0.0244319168118141	1.18583189421188e-06	10000	PWY.5676..acetyl.CoA.fermentation.to.butanoate.II	GCST90027554	2	1	TRUE	0.00235492037640248	2.46958672444361e-06	2.44319168118141	0.00235492037640248	23.6000702094928
rs7043302	T	G	T	G	0.187733373801664	-0.0687	0.0508132237249251	0.09491	FALSE	FALSE	FALSE	finn-b-C3_KIDNEY_NOTRENALPELVIS	0.0796	0.3882	1e+05	Malignant neoplasm of kidney, except renal pelvis || id:finn-b-C3_KIDNEY_NOTRENALPELVIS	0.0389838688011314	1.46708191156865e-06	10000	PWY.5676..acetyl.CoA.fermentation.to.butanoate.II	GCST90027554	2	1	TRUE	0.00231416207283818	7.44891107300583e-06	3.89838688011314	0.00231416207283818	23.1906593485447
rs10100272	G	A	G	A	0.104402320560345	-0.0224	0.832232577704125	0.8499	FALSE	FALSE	FALSE	finn-b-C3_KIDNEY_NOTRENALPELVIS	0.0655	0.732399	1e+05	Malignant neoplasm of kidney, except renal pelvis || id:finn-b-C3_KIDNEY_NOTRENALPELVIS	0.0226545856461784	4.05699526079272e-06	10000	PWY.5686..UMP.biosynthesis	GCST90027555	2	1	TRUE	0.00211969500212234	1.1695575981627e-06	2.26545856461784	0.00211969500212234	21.2377281374084
rs1857480	G	T	G	T	-0.105726213767463	0.1619	0.147412818836504	0.153	FALSE	FALSE	FALSE	finn-b-C3_KIDNEY_NOTRENALPELVIS	0.0644	0.0119501	1e+05	Malignant neoplasm of kidney, except renal pelvis || id:finn-b-C3_KIDNEY_NOTRENALPELVIS	0.0230277813751411	4.40607206887717e-06	10000	PWY.5686..UMP.biosynthesis	GCST90027555	2	1	TRUE	0.00210393994728158	6.31979806159414e-05	2.30277813751411	0.00210393994728158	21.0795416827379
rs217010	A	T	A	T	0.0783441196849233	-0.1311	0.544722758578748	0.5072	FALSE	TRUE	TRUE	finn-b-C3_KIDNEY_NOTRENALPELVIS	0.0462	0.00454004	1e+05	Malignant neoplasm of kidney, except renal pelvis || id:finn-b-C3_KIDNEY_NOTRENALPELVIS	0.0163731374995945	1.71057187906941e-06	10000	PWY.5686..UMP.biosynthesis	GCST90027555	2	1	FALSE	0.00228476986135561	8.05184021884403e-05	1.63731374995945	0.00228476986135561	22.8954398848447
rs7108080	A	G	A	G	-0.0769941863749676	0.0155	0.508635255601336	0.3599	FALSE	FALSE	FALSE	finn-b-C3_KIDNEY_NOTRENALPELVIS	0.0483	0.749	1e+05	Malignant neoplasm of kidney, except renal pelvis || id:finn-b-C3_KIDNEY_NOTRENALPELVIS	0.0167709362343141	4.41276325061179e-06	10000	PWY.5686..UMP.biosynthesis	GCST90027555	2	1	TRUE	0.0021036503366212	1.02985806303664e-06	1.67709362343141	0.0021036503366212	21.0766339336081
rs754639	A	G	A	G	0.0870085012077152	0.0738	0.330230236317842	0.2966	FALSE	FALSE	FALSE	finn-b-C3_KIDNEY_NOTRENALPELVIS	0.0508	0.1464	1e+05	Malignant neoplasm of kidney, except renal pelvis || id:finn-b-C3_KIDNEY_NOTRENALPELVIS	0.0184864810907235	2.51880495991954e-06	10000	PWY.5686..UMP.biosynthesis	GCST90027555	2	1	TRUE	0.00221075471357839	2.11049738890572e-05	1.84864810907235	0.00221075471357839	22.1520984824926
rs10937272	G	C	G	C	0.166947408201652	-0.004	0.338586094487423	0.4774	FALSE	TRUE	TRUE	finn-b-C3_KIDNEY_NOTRENALPELVIS	0.0463	0.9317	1e+05	Malignant neoplasm of kidney, except renal pelvis || id:finn-b-C3_KIDNEY_NOTRENALPELVIS	0.0328605109698666	3.76467931242334e-07	10000	PWY.5705..allantoin.degradation.to.glyoxylate.III	GCST90027557	2	1	FALSE	0.00257500367491152	7.46391447091227e-08	3.28605109698666	0.00257500367491152	25.8113510656137
rs16851172	G	A	G	A	-0.19081768672474	-0.0599	0.19351140952659	0.1606	FALSE	FALSE	FALSE	finn-b-C3_KIDNEY_NOTRENALPELVIS	0.0627	0.3393	1e+05	Malignant neoplasm of kidney, except renal pelvis || id:finn-b-C3_KIDNEY_NOTRENALPELVIS	0.0396411131260534	1.48212447252182e-06	10000	PWY.5705..allantoin.degradation.to.glyoxylate.III	GCST90027557	2	1	TRUE	0.00231220904857627	9.12689985621086e-06	3.96411131260534	0.00231220904857627	23.1710423614787
rs28465688	A	C	A	C	0.140848679046601	-0.0053	0.531040723981901	0.5297	FALSE	FALSE	FALSE	finn-b-C3_KIDNEY_NOTRENALPELVIS	0.0462	0.9085	1e+05	Malignant neoplasm of kidney, except renal pelvis || id:finn-b-C3_KIDNEY_NOTRENALPELVIS	0.0307358694930293	4.59338377282772e-06	10000	PWY.5705..allantoin.degradation.to.glyoxylate.III	GCST90027557	2	1	TRUE	0.00209599471374837	1.31606220434135e-07	3.07358694930293	0.00209599471374837	20.9997705561318
rs4669688	C	T	C	T	0.146631017393703	-0.0283	0.622084367245658	0.668	FALSE	FALSE	FALSE	finn-b-C3_KIDNEY_NOTRENALPELVIS	0.0492	0.565599	1e+05	Malignant neoplasm of kidney, except renal pelvis || id:finn-b-C3_KIDNEY_NOTRENALPELVIS	0.0321028853442624	4.93495862568213e-06	10000	PWY.5705..allantoin.degradation.to.glyoxylate.III	GCST90027557	2	1	TRUE	0.00208230887397389	3.30864303741259e-06	3.21028853442624	0.00208230887397389	20.8623660118696
rs7822956	G	A	G	A	0.211638009452986	0.0456	0.814693718678538	0.8221	FALSE	FALSE	FALSE	finn-b-C3_KIDNEY_NOTRENALPELVIS	0.06	0.4473	1e+05	Malignant neoplasm of kidney, except renal pelvis || id:finn-b-C3_KIDNEY_NOTRENALPELVIS	0.0404532840947791	1.67990463660486e-07	10000	PWY.5705..allantoin.degradation.to.glyoxylate.III	GCST90027557	2	1	TRUE	0.00273010496016875	5.77608215899263e-06	4.04532840947791	0.00273010496016875	27.3703132196495
rs11761901	A	G	A	G	-0.13754421864642	-0.0115	0.213855077829716	0.2649	FALSE	FALSE	FALSE	finn-b-C3_KIDNEY_NOTRENALPELVIS	0.0521	0.8246	1e+05	Malignant neoplasm of kidney, except renal pelvis || id:finn-b-C3_KIDNEY_NOTRENALPELVIS	0.0278343723647596	7.75142784535881e-07	10000	PWY.5791..1.4.dihydroxy.2.naphthoate.biosynthesis.II..plants.	GCST90027558	2	1	TRUE	0.00243640383862514	4.872240399064e-07	2.78343723647596	0.00243640383862514	24.4186592938116
rs207254	C	G	C	G	0.10997270080365	0.0204	0.490490221790264	0.4079	FALSE	TRUE	TRUE	finn-b-C3_KIDNEY_NOTRENALPELVIS	0.0471	0.664401	1e+05	Malignant neoplasm of kidney, except renal pelvis || id:finn-b-C3_KIDNEY_NOTRENALPELVIS	0.0231250974905202	1.97900792218058e-06	10000	PWY.5791..1.4.dihydroxy.2.naphthoate.biosynthesis.II..plants.	GCST90027558	2	1	FALSE	0.00225687885268011	1.87597217216959e-06	2.31250974905202	0.00225687885268011	22.6153147948029
rs2834173	C	T	C	T	-0.107001863830037	-0.1072	0.424138267948144	0.4686	FALSE	FALSE	FALSE	finn-b-C3_KIDNEY_NOTRENALPELVIS	0.0462	0.0202698	1e+05	Malignant neoplasm of kidney, except renal pelvis || id:finn-b-C3_KIDNEY_NOTRENALPELVIS	0.0233814838908184	4.73157718080667e-06	10000	PWY.5791..1.4.dihydroxy.2.naphthoate.biosynthesis.II..plants.	GCST90027558	2	1	TRUE	0.00209033859982216	5.38382485733217e-05	2.33814838908184	0.00209033859982216	20.9429832472993
rs28634397	T	C	T	C	0.196644199062246	0.1773	0.0797740444197609	0.07441	FALSE	FALSE	FALSE	finn-b-C3_KIDNEY_NOTRENALPELVIS	0.0876	0.0428904	1e+05	Malignant neoplasm of kidney, except renal pelvis || id:finn-b-C3_KIDNEY_NOTRENALPELVIS	0.0423550047125801	3.43782566911836e-06	10000	PWY.5791..1.4.dihydroxy.2.naphthoate.biosynthesis.II..plants.	GCST90027558	2	1	TRUE	0.00215131678718505	4.0963792174805e-05	4.23550047125801	0.00215131678718505	21.5552373823085
rs61861701	G	A	G	A	0.138830760163891	0.0038	0.247234692460777	0.1854	FALSE	FALSE	FALSE	finn-b-C3_KIDNEY_NOTRENALPELVIS	0.0603	0.9498	1e+05	Malignant neoplasm of kidney, except renal pelvis || id:finn-b-C3_KIDNEY_NOTRENALPELVIS	0.0274845694309088	4.38984268412625e-07	10000	PWY.5791..1.4.dihydroxy.2.naphthoate.biosynthesis.II..plants.	GCST90027558	2	1	TRUE	0.00254550226797376	3.97137811008464e-08	2.74845694309088	0.00254550226797376	25.5148798597517
rs62079926	T	G	T	G	0.137283535544416	-0.0256	0.207428148285278	0.2743	FALSE	FALSE	FALSE	finn-b-C3_KIDNEY_NOTRENALPELVIS	0.0519	0.6223	1e+05	Malignant neoplasm of kidney, except renal pelvis || id:finn-b-C3_KIDNEY_NOTRENALPELVIS	0.0283037557734887	1.23234724258814e-06	10000	PWY.5791..1.4.dihydroxy.2.naphthoate.biosynthesis.II..plants.	GCST90027558	2	1	TRUE	0.00234755034666829	2.43306014196548e-06	2.83037557734887	0.00234755034666829	23.5260369221219
rs996888	G	A	G	A	-0.182270853931782	0.0759	0.902701285077367	0.8933	FALSE	FALSE	FALSE	finn-b-C3_KIDNEY_NOTRENALPELVIS	0.0746	0.3089	1e+05	Malignant neoplasm of kidney, except renal pelvis || id:finn-b-C3_KIDNEY_NOTRENALPELVIS	0.0389881065788449	2.939001451219e-06	10000	PWY.5791..1.4.dihydroxy.2.naphthoate.biosynthesis.II..plants.	GCST90027558	2	1	TRUE	0.0021812662929756	1.0351662096603e-05	3.89881065788449	0.0021812662929756	21.8559740967675
rs11753487	C	T	C	T	-0.253667908409346	0.0339	0.133847383235532	0.1353	FALSE	FALSE	FALSE	finn-b-C3_KIDNEY_NOTRENALPELVIS	0.0681	0.618399	1e+05	Malignant neoplasm of kidney, except renal pelvis || id:finn-b-C3_KIDNEY_NOTRENALPELVIS	0.0535558835884413	2.17431414301846e-06	10000	PWY.5850..superpathway.of.menaquinol.6.biosynthesis.I	GCST90027560	2	1	TRUE	0.00223887642866362	2.47806550526042e-06	5.35558835884413	0.00223887642866362	22.4345146397944
rs3865408	T	A	T	A	-0.274957305322113	0.1305	0.104985449167501	0.1365	FALSE	TRUE	FALSE	finn-b-C3_KIDNEY_NOTRENALPELVIS	0.0672	0.0519996	1e+05	Malignant neoplasm of kidney, except renal pelvis || id:finn-b-C3_KIDNEY_NOTRENALPELVIS	0.0577701383439421	1.94067602112687e-06	10000	PWY.5850..superpathway.of.menaquinol.6.biosynthesis.I	GCST90027560	2	1	TRUE	0.00226062065732413	3.77115849127699e-05	5.77701383439421	0.00226062065732413	22.652894934163
rs4075150	A	G	A	G	-0.15995206946703	0.0383	0.500912408759124	0.4931	FALSE	FALSE	FALSE	finn-b-C3_KIDNEY_NOTRENALPELVIS	0.0461	0.4059	1e+05	Malignant neoplasm of kidney, except renal pelvis || id:finn-b-C3_KIDNEY_NOTRENALPELVIS	0.0340355106623485	2.60717177585329e-06	10000	PWY.5850..superpathway.of.menaquinol.6.biosynthesis.I	GCST90027560	2	1	TRUE	0.00220416316202115	6.90242005775101e-06	3.40355106623485	0.00220416316202115	22.085904230392
rs76253510	A	G	A	G	0.321463765996508	-0.0463	0.0672308095987785	0.03558	FALSE	FALSE	FALSE	finn-b-C3_KIDNEY_NOTRENALPELVIS	0.1248	0.710901	1e+05	Malignant neoplasm of kidney, except renal pelvis || id:finn-b-C3_KIDNEY_NOTRENALPELVIS	0.0690885693557102	3.27263108725697e-06	10000	PWY.5850..superpathway.of.menaquinol.6.biosynthesis.I	GCST90027560	2	1	TRUE	0.00216072312170464	1.37638806966091e-06	6.90885693557102	0.00216072312170464	21.6496887538712
rs875897	G	C	G	C	-0.241421489914166	0.196	0.867016125184867	0.8222	FALSE	TRUE	FALSE	finn-b-C3_KIDNEY_NOTRENALPELVIS	0.0611	0.00133999	1e+05	Malignant neoplasm of kidney, except renal pelvis || id:finn-b-C3_KIDNEY_NOTRENALPELVIS	0.0516772276377643	2.98689299237844e-06	10000	PWY.5850..superpathway.of.menaquinol.6.biosynthesis.I	GCST90027560	2	1	TRUE	0.00217817767990194	0.000102894869152862	5.16772276377643	0.00217817767990194	21.8249590823977
rs12006002	T	C	T	C	-0.100171437280884	0.0105	0.339663668630897	0.2977	FALSE	FALSE	FALSE	finn-b-C3_KIDNEY_NOTRENALPELVIS	0.0505	0.8354	1e+05	Malignant neoplasm of kidney, except renal pelvis || id:finn-b-C3_KIDNEY_NOTRENALPELVIS	0.0216242534620362	3.61511873856036e-06	10000	PWY.5913..TCA.cycle.VI..obligate.autotrophs.	GCST90027561	2	1	TRUE	0.00214171313366656	4.32319017272722e-07	2.16242534620362	0.00214171313366656	21.458806518151
rs2616174	T	C	T	C	-0.111195768390781	-0.0029	0.257393862641717	0.3038	FALSE	FALSE	FALSE	finn-b-C3_KIDNEY_NOTRENALPELVIS	0.0506	0.9547	1e+05	Malignant neoplasm of kidney, except renal pelvis || id:finn-b-C3_KIDNEY_NOTRENALPELVIS	0.0240432306386563	3.7491222596066e-06	10000	PWY.5913..TCA.cycle.VI..obligate.autotrophs.	GCST90027561	2	1	TRUE	0.00213476284993859	3.28475992716268e-08	2.40432306386563	0.00213476284993859	21.3890194578212
rs2826386	T	C	T	C	0.0994929848267773	0.1031	0.416275974361625	0.4516	FALSE	FALSE	FALSE	finn-b-C3_KIDNEY_NOTRENALPELVIS	0.0464	0.0264801	1e+05	Malignant neoplasm of kidney, except renal pelvis || id:finn-b-C3_KIDNEY_NOTRENALPELVIS	0.0212898469107251	2.96456433609319e-06	10000	PWY.5913..TCA.cycle.VI..obligate.autotrophs.	GCST90027561	2	1	TRUE	0.00217961146783698	4.93706236784741e-05	2.12898469107251	0.00217961146783698	21.8393567678956
rs61828192	G	C	G	C	0.160365327706076	-0.0897	0.147455977118439	0.2083	FALSE	TRUE	FALSE	finn-b-C3_KIDNEY_NOTRENALPELVIS	0.0576	0.1193	1e+05	Malignant neoplasm of kidney, except renal pelvis || id:finn-b-C3_KIDNEY_NOTRENALPELVIS	0.0302332173600138	1.13121084114966e-07	10000	PWY.5913..TCA.cycle.VI..obligate.autotrophs.	GCST90027561	2	1	TRUE	0.00280620023374042	2.42514702437898e-05	3.02332173600138	0.00280620023374042	28.135343344005
rs743920	G	C	G	C	-0.166237851791513	-0.0635	0.126927616389257	0.1144	FALSE	TRUE	FALSE	finn-b-C3_KIDNEY_NOTRENALPELVIS	0.0748	0.396	1e+05	Malignant neoplasm of kidney, except renal pelvis || id:finn-b-C3_KIDNEY_NOTRENALPELVIS	0.0353105428527973	2.50304519555208e-06	10000	PWY.5913..TCA.cycle.VI..obligate.autotrophs.	GCST90027561	2	1	TRUE	0.00221195461278068	7.20692181989979e-06	3.53105428527973	0.00221195461278068	22.1641483086709
rs12087936	A	G	A	G	-0.145661184215933	0.1165	0.141332282075109	0.1808	FALSE	FALSE	FALSE	finn-b-C3_KIDNEY_NOTRENALPELVIS	0.0604	0.0536105	1e+05	Malignant neoplasm of kidney, except renal pelvis || id:finn-b-C3_KIDNEY_NOTRENALPELVIS	0.0311788492947527	2.98579255800096e-06	10000	PWY.5918..superpathay.of.heme.biosynthesis.from.glutamate	GCST90027562	2	1	TRUE	0.00217824808977537	3.72023609726183e-05	3.11788492947527	0.00217824808977537	21.8256661171018
rs4831157	C	G	C	G	0.108552644540535	-0.02	0.436833460047495	0.4538	FALSE	TRUE	TRUE	finn-b-C3_KIDNEY_NOTRENALPELVIS	0.0465	0.6673	1e+05	Malignant neoplasm of kidney, except renal pelvis || id:finn-b-C3_KIDNEY_NOTRENALPELVIS	0.022781743958625	1.88950922531458e-06	10000	PWY.5918..superpathay.of.heme.biosynthesis.from.glutamate	GCST90027562	2	1	FALSE	0.00226573252536427	1.84995842368752e-06	2.2781743958625	0.00226573252536427	22.7042355134583
rs61344468	G	A	G	A	-0.156926503076502	0.0672	0.124386844254217	0.07217	FALSE	FALSE	FALSE	finn-b-C3_KIDNEY_NOTRENALPELVIS	0.0898	0.454099	1e+05	Malignant neoplasm of kidney, except renal pelvis || id:finn-b-C3_KIDNEY_NOTRENALPELVIS	0.0339806402685458	3.87241719954124e-06	10000	PWY.5918..superpathay.of.heme.biosynthesis.from.glutamate	GCST90027562	2	1	TRUE	0.00212858466316577	5.60005286327679e-06	3.39806402685458	0.00212858466316577	21.3269857571256
rs76525743	C	T	C	T	0.199720825283797	0.009	0.0743389744600572	0.05325	FALSE	FALSE	FALSE	finn-b-C3_KIDNEY_NOTRENALPELVIS	0.1038	0.9309	1e+05	Malignant neoplasm of kidney, except renal pelvis || id:finn-b-C3_KIDNEY_NOTRENALPELVIS	0.041486666997656	1.47867223203253e-06	10000	PWY.5918..superpathay.of.heme.biosynthesis.from.glutamate	GCST90027562	2	1	TRUE	0.00231265550128591	7.5179419016437e-08	4.1486666997656	0.00231265550128591	23.1755267112004
rs10429455	C	G	C	G	-0.16462883395749	0.001	0.512639910736079	0.5046	FALSE	TRUE	TRUE	finn-b-C3_KIDNEY_NOTRENALPELVIS	0.0467	0.9823	1e+05	Malignant neoplasm of kidney, except renal pelvis || id:finn-b-C3_KIDNEY_NOTRENALPELVIS	0.0354734339814203	3.46886735332352e-06	10000	PWY.5920..superpathway.of.heme.biosynthesis.from.glycine	GCST90027563	2	1	FALSE	0.00214959995081423	4.58537567605217e-09	3.54734339814203	0.00214959995081423	21.5379983885173
rs12821396	T	C	T	C	0.396267291773971	0.0042	0.0510082871322803	0.03262	FALSE	FALSE	FALSE	finn-b-C3_KIDNEY_NOTRENALPELVIS	0.1315	0.9748	1e+05	Malignant neoplasm of kidney, except renal pelvis || id:finn-b-C3_KIDNEY_NOTRENALPELVIS	0.0792925066466767	5.80669871846863e-07	10000	PWY.5920..superpathway.of.heme.biosynthesis.from.glycine	GCST90027563	2	1	TRUE	0.00249181327587044	1.02013055716298e-08	7.92925066466767	0.00249181327587044	24.9753831233895
rs147911740	A	G	A	G	0.345903163071538	0.0412	0.0662412682915487	0.06013	FALSE	FALSE	FALSE	finn-b-C3_KIDNEY_NOTRENALPELVIS	0.0985	0.675601	1e+05	Malignant neoplasm of kidney, except renal pelvis || id:finn-b-C3_KIDNEY_NOTRENALPELVIS	0.0714975689851964	1.31171294673726e-06	10000	PWY.5920..superpathway.of.heme.biosynthesis.from.glycine	GCST90027563	2	1	TRUE	0.00233559673948279	1.74956425534205e-06	7.14975689851964	0.00233559673948279	23.4059630924321
rs2078597	G	A	G	A	-0.294387846175587	-0.0083	0.104339993258714	0.1487	FALSE	FALSE	FALSE	finn-b-C3_KIDNEY_NOTRENALPELVIS	0.0648	0.8984	1e+05	Malignant neoplasm of kidney, except renal pelvis || id:finn-b-C3_KIDNEY_NOTRENALPELVIS	0.0590509681040867	6.1860028898651e-07	10000	PWY.5920..superpathway.of.heme.biosynthesis.from.glycine	GCST90027563	2	1	TRUE	0.00247967252713199	1.64064563626264e-07	5.90509681040867	0.00247967252713199	24.853394205082
rs34838879	G	A	G	A	0.416083139833007	-0.0293	0.0559422109092594	0.06515	FALSE	FALSE	FALSE	finn-b-C3_KIDNEY_NOTRENALPELVIS	0.0968	0.7622	1e+05	Malignant neoplasm of kidney, except renal pelvis || id:finn-b-C3_KIDNEY_NOTRENALPELVIS	0.0871847404305371	1.82015662960836e-06	10000	PWY.5920..superpathway.of.heme.biosynthesis.from.glycine	GCST90027563	2	1	TRUE	0.00227288739395672	9.16205330465983e-07	8.71847404305371	0.00227288739395672	22.7760956655009
rs7125672	G	A	G	A	-0.17811117084822	0.0456	0.562181387077653	0.5685	FALSE	FALSE	FALSE	finn-b-C3_KIDNEY_NOTRENALPELVIS	0.047	0.3316	1e+05	Malignant neoplasm of kidney, except renal pelvis || id:finn-b-C3_KIDNEY_NOTRENALPELVIS	0.0359807727604217	7.41462600930746e-07	10000	PWY.5920..superpathway.of.heme.biosynthesis.from.glycine	GCST90027563	2	1	TRUE	0.00244492248895514	9.41322776890444e-06	3.59807727604217	0.00244492248895514	24.5042460267592
rs12606812	T	G	T	G	0.0896760637690554	-0.0436	0.574678678678679	0.4673	FALSE	FALSE	FALSE	finn-b-C3_KIDNEY_NOTRENALPELVIS	0.0463	0.3469	1e+05	Malignant neoplasm of kidney, except renal pelvis || id:finn-b-C3_KIDNEY_NOTRENALPELVIS	0.0196440565748899	4.99379750866234e-06	10000	PWY.5941..glycogen.degradation.II..eukaryotic.	GCST90027564	2	1	TRUE	0.00208004770452749	8.86779880622864e-06	1.96440565748899	0.00208004770452749	20.83966444606
rs2484671	C	G	C	G	-0.156409371515521	0.0669	0.0962476594241315	0.1121	FALSE	TRUE	FALSE	finn-b-C3_KIDNEY_NOTRENALPELVIS	0.0756	0.3759	1e+05	Malignant neoplasm of kidney, except renal pelvis || id:finn-b-C3_KIDNEY_NOTRENALPELVIS	0.0341626144934116	4.6859475411829e-06	10000	PWY.5941..glycogen.degradation.II..eukaryotic.	GCST90027564	2	1	TRUE	0.00209218763801589	7.83094059701096e-06	3.41626144934116	0.00209218763801589	20.9615474954265
rs321605	T	C	T	C	-0.0920684102986698	0.0944	0.60767355590885	0.6451	FALSE	FALSE	FALSE	finn-b-C3_KIDNEY_NOTRENALPELVIS	0.0482	0.0501603	1e+05	Malignant neoplasm of kidney, except renal pelvis || id:finn-b-C3_KIDNEY_NOTRENALPELVIS	0.0199262045629301	3.82873567255258e-06	10000	PWY.5941..glycogen.degradation.II..eukaryotic.	GCST90027564	2	1	TRUE	0.00213075063735276	3.83567621640992e-05	1.99262045629301	0.00213075063735276	21.3487337001912
rs4148913	G	A	G	A	0.0924274777737149	0.0721	0.44343402225755	0.4282	FALSE	FALSE	FALSE	finn-b-C3_KIDNEY_NOTRENALPELVIS	0.0475	0.1289	1e+05	Malignant neoplasm of kidney, except renal pelvis || id:finn-b-C3_KIDNEY_NOTRENALPELVIS	0.0197029581291981	2.71812192948846e-06	10000	PWY.5941..glycogen.degradation.II..eukaryotic.	GCST90027564	2	1	TRUE	0.00219619731973146	2.30399742787867e-05	1.97029581291981	0.00219619731973146	22.0059101235067
rs78689694	C	G	C	G	0.125408253082538	0.0626	0.149301183536478	0.1421	FALSE	TRUE	FALSE	finn-b-C3_KIDNEY_NOTRENALPELVIS	0.0666	0.3468	1e+05	Malignant neoplasm of kidney, except renal pelvis || id:finn-b-C3_KIDNEY_NOTRENALPELVIS	0.0268035443408418	2.88567670584533e-06	10000	PWY.5941..glycogen.degradation.II..eukaryotic.	GCST90027564	2	1	TRUE	0.00218476526211372	8.83496955051854e-06	2.68035443408418	0.00218476526211372	21.8911100273498
rs12357875	T	C	T	C	0.15767204890354	-0.1143	0.0746233148295004	0.06938	FALSE	FALSE	FALSE	finn-b-C3_KIDNEY_NOTRENALPELVIS	0.092	0.214	1e+05	Malignant neoplasm of kidney, except renal pelvis || id:finn-b-C3_KIDNEY_NOTRENALPELVIS	0.0337871592234263	3.06185332074418e-06	10000	PWY.5971..palmitate.biosynthesis.II..bacteria.and.plants.	GCST90027565	2	1	TRUE	0.00217344168420472	1.54354319883576e-05	3.37871592234263	0.00217344168420472	21.7774018716804
rs1436177	A	G	A	G	-0.0999630559008096	0.1026	0.24316493290417	0.1603	FALSE	FALSE	FALSE	finn-b-C3_KIDNEY_NOTRENALPELVIS	0.0628	0.1024	1e+05	Malignant neoplasm of kidney, except renal pelvis || id:finn-b-C3_KIDNEY_NOTRENALPELVIS	0.0211644407196143	2.3220715055273e-06	10000	PWY.5971..palmitate.biosynthesis.II..bacteria.and.plants.	GCST90027565	2	1	TRUE	0.00222630352357168	2.66914721668973e-05	2.11644407196143	0.00222630352357168	22.3082475588146
rs1453942	G	A	G	A	0.0838796567248266	0.0107	0.559054905070672	0.4585	FALSE	FALSE	FALSE	finn-b-C3_KIDNEY_NOTRENALPELVIS	0.0464	0.8175	1e+05	Malignant neoplasm of kidney, except renal pelvis || id:finn-b-C3_KIDNEY_NOTRENALPELVIS	0.0180643260619512	3.42743491871414e-06	10000	PWY.5971..palmitate.biosynthesis.II..bacteria.and.plants.	GCST90027565	2	1	TRUE	0.00215189494840403	5.31789856569367e-07	1.80643260619512	0.00215189494840403	21.5610427932125
rs2838445	C	G	C	G	0.0877574673296678	-0.0335	0.444064001492746	0.4983	FALSE	TRUE	TRUE	finn-b-C3_KIDNEY_NOTRENALPELVIS	0.0462	0.4675	1e+05	Malignant neoplasm of kidney, except renal pelvis || id:finn-b-C3_KIDNEY_NOTRENALPELVIS	0.0180907592285403	1.22868135902782e-06	10000	PWY.5971..palmitate.biosynthesis.II..bacteria.and.plants.	GCST90027565	2	1	FALSE	0.00234812097166765	5.25789689406169e-06	1.80907592285403	0.00234812097166765	23.5317689148225
rs3936142	A	G	A	G	0.0982908370525534	-0.1015	0.703189812007277	0.7731	FALSE	FALSE	FALSE	finn-b-C3_KIDNEY_NOTRENALPELVIS	0.0551	0.0654003	1e+05	Malignant neoplasm of kidney, except renal pelvis || id:finn-b-C3_KIDNEY_NOTRENALPELVIS	0.0199480548040295	8.33568741178441e-07	10000	PWY.5971..palmitate.biosynthesis.II..bacteria.and.plants.	GCST90027565	2	1	TRUE	0.00242247044613948	3.39330451988439e-05	1.99480548040295	0.00242247044613948	24.2786738904736
rs58803641	G	A	G	A	0.127699568874991	-0.0427	0.117129262490087	0.09883	FALSE	FALSE	FALSE	finn-b-C3_KIDNEY_NOTRENALPELVIS	0.0775	0.5817	1e+05	Malignant neoplasm of kidney, except renal pelvis || id:finn-b-C3_KIDNEY_NOTRENALPELVIS	0.027658254138265	3.89231710168373e-06	10000	PWY.5971..palmitate.biosynthesis.II..bacteria.and.plants.	GCST90027565	2	1	TRUE	0.00212760602800849	3.03570602530063e-06	2.7658254138265	0.00212760602800849	21.3171595852625
rs831864	C	T	C	T	0.14625769578922	0.0656	0.903396619551866	0.919	FALSE	FALSE	FALSE	finn-b-C3_KIDNEY_NOTRENALPELVIS	0.0852	0.4413	1e+05	Malignant neoplasm of kidney, except renal pelvis || id:finn-b-C3_KIDNEY_NOTRENALPELVIS	0.0316506044232022	3.81880074101862e-06	10000	PWY.5971..palmitate.biosynthesis.II..bacteria.and.plants.	GCST90027565	2	1	TRUE	0.00213124672618218	5.92836043959249e-06	3.16506044232022	0.00213124672618218	21.3537148031355
rs936232	A	G	A	G	-0.086346135267857	-0.0278	0.355817822767489	0.3469	FALSE	FALSE	FALSE	finn-b-C3_KIDNEY_NOTRENALPELVIS	0.0488	0.5686	1e+05	Malignant neoplasm of kidney, except renal pelvis || id:finn-b-C3_KIDNEY_NOTRENALPELVIS	0.0186802295788416	3.7945867249702e-06	10000	PWY.5971..palmitate.biosynthesis.II..bacteria.and.plants.	GCST90027565	2	1	TRUE	0.00213246126729956	3.2453177445059e-06	1.86802295788416	0.00213246126729956	21.365909725391
rs17509881	A	T	A	T	0.176080713155722	-8e-04	0.0603707701741861	0.06142	FALSE	TRUE	FALSE	finn-b-C3_KIDNEY_NOTRENALPELVIS	0.0952	0.9934	1e+05	Malignant neoplasm of kidney, except renal pelvis || id:finn-b-C3_KIDNEY_NOTRENALPELVIS	0.0358414172582521	8.97976539376228e-07	10000	PWY.5973..cis.vaccenate.biosynthesis	GCST90027566	2	1	TRUE	0.00240820229240451	7.06178941948884e-10	3.58414172582521	0.00240820229240451	24.1353292747476
rs36081122	A	G	A	G	0.158487962699866	-0.0799	0.0672963576746329	0.05498	FALSE	FALSE	FALSE	finn-b-C3_KIDNEY_NOTRENALPELVIS	0.1027	0.4369	1e+05	Malignant neoplasm of kidney, except renal pelvis || id:finn-b-C3_KIDNEY_NOTRENALPELVIS	0.0345606728270009	4.52274595627374e-06	10000	PWY.5973..cis.vaccenate.biosynthesis	GCST90027566	2	1	TRUE	0.00209895213191618	6.0528335151789e-06	3.45606728270009	0.00209895213191618	21.029463251623
rs4278144	C	A	C	A	0.0814217400869297	0.0573	0.351369609616914	0.2715	FALSE	FALSE	FALSE	finn-b-C3_KIDNEY_NOTRENALPELVIS	0.0519	0.2702	1e+05	Malignant neoplasm of kidney, except renal pelvis || id:finn-b-C3_KIDNEY_NOTRENALPELVIS	0.0172178269289619	2.25716392561588e-06	10000	PWY.5973..cis.vaccenate.biosynthesis	GCST90027566	2	1	TRUE	0.00223172481129623	1.21892762700763e-05	1.72178269289619	0.00223172481129623	22.3626920380083
rs4751058	A	G	A	G	-0.109640483355326	0.0146	0.153269578702507	0.1252	FALSE	FALSE	FALSE	finn-b-C3_KIDNEY_NOTRENALPELVIS	0.0697	0.8344	1e+05	Malignant neoplasm of kidney, except renal pelvis || id:finn-b-C3_KIDNEY_NOTRENALPELVIS	0.0227020116137212	1.3684246038251e-06	10000	PWY.5973..cis.vaccenate.biosynthesis	GCST90027566	2	1	TRUE	0.00232749133440827	4.38781845854352e-07	2.27020116137212	0.00232749133440827	23.3245460402015
rs483485	T	C	T	C	0.14069906376004	0.007	0.917203361054942	0.8893	FALSE	FALSE	FALSE	finn-b-C3_KIDNEY_NOTRENALPELVIS	0.0735	0.9243	1e+05	Malignant neoplasm of kidney, except renal pelvis || id:finn-b-C3_KIDNEY_NOTRENALPELVIS	0.0305172852249334	4.01757353700736e-06	10000	PWY.5973..cis.vaccenate.biosynthesis	GCST90027566	2	1	TRUE	0.00212155907382464	9.07047537136907e-08	3.05172852249334	0.00212155907382464	21.2564444226409
rs72676149	T	C	T	C	-0.168586089060981	0.0716	0.0689378620406589	0.03929	FALSE	FALSE	FALSE	finn-b-C3_KIDNEY_NOTRENALPELVIS	0.1179	0.5439	1e+05	Malignant neoplasm of kidney, except renal pelvis || id:finn-b-C3_KIDNEY_NOTRENALPELVIS	0.0324240335597955	1.99913982375931e-07	10000	PWY.5973..cis.vaccenate.biosynthesis	GCST90027566	2	1	TRUE	0.00269664352165113	3.68812403769626e-06	3.24240335597955	0.00269664352165113	27.0339428362821
rs114981645	A	G	A	G	-0.198496646006972	-0.3643	0.0535532487504812	0.0367	FALSE	FALSE	FALSE	finn-b-C3_KIDNEY_NOTRENALPELVIS	0.1239	0.00328799	1e+05	Malignant neoplasm of kidney, except renal pelvis || id:finn-b-C3_KIDNEY_NOTRENALPELVIS	0.0371633126950413	9.23338637422821e-08	10000	PWY.5989..stearate.biosynthesis.II..bacteria.and.plants.	GCST90027567	2	1	TRUE	0.00284529249367664	8.6446391798841e-05	3.71633126950413	0.00284529249367664	28.5284060112595
rs1335509	A	G	A	G	-0.123858346264811	-0.0671	0.875546072023581	0.8754	FALSE	FALSE	FALSE	finn-b-C3_KIDNEY_NOTRENALPELVIS	0.0704	0.341	1e+05	Malignant neoplasm of kidney, except renal pelvis || id:finn-b-C3_KIDNEY_NOTRENALPELVIS	0.0265736490732607	3.14759137449811e-06	10000	PWY.5989..stearate.biosynthesis.II..bacteria.and.plants.	GCST90027567	2	1	TRUE	0.00216816528364896	9.0845718191421e-06	2.65736490732607	0.00216816528364896	21.7244186362168
rs1945878	C	T	C	T	0.107879993177628	0.1652	0.841539151608356	0.9291	FALSE	FALSE	FALSE	finn-b-C3_KIDNEY_NOTRENALPELVIS	0.0891	0.0635799	1e+05	Malignant neoplasm of kidney, except renal pelvis || id:finn-b-C3_KIDNEY_NOTRENALPELVIS	0.022405789615845	1.4732771933785e-06	10000	PWY.5989..stearate.biosynthesis.II..bacteria.and.plants.	GCST90027567	2	1	TRUE	0.00231335529868995	3.43762448647585e-05	2.2405789615845	0.00231335529868995	23.1825557645171
rs62191280	C	G	C	G	-0.102300384106482	-0.047	0.168202486223246	0.1644	FALSE	TRUE	FALSE	finn-b-C3_KIDNEY_NOTRENALPELVIS	0.0627	0.453401	1e+05	Malignant neoplasm of kidney, except renal pelvis || id:finn-b-C3_KIDNEY_NOTRENALPELVIS	0.0221860021359199	4.00673256562154e-06	10000	PWY.5989..stearate.biosynthesis.II..bacteria.and.plants.	GCST90027567	2	1	TRUE	0.00212207491057359	5.61910153674765e-06	2.21860021359199	0.00212207491057359	21.2616237141566
rs73210347	T	A	T	A	0.131763120170068	-0.0485	0.0998431372549016	0.05389	FALSE	TRUE	FALSE	finn-b-C3_KIDNEY_NOTRENALPELVIS	0.1029	0.6374	1e+05	Malignant neoplasm of kidney, except renal pelvis || id:finn-b-C3_KIDNEY_NOTRENALPELVIS	0.0278078247721932	2.15468732670077e-06	10000	PWY.5989..stearate.biosynthesis.II..bacteria.and.plants.	GCST90027567	2	1	TRUE	0.00224061064836861	2.22157228530345e-06	2.78078247721932	0.00224061064836861	22.4519312987337
rs112199808	A	C	A	C	-0.129859235647174	-0.1587	0.0920788165356641	0.07515	FALSE	FALSE	FALSE	finn-b-C3_KIDNEY_NOTRENALPELVIS	0.0873	0.0690605	1e+05	Malignant neoplasm of kidney, except renal pelvis || id:finn-b-C3_KIDNEY_NOTRENALPELVIS	0.028176022308624	4.04890200310492e-06	10000	PWY.6121..5.aminoimidazole.ribonucleotide.biosynthesis.I	GCST90027568	2	1	TRUE	0.00212007620841805	3.30460609941105e-05	2.8176022308624	0.00212007620841805	21.2415556485239
rs7012282	C	G	C	G	-0.108652412377334	0.0601	0.130547489091269	0.15	FALSE	TRUE	FALSE	finn-b-C3_KIDNEY_NOTRENALPELVIS	0.0647	0.3529	1e+05	Malignant neoplasm of kidney, except renal pelvis || id:finn-b-C3_KIDNEY_NOTRENALPELVIS	0.023707610076903	4.58311770319102e-06	10000	PWY.6121..5.aminoimidazole.ribonucleotide.biosynthesis.I	GCST90027568	2	1	TRUE	0.00209642168178762	8.62869903435971e-06	2.3707610076903	0.00209642168178762	21.0040573357168
rs7422743	T	C	T	C	0.0778903832799116	-0.0194	0.640165924214091	0.6684	FALSE	FALSE	FALSE	finn-b-C3_KIDNEY_NOTRENALPELVIS	0.0489	0.6911	1e+05	Malignant neoplasm of kidney, except renal pelvis || id:finn-b-C3_KIDNEY_NOTRENALPELVIS	0.0168418794851401	3.74953682859616e-06	10000	PWY.6121..5.aminoimidazole.ribonucleotide.biosynthesis.I	GCST90027568	2	1	TRUE	0.00213474173667754	1.57396019154755e-06	1.68418794851401	0.00213474173667754	21.3888074632917
rs949889	T	C	T	C	-0.0989242184833356	0.0599	0.823369264997289	0.8616	FALSE	FALSE	FALSE	finn-b-C3_KIDNEY_NOTRENALPELVIS	0.0663	0.3659	1e+05	Malignant neoplasm of kidney, except renal pelvis || id:finn-b-C3_KIDNEY_NOTRENALPELVIS	0.0207843861673855	1.94029992155718e-06	10000	PWY.6121..5.aminoimidazole.ribonucleotide.biosynthesis.I	GCST90027568	2	1	TRUE	0.00226065773662664	8.16266040904225e-06	2.07843861673855	0.00226065773662664	22.6532673348536
rs10484603	G	A	G	A	0.138655746043706	-0.0533	0.105581317561921	0.05298	FALSE	FALSE	FALSE	finn-b-C3_KIDNEY_NOTRENALPELVIS	0.1043	0.6092	1e+05	Malignant neoplasm of kidney, except renal pelvis || id:finn-b-C3_KIDNEY_NOTRENALPELVIS	0.0296704968429484	2.96563177963661e-06	10000	PWY.6125..superpathway.of.guanosine.nucleotides.de.novo.biosynthesis.II	GCST90027570	2	1	TRUE	0.00217954267803715	2.61151998094128e-06	2.96704968429484	0.00217954267803715	21.8386659995929
rs117176738	G	A	G	A	-0.164782656764306	0.0792	0.0555993087335742	0.04777	FALSE	FALSE	FALSE	finn-b-C3_KIDNEY_NOTRENALPELVIS	0.1083	0.4647	1e+05	Malignant neoplasm of kidney, except renal pelvis || id:finn-b-C3_KIDNEY_NOTRENALPELVIS	0.0359194856116419	4.4846485278624e-06	10000	PWY.6125..superpathway.of.guanosine.nucleotides.de.novo.biosynthesis.II	GCST90027570	2	1	TRUE	0.00210056646394055	5.34810362098158e-06	3.59194856116419	0.00210056646394055	21.0456713379012
rs12035670	T	C	T	C	-0.0832323587021562	-0.0606	0.332632184432314	0.3804	FALSE	FALSE	FALSE	finn-b-C3_KIDNEY_NOTRENALPELVIS	0.0477	0.2035	1e+05	Malignant neoplasm of kidney, except renal pelvis || id:finn-b-C3_KIDNEY_NOTRENALPELVIS	0.0177471664440148	2.73344411820996e-06	10000	PWY.6125..superpathway.of.guanosine.nucleotides.de.novo.biosynthesis.II	GCST90027570	2	1	TRUE	0.00219512294567021	1.61402466265285e-05	1.77471664440148	0.00219512294567021	21.995121206063
rs2831866	A	G	A	G	-0.168153053496257	0.0552	0.0718476173100494	0.1079	FALSE	FALSE	FALSE	finn-b-C3_KIDNEY_NOTRENALPELVIS	0.0744	0.4584	1e+05	Malignant neoplasm of kidney, except renal pelvis || id:finn-b-C3_KIDNEY_NOTRENALPELVIS	0.0359472864893093	2.90014910406293e-06	10000	PWY.6125..superpathway.of.guanosine.nucleotides.de.novo.biosynthesis.II	GCST90027570	2	1	TRUE	0.00218380926706384	5.50476241554677e-06	3.59472864893093	0.00218380926706384	21.8815100966307
rs67977127	G	C	G	C	0.121055358495083	-0.0124	0.157116902072286	0.07778	FALSE	TRUE	FALSE	finn-b-C3_KIDNEY_NOTRENALPELVIS	0.086	0.8858	1e+05	Malignant neoplasm of kidney, except renal pelvis || id:finn-b-C3_KIDNEY_NOTRENALPELVIS	0.0235185252218009	2.64355128335251e-07	10000	PWY.6125..superpathway.of.guanosine.nucleotides.de.novo.biosynthesis.II	GCST90027570	2	1	TRUE	0.00264292844652815	2.07900274870362e-07	2.35185252218009	0.00264292844652815	26.4940204085892
rs10792007	C	T	C	T	0.0803808393301212	0.0701	0.565991421250236	0.4583	FALSE	FALSE	FALSE	finn-b-C3_KIDNEY_NOTRENALPELVIS	0.0465	0.1314	1e+05	Malignant neoplasm of kidney, except renal pelvis || id:finn-b-C3_KIDNEY_NOTRENALPELVIS	0.0161686447678844	6.64703258867737e-07	10000	PWY.6147..6.hydroxymethyl.dihydropterin.diphosphate.biosynthesis.I	GCST90027571	2	1	TRUE	0.00246588296360526	2.27263110306966e-05	1.61686447678844	0.00246588296360526	24.7148417774126
rs11732083	A	C	A	C	0.0887251859253521	0.0523	0.231878409976617	0.1992	FALSE	FALSE	FALSE	finn-b-C3_KIDNEY_NOTRENALPELVIS	0.0579	0.3666	1e+05	Malignant neoplasm of kidney, except renal pelvis || id:finn-b-C3_KIDNEY_NOTRENALPELVIS	0.0192215365032574	3.91346795677909e-06	10000	PWY.6147..6.hydroxymethyl.dihydropterin.diphosphate.biosynthesis.I	GCST90027571	2	1	TRUE	0.00212657136039765	8.15927165374643e-06	1.92215365032574	0.00212657136039765	21.3067708298851
rs1366290	G	A	G	A	-0.0759099550245848	0.0063	0.469277734476487	0.4245	FALSE	FALSE	FALSE	finn-b-C3_KIDNEY_NOTRENALPELVIS	0.0472	0.8938	1e+05	Malignant neoplasm of kidney, except renal pelvis || id:finn-b-C3_KIDNEY_NOTRENALPELVIS	0.0160729835372623	2.32586242913766e-06	10000	PWY.6147..6.hydroxymethyl.dihydropterin.diphosphate.biosynthesis.I	GCST90027571	2	1	TRUE	0.00222599160745914	1.78158156531159e-07	1.60729835372623	0.00222599160745914	22.305115090371
rs1940600	T	G	T	G	0.0791541485551464	4e-04	0.598420012328132	0.5905	FALSE	FALSE	FALSE	finn-b-C3_KIDNEY_NOTRENALPELVIS	0.0476	0.9932	1e+05	Malignant neoplasm of kidney, except renal pelvis || id:finn-b-C3_KIDNEY_NOTRENALPELVIS	0.0169686326989696	3.09017334870925e-06	10000	PWY.6147..6.hydroxymethyl.dihydropterin.diphosphate.biosynthesis.I	GCST90027571	2	1	TRUE	0.00217168262813709	7.06178941948884e-10	1.69686326989696	0.00217168262813709	21.7597381614728
rs2548882	C	A	C	A	-0.100029141537456	0.04	0.822267051793438	0.813	FALSE	FALSE	FALSE	finn-b-C3_KIDNEY_NOTRENALPELVIS	0.0592	0.4998	1e+05	Malignant neoplasm of kidney, except renal pelvis || id:finn-b-C3_KIDNEY_NOTRENALPELVIS	0.0215575157612677	3.48231815193283e-06	10000	PWY.6147..6.hydroxymethyl.dihydropterin.diphosphate.biosynthesis.I	GCST90027571	2	1	TRUE	0.00214886080154934	4.56544665294943e-06	2.15575157612677	0.00214886080154934	21.5305765057784
rs2714053	G	A	G	A	-0.0959622908591562	-0.0558	0.598328060764448	0.5629	FALSE	FALSE	FALSE	finn-b-C3_KIDNEY_NOTRENALPELVIS	0.0467	0.2319	1e+05	Malignant neoplasm of kidney, except renal pelvis || id:finn-b-C3_KIDNEY_NOTRENALPELVIS	0.0175860250123312	4.84967333435957e-08	10000	PWY.6147..6.hydroxymethyl.dihydropterin.diphosphate.biosynthesis.I	GCST90027571	2	1	TRUE	0.0029693488190852	1.42770053496575e-05	1.75860250123312	0.0029693488190852	29.775964718889
rs73401412	T	C	T	C	-0.115536895043458	-0.0317	0.14337541199905	0.161	FALSE	FALSE	FALSE	finn-b-C3_KIDNEY_NOTRENALPELVIS	0.0629	0.6136	1e+05	Malignant neoplasm of kidney, except renal pelvis || id:finn-b-C3_KIDNEY_NOTRENALPELVIS	0.0248989543078554	3.48020241727523e-06	10000	PWY.6147..6.hydroxymethyl.dihydropterin.diphosphate.biosynthesis.I	GCST90027571	2	1	TRUE	0.00214897687556103	2.53994794721129e-06	2.48989543078554	0.00214897687556103	21.5317420175454
rs7462652	G	C	G	C	0.073188410736761	-0.0186	0.522459615178885	0.54	FALSE	TRUE	TRUE	finn-b-C3_KIDNEY_NOTRENALPELVIS	0.0462	0.6877	1e+05	Malignant neoplasm of kidney, except renal pelvis || id:finn-b-C3_KIDNEY_NOTRENALPELVIS	0.0159961269625924	4.75349084592748e-06	10000	PWY.6147..6.hydroxymethyl.dihydropterin.diphosphate.biosynthesis.I	GCST90027571	2	1	FALSE	0.00208945694697599	1.62087647611901e-06	1.59961269625924	0.00208945694697599	20.9341315224043
rs116996492	T	C	T	C	-0.140893304724008	-0.061	0.113678358394283	0.06357	FALSE	FALSE	FALSE	finn-b-C3_KIDNEY_NOTRENALPELVIS	0.0974	0.5313	1e+05	Malignant neoplasm of kidney, except renal pelvis || id:finn-b-C3_KIDNEY_NOTRENALPELVIS	0.0282078203958635	5.88872147425718e-07	10000	PWY.6151..S.adenosyl.L.methionine.cycle.I	GCST90027572	2	1	TRUE	0.00248912186799807	3.92237162745942e-06	2.82078203958635	0.00248912186799807	24.9483398946467
rs12530267	A	G	A	G	0.0987122928769501	0.0164	0.190269816895484	0.28	FALSE	FALSE	FALSE	finn-b-C3_KIDNEY_NOTRENALPELVIS	0.0516	0.750699	1e+05	Malignant neoplasm of kidney, except renal pelvis || id:finn-b-C3_KIDNEY_NOTRENALPELVIS	0.0204931906376007	1.45854091477042e-06	10000	PWY.6151..S.adenosyl.L.methionine.cycle.I	GCST90027572	2	1	TRUE	0.00231527993374034	1.01017482274778e-06	2.04931906376007	0.00231527993374034	23.2018876424193
rs12833807	G	C	G	C	0.0764044169247257	0.0029	0.464290565024149	0.4069	FALSE	TRUE	TRUE	finn-b-C3_KIDNEY_NOTRENALPELVIS	0.0475	0.9519	1e+05	Malignant neoplasm of kidney, except renal pelvis || id:finn-b-C3_KIDNEY_NOTRENALPELVIS	0.0162284258881122	2.50084428483183e-06	10000	PWY.6151..S.adenosyl.L.methionine.cycle.I	GCST90027572	2	1	FALSE	0.00221212278588779	3.7274982337397e-08	1.62284258881122	0.00221212278588779	22.1658371667711
rs1751578	T	C	T	C	-0.0769953522570462	-0.0148	0.446454978993405	0.4959	FALSE	FALSE	FALSE	finn-b-C3_KIDNEY_NOTRENALPELVIS	0.0467	0.7516	1e+05	Malignant neoplasm of kidney, except renal pelvis || id:finn-b-C3_KIDNEY_NOTRENALPELVIS	0.0164973802736698	3.05442050054299e-06	10000	PWY.6151..S.adenosyl.L.methionine.cycle.I	GCST90027572	2	1	TRUE	0.00217390606638159	1.00437968390837e-06	1.64973802736698	0.00217390606638159	21.7820650149575
rs2235334	C	T	C	T	-0.0835143604776584	0.0285	0.528301886792453	0.466	FALSE	FALSE	FALSE	finn-b-C3_KIDNEY_NOTRENALPELVIS	0.0463	0.5382	1e+05	Malignant neoplasm of kidney, except renal pelvis || id:finn-b-C3_KIDNEY_NOTRENALPELVIS	0.0157275767917387	1.09589760256125e-07	10000	PWY.6151..S.adenosyl.L.methionine.cycle.I	GCST90027572	2	1	TRUE	0.00281230532460584	3.78908875619147e-06	1.57275767917387	0.00281230532460584	28.1967264393109
rs2827430	A	G	A	G	-0.140763794369877	0.3357	0.0777869845275941	0.03472	FALSE	FALSE	FALSE	finn-b-C3_KIDNEY_NOTRENALPELVIS	0.1258	0.00760309	1e+05	Malignant neoplasm of kidney, except renal pelvis || id:finn-b-C3_KIDNEY_NOTRENALPELVIS	0.0302200135484601	3.1934900215537e-06	10000	PWY.6151..S.adenosyl.L.methionine.cycle.I	GCST90027572	2	1	TRUE	0.00216539957584557	7.12064214799721e-05	3.02200135484601	0.00216539957584557	21.6966468692319
rs62314649	A	G	A	G	-0.108275558123711	-0.0751	0.144953096255305	0.1955	FALSE	FALSE	FALSE	finn-b-C3_KIDNEY_NOTRENALPELVIS	0.0584	0.1988	1e+05	Malignant neoplasm of kidney, except renal pelvis || id:finn-b-C3_KIDNEY_NOTRENALPELVIS	0.0234693192734288	3.95956148081516e-06	10000	PWY.6151..S.adenosyl.L.methionine.cycle.I	GCST90027572	2	1	TRUE	0.00212433583325531	1.65369602996845e-05	2.34693192734288	0.00212433583325531	21.2843247145644
rs6879880	C	T	C	T	0.0768625446807104	0.0262	0.384954059163083	0.358	FALSE	FALSE	FALSE	finn-b-C3_KIDNEY_NOTRENALPELVIS	0.0481	0.5854	1e+05	Malignant neoplasm of kidney, except renal pelvis || id:finn-b-C3_KIDNEY_NOTRENALPELVIS	0.0162326525209266	2.18992896197822e-06	10000	PWY.6151..S.adenosyl.L.methionine.cycle.I	GCST90027572	2	1	TRUE	0.00223750788365109	2.96701558324726e-06	1.62326525209266	0.00223750788365109	22.420770471431
rs7513344	A	C	A	C	0.181258984925214	-0.1562	0.0865727578185584	0.07983	FALSE	FALSE	FALSE	finn-b-C3_KIDNEY_NOTRENALPELVIS	0.0864	0.0705001	1e+05	Malignant neoplasm of kidney, except renal pelvis || id:finn-b-C3_KIDNEY_NOTRENALPELVIS	0.0301317659076913	1.79282812902318e-09	10000	PWY.6151..S.adenosyl.L.methionine.cycle.I	GCST90027572	2	1	TRUE	0.003606348867599	3.26835382041764e-05	3.01317659076913	0.003606348867599	36.1867781245664
rs1093520	G	T	G	T	0.155616120799019	0.0449	0.915856557148578	0.894	FALSE	FALSE	FALSE	finn-b-C3_KIDNEY_NOTRENALPELVIS	0.0776	0.5628	1e+05	Malignant neoplasm of kidney, except renal pelvis || id:finn-b-C3_KIDNEY_NOTRENALPELVIS	0.0333230411788927	3.0130894086243e-06	10000	PWY.6163..chorismate.biosynthesis.from.3.dehydroquinate	GCST90027573	2	1	TRUE	0.00217650917339502	3.34793079001733e-06	3.33230411788927	0.00217650917339502	21.8082044726935
rs136110	C	T	C	T	0.0957859517672034	-0.0192	0.208242743983093	0.2731	FALSE	FALSE	FALSE	finn-b-C3_KIDNEY_NOTRENALPELVIS	0.0519	0.7113	1e+05	Malignant neoplasm of kidney, except renal pelvis || id:finn-b-C3_KIDNEY_NOTRENALPELVIS	0.0202342670801693	2.20302357111983e-06	10000	PWY.6163..chorismate.biosynthesis.from.3.dehydroquinate	GCST90027573	2	1	TRUE	0.00223636774257069	1.3685977866784e-06	2.02342670801693	0.00223636774257069	22.4093201709851
rs2813909	T	C	T	C	0.0906400513704213	-0.0341	0.220553519934725	0.1942	FALSE	FALSE	FALSE	finn-b-C3_KIDNEY_NOTRENALPELVIS	0.0584	0.559099	1e+05	Malignant neoplasm of kidney, except renal pelvis || id:finn-b-C3_KIDNEY_NOTRENALPELVIS	0.0193856358371459	2.93053233788776e-06	10000	PWY.6163..chorismate.biosynthesis.from.3.dehydroquinate	GCST90027573	2	1	TRUE	0.00218181773002274	3.40949665740826e-06	1.93856358371459	0.00218181773002274	21.8615114981591
rs62097226	A	T	A	T	0.15925477805267	-0.0629	0.0639117368322382	0.0601	FALSE	TRUE	FALSE	finn-b-C3_KIDNEY_NOTRENALPELVIS	0.0972	0.518	1e+05	Malignant neoplasm of kidney, except renal pelvis || id:finn-b-C3_KIDNEY_NOTRENALPELVIS	0.0341364388789341	3.08252738932686e-06	10000	PWY.6163..chorismate.biosynthesis.from.3.dehydroquinate	GCST90027573	2	1	TRUE	0.00217215594699418	4.18770063971292e-06	3.41364388789341	0.00217215594699418	21.7644910266647
rs73200771	A	G	A	G	-0.17488503076434	0.1456	0.0520806409925045	0.03965	FALSE	FALSE	FALSE	finn-b-C3_KIDNEY_NOTRENALPELVIS	0.1194	0.2229	1e+05	Malignant neoplasm of kidney, except renal pelvis || id:finn-b-C3_KIDNEY_NOTRENALPELVIS	0.0358193440160223	1.04792513040647e-06	10000	PWY.6163..chorismate.biosynthesis.from.3.dehydroquinate	GCST90027573	2	1	TRUE	0.00237860671549098	1.48701833785092e-05	3.58193440160223	0.00237860671549098	23.8380111949912
rs75060356	A	G	A	G	-0.0951398961780293	-0.0224	0.201451456778111	0.1458	FALSE	FALSE	FALSE	finn-b-C3_KIDNEY_NOTRENALPELVIS	0.0667	0.7363	1e+05	Malignant neoplasm of kidney, except renal pelvis || id:finn-b-C3_KIDNEY_NOTRENALPELVIS	0.0201767007060087	2.41313783560168e-06	10000	PWY.6163..chorismate.biosynthesis.from.3.dehydroquinate	GCST90027573	2	1	TRUE	0.00221894819195411	1.12785317119053e-06	2.01767007060087	0.00221894819195411	22.2343809625934
rs1221558	T	G	T	G	-0.0978879803550703	0.1285	0.805197320717788	0.8471	FALSE	FALSE	FALSE	finn-b-C3_KIDNEY_NOTRENALPELVIS	0.0647	0.0469699	1e+05	Malignant neoplasm of kidney, except renal pelvis || id:finn-b-C3_KIDNEY_NOTRENALPELVIS	0.0208796450270906	2.75616747622453e-06	10000	PWY.621..sucrose.degradation.III..sucrose.invertase.	GCST90027574	2	1	TRUE	0.00219354067977436	3.94447537366456e-05	2.08796450270906	0.00219354067977436	21.9792320560091
rs6504045	G	A	G	A	0.0847976904240668	-0.0485	0.265217755061683	0.2501	FALSE	FALSE	FALSE	finn-b-C3_KIDNEY_NOTRENALPELVIS	0.0537	0.3659	1e+05	Malignant neoplasm of kidney, except renal pelvis || id:finn-b-C3_KIDNEY_NOTRENALPELVIS	0.0181585739319327	3.01429930155945e-06	10000	PWY.621..sucrose.degradation.III..sucrose.invertase.	GCST90027574	2	1	TRUE	0.00217643246460368	8.15718006384303e-06	1.81585739319327	0.00217643246460368	21.8074341888459
rs75967282	C	G	C	G	-0.191576334724437	0.0695	0.0514131641795597	0.1415	FALSE	TRUE	FALSE	finn-b-C3_KIDNEY_NOTRENALPELVIS	0.0669	0.2993	1e+05	Malignant neoplasm of kidney, except renal pelvis || id:finn-b-C3_KIDNEY_NOTRENALPELVIS	0.0375793424081601	3.43412950815157e-07	10000	PWY.621..sucrose.degradation.III..sucrose.invertase.	GCST90027574	2	1	TRUE	0.00259265540134334	1.07924829810877e-05	3.75793424081601	0.00259265540134334	25.98874857199
rs7798564	T	C	T	C	-0.097778473656963	0.0326	0.825170497472328	0.7572	FALSE	FALSE	FALSE	finn-b-C3_KIDNEY_NOTRENALPELVIS	0.0537	0.5441	1e+05	Malignant neoplasm of kidney, except renal pelvis || id:finn-b-C3_KIDNEY_NOTRENALPELVIS	0.0211209451271625	3.66628662551412e-06	10000	PWY.621..sucrose.degradation.III..sucrose.invertase.	GCST90027574	2	1	TRUE	0.00213902920711644	3.68547707544555e-06	2.11209451271625	0.00213902920711644	21.4318573816522
rs7989040	A	G	A	G	-0.146969512101107	0.0845	0.0848580497624473	0.09351	FALSE	FALSE	FALSE	finn-b-C3_KIDNEY_NOTRENALPELVIS	0.0803	0.2925	1e+05	Malignant neoplasm of kidney, except renal pelvis || id:finn-b-C3_KIDNEY_NOTRENALPELVIS	0.030351229482736	1.28350039055765e-06	10000	PWY.621..sucrose.degradation.III..sucrose.invertase.	GCST90027574	2	1	TRUE	0.00233976079605666	1.10735329973384e-05	3.0351229482736	0.00233976079605666	23.4477906603156
rs142578694	T	C	T	C	-0.11645688939363	0.0787	0.17045730901401	0.1334	FALSE	FALSE	FALSE	finn-b-C3_KIDNEY_NOTRENALPELVIS	0.0679	0.2464	1e+05	Malignant neoplasm of kidney, except renal pelvis || id:finn-b-C3_KIDNEY_NOTRENALPELVIS	0.0249979015285495	3.18264145942072e-06	10000	PWY.6284..superpathway.of.unsaturated.fatty.acids.biosynthesis..E..coli.	GCST90027576	2	1	TRUE	0.00216604966112548	1.34342296393587e-05	2.49979015285495	0.00216604966112548	21.7031746660633
rs17033379	C	G	C	G	-0.120385958642186	-0.0403	0.144101942124985	0.1956	FALSE	TRUE	FALSE	finn-b-C3_KIDNEY_NOTRENALPELVIS	0.0581	0.4884	1e+05	Malignant neoplasm of kidney, except renal pelvis || id:finn-b-C3_KIDNEY_NOTRENALPELVIS	0.0256997432154202	2.80883548008508e-06	10000	PWY.6284..superpathway.of.unsaturated.fatty.acids.biosynthesis..E..coli.	GCST90027576	2	1	TRUE	0.00218992305629365	4.81132200779535e-06	2.56997432154202	0.00218992305629365	21.9429039881896
rs2903400	T	G	T	G	-0.106114639932312	-0.0307	0.210114599368693	0.1856	FALSE	FALSE	FALSE	finn-b-C3_KIDNEY_NOTRENALPELVIS	0.0598	0.6077	1e+05	Malignant neoplasm of kidney, except renal pelvis || id:finn-b-C3_KIDNEY_NOTRENALPELVIS	0.0230006655107386	3.9585564426282e-06	10000	PWY.6284..superpathway.of.unsaturated.fatty.acids.biosynthesis..E..coli.	GCST90027576	2	1	TRUE	0.00212438429843724	2.63561471931747e-06	2.30006655107386	0.00212438429843724	21.2848113347704
rs2961771	T	C	T	C	0.101916660587387	0.1517	0.214148123960133	0.2431	FALSE	FALSE	FALSE	finn-b-C3_KIDNEY_NOTRENALPELVIS	0.0544	0.00531594	1e+05	Malignant neoplasm of kidney, except renal pelvis || id:finn-b-C3_KIDNEY_NOTRENALPELVIS	0.0220452172126717	3.78095586403853e-06	10000	PWY.6284..superpathway.of.unsaturated.fatty.acids.biosynthesis..E..coli.	GCST90027576	2	1	TRUE	0.00213314839669079	7.77585720620344e-05	2.20452172126717	0.00213314839669079	21.3728090434584
rs61406022	A	G	A	G	0.10180941263607	-0.0752	0.235170033120308	0.2898	FALSE	FALSE	FALSE	finn-b-C3_KIDNEY_NOTRENALPELVIS	0.051	0.1401	1e+05	Malignant neoplasm of kidney, except renal pelvis || id:finn-b-C3_KIDNEY_NOTRENALPELVIS	0.0220394970783364	3.84837854267186e-06	10000	PWY.6284..superpathway.of.unsaturated.fatty.acids.biosynthesis..E..coli.	GCST90027576	2	1	TRUE	0.00212977358325539	2.17417537490038e-05	2.20394970783364	0.00212977358325539	21.338923360656
rs6730157	G	A	G	A	-0.0966220793378062	-0.0784	0.268673477321143	0.4095	FALSE	FALSE	FALSE	finn-b-C3_KIDNEY_NOTRENALPELVIS	0.0471	0.0964295	1e+05	Malignant neoplasm of kidney, except renal pelvis || id:finn-b-C3_KIDNEY_NOTRENALPELVIS	0.020338127226016	2.026280140267e-06	10000	PWY.6284..superpathway.of.unsaturated.fatty.acids.biosynthesis..E..coli.	GCST90027576	2	1	TRUE	0.00225236315679642	2.77068379087317e-05	2.0338127226016	0.00225236315679642	22.5699625938472
rs11686319	A	G	A	G	0.187163738781122	-0.092	0.194749185033815	0.2301	FALSE	FALSE	FALSE	finn-b-C3_KIDNEY_NOTRENALPELVIS	0.0551	0.0949096	1e+05	Malignant neoplasm of kidney, except renal pelvis || id:finn-b-C3_KIDNEY_NOTRENALPELVIS	0.0402540884215967	3.3264633293219e-06	10000	PWY.6285..superpathway.of.fatty.acids.biosynthesis..E..coli.	GCST90027577	2	1	TRUE	0.00215760654232167	2.78784764056838e-05	4.02540884215967	0.00215760654232167	21.6183941988901
rs142500830	A	G	A	G	-0.32287423648851	0.1474	0.0514503965357856	0.02759	FALSE	FALSE	FALSE	finn-b-C3_KIDNEY_NOTRENALPELVIS	0.1396	0.2912	1e+05	Malignant neoplasm of kidney, except renal pelvis || id:finn-b-C3_KIDNEY_NOTRENALPELVIS	0.0706944704631274	4.94334006940895e-06	10000	PWY.6285..superpathway.of.fatty.acids.biosynthesis..E..coli.	GCST90027577	2	1	TRUE	0.00208198512950926	1.11487961469056e-05	7.06944704631274	0.00208198512950926	20.8591156935222
rs148303468	T	C	T	C	0.177441331595872	0.096	0.200859241959812	0.1631	FALSE	FALSE	FALSE	finn-b-C3_KIDNEY_NOTRENALPELVIS	0.0624	0.1239	1e+05	Malignant neoplasm of kidney, except renal pelvis || id:finn-b-C3_KIDNEY_NOTRENALPELVIS	0.0387795020233401	4.74749330352581e-06	10000	PWY.6285..superpathway.of.fatty.acids.biosynthesis..E..coli.	GCST90027577	2	1	TRUE	0.00208969784027908	2.36685522218794e-05	3.87795020233401	0.00208969784027908	20.9365500705756
rs1784430	T	C	T	C	-0.149955804574085	0.0464	0.606236559139785	0.5442	FALSE	FALSE	FALSE	finn-b-C3_KIDNEY_NOTRENALPELVIS	0.0463	0.3168	1e+05	Malignant neoplasm of kidney, except renal pelvis || id:finn-b-C3_KIDNEY_NOTRENALPELVIS	0.032700165767163	4.52292128038217e-06	10000	PWY.6285..superpathway.of.fatty.acids.biosynthesis..E..coli.	GCST90027577	2	1	TRUE	0.00209894473434807	1.00433431919381e-05	3.2700165767163	0.00209894473434807	21.0293889792766
rs3861491	G	A	G	A	-0.171693462390052	-0.0193	0.661919914367733	0.6869	FALSE	FALSE	FALSE	finn-b-C3_KIDNEY_NOTRENALPELVIS	0.0496	0.696899	1e+05	Malignant neoplasm of kidney, except renal pelvis || id:finn-b-C3_KIDNEY_NOTRENALPELVIS	0.034859186044511	8.4212324706564e-07	10000	PWY.6285..superpathway.of.fatty.acids.biosynthesis..E..coli.	GCST90027577	2	1	TRUE	0.00242051295259795	1.51411650439184e-06	3.4859186044511	0.00242051295259795	24.2590077425323
rs4648487	C	T	C	T	-0.145884308232213	0.0191	0.387593052109181	0.4873	FALSE	FALSE	FALSE	finn-b-C3_KIDNEY_NOTRENALPELVIS	0.0463	0.6804	1e+05	Malignant neoplasm of kidney, except renal pelvis || id:finn-b-C3_KIDNEY_NOTRENALPELVIS	0.0316973993979005	4.17637624829441e-06	10000	PWY.6285..superpathway.of.fatty.acids.biosynthesis..E..coli.	GCST90027577	2	1	TRUE	0.0021141588940409	1.70181637967186e-06	3.16973993979005	0.0021141588940409	21.1821430387211
rs77859481	T	C	T	C	0.24939828791496	-0.1384	0.0999669148056239	0.08579	FALSE	FALSE	FALSE	finn-b-C3_KIDNEY_NOTRENALPELVIS	0.0824	0.0930508	1e+05	Malignant neoplasm of kidney, except renal pelvis || id:finn-b-C3_KIDNEY_NOTRENALPELVIS	0.0546238023906309	4.97726318568484e-06	10000	PWY.6285..superpathway.of.fatty.acids.biosynthesis..E..coli.	GCST90027577	2	1	TRUE	0.00208068040464905	2.82107213275582e-05	5.46238023906309	0.00208068040464905	20.8460165839023
rs996426	C	A	C	A	0.167574587811667	0.1024	0.278287354644091	0.2706	FALSE	FALSE	FALSE	finn-b-C3_KIDNEY_NOTRENALPELVIS	0.052	0.04917	1e+05	Malignant neoplasm of kidney, except renal pelvis || id:finn-b-C3_KIDNEY_NOTRENALPELVIS	0.0349440618925125	1.62261716319458e-06	10000	PWY.6285..superpathway.of.fatty.acids.biosynthesis..E..coli.	GCST90027577	2	1	TRUE	0.00229487280508529	3.87779700250552e-05	3.49440618925125	0.00229487280508529	22.996913296167
rs115981692	A	G	A	G	0.16876172879106	-0.0101	0.0520160248126131	0.0557	FALSE	FALSE	FALSE	finn-b-C3_KIDNEY_NOTRENALPELVIS	0.1014	0.9203	1e+05	Malignant neoplasm of kidney, except renal pelvis || id:finn-b-C3_KIDNEY_NOTRENALPELVIS	0.0360659290753214	2.87917234853948e-06	10000	PWY.6317..galactose.degradation.I..Leloir.pathway.	GCST90027578	2	1	TRUE	0.00218519648404057	9.92145759366147e-08	3.60659290753214	0.00218519648404057	21.8954402865683
rs12035670	T	C	T	C	0.0817049790782612	-0.0606	0.332632184432314	0.3804	FALSE	FALSE	FALSE	finn-b-C3_KIDNEY_NOTRENALPELVIS	0.0477	0.2035	1e+05	Malignant neoplasm of kidney, except renal pelvis || id:finn-b-C3_KIDNEY_NOTRENALPELVIS	0.017676193954102	3.79476778187498e-06	10000	PWY.6317..galactose.degradation.I..Leloir.pathway.	GCST90027578	2	1	TRUE	0.0021324521569229	1.61402466265285e-05	1.7676193954102	0.0021324521569229	21.3658182501271
rs12976953	T	C	T	C	0.134427215822289	0.0137	0.0983496267465393	0.1109	FALSE	FALSE	FALSE	finn-b-C3_KIDNEY_NOTRENALPELVIS	0.0746	0.854	1e+05	Malignant neoplasm of kidney, except renal pelvis || id:finn-b-C3_KIDNEY_NOTRENALPELVIS	0.0281616102461017	1.81122805203966e-06	10000	PWY.6317..galactose.degradation.I..Leloir.pathway.	GCST90027578	2	1	TRUE	0.0022738283272883	3.3726557829862e-07	2.81616102461017	0.0022738283272883	22.7855460362584
rs13016472	T	C	T	C	0.0804266789456588	0.0312	0.365216223475692	0.3229	FALSE	FALSE	FALSE	finn-b-C3_KIDNEY_NOTRENALPELVIS	0.0495	0.528799	1e+05	Malignant neoplasm of kidney, except renal pelvis || id:finn-b-C3_KIDNEY_NOTRENALPELVIS	0.01723826956598	3.07734427132387e-06	10000	PWY.6317..galactose.degradation.I..Leloir.pathway.	GCST90027578	2	1	TRUE	0.00217247747516559	3.97288277420274e-06	1.723826956598	0.00217247747516559	21.7677196773904
rs2168031	A	G	A	G	0.127101949919103	-0.0614	0.133681247117618	0.1737	FALSE	FALSE	FALSE	finn-b-C3_KIDNEY_NOTRENALPELVIS	0.0619	0.3208	1e+05	Malignant neoplasm of kidney, except renal pelvis || id:finn-b-C3_KIDNEY_NOTRENALPELVIS	0.025289367013995	5.01064543246311e-07	10000	PWY.6317..galactose.degradation.I..Leloir.pathway.	GCST90027578	2	1	TRUE	0.00252011015503052	9.83920155383727e-06	2.5289367013995	0.00252011015503052	25.2597186033607
rs34566098	G	A	G	A	0.176661310706018	0.1576	0.0538267982302811	0.04366	FALSE	FALSE	FALSE	finn-b-C3_KIDNEY_NOTRENALPELVIS	0.1138	0.166	1e+05	Malignant neoplasm of kidney, except renal pelvis || id:finn-b-C3_KIDNEY_NOTRENALPELVIS	0.0381056582315375	3.5505918314238e-06	10000	PWY.6317..galactose.degradation.I..Leloir.pathway.	GCST90027578	2	1	TRUE	0.00214515263705751	1.91791015515198e-05	3.81056582315375	0.00214515263705751	21.4933425657852
rs10801008	T	C	T	C	-0.0989151477448499	-0.0036	0.20459226048672	0.2287	FALSE	FALSE	FALSE	finn-b-C3_KIDNEY_NOTRENALPELVIS	0.055	0.9471	1e+05	Malignant neoplasm of kidney, except renal pelvis || id:finn-b-C3_KIDNEY_NOTRENALPELVIS	0.0204746161872896	1.35773136975624e-06	10000	PWY.6353..purine.nucleotides.degradation.II..aerobic.	GCST90027579	2	1	TRUE	0.00232899356317166	4.28438302476594e-08	2.04746161872896	0.00232899356317166	23.3396355054492
rs12201310	A	C	A	C	-0.120362728280387	0.0047	0.129566940306862	0.166	FALSE	FALSE	FALSE	finn-b-C3_KIDNEY_NOTRENALPELVIS	0.0621	0.9391	1e+05	Malignant neoplasm of kidney, except renal pelvis || id:finn-b-C3_KIDNEY_NOTRENALPELVIS	0.0246445338381241	1.039802272845e-06	10000	PWY.6353..purine.nucleotides.degradation.II..aerobic.	GCST90027579	2	1	TRUE	0.00238009780361438	5.728239617531e-08	2.46445338381241	0.00238009780361438	23.8529902903362
rs12336386	A	G	A	G	-0.110372228115617	-0.0256	0.148984198645598	0.176	FALSE	FALSE	FALSE	finn-b-C3_KIDNEY_NOTRENALPELVIS	0.0603	0.6716	1e+05	Malignant neoplasm of kidney, except renal pelvis || id:finn-b-C3_KIDNEY_NOTRENALPELVIS	0.0230924521418135	1.75661549842681e-06	10000	PWY.6353..purine.nucleotides.degradation.II..aerobic.	GCST90027579	2	1	TRUE	0.00227968686630376	1.80240842831761e-06	2.30924521418135	0.00227968686630376	22.8443873390907
rs132685	C	G	C	G	0.0872356622951035	-0.0727	0.291621298632319	0.324	FALSE	TRUE	FALSE	finn-b-C3_KIDNEY_NOTRENALPELVIS	0.0493	0.1407	1e+05	Malignant neoplasm of kidney, except renal pelvis || id:finn-b-C3_KIDNEY_NOTRENALPELVIS	0.0188637074293819	3.75460135277541e-06	10000	PWY.6353..purine.nucleotides.degradation.II..aerobic.	GCST90027579	2	1	TRUE	0.00213448399833425	2.17457416943264e-05	1.88637074293819	0.00213448399833425	21.3862195587789
rs2137304	A	G	A	G	-0.156047356035541	0.0267	0.0902270614792192	0.1516	FALSE	FALSE	FALSE	finn-b-C3_KIDNEY_NOTRENALPELVIS	0.0648	0.6801	1e+05	Malignant neoplasm of kidney, except renal pelvis || id:finn-b-C3_KIDNEY_NOTRENALPELVIS	0.0284769932550949	4.2588054984591e-08	10000	PWY.6353..purine.nucleotides.degradation.II..aerobic.	GCST90027579	2	1	TRUE	0.00299439460866311	1.69777627203653e-06	2.84769932550949	0.00299439460866311	30.0278725972286
rs2895633	A	C	A	C	-0.0828222024336711	0.0268	0.416050520593313	0.3242	FALSE	FALSE	FALSE	finn-b-C3_KIDNEY_NOTRENALPELVIS	0.0494	0.5882	1e+05	Malignant neoplasm of kidney, except renal pelvis || id:finn-b-C3_KIDNEY_NOTRENALPELVIS	0.0167917799666357	8.12643432627943e-07	10000	PWY.6353..purine.nucleotides.degradation.II..aerobic.	GCST90027579	2	1	TRUE	0.00242734487265503	2.94322252087757e-06	1.67917799666357	0.00242734487265503	24.327645622671
rs396769	C	T	C	T	0.0928376660140569	-0.0908	0.227849854587966	0.1127	FALSE	FALSE	FALSE	finn-b-C3_KIDNEY_NOTRENALPELVIS	0.0745	0.2233	1e+05	Malignant neoplasm of kidney, except renal pelvis || id:finn-b-C3_KIDNEY_NOTRENALPELVIS	0.0202644488780011	4.62078434354383e-06	10000	PWY.6353..purine.nucleotides.degradation.II..aerobic.	GCST90027579	2	1	TRUE	0.00209485978860671	1.48546145177234e-05	2.02644488780011	0.00209485978860671	20.9883758711304
rs4551833	G	T	G	T	-0.169028194297271	0.0656	0.0540370390620733	0.05527	FALSE	FALSE	FALSE	finn-b-C3_KIDNEY_NOTRENALPELVIS	0.1008	0.515101	1e+05	Malignant neoplasm of kidney, except renal pelvis || id:finn-b-C3_KIDNEY_NOTRENALPELVIS	0.0363326200515787	3.28343081601698e-06	10000	PWY.6353..purine.nucleotides.degradation.II..aerobic.	GCST90027579	2	1	TRUE	0.00216009377624854	4.23539052869372e-06	3.63326200515787	0.00216009377624854	21.6433692822164
rs7527876	C	T	C	T	-0.100104110606355	-0.0353	0.177997609879166	0.1701	FALSE	FALSE	FALSE	finn-b-C3_KIDNEY_NOTRENALPELVIS	0.0614	0.5654	1e+05	Malignant neoplasm of kidney, except renal pelvis || id:finn-b-C3_KIDNEY_NOTRENALPELVIS	0.0214414307440974	3.03077015480271e-06	10000	PWY.6353..purine.nucleotides.degradation.II..aerobic.	GCST90027579	2	1	TRUE	0.00217539125174456	3.30536876632405e-06	2.14414307440974	0.00217539125174456	21.7969786917025
rs221841	C	T	C	T	0.0736636836531898	-0.0274	0.50657828686168	0.4563	FALSE	FALSE	FALSE	finn-b-C3_KIDNEY_NOTRENALPELVIS	0.0463	0.5544	1e+05	Malignant neoplasm of kidney, except renal pelvis || id:finn-b-C3_KIDNEY_NOTRENALPELVIS	0.0161252373820891	4.91876070696851e-06	10000	PWY.6507..4.deoxy.L.threo.hex.4.enopyranuronate.degradation	GCST90027581	2	1	TRUE	0.00208293610636421	3.50224326326834e-06	1.61252373820891	0.00208293610636421	20.8686632836744
rs2634527	C	T	C	T	-0.0791803690186555	-0.0406	0.498507228078719	0.4199	FALSE	FALSE	FALSE	finn-b-C3_KIDNEY_NOTRENALPELVIS	0.0469	0.3862	1e+05	Malignant neoplasm of kidney, except renal pelvis || id:finn-b-C3_KIDNEY_NOTRENALPELVIS	0.016800295148688	2.44054973195168e-06	10000	PWY.6507..4.deoxy.L.threo.hex.4.enopyranuronate.degradation	GCST90027581	2	1	TRUE	0.00221678860170872	7.49396763451615e-06	1.6800295148688	0.00221678860170872	22.2126932851716
rs3785822	A	G	A	G	0.0988308011819967	0.0098	0.178251874838375	0.1499	FALSE	FALSE	FALSE	finn-b-C3_KIDNEY_NOTRENALPELVIS	0.0649	0.8795	1e+05	Malignant neoplasm of kidney, except renal pelvis || id:finn-b-C3_KIDNEY_NOTRENALPELVIS	0.021121136786542	2.87944686674775e-06	10000	PWY.6507..4.deoxy.L.threo.hex.4.enopyranuronate.degradation	GCST90027581	2	1	TRUE	0.00218517826446028	2.28019161728055e-07	2.1121136786542	0.00218517826446028	21.8952573284829
rs61798216	G	A	G	A	-0.122535808987982	-0.1586	0.113463342409633	0.06728	FALSE	FALSE	FALSE	finn-b-C3_KIDNEY_NOTRENALPELVIS	0.0924	0.0862303	1e+05	Malignant neoplasm of kidney, except renal pelvis || id:finn-b-C3_KIDNEY_NOTRENALPELVIS	0.0264795408623866	3.69989285959333e-06	10000	PWY.6507..4.deoxy.L.threo.hex.4.enopyranuronate.degradation	GCST90027581	2	1	TRUE	0.00213728681299409	2.94617346881899e-05	2.64795408623866	0.00213728681299409	21.4143621902328
rs6705904	G	T	G	T	0.0795887370803558	-0.0651	0.60733101101832	0.574	FALSE	FALSE	FALSE	finn-b-C3_KIDNEY_NOTRENALPELVIS	0.0467	0.1626	1e+05	Malignant neoplasm of kidney, except renal pelvis || id:finn-b-C3_KIDNEY_NOTRENALPELVIS	0.0165053370577511	1.42125868601591e-06	10000	PWY.6507..4.deoxy.L.threo.hex.4.enopyranuronate.degradation	GCST90027581	2	1	TRUE	0.00232023760857647	1.94324904289503e-05	1.65053370577511	0.00232023760857647	23.2516850446509
rs73035953	A	G	A	G	-0.0971018389393387	-0.0131	0.182607229599881	0.1968	FALSE	FALSE	FALSE	finn-b-C3_KIDNEY_NOTRENALPELVIS	0.058	0.8213	1e+05	Malignant neoplasm of kidney, except renal pelvis || id:finn-b-C3_KIDNEY_NOTRENALPELVIS	0.0211399689300429	4.36328782058503e-06	10000	PWY.6507..4.deoxy.L.threo.hex.4.enopyranuronate.degradation	GCST90027581	2	1	TRUE	0.00210580224905316	5.10146684662966e-07	2.11399689300429	0.00210580224905316	21.0982396064478
rs74949229	A	G	A	G	-0.136507976535617	-0.1288	0.0937926243680813	0.06501	FALSE	FALSE	FALSE	finn-b-C3_KIDNEY_NOTRENALPELVIS	0.0932	0.1673	1e+05	Malignant neoplasm of kidney, except renal pelvis || id:finn-b-C3_KIDNEY_NOTRENALPELVIS	0.0284225483172792	1.56457705466016e-06	10000	PWY.6507..4.deoxy.L.threo.hex.4.enopyranuronate.degradation	GCST90027581	2	1	TRUE	0.0023018449577284	1.90985454637738e-05	2.84225483172792	0.0023018449577284	23.0669424124508
rs10408553	A	G	A	G	0.0997310652164792	-0.018	0.205165196752705	0.2293	FALSE	FALSE	FALSE	finn-b-C3_KIDNEY_NOTRENALPELVIS	0.0553	0.745101	1e+05	Malignant neoplasm of kidney, except renal pelvis || id:finn-b-C3_KIDNEY_NOTRENALPELVIS	0.0213437152971444	2.97382053138446e-06	10000	PWY.6519..8.amino.7.oxononanoate.biosynthesis.I	GCST90027582	2	1	TRUE	0.0021790157906864	1.05950490941452e-06	2.13437152971444	0.0021790157906864	21.8333751444864
rs17110951	C	G	C	G	-0.169483552334343	-0.0192	0.0679396930711795	0.03767	FALSE	TRUE	FALSE	finn-b-C3_KIDNEY_NOTRENALPELVIS	0.122	0.8753	1e+05	Malignant neoplasm of kidney, except renal pelvis || id:finn-b-C3_KIDNEY_NOTRENALPELVIS	0.036905759336571	4.38317326946502e-06	10000	PWY.6519..8.amino.7.oxononanoate.biosynthesis.I	GCST90027582	2	1	TRUE	0.0021049344124813	2.47680248347747e-07	3.6905759336571	0.0021049344124813	21.0895263256939
rs60960031	A	G	A	G	-0.0818261436939247	-0.0086	0.400586077622246	0.4138	FALSE	FALSE	FALSE	finn-b-C3_KIDNEY_NOTRENALPELVIS	0.047	0.8543	1e+05	Malignant neoplasm of kidney, except renal pelvis || id:finn-b-C3_KIDNEY_NOTRENALPELVIS	0.0169698281894342	1.42225422468967e-06	10000	PWY.6519..8.amino.7.oxononanoate.biosynthesis.I	GCST90027582	2	1	TRUE	0.00232010353867764	3.34818716459471e-07	1.69698281894342	0.00232010353867764	23.2503383720314
rs936232	A	G	A	G	-0.079308772434554	-0.0278	0.354711276532622	0.3469	FALSE	FALSE	FALSE	finn-b-C3_KIDNEY_NOTRENALPELVIS	0.0488	0.5686	1e+05	Malignant neoplasm of kidney, except renal pelvis || id:finn-b-C3_KIDNEY_NOTRENALPELVIS	0.0173543298262677	4.87793264502219e-06	10000	PWY.6519..8.amino.7.oxononanoate.biosynthesis.I	GCST90027582	2	1	TRUE	0.00208452633275698	3.2453177445059e-06	1.73543298262677	0.00208452633275698	20.884628833658
rs144373948	G	A	G	A	-0.0797501197724966	-0.0065	0.586091557325955	0.4966	FALSE	FALSE	FALSE	finn-b-C3_KIDNEY_NOTRENALPELVIS	0.0462	0.8881	1e+05	Malignant neoplasm of kidney, except renal pelvis || id:finn-b-C3_KIDNEY_NOTRENALPELVIS	0.0165005596954619	1.34371454828972e-06	10000	PWY.6545..pyrimidine.deoxyribonucleotides.de.novo.biosynthesis.III	GCST90027583	2	1	TRUE	0.00233098076865683	1.97948111230231e-07	1.65005596954619	0.00233098076865683	23.3595964952249
rs1719290	T	C	T	C	-0.076210893567859	-8e-04	0.38974883310781	0.4169	FALSE	FALSE	FALSE	finn-b-C3_KIDNEY_NOTRENALPELVIS	0.0468	0.9865	1e+05	Malignant neoplasm of kidney, except renal pelvis || id:finn-b-C3_KIDNEY_NOTRENALPELVIS	0.0165575821195066	4.16890256695117e-06	10000	PWY.6545..pyrimidine.deoxyribonucleotides.de.novo.biosynthesis.III	GCST90027583	2	1	TRUE	0.0021145007884985	2.92211263781967e-09	1.65575821195066	0.0021145007884985	21.1855758001422
rs62335957	G	T	G	T	-0.152282016886678	0.0594	0.0738816332943093	0.06214	FALSE	FALSE	FALSE	finn-b-C3_KIDNEY_NOTRENALPELVIS	0.0958	0.5353	1e+05	Malignant neoplasm of kidney, except renal pelvis || id:finn-b-C3_KIDNEY_NOTRENALPELVIS	0.0310489390080786	9.3627278880289e-07	10000	PWY.6545..pyrimidine.deoxyribonucleotides.de.novo.biosynthesis.III	GCST90027583	2	1	TRUE	0.00240019725120714	3.84457987377825e-06	3.10489390080786	0.00240019725120714	24.0549086431723
rs11136990	G	A	G	A	-0.130281086945764	-0.0562	0.176977618429678	0.1596	FALSE	FALSE	FALSE	finn-b-C3_KIDNEY_NOTRENALPELVIS	0.0633	0.3745	1e+05	Malignant neoplasm of kidney, except renal pelvis || id:finn-b-C3_KIDNEY_NOTRENALPELVIS	0.0284055835573267	4.50823649841582e-06	10000	PWY.6588..pyruvate.fermentation.to.acetone	GCST90027584	2	1	TRUE	0.00209956533840451	7.88261787268895e-06	2.84055835573267	0.00209956533840451	21.035619911807
rs12208192	C	G	C	G	0.115601956353238	-0.0189	0.25375411934162	0.2075	FALSE	TRUE	FALSE	finn-b-C3_KIDNEY_NOTRENALPELVIS	0.057	0.7405	1e+05	Malignant neoplasm of kidney, except renal pelvis || id:finn-b-C3_KIDNEY_NOTRENALPELVIS	0.0248542984027121	3.30032033438522e-06	10000	PWY.6588..pyruvate.fermentation.to.acetone	GCST90027584	2	1	TRUE	0.00215911370367315	1.09946676391046e-06	2.48542984027121	0.00215911370367315	21.6335280562091
rs72697193	T	C	T	C	0.163585319058058	0.1112	0.115289390716486	0.08516	FALSE	FALSE	FALSE	finn-b-C3_KIDNEY_NOTRENALPELVIS	0.0832	0.1816	1e+05	Malignant neoplasm of kidney, except renal pelvis || id:finn-b-C3_KIDNEY_NOTRENALPELVIS	0.0341380570289813	1.65229429013061e-06	10000	PWY.6588..pyruvate.fermentation.to.acetone	GCST90027584	2	1	TRUE	0.0022914038228033	1.7863388759515e-05	3.41380570289813	0.0022914038228033	22.9620707971916
rs72958820	T	C	T	C	0.223922422932462	0.0982	0.0539993846071521	0.06017	FALSE	FALSE	FALSE	finn-b-C3_KIDNEY_NOTRENALPELVIS	0.0972	0.3127	1e+05	Malignant neoplasm of kidney, except renal pelvis || id:finn-b-C3_KIDNEY_NOTRENALPELVIS	0.0481354905975485	3.28859610071712e-06	10000	PWY.6588..pyruvate.fermentation.to.acetone	GCST90027584	2	1	TRUE	0.00215979350706628	1.0206919718065e-05	4.81354905975485	0.00215979350706628	21.6403541800974
rs13388077	T	C	T	C	0.124899467893623	0.0316	0.120233121090349	0.09436	FALSE	FALSE	FALSE	finn-b-C3_KIDNEY_NOTRENALPELVIS	0.0785	0.6876	1e+05	Malignant neoplasm of kidney, except renal pelvis || id:finn-b-C3_KIDNEY_NOTRENALPELVIS	0.0258689764407168	1.37802750654422e-06	10000	PWY.6590..superpathway.of.Clostridium.acetobutylicum.acidogenic.fermentation	GCST90027585	2	1	TRUE	0.0023261522761587	1.62047686060075e-06	2.58689764407168	0.0023261522761587	23.3110956151596
rs5996309	G	A	G	A	-0.0814186720079028	0.011	0.558541248904832	0.5139	FALSE	FALSE	FALSE	finn-b-C3_KIDNEY_NOTRENALPELVIS	0.0466	0.8134	1e+05	Malignant neoplasm of kidney, except renal pelvis || id:finn-b-C3_KIDNEY_NOTRENALPELVIS	0.0177269657851567	4.37070541077968e-06	10000	PWY.6590..superpathway.of.Clostridium.acetobutylicum.acidogenic.fermentation	GCST90027585	2	1	TRUE	0.0021054780690593	5.57213950451125e-07	1.77269657851567	0.0021054780690593	21.0949847622389
rs739677	A	G	A	G	-0.0948002176176086	-0.0164	0.784263926947935	0.7509	FALSE	FALSE	FALSE	finn-b-C3_KIDNEY_NOTRENALPELVIS	0.0537	0.760699	1e+05	Malignant neoplasm of kidney, except renal pelvis || id:finn-b-C3_KIDNEY_NOTRENALPELVIS	0.0202008358607916	2.69377758921136e-06	10000	PWY.6590..superpathway.of.Clostridium.acetobutylicum.acidogenic.fermentation	GCST90027585	2	1	TRUE	0.00219791687145465	9.32711659160454e-07	2.02008358607916	0.00219791687145465	22.0231779952825
rs11079051	C	A	C	A	-0.0755773314516791	0.0125	0.59018720725105	0.534	FALSE	FALSE	FALSE	finn-b-C3_KIDNEY_NOTRENALPELVIS	0.0462	0.785899	1e+05	Malignant neoplasm of kidney, except renal pelvis || id:finn-b-C3_KIDNEY_NOTRENALPELVIS	0.0165076913050037	4.68747219453331e-06	10000	PWY.6608..guanosine.nucleotides.degradation.III	GCST90027586	2	1	TRUE	0.00209212556372512	7.32056233374689e-07	1.65076913050037	0.00209212556372512	20.9609242716317
rs17129454	C	G	C	G	-0.161588590182219	-0.0986	0.0582692073727121	0.04359	FALSE	TRUE	FALSE	finn-b-C3_KIDNEY_NOTRENALPELVIS	0.1143	0.3882	1e+05	Malignant neoplasm of kidney, except renal pelvis || id:finn-b-C3_KIDNEY_NOTRENALPELVIS	0.0343714700745137	2.58584150258665e-06	10000	PWY.6608..guanosine.nucleotides.degradation.III	GCST90027586	2	1	TRUE	0.00220573350721828	7.44160858527267e-06	3.43714700745137	0.00220573350721828	22.1016740080936
rs271787	C	T	C	T	0.141461356701889	0.0188	0.100811586268426	0.1449	FALSE	FALSE	FALSE	finn-b-C3_KIDNEY_NOTRENALPELVIS	0.0659	0.774801	1e+05	Malignant neoplasm of kidney, except renal pelvis || id:finn-b-C3_KIDNEY_NOTRENALPELVIS	0.0267928594602508	1.29313978788914e-07	10000	PWY.6608..guanosine.nucleotides.degradation.III	GCST90027586	2	1	TRUE	0.00278045043222327	8.13866554794317e-07	2.67928594602508	0.00278045043222327	27.8764525158147
rs75292198	T	C	T	C	0.13442564049733	0.0894	0.101679187704042	0.0929	FALSE	FALSE	FALSE	finn-b-C3_KIDNEY_NOTRENALPELVIS	0.08	0.2638	1e+05	Malignant neoplasm of kidney, except renal pelvis || id:finn-b-C3_KIDNEY_NOTRENALPELVIS	0.0291058854285436	3.86517028418842e-06	10000	PWY.6608..guanosine.nucleotides.degradation.III	GCST90027586	2	1	TRUE	0.00212894230470445	1.24881563102497e-05	2.91058854285436	0.00212894230470445	21.3305767296185
rs77117941	G	T	G	T	0.143426815457803	-0.0111	0.0818668004947585	0.0522	FALSE	FALSE	FALSE	finn-b-C3_KIDNEY_NOTRENALPELVIS	0.104	0.9147	1e+05	Malignant neoplasm of kidney, except renal pelvis || id:finn-b-C3_KIDNEY_NOTRENALPELVIS	0.0295412988177586	1.20308421822404e-06	10000	PWY.6608..guanosine.nucleotides.degradation.III	GCST90027586	2	1	TRUE	0.00235215359258221	1.13916836365857e-07	2.95412988177586	0.00235215359258221	23.5722772352211
rs10496240	G	A	G	A	-0.096136697252741	0.0316	0.205663924913466	0.275	FALSE	FALSE	FALSE	finn-b-C3_KIDNEY_NOTRENALPELVIS	0.0516	0.5404	1e+05	Malignant neoplasm of kidney, except renal pelvis || id:finn-b-C3_KIDNEY_NOTRENALPELVIS	0.0200962405496535	1.71998989515031e-06	10000	PWY.6609..adenine.and.adenosine.salvage.III	GCST90027587	2	1	TRUE	0.00228371908687028	3.75043652157562e-06	2.00962405496535	0.00228371908687028	22.8848860816746
rs10812126	C	T	C	T	-0.0764607684481902	0.0036	0.528558577734532	0.5318	FALSE	FALSE	FALSE	finn-b-C3_KIDNEY_NOTRENALPELVIS	0.0463	0.9383	1e+05	Malignant neoplasm of kidney, except renal pelvis || id:finn-b-C3_KIDNEY_NOTRENALPELVIS	0.0162213574594569	2.43394559687311e-06	10000	PWY.6609..adenine.and.adenosine.salvage.III	GCST90027587	2	1	TRUE	0.00221730666251876	6.04577080717666e-08	1.62213574594569	0.00221730666251876	22.2178959004698
rs13096036	G	A	G	A	-0.141658684200883	-0.0571	0.0750840010338589	0.04508	FALSE	FALSE	FALSE	finn-b-C3_KIDNEY_NOTRENALPELVIS	0.1116	0.609101	1e+05	Malignant neoplasm of kidney, except renal pelvis || id:finn-b-C3_KIDNEY_NOTRENALPELVIS	0.0306064683825293	3.68518823175706e-06	10000	PWY.6609..adenine.and.adenosine.salvage.III	GCST90027587	2	1	TRUE	0.00213804724740565	2.61788989248845e-06	3.06064683825293	0.00213804724740565	21.4219976226127
rs17601633	G	A	G	A	0.0772012377466924	-0.0233	0.360364435254588	0.3336	FALSE	FALSE	FALSE	finn-b-C3_KIDNEY_NOTRENALPELVIS	0.0493	0.635801	1e+05	Malignant neoplasm of kidney, except renal pelvis || id:finn-b-C3_KIDNEY_NOTRENALPELVIS	0.0166345551496278	3.46700160565059e-06	10000	PWY.6609..adenine.and.adenosine.salvage.III	GCST90027587	2	1	TRUE	0.00214970270448625	2.23370450130249e-06	1.66345551496278	0.00214970270448625	21.5390301508207
rs28380805	C	G	C	G	-0.113866250982443	0.0061	0.14402946497803	0.128	FALSE	TRUE	FALSE	finn-b-C3_KIDNEY_NOTRENALPELVIS	0.0702	0.9303	1e+05	Malignant neoplasm of kidney, except renal pelvis || id:finn-b-C3_KIDNEY_NOTRENALPELVIS	0.0228320484788267	6.12848166947314e-07	10000	PWY.6609..adenine.and.adenosine.salvage.III	GCST90027587	2	1	TRUE	0.00248146486063795	7.55081967783705e-08	2.28320484788267	0.00248146486063795	24.8714031897082
rs6022157	C	A	C	A	-0.0779399265677127	0.0358	0.547714107612546	0.5501	FALSE	FALSE	FALSE	finn-b-C3_KIDNEY_NOTRENALPELVIS	0.0466	0.4426	1e+05	Malignant neoplasm of kidney, except renal pelvis || id:finn-b-C3_KIDNEY_NOTRENALPELVIS	0.016696959444476	3.04277120972629e-06	10000	PWY.6609..adenine.and.adenosine.salvage.III	GCST90027587	2	1	TRUE	0.00217463616714033	5.90201545848278e-06	1.6696959444476	0.00217463616714033	21.7893964085592
rs6108110	T	C	T	C	-0.0980389318705643	0.0282	0.188376436126276	0.2091	FALSE	FALSE	FALSE	finn-b-C3_KIDNEY_NOTRENALPELVIS	0.0571	0.6207	1e+05	Malignant neoplasm of kidney, except renal pelvis || id:finn-b-C3_KIDNEY_NOTRENALPELVIS	0.0211132020313262	3.42573416076307e-06	10000	PWY.6609..adenine.and.adenosine.salvage.III	GCST90027587	2	1	TRUE	0.00215198974922996	2.43912258087623e-06	2.11132020313262	0.00215198974922996	21.5619947043779
rs697368	C	T	C	T	-0.0870070886018377	0.0073	0.746264424611923	0.729	FALSE	FALSE	FALSE	finn-b-C3_KIDNEY_NOTRENALPELVIS	0.0522	0.8886	1e+05	Malignant neoplasm of kidney, except renal pelvis || id:finn-b-C3_KIDNEY_NOTRENALPELVIS	0.018830126731788	3.82572601961198e-06	10000	PWY.6609..adenine.and.adenosine.salvage.III	GCST90027587	2	1	TRUE	0.00213090078428169	1.95574989353198e-07	1.8830126731788	0.00213090078428169	21.3502412871518
rs71437543	C	T	C	T	0.164920991594546	-0.0327	0.071599795255403	0.03892	FALSE	FALSE	FALSE	finn-b-C3_KIDNEY_NOTRENALPELVIS	0.1199	0.784899	1e+05	Malignant neoplasm of kidney, except renal pelvis || id:finn-b-C3_KIDNEY_NOTRENALPELVIS	0.0335498001507009	8.84625655477784e-07	10000	PWY.6609..adenine.and.adenosine.salvage.III	GCST90027587	2	1	TRUE	0.00241107370613034	7.43815975960529e-07	3.35498001507009	0.00241107370613034	24.1641765245398
rs11127546	T	C	T	C	-0.124978508091081	0.0224	0.365695093251898	0.3808	FALSE	FALSE	FALSE	finn-b-C3_KIDNEY_NOTRENALPELVIS	0.0476	0.6375	1e+05	Malignant neoplasm of kidney, except renal pelvis || id:finn-b-C3_KIDNEY_NOTRENALPELVIS	0.0237292875415548	1.38787380479143e-07	10000	PWY.6628..superpathway.of.L.phenylalanine.biosynthesis	GCST90027589	2	1	TRUE	0.00276684512940283	2.21457225917444e-06	2.37292875415548	0.00276684512940283	27.7396689717552
rs12145292	A	C	A	C	-0.120791934959701	-0.0078	0.266383962991519	0.3003	FALSE	FALSE	FALSE	finn-b-C3_KIDNEY_NOTRENALPELVIS	0.0504	0.8768	1e+05	Malignant neoplasm of kidney, except renal pelvis || id:finn-b-C3_KIDNEY_NOTRENALPELVIS	0.0254599042503335	2.09126665480803e-06	10000	PWY.6628..superpathway.of.L.phenylalanine.biosynthesis	GCST90027589	2	1	TRUE	0.0022463247812839	2.39517204632064e-07	2.54599042503335	0.0022463247812839	22.5093184030149
rs17777155	G	A	G	A	-0.175089760933919	-7e-04	0.115057372216428	0.1079	FALSE	FALSE	FALSE	finn-b-C3_KIDNEY_NOTRENALPELVIS	0.0746	0.9926	1e+05	Malignant neoplasm of kidney, except renal pelvis || id:finn-b-C3_KIDNEY_NOTRENALPELVIS	0.0367859536258965	1.93889866459553e-06	10000	PWY.6628..superpathway.of.L.phenylalanine.biosynthesis	GCST90027589	2	1	TRUE	0.00226079594870604	8.80495439061146e-10	3.67859536258965	0.00226079594870604	22.6546554484201
rs1863634	C	T	C	T	0.118644330129861	-0.0512	0.621948085325109	0.4028	FALSE	FALSE	FALSE	finn-b-C3_KIDNEY_NOTRENALPELVIS	0.0472	0.2786	1e+05	Malignant neoplasm of kidney, except renal pelvis || id:finn-b-C3_KIDNEY_NOTRENALPELVIS	0.0230357883613645	2.59883019718061e-07	10000	PWY.6628..superpathway.of.L.phenylalanine.biosynthesis	GCST90027589	2	1	TRUE	0.00264620769815202	1.17668305766631e-05	2.30357883613645	0.00264620769815202	26.5269804660419
rs1975618	T	A	T	A	-0.114451550419327	-0.0577	0.27724915718022	0.271	FALSE	TRUE	FALSE	finn-b-C3_KIDNEY_NOTRENALPELVIS	0.0522	0.2684	1e+05	Malignant neoplasm of kidney, except renal pelvis || id:finn-b-C3_KIDNEY_NOTRENALPELVIS	0.0249930464455214	4.66454978943308e-06	10000	PWY.6628..superpathway.of.L.phenylalanine.biosynthesis	GCST90027589	2	1	TRUE	0.00209306096384938	1.22183904660566e-05	2.49930464455214	0.00209306096384938	20.9703156656856
rs4256433	C	T	C	T	0.137097861978721	-0.035	0.698956364864116	0.7187	FALSE	FALSE	FALSE	finn-b-C3_KIDNEY_NOTRENALPELVIS	0.0523	0.5032	1e+05	Malignant neoplasm of kidney, except renal pelvis || id:finn-b-C3_KIDNEY_NOTRENALPELVIS	0.0283428860228976	1.31735748080422e-06	10000	PWY.6628..superpathway.of.L.phenylalanine.biosynthesis	GCST90027589	2	1	TRUE	0.00233477441676173	4.47857087961772e-06	2.83428860228976	0.00233477441676173	23.3977029771057
rs7468500	G	A	G	A	-0.120484289463174	-0.0766	0.245052685684914	0.2749	FALSE	FALSE	FALSE	finn-b-C3_KIDNEY_NOTRENALPELVIS	0.0521	0.1419	1e+05	Malignant neoplasm of kidney, except renal pelvis || id:finn-b-C3_KIDNEY_NOTRENALPELVIS	0.0259727885907716	3.50325861815118e-06	10000	PWY.6628..superpathway.of.L.phenylalanine.biosynthesis	GCST90027589	2	1	TRUE	0.00214771575983441	2.16163015758999e-05	2.59727885907716	0.00214771575983441	21.5190790319985
rs904477	A	G	A	G	0.117310410144473	-0.0298	0.349660604411386	0.2603	FALSE	FALSE	FALSE	finn-b-C3_KIDNEY_NOTRENALPELVIS	0.0527	0.5717	1e+05	Malignant neoplasm of kidney, except renal pelvis || id:finn-b-C3_KIDNEY_NOTRENALPELVIS	0.0239144039014396	9.32233637569813e-07	10000	PWY.6628..superpathway.of.L.phenylalanine.biosynthesis	GCST90027589	2	1	TRUE	0.00240102591671245	3.19755920893371e-06	2.39144039014396	0.00240102591671245	24.0632335627151
rs12370008	T	C	T	C	-0.202656291391285	0.0644	0.266829865361077	0.1769	FALSE	FALSE	FALSE	finn-b-C3_KIDNEY_NOTRENALPELVIS	0.0603	0.2856	1e+05	Malignant neoplasm of kidney, except renal pelvis || id:finn-b-C3_KIDNEY_NOTRENALPELVIS	0.0393497242162362	2.60302576688686e-07	10000	PWY.6629..superpathway.of.L.tryptophan.biosynthesis	GCST90027590	2	1	TRUE	0.00264589765671179	1.14061963326277e-05	3.93497242162362	0.00264589765671179	26.5238642019434
rs140774942	G	C	G	C	0.160977886146958	-0.0247	0.373978208174335	0.4068	FALSE	TRUE	FALSE	finn-b-C3_KIDNEY_NOTRENALPELVIS	0.0471	0.6011	1e+05	Malignant neoplasm of kidney, except renal pelvis || id:finn-b-C3_KIDNEY_NOTRENALPELVIS	0.0348470782422288	3.84569697902961e-06	10000	PWY.6629..superpathway.of.L.tryptophan.biosynthesis	GCST90027590	2	1	TRUE	0.00212990667142241	2.75017027582412e-06	3.48470782422288	0.00212990667142241	21.3402596623059
rs2566156	T	A	T	A	-0.21102424202724	0.022	0.758146734826121	0.7731	FALSE	TRUE	FALSE	finn-b-C3_KIDNEY_NOTRENALPELVIS	0.0561	0.695401	1e+05	Malignant neoplasm of kidney, except renal pelvis || id:finn-b-C3_KIDNEY_NOTRENALPELVIS	0.0431454893088114	1.00329054800858e-06	10000	PWY.6629..superpathway.of.L.tryptophan.biosynthesis	GCST90027590	2	1	TRUE	0.00238694763186122	1.53789844286168e-06	4.31454893088114	0.00238694763186122	23.9218025132072
rs7111149	G	A	G	A	-0.159115652749734	-0.0736	0.551131590947272	0.5896	FALSE	FALSE	FALSE	finn-b-C3_KIDNEY_NOTRENALPELVIS	0.0468	0.1158	1e+05	Malignant neoplasm of kidney, except renal pelvis || id:finn-b-C3_KIDNEY_NOTRENALPELVIS	0.033891436459571	2.66785397283118e-06	10000	PWY.6629..superpathway.of.L.tryptophan.biosynthesis	GCST90027590	2	1	TRUE	0.00219976519394296	2.47321497444181e-05	3.3891436459571	0.00219976519394296	22.0417390594387
rs7709170	A	G	A	G	-0.295710493669194	-0.0833	0.0844097247222023	0.04638	FALSE	FALSE	FALSE	finn-b-C3_KIDNEY_NOTRENALPELVIS	0.1091	0.4454	1e+05	Malignant neoplasm of kidney, except renal pelvis || id:finn-b-C3_KIDNEY_NOTRENALPELVIS	0.0624037156383807	2.15127576727595e-06	10000	PWY.6629..superpathway.of.L.tryptophan.biosynthesis	GCST90027590	2	1	TRUE	0.0022409137080577	5.8297060341866e-06	6.24037156383807	0.0022409137080577	22.4549749142604
rs7736485	C	G	C	G	-0.172725066022199	-0.0033	0.295741234070127	0.2913	FALSE	TRUE	FALSE	finn-b-C3_KIDNEY_NOTRENALPELVIS	0.0509	0.9485	1e+05	Malignant neoplasm of kidney, except renal pelvis || id:finn-b-C3_KIDNEY_NOTRENALPELVIS	0.0374590291521622	4.00660236793859e-06	10000	PWY.6629..superpathway.of.L.tryptophan.biosynthesis	GCST90027590	2	1	TRUE	0.00212208111416387	4.20340254460821e-08	3.74590291521622	0.00212208111416387	21.2616860017299
rs11127546	T	C	T	C	-0.122308502554494	0.0224	0.36173593451265	0.3808	FALSE	FALSE	FALSE	finn-b-C3_KIDNEY_NOTRENALPELVIS	0.0476	0.6375	1e+05	Malignant neoplasm of kidney, except renal pelvis || id:finn-b-C3_KIDNEY_NOTRENALPELVIS	0.0261994404624335	3.03608895951777e-06	10000	PWY.6630..superpathway.of.L.tyrosine.biosynthesis	GCST90027591	2	1	TRUE	0.00217505623286899	2.21457225917444e-06	2.61994404624335	0.00217505623286899	21.7936145533952
rs11614816	C	T	C	T	0.129522870051662	0.0198	0.287474863722706	0.2314	FALSE	FALSE	FALSE	finn-b-C3_KIDNEY_NOTRENALPELVIS	0.0548	0.7173	1e+05	Malignant neoplasm of kidney, except renal pelvis || id:finn-b-C3_KIDNEY_NOTRENALPELVIS	0.0276990497870341	2.92415855396617e-06	10000	PWY.6630..superpathway.of.L.tyrosine.biosynthesis	GCST90027591	2	1	TRUE	0.0021822337920341	1.30550152225001e-06	2.76990497870341	0.0021822337920341	21.8656894992684
rs1353171	C	G	C	G	0.126242899680236	0.0226	0.685913166150019	0.6541	FALSE	TRUE	FALSE	finn-b-C3_KIDNEY_NOTRENALPELVIS	0.0484	0.6404	1e+05	Malignant neoplasm of kidney, except renal pelvis || id:finn-b-C3_KIDNEY_NOTRENALPELVIS	0.0273559567542027	3.93430379317935e-06	10000	PWY.6630..superpathway.of.L.tyrosine.biosynthesis	GCST90027591	2	1	TRUE	0.00212555757310447	2.18038855665074e-06	2.73559567542027	0.00212555757310447	21.2965917477693
rs2096489	T	C	T	C	-0.14010393446713	-0.0107	0.212284446754404	0.2225	FALSE	FALSE	FALSE	finn-b-C3_KIDNEY_NOTRENALPELVIS	0.0556	0.8472	1e+05	Malignant neoplasm of kidney, except renal pelvis || id:finn-b-C3_KIDNEY_NOTRENALPELVIS	0.0306706517026828	4.92369595828975e-06	10000	PWY.6630..superpathway.of.L.tyrosine.biosynthesis	GCST90027591	2	1	TRUE	0.00208274477927819	3.70362065376391e-07	3.06706517026828	0.00208274477927819	20.8667424020217
rs6975001	G	C	G	C	0.131293126054377	-0.0919	0.715941813771896	0.7832	FALSE	TRUE	FALSE	finn-b-C3_KIDNEY_NOTRENALPELVIS	0.0561	0.1015	1e+05	Malignant neoplasm of kidney, except renal pelvis || id:finn-b-C3_KIDNEY_NOTRENALPELVIS	0.0277396988567881	2.21181023721466e-06	10000	PWY.6630..superpathway.of.L.tyrosine.biosynthesis	GCST90027591	2	1	TRUE	0.00223560649556992	2.6835045239177e-05	2.77396988567881	0.00223560649556992	22.4016750730129
rs79754311	C	A	C	A	-0.274183537555109	-0.063	0.0591669296307984	0.03042	FALSE	FALSE	FALSE	finn-b-C3_KIDNEY_NOTRENALPELVIS	0.135	0.6406	1e+05	Malignant neoplasm of kidney, except renal pelvis || id:finn-b-C3_KIDNEY_NOTRENALPELVIS	0.0532660357172122	2.64070324071179e-07	10000	PWY.6630..superpathway.of.L.tyrosine.biosynthesis	GCST90027591	2	1	TRUE	0.00264313562112656	2.17781659130903e-06	5.32660357172122	0.00264313562112656	26.4961027329779
rs80113686	C	G	C	G	-0.21298112204887	-0.0265	0.112653215277907	0.1028	FALSE	TRUE	FALSE	finn-b-C3_KIDNEY_NOTRENALPELVIS	0.0762	0.727601	1e+05	Malignant neoplasm of kidney, except renal pelvis || id:finn-b-C3_KIDNEY_NOTRENALPELVIS	0.0412568537146509	2.43906576211725e-07	10000	PWY.6630..superpathway.of.L.tyrosine.biosynthesis	GCST90027591	2	1	TRUE	0.00265840295799199	1.20945570077991e-06	4.12568537146509	0.00265840295799199	26.6495580379211
rs904477	A	G	A	G	0.130922874733765	-0.0298	0.350846744504049	0.2603	FALSE	FALSE	FALSE	finn-b-C3_KIDNEY_NOTRENALPELVIS	0.0527	0.5717	1e+05	Malignant neoplasm of kidney, except renal pelvis || id:finn-b-C3_KIDNEY_NOTRENALPELVIS	0.0264873057802993	7.69872968466645e-07	10000	PWY.6630..superpathway.of.L.tyrosine.biosynthesis	GCST90027591	2	1	TRUE	0.00243771194413066	3.19755920893371e-06	2.64873057802993	0.00243771194413066	24.431801712269
rs10026887	T	C	T	C	-0.0821103811613528	-0.0668	0.309496804666555	0.2863	FALSE	FALSE	FALSE	finn-b-C3_KIDNEY_NOTRENALPELVIS	0.051	0.1903	1e+05	Malignant neoplasm of kidney, except renal pelvis || id:finn-b-C3_KIDNEY_NOTRENALPELVIS	0.0175353253711593	2.83300976449152e-06	10000	PWY66.422..D.galactose.degradation.V..Leloir.pathway.	GCST90027592	2	1	TRUE	0.0021882853098082	1.71559119233272e-05	1.75353253711593	0.0021882853098082	21.9264578731223
rs112214356	C	T	C	T	-0.142818696460843	0.1327	0.0810920387798446	0.06291	FALSE	FALSE	FALSE	finn-b-C3_KIDNEY_NOTRENALPELVIS	0.0963	0.1683	1e+05	Malignant neoplasm of kidney, except renal pelvis || id:finn-b-C3_KIDNEY_NOTRENALPELVIS	0.0299741208031277	1.89103450388077e-06	10000	PWY66.422..D.galactose.degradation.V..Leloir.pathway.	GCST90027592	2	1	TRUE	0.00226557814374864	1.89884585455014e-05	2.99741208031277	0.00226557814374864	22.7026849881124
rs12976953	T	C	T	C	0.128882789268132	0.0137	0.0983496267465393	0.1109	FALSE	FALSE	FALSE	finn-b-C3_KIDNEY_NOTRENALPELVIS	0.0746	0.854	1e+05	Malignant neoplasm of kidney, except renal pelvis || id:finn-b-C3_KIDNEY_NOTRENALPELVIS	0.0282085348630741	4.90223108709467e-06	10000	PWY66.422..D.galactose.degradation.V..Leloir.pathway.	GCST90027592	2	1	TRUE	0.0020835783231382	3.3726557829862e-07	2.82085348630741	0.0020835783231382	20.8751110035157
rs13016472	T	C	T	C	0.0835176006340609	0.0312	0.365216223475692	0.3229	FALSE	FALSE	FALSE	finn-b-C3_KIDNEY_NOTRENALPELVIS	0.0495	0.528799	1e+05	Malignant neoplasm of kidney, except renal pelvis || id:finn-b-C3_KIDNEY_NOTRENALPELVIS	0.0172669930370309	1.31922680364445e-06	10000	PWY66.422..D.galactose.degradation.V..Leloir.pathway.	GCST90027592	2	1	TRUE	0.00233450286332251	3.97288277420274e-06	1.72669930370309	0.00233450286332251	23.3949752642402
rs2305506	T	C	T	C	0.125302553690997	-0.0734	0.121951003197873	0.167	FALSE	FALSE	FALSE	finn-b-C3_KIDNEY_NOTRENALPELVIS	0.0628	0.2429	1e+05	Malignant neoplasm of kidney, except renal pelvis || id:finn-b-C3_KIDNEY_NOTRENALPELVIS	0.0260044989613582	1.44644997522828e-06	10000	PWY66.422..D.galactose.degradation.V..Leloir.pathway.	GCST90027592	2	1	TRUE	0.00231687369062522	1.36607827741395e-05	2.60044989613582	0.00231687369062522	23.2178960914769
rs34631763	T	C	T	C	0.1718023873332	-0.0295	0.0525126825090335	0.05622	FALSE	FALSE	FALSE	finn-b-C3_KIDNEY_NOTRENALPELVIS	0.1002	0.7683	1e+05	Malignant neoplasm of kidney, except renal pelvis || id:finn-b-C3_KIDNEY_NOTRENALPELVIS	0.0368171599467373	3.06571637272429e-06	10000	PWY66.422..D.galactose.degradation.V..Leloir.pathway.	GCST90027592	2	1	TRUE	0.00217320077765829	8.6679599982052e-07	3.68171599467373	0.00217320077765829	21.7749827845484
rs7909120	T	C	T	C	-0.0949315615596075	-0.045	0.293419285522432	0.2492	FALSE	FALSE	FALSE	finn-b-C3_KIDNEY_NOTRENALPELVIS	0.0541	0.4049	1e+05	Malignant neoplasm of kidney, except renal pelvis || id:finn-b-C3_KIDNEY_NOTRENALPELVIS	0.0188646097762436	4.84739240955493e-07	10000	PWY66.422..D.galactose.degradation.V..Leloir.pathway.	GCST90027592	2	1	TRUE	0.00252646825351916	6.91888605610044e-06	1.88646097762436	0.00252646825351916	25.3236088926162
rs12515947	A	G	A	G	-0.0791647329748053	0.0661	0.547945205479452	0.55	FALSE	FALSE	FALSE	finn-b-C3_KIDNEY_NOTRENALPELVIS	0.0463	0.1532	1e+05	Malignant neoplasm of kidney, except renal pelvis || id:finn-b-C3_KIDNEY_NOTRENALPELVIS	0.0156970114803238	4.57571764857632e-07	10000	PWY.6700..queuosine.biosynthesis	GCST90027594	2	1	TRUE	0.00253754047264175	2.03817171893515e-05	1.56970114803238	0.00253754047264175	25.4348716617303
rs55754265	T	C	T	C	-0.100855772955753	0.0997	0.158779945164937	0.09374	FALSE	FALSE	FALSE	finn-b-C3_KIDNEY_NOTRENALPELVIS	0.0787	0.2054	1e+05	Malignant neoplasm of kidney, except renal pelvis || id:finn-b-C3_KIDNEY_NOTRENALPELVIS	0.0215997622659924	3.02227560395589e-06	10000	PWY.6700..queuosine.biosynthesis	GCST90027594	2	1	TRUE	0.00217592752816417	1.60488001111906e-05	2.15997622659924	0.00217592752816417	21.8023637901354
rs6043418	A	G	A	G	0.0789954538211103	0.003	0.557127037943634	0.5479	FALSE	FALSE	FALSE	finn-b-C3_KIDNEY_NOTRENALPELVIS	0.0461	0.9473	1e+05	Malignant neoplasm of kidney, except renal pelvis || id:finn-b-C3_KIDNEY_NOTRENALPELVIS	0.0160473966213334	8.53872319687003e-07	10000	PWY.6700..queuosine.biosynthesis	GCST90027594	2	1	TRUE	0.00241785670046888	4.23496013214978e-08	1.60473966213334	0.00241785670046888	24.2323215723695
rs62072709	C	T	C	T	-0.0979355423852369	0.106	0.731824355485281	0.6738	FALSE	FALSE	FALSE	finn-b-C3_KIDNEY_NOTRENALPELVIS	0.0491	0.03094	1e+05	Malignant neoplasm of kidney, except renal pelvis || id:finn-b-C3_KIDNEY_NOTRENALPELVIS	0.0185585898955124	1.31243979478233e-07	10000	PWY.6700..queuosine.biosynthesis	GCST90027594	2	1	TRUE	0.00277759939567406	4.66055021117358e-05	1.85585898955124	0.00277759939567406	27.8477887591776
rs7222575	C	A	C	A	-0.089191201339468	0.0138	0.234593222142827	0.2118	FALSE	FALSE	FALSE	finn-b-C3_KIDNEY_NOTRENALPELVIS	0.0567	0.8073	1e+05	Malignant neoplasm of kidney, except renal pelvis || id:finn-b-C3_KIDNEY_NOTRENALPELVIS	0.0186944125466848	1.83305795325596e-06	10000	PWY.6700..queuosine.biosynthesis	GCST90027594	2	1	TRUE	0.00227153593819393	5.92380131391895e-07	1.86944125466848	0.00227153593819393	22.762522197278
rs7377535	A	G	A	G	-0.0757540501749456	0.0301	0.630163592963678	0.6122	FALSE	FALSE	FALSE	finn-b-C3_KIDNEY_NOTRENALPELVIS	0.0474	0.5263	1e+05	Malignant neoplasm of kidney, except renal pelvis || id:finn-b-C3_KIDNEY_NOTRENALPELVIS	0.0163952490006057	3.82838610381612e-06	10000	PWY.6700..queuosine.biosynthesis	GCST90027594	2	1	TRUE	0.00213076807071819	4.03258232712628e-06	1.63952490006057	0.00213076807071819	21.3489087441371
rs7589782	T	C	T	C	0.142070995951196	-0.201	0.0783540865299339	0.07076	FALSE	FALSE	FALSE	finn-b-C3_KIDNEY_NOTRENALPELVIS	0.0907	0.0267202	1e+05	Malignant neoplasm of kidney, except renal pelvis || id:finn-b-C3_KIDNEY_NOTRENALPELVIS	0.0294217995142908	1.37381476891893e-06	10000	PWY.6700..queuosine.biosynthesis	GCST90027594	2	1	TRUE	0.00232673855769954	4.9109430542522e-05	2.94217995142908	0.00232673855769954	23.3169846270611
rs7700033	A	C	A	C	0.0750811644650133	0.0578	0.589881359625784	0.5801	FALSE	FALSE	FALSE	finn-b-C3_KIDNEY_NOTRENALPELVIS	0.0467	0.2164	1e+05	Malignant neoplasm of kidney, except renal pelvis || id:finn-b-C3_KIDNEY_NOTRENALPELVIS	0.0159171118023045	2.39336749616286e-06	10000	PWY.6700..queuosine.biosynthesis	GCST90027594	2	1	TRUE	0.00222052108299959	1.53187718754589e-05	1.59171118023045	0.00222052108299959	22.2501767744581
rs7997810	A	G	A	G	0.0785295469040122	0.0817	0.358779184974584	0.3121	FALSE	FALSE	FALSE	finn-b-C3_KIDNEY_NOTRENALPELVIS	0.0499	0.1015	1e+05	Malignant neoplasm of kidney, except renal pelvis || id:finn-b-C3_KIDNEY_NOTRENALPELVIS	0.0164352241648943	1.76937836271461e-06	10000	PWY.6700..queuosine.biosynthesis	GCST90027594	2	1	TRUE	0.00227830154390498	2.68064970280135e-05	1.64352241648943	0.00227830154390498	22.8304735390741
rs11657406	T	G	T	G	-0.101906981031583	0.0792	0.166063582321013	0.2044	FALSE	FALSE	FALSE	finn-b-C3_KIDNEY_NOTRENALPELVIS	0.0578	0.1707	1e+05	Malignant neoplasm of kidney, except renal pelvis || id:finn-b-C3_KIDNEY_NOTRENALPELVIS	0.021746195822647	2.78326908739126e-06	10000	PWY.6703..preQ0.biosynthesis	GCST90027595	2	1	TRUE	0.00219167056745373	1.87756602530982e-05	2.1746195822647	0.00219167056745373	21.9604524105986
rs1263629	G	A	G	A	0.102582909785864	-0.002	0.18110926976115	0.09924	FALSE	FALSE	FALSE	finn-b-C3_KIDNEY_NOTRENALPELVIS	0.0772	0.9795	1e+05	Malignant neoplasm of kidney, except renal pelvis || id:finn-b-C3_KIDNEY_NOTRENALPELVIS	0.0209988489836604	1.03340583453386e-06	10000	PWY.6703..preQ0.biosynthesis	GCST90027595	2	1	TRUE	0.00238128021932422	6.71172376230335e-09	2.09988489836604	0.00238128021932422	23.8648685722715
rs17366560	T	A	T	A	0.16633054783376	-0.0444	0.0610194659409404	0.03191	FALSE	TRUE	FALSE	finn-b-C3_KIDNEY_NOTRENALPELVIS	0.136	0.7443	1e+05	Malignant neoplasm of kidney, except renal pelvis || id:finn-b-C3_KIDNEY_NOTRENALPELVIS	0.0353080674622473	2.46701588170065e-06	10000	PWY.6703..preQ0.biosynthesis	GCST90027595	2	1	TRUE	0.00221472647797926	1.06585063082355e-06	3.53080674622473	0.00221472647797926	22.1919845025133
rs17829116	A	G	A	G	0.102872000307131	-0.0269	0.183341948823985	0.172	FALSE	FALSE	FALSE	finn-b-C3_KIDNEY_NOTRENALPELVIS	0.0613	0.6611	1e+05	Malignant neoplasm of kidney, except renal pelvis || id:finn-b-C3_KIDNEY_NOTRENALPELVIS	0.0217187780133144	2.1739096198706e-06	10000	PWY.6703..preQ0.biosynthesis	GCST90027595	2	1	TRUE	0.00223891201351419	1.92571254945651e-06	2.17187780133144	0.00223891201351419	22.4348720155922
rs225280	T	C	T	C	0.0991597914224535	0.0401	0.816592421408987	0.8269	FALSE	FALSE	FALSE	finn-b-C3_KIDNEY_NOTRENALPELVIS	0.0607	0.5093	1e+05	Malignant neoplasm of kidney, except renal pelvis || id:finn-b-C3_KIDNEY_NOTRENALPELVIS	0.0209317290550705	2.16588952361242e-06	10000	PWY.6703..preQ0.biosynthesis	GCST90027595	2	1	TRUE	0.00223961889473289	4.36433575015084e-06	2.09317290550705	0.00223961889473289	22.4419711722118
rs505128	C	T	C	T	-0.0773775219488044	0.0179	0.353708968725769	0.3016	FALSE	FALSE	FALSE	finn-b-C3_KIDNEY_NOTRENALPELVIS	0.0506	0.723099	1e+05	Malignant neoplasm of kidney, except renal pelvis || id:finn-b-C3_KIDNEY_NOTRENALPELVIS	0.0168185885387301	4.21044457416239e-06	10000	PWY.6703..preQ0.biosynthesis	GCST90027595	2	1	TRUE	0.00211260812437443	1.25144904366323e-06	1.68185885387301	0.00211260812437443	21.1665727009488
rs6804526	G	A	G	A	0.111335568197148	0.058	0.170134401654174	0.1283	FALSE	FALSE	FALSE	finn-b-C3_KIDNEY_NOTRENALPELVIS	0.0694	0.4027	1e+05	Malignant neoplasm of kidney, except renal pelvis || id:finn-b-C3_KIDNEY_NOTRENALPELVIS	0.0214587291952729	2.12156504734342e-07	10000	PWY.6703..preQ0.biosynthesis	GCST90027595	2	1	TRUE	0.00268521451907352	6.98461864274801e-06	2.14587291952729	0.00268521451907352	26.919058207636
rs72831788	C	T	C	T	-0.124700509938807	0.0812	0.10450159386577	0.09555	FALSE	FALSE	FALSE	finn-b-C3_KIDNEY_NOTRENALPELVIS	0.079	0.3042	1e+05	Malignant neoplasm of kidney, except renal pelvis || id:finn-b-C3_KIDNEY_NOTRENALPELVIS	0.0268022772407377	3.27761760047424e-06	10000	PWY.6703..preQ0.biosynthesis	GCST90027595	2	1	TRUE	0.00216043227822819	1.05648168747926e-05	2.68022772407377	0.00216043227822819	21.6467682946686
rs75314238	T	A	T	A	-0.167731981135961	-0.0767	0.0560906450975326	0.1097	FALSE	TRUE	FALSE	finn-b-C3_KIDNEY_NOTRENALPELVIS	0.0742	0.3012	1e+05	Malignant neoplasm of kidney, except renal pelvis || id:finn-b-C3_KIDNEY_NOTRENALPELVIS	0.0361844445935874	3.56123864314018e-06	10000	PWY.6703..preQ0.biosynthesis	GCST90027595	2	1	TRUE	0.00214458082825778	1.06853059742669e-05	3.61844445935874	0.00214458082825778	21.4876010181099
rs78048823	T	C	T	C	0.18463788320267	0.2421	0.05353893948378	0.03925	FALSE	FALSE	FALSE	finn-b-C3_KIDNEY_NOTRENALPELVIS	0.1174	0.0392699	1e+05	Malignant neoplasm of kidney, except renal pelvis || id:finn-b-C3_KIDNEY_NOTRENALPELVIS	0.0359187407097189	2.74105927143385e-07	10000	PWY.6703..preQ0.biosynthesis	GCST90027595	2	1	TRUE	0.00263596713270546	4.25249295011968e-05	3.59187407097189	0.00263596713270546	26.4240523262341
rs113976504	T	C	T	C	-0.272739243403534	0.0391	0.0528665716056276	0.03775	FALSE	FALSE	FALSE	finn-b-C3_KIDNEY_NOTRENALPELVIS	0.1213	0.746899	1e+05	Malignant neoplasm of kidney, except renal pelvis || id:finn-b-C3_KIDNEY_NOTRENALPELVIS	0.0595799967311675	4.70120301746322e-06	10000	PWY.6708..ubiquinol.8.biosynthesis..prokaryotic.	GCST90027596	2	1	TRUE	0.00209156744188154	1.03905885488698e-06	5.95799967311675	0.00209156744188154	20.9553207505477
rs12550124	T	A	T	A	-0.172647935087256	0.0332	0.871649549663376	0.8738	FALSE	TRUE	FALSE	finn-b-C3_KIDNEY_NOTRENALPELVIS	0.0697	0.634	1e+05	Malignant neoplasm of kidney, except renal pelvis || id:finn-b-C3_KIDNEY_NOTRENALPELVIS	0.0371574600975045	3.37799227799816e-06	10000	PWY.6708..ubiquinol.8.biosynthesis..prokaryotic.	GCST90027596	2	1	TRUE	0.00215467033920675	2.26891544681454e-06	3.71574600975045	0.00215467033920675	21.5889110376577
rs1624064	C	T	C	T	-0.123386830834247	-0.0228	0.432380316348693	0.4588	FALSE	FALSE	FALSE	finn-b-C3_KIDNEY_NOTRENALPELVIS	0.0492	0.643701	1e+05	Malignant neoplasm of kidney, except renal pelvis || id:finn-b-C3_KIDNEY_NOTRENALPELVIS	0.0253516460199834	1.13296673036782e-06	10000	PWY.6708..ubiquinol.8.biosynthesis..prokaryotic.	GCST90027596	2	1	TRUE	0.00236365683428743	2.14756957082857e-06	2.53516460199834	0.00236365683428743	23.6878309326792
rs17275498	C	A	C	A	0.212949407798204	-0.0399	0.11183209092167	0.05656	FALSE	FALSE	FALSE	finn-b-C3_KIDNEY_NOTRENALPELVIS	0.0994	0.6879	1e+05	Malignant neoplasm of kidney, except renal pelvis || id:finn-b-C3_KIDNEY_NOTRENALPELVIS	0.040427818058292	1.38371001465605e-07	10000	PWY.6708..ubiquinol.8.biosynthesis..prokaryotic.	GCST90027596	2	1	TRUE	0.00276742329960743	1.61131707301416e-06	4.0427818058292	0.00276742329960743	27.7454816418295
rs2636908	C	T	C	T	0.251351080194742	0.1319	0.0742992256736969	0.03624	FALSE	FALSE	FALSE	finn-b-C3_KIDNEY_NOTRENALPELVIS	0.129	0.3064	1e+05	Malignant neoplasm of kidney, except renal pelvis || id:finn-b-C3_KIDNEY_NOTRENALPELVIS	0.0542266238989942	3.56597844161877e-06	10000	PWY.6708..ubiquinol.8.biosynthesis..prokaryotic.	GCST90027596	2	1	TRUE	0.00214432681906569	1.04547659801576e-05	5.42266238989942	0.00214432681906569	21.4850505070299
rs3750879	A	C	A	C	0.124153943517342	0.079	0.348670047951675	0.3403	FALSE	FALSE	FALSE	finn-b-C3_KIDNEY_NOTRENALPELVIS	0.0496	0.1109	1e+05	Malignant neoplasm of kidney, except renal pelvis || id:finn-b-C3_KIDNEY_NOTRENALPELVIS	0.0265635653863151	2.95614838119535e-06	10000	PWY.6708..ubiquinol.8.biosynthesis..prokaryotic.	GCST90027596	2	1	TRUE	0.00218015469306383	2.53681325475364e-05	2.65635653863151	0.00218015469306383	21.8448116899772
rs10152918	A	G	A	G	-0.204225861410405	-0.0561	0.417203040636544	0.308	FALSE	FALSE	FALSE	finn-b-C3_KIDNEY_NOTRENALPELVIS	0.0501	0.2625	1e+05	Malignant neoplasm of kidney, except renal pelvis || id:finn-b-C3_KIDNEY_NOTRENALPELVIS	0.0422004284232213	1.30214494982645e-06	10000	PWY.6731..starch.degradation.III	GCST90027597	2	1	TRUE	0.00233699878839365	1.25387288602707e-05	4.22004284232213	0.00233699878839365	23.4200465066699
rs1030115	G	A	G	A	-0.288970026106446	0.0923	0.110072700577816	0.06762	FALSE	FALSE	FALSE	finn-b-C3_KIDNEY_NOTRENALPELVIS	0.0925	0.3183	1e+05	Malignant neoplasm of kidney, except renal pelvis || id:finn-b-C3_KIDNEY_NOTRENALPELVIS	0.062314819227989	3.5305798282831e-06	10000	PWY.6731..starch.degradation.III	GCST90027597	2	1	TRUE	0.00214623209227436	9.95690350534728e-06	6.2314819227989	0.00214623209227436	21.5041814228469
rs11822940	C	G	C	G	-0.201516710126141	-0.0309	0.261847589277257	0.2147	FALSE	TRUE	FALSE	finn-b-C3_KIDNEY_NOTRENALPELVIS	0.0563	0.5829	1e+05	Malignant neoplasm of kidney, except renal pelvis || id:finn-b-C3_KIDNEY_NOTRENALPELVIS	0.0404339344714547	6.23310422064698e-07	10000	PWY.6731..starch.degradation.III	GCST90027597	2	1	TRUE	0.00247821726762143	3.0123646801059e-06	4.04339344714547	0.00247821726762143	24.8387721156425
rs55922034	A	C	A	C	-0.408073906066689	0.016	0.0555626598465459	0.104	FALSE	FALSE	FALSE	finn-b-C3_KIDNEY_NOTRENALPELVIS	0.0774	0.8364	1e+05	Malignant neoplasm of kidney, except renal pelvis || id:finn-b-C3_KIDNEY_NOTRENALPELVIS	0.0866984021131473	2.51608995565655e-06	10000	PWY.6731..starch.degradation.III	GCST90027597	2	1	TRUE	0.0022109608877669	4.27333110828906e-07	8.66984021131473	0.0022109608877669	22.1541689569583
rs61759306	T	C	T	C	0.217251757064898	0.022	0.213506441223832	0.255	FALSE	FALSE	FALSE	finn-b-C3_KIDNEY_NOTRENALPELVIS	0.0532	0.679499	1e+05	Malignant neoplasm of kidney, except renal pelvis || id:finn-b-C3_KIDNEY_NOTRENALPELVIS	0.0440254898597497	8.0281783360966e-07	10000	PWY.6731..starch.degradation.III	GCST90027597	2	1	TRUE	0.00242967726233641	1.71013360164645e-06	4.40254898597497	0.00242967726233641	24.3510785306587
rs806925	G	A	G	A	-0.171177289129547	0.0472	0.657926020649806	0.6349	FALSE	FALSE	FALSE	finn-b-C3_KIDNEY_NOTRENALPELVIS	0.0479	0.3244	1e+05	Malignant neoplasm of kidney, except renal pelvis || id:finn-b-C3_KIDNEY_NOTRENALPELVIS	0.0371812296424006	4.14725248271025e-06	10000	PWY.6731..starch.degradation.III	GCST90027597	2	1	TRUE	0.0021154946845458	9.70995996801481e-06	3.71812296424006	0.0021154946845458	21.1955549399003
rs10145503	G	A	G	A	-0.0925464759985765	0.078	0.198071650474612	0.1098	FALSE	FALSE	FALSE	finn-b-C3_KIDNEY_NOTRENALPELVIS	0.0738	0.2902	1e+05	Malignant neoplasm of kidney, except renal pelvis || id:finn-b-C3_KIDNEY_NOTRENALPELVIS	0.0202457943283227	4.85064825979716e-06	10000	PWY.6737..starch.degradation.V	GCST90027598	2	1	TRUE	0.00208559650271651	1.11706981414408e-05	2.02457943283227	0.00208559650271651	20.895373151327
rs6035564	A	G	A	G	-0.0774320308827558	-0.0229	0.541035581976394	0.5523	FALSE	FALSE	FALSE	finn-b-C3_KIDNEY_NOTRENALPELVIS	0.0464	0.6209	1e+05	Malignant neoplasm of kidney, except renal pelvis || id:finn-b-C3_KIDNEY_NOTRENALPELVIS	0.0161053349069747	1.5256233364721e-06	10000	PWY.6737..starch.degradation.V	GCST90027598	2	1	TRUE	0.00230667131706086	2.43580563978608e-06	1.61053349069747	0.00230667131706086	23.1154195031241
rs7083857	G	C	G	C	0.136761550230404	0.1592	0.0977465424008836	0.1641	FALSE	TRUE	FALSE	finn-b-C3_KIDNEY_NOTRENALPELVIS	0.0631	0.0116899	1e+05	Malignant neoplasm of kidney, except renal pelvis || id:finn-b-C3_KIDNEY_NOTRENALPELVIS	0.0276909585037966	7.85837595373576e-07	10000	PWY.6737..starch.degradation.V	GCST90027598	2	1	TRUE	0.00243377629093232	6.36514717590014e-05	2.76909585037966	0.00243377629093232	24.3922606624238
rs10015390	A	G	A	G	0.170577472729633	-0.0758	0.703903472355283	0.676	FALSE	FALSE	FALSE	finn-b-C3_KIDNEY_NOTRENALPELVIS	0.0495	0.1253	1e+05	Malignant neoplasm of kidney, except renal pelvis || id:finn-b-C3_KIDNEY_NOTRENALPELVIS	0.0361569074639047	2.3852488722627e-06	10000	PWY.6823..molybdenum.cofactor.biosynthesis	GCST90027599	2	1	TRUE	0.00222117076272484	2.34491181806439e-05	3.61569074639047	0.00222117076272484	22.256701219747
rs1338762	A	G	A	G	-0.1777998483635	0.0611	0.269543973941368	0.2386	FALSE	FALSE	FALSE	finn-b-C3_KIDNEY_NOTRENALPELVIS	0.0543	0.2599	1e+05	Malignant neoplasm of kidney, except renal pelvis || id:finn-b-C3_KIDNEY_NOTRENALPELVIS	0.0369226032989977	1.4685064226411e-06	10000	PWY.6823..molybdenum.cofactor.biosynthesis	GCST90027599	2	1	TRUE	0.00231397626536425	1.26615230054151e-05	3.69226032989977	0.00231397626536425	23.1887930177773
rs16829385	T	A	T	A	0.219994073011147	-0.0125	0.130088778182283	0.1741	FALSE	TRUE	FALSE	finn-b-C3_KIDNEY_NOTRENALPELVIS	0.0611	0.8384	1e+05	Malignant neoplasm of kidney, except renal pelvis || id:finn-b-C3_KIDNEY_NOTRENALPELVIS	0.0477522341970833	4.08539328795177e-06	10000	PWY.6823..molybdenum.cofactor.biosynthesis	GCST90027599	2	1	TRUE	0.00211836341467983	4.18548808298869e-07	4.77522341970833	0.00211836341467983	21.2243583241428
rs2292862	T	A	T	A	-0.169422669173302	-0.0227	0.653046560643802	0.6991	FALSE	TRUE	FALSE	finn-b-C3_KIDNEY_NOTRENALPELVIS	0.051	0.656299	1e+05	Malignant neoplasm of kidney, except renal pelvis || id:finn-b-C3_KIDNEY_NOTRENALPELVIS	0.0370187359572422	4.7242783393524e-06	10000	PWY.6823..molybdenum.cofactor.biosynthesis	GCST90027599	2	1	TRUE	0.00209063316387332	1.9811583433857e-06	3.70187359572422	0.00209063316387332	20.9459406505781
rs6075299	G	A	G	A	0.174780729874429	0.0273	0.675759511187754	0.606	FALSE	FALSE	FALSE	finn-b-C3_KIDNEY_NOTRENALPELVIS	0.0471	0.5623	1e+05	Malignant neoplasm of kidney, except renal pelvis || id:finn-b-C3_KIDNEY_NOTRENALPELVIS	0.0338955615269874	2.51677166796499e-07	10000	PWY.6823..molybdenum.cofactor.biosynthesis	GCST90027599	2	1	TRUE	0.00265237457853502	3.35962424508404e-06	3.38955615269874	0.00265237457853502	26.5889649308452
rs61861701	G	A	G	A	0.177643080838121	0.0038	0.260402163036767	0.1854	FALSE	FALSE	FALSE	finn-b-C3_KIDNEY_NOTRENALPELVIS	0.0603	0.9498	1e+05	Malignant neoplasm of kidney, except renal pelvis || id:finn-b-C3_KIDNEY_NOTRENALPELVIS	0.0383181205124712	3.5520367705206e-06	10000	PWY.6823..molybdenum.cofactor.biosynthesis	GCST90027599	2	1	TRUE	0.00214507493285977	3.97137811008464e-08	3.83181205124712	0.00214507493285977	21.4925623354406
rs62523849	C	T	C	T	0.331453756118149	0.0027	0.05763556236827	0.06764	FALSE	FALSE	FALSE	finn-b-C3_KIDNEY_NOTRENALPELVIS	0.0923	0.9764	1e+05	Malignant neoplasm of kidney, except renal pelvis || id:finn-b-C3_KIDNEY_NOTRENALPELVIS	0.0706148522916053	2.68143496947283e-06	10000	PWY.6823..molybdenum.cofactor.biosynthesis	GCST90027599	2	1	TRUE	0.00219879465013759	8.55722218698115e-09	7.06148522916053	0.00219879465013759	22.0319927398439
rs147068992	A	G	A	G	-0.263744523449838	-0.0684	0.0564545039426963	0.02957	FALSE	FALSE	FALSE	finn-b-C3_KIDNEY_NOTRENALPELVIS	0.1371	0.617999	1e+05	Malignant neoplasm of kidney, except renal pelvis || id:finn-b-C3_KIDNEY_NOTRENALPELVIS	0.0571971397846534	4.00449720086461e-06	10000	PWY.6891..thiazole.biosynthesis.II..Bacillus.	GCST90027600	2	1	TRUE	0.00212218144812839	2.48911463804331e-06	5.71971397846534	0.00212218144812839	21.2626934118836
rs2065501	C	A	C	A	0.156777833779383	0.0472	0.684719922032074	0.6204	FALSE	FALSE	FALSE	finn-b-C3_KIDNEY_NOTRENALPELVIS	0.048	0.3259	1e+05	Malignant neoplasm of kidney, except renal pelvis || id:finn-b-C3_KIDNEY_NOTRENALPELVIS	0.0314313927137867	6.10271892421577e-07	10000	PWY.6891..thiazole.biosynthesis.II..Bacillus.	GCST90027600	2	1	TRUE	0.00248227308903552	9.6695443362094e-06	3.14313927137867	0.00248227308903552	24.8795241173616
rs28887188	A	G	A	G	0.223485626084267	-0.0411	0.0962351850715953	0.05853	FALSE	FALSE	FALSE	finn-b-C3_KIDNEY_NOTRENALPELVIS	0.0975	0.673101	1e+05	Malignant neoplasm of kidney, except renal pelvis || id:finn-b-C3_KIDNEY_NOTRENALPELVIS	0.0443710380650304	4.73513695775383e-07	10000	PWY.6891..thiazole.biosynthesis.II..Bacillus.	GCST90027600	2	1	TRUE	0.00253096595315195	1.7769791275474e-06	4.43710380650304	0.00253096595315195	25.3688051818005
rs4968174	C	A	C	A	-0.128802278671468	0.1041	0.535432469824912	0.5106	FALSE	FALSE	FALSE	finn-b-C3_KIDNEY_NOTRENALPELVIS	0.0464	0.0247298	1e+05	Malignant neoplasm of kidney, except renal pelvis || id:finn-b-C3_KIDNEY_NOTRENALPELVIS	0.0280470536650079	4.38253171444204e-06	10000	PWY.6891..thiazole.biosynthesis.II..Bacillus.	GCST90027600	2	1	TRUE	0.00210496234938141	5.0332942930135e-05	2.80470536650079	0.00210496234938141	21.0898068184238
rs62465767	A	G	A	G	0.208552689574113	-0.0141	0.0934947214895691	0.06304	FALSE	FALSE	FALSE	finn-b-C3_KIDNEY_NOTRENALPELVIS	0.0959	0.8834	1e+05	Malignant neoplasm of kidney, except renal pelvis || id:finn-b-C3_KIDNEY_NOTRENALPELVIS	0.045668949656023	4.9565389712442e-06	10000	PWY.6891..thiazole.biosynthesis.II..Bacillus.	GCST90027600	2	1	TRUE	0.00208147641903656	2.16177058458862e-07	4.5668949656023	0.00208147641903656	20.8540083641799
rs67469682	A	T	A	T	0.132353444925083	0.055	0.375478950704369	0.4288	FALSE	TRUE	TRUE	finn-b-C3_KIDNEY_NOTRENALPELVIS	0.0465	0.237	1e+05	Malignant neoplasm of kidney, except renal pelvis || id:finn-b-C3_KIDNEY_NOTRENALPELVIS	0.027108419402488	1.04816158458273e-06	10000	PWY.6891..thiazole.biosynthesis.II..Bacillus.	GCST90027600	2	1	FALSE	0.00237856348406551	1.39901407339016e-05	2.7108419402488	0.00237856348406551	23.8375769036586
rs6858961	C	A	C	A	0.171739637697626	-0.0156	0.150873390718818	0.1156	FALSE	FALSE	FALSE	finn-b-C3_KIDNEY_NOTRENALPELVIS	0.0726	0.8299	1e+05	Malignant neoplasm of kidney, except renal pelvis || id:finn-b-C3_KIDNEY_NOTRENALPELVIS	0.0366048233252051	2.70915710692955e-06	10000	PWY.6891..thiazole.biosynthesis.II..Bacillus.	GCST90027600	2	1	TRUE	0.00219682874272827	4.61726117162289e-07	3.66048233252051	0.00219682874272827	22.0122509153001
rs73379542	C	G	C	G	-0.279653807424163	0.1836	0.0510867120570856	0.02291	FALSE	TRUE	FALSE	finn-b-C3_KIDNEY_NOTRENALPELVIS	0.1554	0.2374	1e+05	Malignant neoplasm of kidney, except renal pelvis || id:finn-b-C3_KIDNEY_NOTRENALPELVIS	0.059003346307317	2.14112821227903e-06	10000	PWY.6891..thiazole.biosynthesis.II..Bacillus.	GCST90027600	2	1	TRUE	0.00224181800463225	1.39587313384634e-05	5.9003346307317	0.00224181800463225	22.4640567371637
rs7426276	A	G	A	G	-0.177032866442789	0.1826	0.149008703237986	0.08633	FALSE	FALSE	FALSE	finn-b-C3_KIDNEY_NOTRENALPELVIS	0.0818	0.0256702	1e+05	Malignant neoplasm of kidney, except renal pelvis || id:finn-b-C3_KIDNEY_NOTRENALPELVIS	0.037163782507801	1.90182693755791e-06	10000	PWY.6891..thiazole.biosynthesis.II..Bacillus.	GCST90027600	2	1	TRUE	0.00226448933799531	4.98289784847612e-05	3.7163782507801	0.00226448933799531	22.6917496263665
rs7784347	C	T	C	T	-0.271457425785412	0.0729	0.064824469933959	0.03136	FALSE	FALSE	FALSE	finn-b-C3_KIDNEY_NOTRENALPELVIS	0.1335	0.584901	1e+05	Malignant neoplasm of kidney, except renal pelvis || id:finn-b-C3_KIDNEY_NOTRENALPELVIS	0.0529763125810125	2.98917300638302e-07	10000	PWY.6891..thiazole.biosynthesis.II..Bacillus.	GCST90027600	2	1	TRUE	0.00261931555361566	2.98194697230711e-06	5.29763125810125	0.00261931555361566	26.2566914653911
rs78206502	A	G	A	G	0.272517579110111	-0.0442	0.05810246239615	0.01803	FALSE	FALSE	FALSE	finn-b-C3_KIDNEY_NOTRENALPELVIS	0.176	0.802	1e+05	Malignant neoplasm of kidney, except renal pelvis || id:finn-b-C3_KIDNEY_NOTRENALPELVIS	0.0592537752809277	4.24198380597512e-06	10000	PWY.6891..thiazole.biosynthesis.II..Bacillus.	GCST90027600	2	1	TRUE	0.00211118365700618	6.30706947760365e-07	5.92537752809277	0.00211118365700618	21.1522705306006
rs7925466	C	A	C	A	-0.123848460556995	-0.0459	0.411114518800221	0.4842	FALSE	FALSE	FALSE	finn-b-C3_KIDNEY_NOTRENALPELVIS	0.0462	0.3199	1e+05	Malignant neoplasm of kidney, except renal pelvis || id:finn-b-C3_KIDNEY_NOTRENALPELVIS	0.0268659869081357	4.02938625400137e-06	10000	PWY.6891..thiazole.biosynthesis.II..Bacillus.	GCST90027600	2	1	TRUE	0.0021209985865188	9.87065151065156e-06	2.68659869081357	0.0021209985865188	21.2508168204535
rs10777971	G	T	G	T	0.0780639407153561	0.0075	0.359992702172624	0.3805	FALSE	FALSE	FALSE	finn-b-C3_KIDNEY_NOTRENALPELVIS	0.0473	0.8737	1e+05	Malignant neoplasm of kidney, except renal pelvis || id:finn-b-C3_KIDNEY_NOTRENALPELVIS	0.0168937203495907	3.82106356029019e-06	10000	PWY.6897..thiamin.salvage.II	GCST90027602	2	1	TRUE	0.00213113362127279	2.51425210319402e-07	1.68937203495907	0.00213113362127279	21.3525791448017
rs118155381	C	T	C	T	-0.0923153888211283	-0.0544	0.258526801777831	0.3188	FALSE	FALSE	FALSE	finn-b-C3_KIDNEY_NOTRENALPELVIS	0.0494	0.2707	1e+05	Malignant neoplasm of kidney, except renal pelvis || id:finn-b-C3_KIDNEY_NOTRENALPELVIS	0.0185971980538304	6.90770329370241e-07	10000	PWY.6897..thiamin.salvage.II	GCST90027602	2	1	TRUE	0.00245850452558271	1.21268308774434e-05	1.85971980538304	0.00245850452558271	24.6407075377711
rs28359554	C	T	C	T	0.143385226894974	0.0275	0.0872799882423945	0.09176	FALSE	FALSE	FALSE	finn-b-C3_KIDNEY_NOTRENALPELVIS	0.0805	0.7329	1e+05	Malignant neoplasm of kidney, except renal pelvis || id:finn-b-C3_KIDNEY_NOTRENALPELVIS	0.0299685254640456	1.71390240482794e-06	10000	PWY.6897..thiamin.salvage.II	GCST90027602	2	1	TRUE	0.00228439761082633	1.16702942435686e-06	2.99685254640456	0.00228439761082633	22.8917010602515
rs479744	T	G	T	G	-0.0947482941961848	-0.0099	0.198547783031539	0.236	FALSE	FALSE	FALSE	finn-b-C3_KIDNEY_NOTRENALPELVIS	0.0546	0.8561	1e+05	Malignant neoplasm of kidney, except renal pelvis || id:finn-b-C3_KIDNEY_NOTRENALPELVIS	0.020739014000467	4.90988864358462e-06	10000	PWY.6897..thiamin.salvage.II	GCST90027602	2	1	TRUE	0.00208328053839844	3.28771109285325e-07	2.0739014000467	0.00208328053839844	20.8721213070217
rs74949229	A	G	A	G	-0.130699775738297	-0.1288	0.0938700784009644	0.06501	FALSE	FALSE	FALSE	finn-b-C3_KIDNEY_NOTRENALPELVIS	0.0932	0.1673	1e+05	Malignant neoplasm of kidney, except renal pelvis || id:finn-b-C3_KIDNEY_NOTRENALPELVIS	0.0283072779798322	3.88991305614764e-06	10000	PWY.6897..thiamin.salvage.II	GCST90027602	2	1	TRUE	0.002127723987022	1.90985454637738e-05	2.83072779798322	0.002127723987022	21.3183439740832
rs114537104	G	T	G	T	0.170007313412787	0.0833	0.0602475743008139	0.07175	FALSE	FALSE	FALSE	finn-b-C3_KIDNEY_NOTRENALPELVIS	0.0909	0.3595	1e+05	Malignant neoplasm of kidney, except renal pelvis || id:finn-b-C3_KIDNEY_NOTRENALPELVIS	0.0352783377993695	1.44258986173199e-06	10000	PWY.6901..superpathway.of.glucose.and.xylose.degradation	GCST90027603	2	1	TRUE	0.00231738532213632	8.39783379717699e-06	3.52783377993695	0.00231738532213632	23.2230351715609
rs12782517	T	C	T	C	0.11795329765654	0.0372	0.15227375266425	0.1756	FALSE	FALSE	FALSE	finn-b-C3_KIDNEY_NOTRENALPELVIS	0.061	0.541499	1e+05	Malignant neoplasm of kidney, except renal pelvis || id:finn-b-C3_KIDNEY_NOTRENALPELVIS	0.0237136671456209	6.5563653189364e-07	10000	PWY.6901..superpathway.of.glucose.and.xylose.degradation	GCST90027603	2	1	TRUE	0.00246851751797843	3.71906081877315e-06	2.37136671456209	0.00246851751797843	24.7413125080923
rs57238953	A	G	A	G	-0.153963996865565	0.0889	0.0675283019846434	0.09191	FALSE	FALSE	FALSE	finn-b-C3_KIDNEY_NOTRENALPELVIS	0.0802	0.2677	1e+05	Malignant neoplasm of kidney, except renal pelvis || id:finn-b-C3_KIDNEY_NOTRENALPELVIS	0.0325341248955038	2.2189728640252e-06	10000	PWY.6901..superpathway.of.glucose.and.xylose.degradation	GCST90027603	2	1	TRUE	0.00223498819008696	1.22873473360439e-05	3.25341248955038	0.00223498819008696	22.3954655254503
rs6596989	G	A	G	A	-0.0852000980187915	-0.0163	0.660013172155929	0.732	FALSE	FALSE	FALSE	finn-b-C3_KIDNEY_NOTRENALPELVIS	0.0522	0.7552	1e+05	Malignant neoplasm of kidney, except renal pelvis || id:finn-b-C3_KIDNEY_NOTRENALPELVIS	0.0179529129072063	2.07731638923661e-06	10000	PWY.6901..superpathway.of.glucose.and.xylose.degradation	GCST90027603	2	1	TRUE	0.00224760498798361	9.75084976845499e-07	1.79529129072063	0.00224760498798361	22.5221756241332
rs73001914	G	A	G	A	-0.102206026420405	0.1478	0.182173509446098	0.1812	FALSE	FALSE	FALSE	finn-b-C3_KIDNEY_NOTRENALPELVIS	0.0601	0.0140101	1e+05	Malignant neoplasm of kidney, except renal pelvis || id:finn-b-C3_KIDNEY_NOTRENALPELVIS	0.0217496449585125	2.61177005626151e-06	10000	PWY.6901..superpathway.of.glucose.and.xylose.degradation	GCST90027603	2	1	TRUE	0.00220382632285292	6.04759006557074e-05	2.17496449585125	0.00220382632285292	22.0825216183009
rs12725757	T	A	T	A	0.0778645783934217	-0.0541	0.351997413170825	0.3292	FALSE	TRUE	FALSE	finn-b-C3_KIDNEY_NOTRENALPELVIS	0.049	0.2692	1e+05	Malignant neoplasm of kidney, except renal pelvis || id:finn-b-C3_KIDNEY_NOTRENALPELVIS	0.0170332484388561	4.84641248597132e-06	10000	PWY.6969..TCA.cycle.V..2.oxoglutarate.ferredoxin.oxidoreductase.	GCST90027604	2	1	TRUE	0.00208576318296558	1.21900577204262e-05	1.70332484388561	0.00208576318296558	20.8970465937078
rs17866154	C	G	C	G	-0.133938289417926	-0.0242	0.10208797902629	0.0745	FALSE	TRUE	FALSE	finn-b-C3_KIDNEY_NOTRENALPELVIS	0.0875	0.782299	1e+05	Malignant neoplasm of kidney, except renal pelvis || id:finn-b-C3_KIDNEY_NOTRENALPELVIS	0.0271446260608669	8.04605699105772e-07	10000	PWY.6969..TCA.cycle.V..2.oxoglutarate.ferredoxin.oxidoreductase.	GCST90027604	2	1	TRUE	0.00242925073876728	7.64932264555585e-07	2.71446260608669	0.00242925073876728	24.3467933519321
rs1915542	T	A	T	A	0.0854120233758126	-0.0475	0.673224976318706	0.7861	FALSE	TRUE	FALSE	finn-b-C3_KIDNEY_NOTRENALPELVIS	0.0564	0.3996	1e+05	Malignant neoplasm of kidney, except renal pelvis || id:finn-b-C3_KIDNEY_NOTRENALPELVIS	0.017762815432402	1.52087352801471e-06	10000	PWY.6969..TCA.cycle.V..2.oxoglutarate.ferredoxin.oxidoreductase.	GCST90027604	2	1	TRUE	0.00230726825090021	7.09307605826411e-06	1.7762815432402	0.00230726825090021	23.1214152798914
rs367274	T	C	T	C	0.0793277223426885	0.0038	0.453617401524726	0.4036	FALSE	FALSE	FALSE	finn-b-C3_KIDNEY_NOTRENALPELVIS	0.0472	0.9359	1e+05	Malignant neoplasm of kidney, except renal pelvis || id:finn-b-C3_KIDNEY_NOTRENALPELVIS	0.0165815205288917	1.71751555905775e-06	10000	PWY.6969..TCA.cycle.V..2.oxoglutarate.ferredoxin.oxidoreductase.	GCST90027604	2	1	TRUE	0.00228399459046186	6.48174369335033e-08	1.65815205288917	0.00228399459046186	22.8876531915155
rs62522935	C	T	C	T	0.116933333250076	-0.0272	0.124382206694092	0.116	FALSE	FALSE	FALSE	finn-b-C3_KIDNEY_NOTRENALPELVIS	0.0721	0.7063	1e+05	Malignant neoplasm of kidney, except renal pelvis || id:finn-b-C3_KIDNEY_NOTRENALPELVIS	0.0251395491024342	3.29737826118567e-06	10000	PWY.6969..TCA.cycle.V..2.oxoglutarate.ferredoxin.oxidoreductase.	GCST90027604	2	1	TRUE	0.00215928406526887	1.42323084195317e-06	2.51395491024342	0.00215928406526887	21.6352387107546
rs78769049	T	C	T	C	-0.149103947442175	-0.0057	0.0931357790139463	0.1132	FALSE	FALSE	FALSE	finn-b-C3_KIDNEY_NOTRENALPELVIS	0.0737	0.9383	1e+05	Malignant neoplasm of kidney, except renal pelvis || id:finn-b-C3_KIDNEY_NOTRENALPELVIS	0.0300846727812827	7.19062158640154e-07	10000	PWY.6969..TCA.cycle.V..2.oxoglutarate.ferredoxin.oxidoreductase.	GCST90027604	2	1	TRUE	0.0024508057350986	5.98168302489806e-08	3.00846727812827	0.0024508057350986	24.5633557526677
rs9300960	T	C	T	C	-0.11074828166859	0.0748	0.161615909536124	0.09433	FALSE	FALSE	FALSE	finn-b-C3_KIDNEY_NOTRENALPELVIS	0.0807	0.3542	1e+05	Malignant neoplasm of kidney, except renal pelvis || id:finn-b-C3_KIDNEY_NOTRENALPELVIS	0.0240565905669618	4.15136794551481e-06	10000	PWY.6969..TCA.cycle.V..2.oxoglutarate.ferredoxin.oxidoreductase.	GCST90027604	2	1	TRUE	0.00211530535488979	8.59134345414179e-06	2.40565905669618	0.00211530535488979	21.1936539879585
rs56059900	A	G	A	G	0.245734413594334	-0.2608	0.0657438317792869	0.02563	FALSE	FALSE	FALSE	finn-b-C3_KIDNEY_NOTRENALPELVIS	0.1474	0.0767591	1e+05	Malignant neoplasm of kidney, except renal pelvis || id:finn-b-C3_KIDNEY_NOTRENALPELVIS	0.0455545469626836	6.87952301926527e-08	10000	PWY.7003..glycerol.degradation.to.butanol	GCST90027605	2	1	TRUE	0.00290197203488453	3.13051145447894e-05	4.55545469626836	0.00290197203488453	29.0983590289385
rs72697193	T	C	T	C	0.17076116227978	0.1112	0.114897739917885	0.08516	FALSE	FALSE	FALSE	finn-b-C3_KIDNEY_NOTRENALPELVIS	0.0832	0.1816	1e+05	Malignant neoplasm of kidney, except renal pelvis || id:finn-b-C3_KIDNEY_NOTRENALPELVIS	0.0360083388469994	2.11339679737388e-06	10000	PWY.7003..glycerol.degradation.to.butanol	GCST90027605	2	1	TRUE	0.00224431137647001	1.7863388759515e-05	3.60083388469994	0.00224431137647001	22.4890976797163
rs72958820	T	C	T	C	0.260291882104912	0.0982	0.0540697785963697	0.06017	FALSE	FALSE	FALSE	finn-b-C3_KIDNEY_NOTRENALPELVIS	0.0972	0.3127	1e+05	Malignant neoplasm of kidney, except renal pelvis || id:finn-b-C3_KIDNEY_NOTRENALPELVIS	0.0508447424016436	3.065953015653e-07	10000	PWY.7003..glycerol.degradation.to.butanol	GCST90027605	2	1	TRUE	0.00261444245592102	1.0206919718065e-05	5.08447424016436	0.00261444245592102	26.2077142350672
rs1381664	T	A	T	A	0.168754402924255	-3e-04	0.4489127702363	0.443	FALSE	TRUE	TRUE	finn-b-C3_KIDNEY_NOTRENALPELVIS	0.0466	0.9941	1e+05	Malignant neoplasm of kidney, except renal pelvis || id:finn-b-C3_KIDNEY_NOTRENALPELVIS	0.0366067670328464	4.02816781784085e-06	10000	PWY.7013..L.1.2.propanediol.degradation	GCST90027606	2	1	FALSE	0.00212105632233079	4.14456888129726e-10	3.66067670328464	0.00212105632233079	21.2513965196096
rs1555643	A	G	A	G	0.208975701994743	0.0017	0.173526897938663	0.1888	FALSE	FALSE	FALSE	finn-b-C3_KIDNEY_NOTRENALPELVIS	0.0591	0.9772	1e+05	Malignant neoplasm of kidney, except renal pelvis || id:finn-b-C3_KIDNEY_NOTRENALPELVIS	0.0456846264764275	4.77789057816976e-06	10000	PWY.7013..L.1.2.propanediol.degradation	GCST90027606	2	1	TRUE	0.00208848005699665	8.27430572302187e-09	4.56846264764275	0.00208848005699665	20.924323642486
rs1589199	G	A	G	A	-0.303254281461402	-0.0661	0.0833207642031172	0.08601	FALSE	FALSE	FALSE	finn-b-C3_KIDNEY_NOTRENALPELVIS	0.0815	0.417	1e+05	Malignant neoplasm of kidney, except renal pelvis || id:finn-b-C3_KIDNEY_NOTRENALPELVIS	0.0646742150822677	2.74607967413544e-06	10000	PWY.7013..L.1.2.propanediol.degradation	GCST90027606	2	1	TRUE	0.00219424148952448	6.57799487332141e-06	6.46742150822677	0.00219424148952448	21.9862695972159
rs72829142	G	A	G	A	0.348733587583476	0.1292	0.0601282051282051	0.06603	FALSE	FALSE	FALSE	finn-b-C3_KIDNEY_NOTRENALPELVIS	0.0939	0.1688	1e+05	Malignant neoplasm of kidney, except renal pelvis || id:finn-b-C3_KIDNEY_NOTRENALPELVIS	0.0749867064979918	3.30961930340902e-06	10000	PWY.7013..L.1.2.propanediol.degradation	GCST90027606	2	1	TRUE	0.00215857624404135	1.89319045703676e-05	7.49867064979918	0.00215857624404135	21.6281312582625
rs7303969	T	C	T	C	-0.211976482733739	-0.0205	0.832051282051282	0.7733	FALSE	FALSE	FALSE	finn-b-C3_KIDNEY_NOTRENALPELVIS	0.0552	0.7105	1e+05	Malignant neoplasm of kidney, except renal pelvis || id:finn-b-C3_KIDNEY_NOTRENALPELVIS	0.0462091806306597	4.48963663693906e-06	10000	PWY.7013..L.1.2.propanediol.degradation	GCST90027606	2	1	TRUE	0.00210035431787851	1.37923304431128e-06	4.62091806306597	0.00210035431787851	21.0435413631149
rs9933327	G	A	G	A	0.19425491320758	-4e-04	0.305774258421318	0.3555	FALSE	FALSE	FALSE	finn-b-C3_KIDNEY_NOTRENALPELVIS	0.0484	0.9928	1e+05	Malignant neoplasm of kidney, except renal pelvis || id:finn-b-C3_KIDNEY_NOTRENALPELVIS	0.0414637850410895	2.80056197653477e-06	10000	PWY.7013..L.1.2.propanediol.degradation	GCST90027606	2	1	TRUE	0.002190486813889	6.83027115440863e-10	4.14637850410895	0.002190486813889	21.948565207934
rs55794976	T	C	T	C	-0.169662085597244	-0.1831	0.0635357323645502	0.06405	FALSE	FALSE	FALSE	finn-b-C3_KIDNEY_NOTRENALPELVIS	0.0946	0.0529895	1e+05	Malignant neoplasm of kidney, except renal pelvis || id:finn-b-C3_KIDNEY_NOTRENALPELVIS	0.0350678494346053	1.31080110960669e-06	10000	PWY.7196..superpathway.of.pyrimidine.ribonucleosides.salvage	GCST90027608	2	1	TRUE	0.00233572991303133	3.74616439710831e-05	3.50678494346053	0.00233572991303133	23.4073008031565
rs6503292	G	A	G	A	-0.0827317475649924	0.0418	0.629819247624881	0.5894	FALSE	FALSE	FALSE	finn-b-C3_KIDNEY_NOTRENALPELVIS	0.0469	0.3732	1e+05	Malignant neoplasm of kidney, except renal pelvis || id:finn-b-C3_KIDNEY_NOTRENALPELVIS	0.0177715756803997	3.23533049801691e-06	10000	PWY.7196..superpathway.of.pyrimidine.ribonucleosides.salvage	GCST90027608	2	1	TRUE	0.00216291291922198	7.94350392121116e-06	1.77715756803997	0.00216291291922198	21.671677317232
rs662934	G	A	G	A	0.101672800147328	-0.0815	0.777174524067224	0.8095	FALSE	FALSE	FALSE	finn-b-C3_KIDNEY_NOTRENALPELVIS	0.0597	0.1722	1e+05	Malignant neoplasm of kidney, except renal pelvis || id:finn-b-C3_KIDNEY_NOTRENALPELVIS	0.0221143177808542	4.27384333777888e-06	10000	PWY.7196..superpathway.of.pyrimidine.ribonucleosides.salvage	GCST90027608	2	1	TRUE	0.00210975546935123	1.86366198835964e-05	2.21143177808542	0.00210975546935123	21.1379310482133
rs8033436	A	G	A	G	0.078440662954495	-0.0174	0.477528030182263	0.5304	FALSE	FALSE	FALSE	finn-b-C3_KIDNEY_NOTRENALPELVIS	0.0463	0.7072	1e+05	Malignant neoplasm of kidney, except renal pelvis || id:finn-b-C3_KIDNEY_NOTRENALPELVIS	0.0170479887914951	4.20128099019676e-06	10000	PWY.7196..superpathway.of.pyrimidine.ribonucleosides.salvage	GCST90027608	2	1	TRUE	0.00211302400422468	1.41235732641963e-06	1.70479887914951	0.00211302400422468	21.1707482935701
rs11259346	T	C	T	C	0.0821155006087745	-0.0015	0.325840643830549	0.3253	FALSE	FALSE	FALSE	finn-b-C3_KIDNEY_NOTRENALPELVIS	0.0493	0.9763	1e+05	Malignant neoplasm of kidney, except renal pelvis || id:finn-b-C3_KIDNEY_NOTRENALPELVIS	0.0175883660907834	3.03053256846491e-06	10000	PWY.7197..pyrimidine.deoxyribonucleotide.phosphorylation	GCST90027609	2	1	TRUE	0.00217540623049873	9.2575776080957e-09	1.75883660907834	0.00217540623049873	21.7971291029839
rs12035670	T	C	T	C	-0.0818520912124395	-0.0606	0.332632184432314	0.3804	FALSE	FALSE	FALSE	finn-b-C3_KIDNEY_NOTRENALPELVIS	0.0477	0.2035	1e+05	Malignant neoplasm of kidney, except renal pelvis || id:finn-b-C3_KIDNEY_NOTRENALPELVIS	0.0177228201582918	3.86603189053152e-06	10000	PWY.7197..pyrimidine.deoxyribonucleotide.phosphorylation	GCST90027609	2	1	TRUE	0.00212889974847167	1.61402466265285e-05	1.77228201582918	0.00212889974847167	21.3301494349868
rs3113463	T	G	T	G	0.0875069060120277	-0.039	0.507096376932785	0.3772	FALSE	FALSE	FALSE	finn-b-C3_KIDNEY_NOTRENALPELVIS	0.048	0.4167	1e+05	Malignant neoplasm of kidney, except renal pelvis || id:finn-b-C3_KIDNEY_NOTRENALPELVIS	0.0166185492028659	1.39719721895007e-07	10000	PWY.7197..pyrimidine.deoxyribonucleotide.phosphorylation	GCST90027609	2	1	TRUE	0.00276555678739132	6.60165095180768e-06	1.66185492028659	0.00276555678739132	27.7267165695393
rs4962365	C	T	C	T	0.158258749736082	0.0703	0.0620419219639284	0.0753	FALSE	FALSE	FALSE	finn-b-C3_KIDNEY_NOTRENALPELVIS	0.0891	0.4304	1e+05	Malignant neoplasm of kidney, except renal pelvis || id:finn-b-C3_KIDNEY_NOTRENALPELVIS	0.0344898820143121	4.46322913275043e-06	10000	PWY.7197..pyrimidine.deoxyribonucleotide.phosphorylation	GCST90027609	2	1	TRUE	0.00210148013718301	6.22531346272569e-06	3.44898820143121	0.00210148013718301	21.0548447495884
rs74671141	C	G	C	G	-0.122166943255293	5e-04	0.104316360816749	0.1178	FALSE	TRUE	FALSE	finn-b-C3_KIDNEY_NOTRENALPELVIS	0.0718	0.9939	1e+05	Malignant neoplasm of kidney, except renal pelvis || id:finn-b-C3_KIDNEY_NOTRENALPELVIS	0.0267473120865338	4.93699317497013e-06	10000	PWY.7197..pyrimidine.deoxyribonucleotide.phosphorylation	GCST90027609	2	1	TRUE	0.0020822302361181	4.84953173816857e-10	2.67473120865338	0.0020822302361181	20.8615765060829
rs8079105	T	C	T	C	0.0793470596658408	-0.0023	0.509189941161267	0.5505	FALSE	FALSE	FALSE	finn-b-C3_KIDNEY_NOTRENALPELVIS	0.0466	0.9609	1e+05	Malignant neoplasm of kidney, except renal pelvis || id:finn-b-C3_KIDNEY_NOTRENALPELVIS	0.0167696050132826	2.22757256639964e-06	10000	PWY.7197..pyrimidine.deoxyribonucleotide.phosphorylation	GCST90027609	2	1	TRUE	0.00223424846932491	2.43608542856036e-08	1.67696050132826	0.00223424846932491	22.3880366328887
rs12466926	A	G	A	G	-0.0991622779113917	-0.1055	0.255776115645129	0.2193	FALSE	FALSE	FALSE	finn-b-C3_KIDNEY_NOTRENALPELVIS	0.0563	0.0609902	1e+05	Malignant neoplasm of kidney, except renal pelvis || id:finn-b-C3_KIDNEY_NOTRENALPELVIS	0.0207512599932182	1.76506984021706e-06	10000	PWY.7198..pyrimidine.deoxyribonucleotides.de.novo.biosynthesis.IV	GCST90027610	2	1	TRUE	0.00227876808136652	3.51141019244863e-05	2.07512599932182	0.00227876808136652	22.8351593096703
rs4739729	A	G	A	G	-0.0924285298134242	7e-04	0.35333173670345	0.3299	FALSE	FALSE	FALSE	finn-b-C3_KIDNEY_NOTRENALPELVIS	0.0492	0.9883	1e+05	Malignant neoplasm of kidney, except renal pelvis || id:finn-b-C3_KIDNEY_NOTRENALPELVIS	0.0192139989059689	1.50569353712809e-06	10000	PWY.7198..pyrimidine.deoxyribonucleotides.de.novo.biosynthesis.IV	GCST90027610	2	1	TRUE	0.00230918861155457	2.02429852933141e-09	1.92139989059689	0.00230918861155457	23.1407039884361
rs77945651	C	A	C	A	0.197268256862076	-0.0749	0.0551304016752352	0.03589	FALSE	FALSE	FALSE	finn-b-C3_KIDNEY_NOTRENALPELVIS	0.1255	0.5506	1e+05	Malignant neoplasm of kidney, except renal pelvis || id:finn-b-C3_KIDNEY_NOTRENALPELVIS	0.0409065117445576	1.41829066079712e-06	10000	PWY.7198..pyrimidine.deoxyribonucleotides.de.novo.biosynthesis.IV	GCST90027610	2	1	TRUE	0.00232063787413575	3.56191312498287e-06	4.09065117445576	0.00232063787413575	23.2557055366673
rs1041447	T	C	T	C	0.0755323652880901	0.057	0.58119675019329	0.6287	FALSE	FALSE	FALSE	finn-b-C3_KIDNEY_NOTRENALPELVIS	0.0477	0.2318	1e+05	Malignant neoplasm of kidney, except renal pelvis || id:finn-b-C3_KIDNEY_NOTRENALPELVIS	0.0163735319763545	3.9675106019657e-06	10000	PWY.7199..pyrimidine.deoxyribonucleosides.salvage	GCST90027611	2	1	TRUE	0.00212395294311687	1.42795801239222e-05	1.63735319763545	0.00212395294311687	21.2804802639701
rs10416031	G	A	G	A	-0.0794590838713806	0.0453	0.653781512605042	0.7266	FALSE	FALSE	FALSE	finn-b-C3_KIDNEY_NOTRENALPELVIS	0.0519	0.3827	1e+05	Malignant neoplasm of kidney, except renal pelvis || id:finn-b-C3_KIDNEY_NOTRENALPELVIS	0.0168563846911007	2.43036097500664e-06	10000	PWY.7199..pyrimidine.deoxyribonucleosides.salvage	GCST90027611	2	1	TRUE	0.00221758844841633	7.61845778916445e-06	1.68563846911007	0.00221758844841633	22.2207257319651
rs117273466	G	T	G	T	-0.170638975638379	-0.0671	0.0591330468839135	0.03907	FALSE	FALSE	FALSE	finn-b-C3_KIDNEY_NOTRENALPELVIS	0.1198	0.5752	1e+05	Malignant neoplasm of kidney, except renal pelvis || id:finn-b-C3_KIDNEY_NOTRENALPELVIS	0.036839927403526	3.62319653537893e-06	10000	PWY.7199..pyrimidine.deoxyribonucleosides.salvage	GCST90027611	2	1	TRUE	0.0021412869030475	3.13717487191436e-06	3.6839927403526	0.0021412869030475	21.4545267538179
rs72773357	C	T	C	T	-0.103126638859771	0.057	0.157078976386935	0.1295	FALSE	FALSE	FALSE	finn-b-C3_KIDNEY_NOTRENALPELVIS	0.0686	0.4059	1e+05	Malignant neoplasm of kidney, except renal pelvis || id:finn-b-C3_KIDNEY_NOTRENALPELVIS	0.0222822511733482	3.68863783958518e-06	10000	PWY.7199..pyrimidine.deoxyribonucleosides.salvage	GCST90027611	2	1	TRUE	0.00213786858165474	6.90410149985384e-06	2.22822511733482	0.00213786858165474	21.420203659801
rs10489050	A	G	A	G	-0.164382656786672	0.0357	0.0855043884220357	0.07985	FALSE	FALSE	FALSE	finn-b-C3_KIDNEY_NOTRENALPELVIS	0.0858	0.677001	1e+05	Malignant neoplasm of kidney, except renal pelvis || id:finn-b-C3_KIDNEY_NOTRENALPELVIS	0.0356172043485258	3.92603594098022e-06	10000	PWY.7209..superpathway.of.pyrimidine.ribonucleosides.degradation	GCST90027612	2	1	TRUE	0.00212595920726242	1.73128988072499e-06	3.56172043485258	0.00212595920726242	21.3006244128005
rs11215429	C	T	C	T	0.226829674389551	0.0544	0.0526883286647992	0.06542	FALSE	FALSE	FALSE	finn-b-C3_KIDNEY_NOTRENALPELVIS	0.0936	0.5611	1e+05	Malignant neoplasm of kidney, except renal pelvis || id:finn-b-C3_KIDNEY_NOTRENALPELVIS	0.047519973511962	1.81182553791769e-06	10000	PWY.7209..superpathway.of.pyrimidine.ribonucleosides.degradation	GCST90027612	2	1	TRUE	0.00227376521651002	3.37795080860012e-06	4.7519973511962	0.00227376521651002	22.7849121754329
rs11242123	T	A	T	A	-0.161150087711777	0.0667	0.128551633986928	0.3361	FALSE	TRUE	FALSE	finn-b-C3_KIDNEY_NOTRENALPELVIS	0.0489	0.1724	1e+05	Malignant neoplasm of kidney, except renal pelvis || id:finn-b-C3_KIDNEY_NOTRENALPELVIS	0.0295398042945716	4.8875392920985e-08	10000	PWY.7209..superpathway.of.pyrimidine.ribonucleosides.degradation	GCST90027612	2	1	TRUE	0.00296784964608553	1.86052091008125e-05	2.95398042945716	0.00296784964608553	29.7608865983211
rs1474383	C	T	C	T	-0.097687121434222	-0.0055	0.637557796451914	0.5834	FALSE	FALSE	FALSE	finn-b-C3_KIDNEY_NOTRENALPELVIS	0.0466	0.9053	1e+05	Malignant neoplasm of kidney, except renal pelvis || id:finn-b-C3_KIDNEY_NOTRENALPELVIS	0.0204011505892619	1.6818808114119e-06	10000	PWY.7209..superpathway.of.pyrimidine.ribonucleosides.degradation	GCST90027612	2	1	TRUE	0.00228800706843983	1.39303545829191e-07	2.04011505892619	0.00228800706843983	22.9279539910578
rs4783337	C	G	C	G	-0.220689382569751	-0.0088	0.931306816059758	0.968	FALSE	TRUE	FALSE	finn-b-C3_KIDNEY_NOTRENALPELVIS	0.1364	0.9486	1e+05	Malignant neoplasm of kidney, except renal pelvis || id:finn-b-C3_KIDNEY_NOTRENALPELVIS	0.0439497864500177	5.12966646736498e-07	10000	PWY.7209..superpathway.of.pyrimidine.ribonucleosides.degradation	GCST90027612	2	1	TRUE	0.00251560424509999	4.16241398033314e-08	4.39497864500177	0.00251560424509999	25.2144407968159
rs617079	G	C	G	C	-0.188862156676391	-0.1487	0.0630625583566762	0.06787	FALSE	TRUE	FALSE	finn-b-C3_KIDNEY_NOTRENALPELVIS	0.0918	0.1053	1e+05	Malignant neoplasm of kidney, except renal pelvis || id:finn-b-C3_KIDNEY_NOTRENALPELVIS	0.0406074383621311	3.3044924440091e-06	10000	PWY.7209..superpathway.of.pyrimidine.ribonucleosides.degradation	GCST90027612	2	1	TRUE	0.00215887237744617	2.62381895618583e-05	4.06074383621311	0.00215887237744617	21.6311048244059
rs6805759	G	A	G	A	0.0946117571800608	-0.0153	0.527657142857142	0.536	FALSE	FALSE	FALSE	finn-b-C3_KIDNEY_NOTRENALPELVIS	0.0462	0.740699	1e+05	Malignant neoplasm of kidney, except renal pelvis || id:finn-b-C3_KIDNEY_NOTRENALPELVIS	0.0200557839443782	2.38842518736786e-06	10000	PWY.7209..superpathway.of.pyrimidine.ribonucleosides.degradation	GCST90027612	2	1	TRUE	0.00222091631955886	1.09674867951596e-06	2.00557839443782	0.00222091631955886	22.2541459588874
rs836868	T	A	T	A	-0.0986201336943133	-0.0021	0.602729785247433	0.5455	FALSE	TRUE	TRUE	finn-b-C3_KIDNEY_NOTRENALPELVIS	0.0465	0.9636	1e+05	Malignant neoplasm of kidney, except renal pelvis || id:finn-b-C3_KIDNEY_NOTRENALPELVIS	0.0208141186038426	2.15692581088084e-06	10000	PWY.7209..superpathway.of.pyrimidine.ribonucleosides.degradation	GCST90027612	2	1	FALSE	0.00224041205801698	2.03958289366014e-08	2.08141186038426	0.00224041205801698	22.4499368653086
rs10886367	C	G	C	G	0.0837889900099315	0.0169	0.602890299127706	0.6297	FALSE	TRUE	FALSE	finn-b-C3_KIDNEY_NOTRENALPELVIS	0.048	0.725499	1e+05	Malignant neoplasm of kidney, except renal pelvis || id:finn-b-C3_KIDNEY_NOTRENALPELVIS	0.016751001867431	5.67301789132699e-07	10000	PWY.7211..superpathway.of.pyrimidine.deoxyribonucleotides.de.novo.biosynthesis	GCST90027613	2	1	TRUE	0.00249628247244744	1.23964999240769e-06	1.6751001867431	0.00249628247244744	25.020289870589
rs11223389	T	C	T	C	0.0951344293705231	-0.0416	0.217381927021438	0.1858	FALSE	FALSE	FALSE	finn-b-C3_KIDNEY_NOTRENALPELVIS	0.0614	0.4983	1e+05	Malignant neoplasm of kidney, except renal pelvis || id:finn-b-C3_KIDNEY_NOTRENALPELVIS	0.0206508458671137	4.08902233316693e-06	10000	PWY.7211..superpathway.of.pyrimidine.deoxyribonucleotides.de.novo.biosynthesis	GCST90027613	2	1	TRUE	0.00211819391770276	4.59046426927476e-06	2.06508458671137	0.00211819391770276	21.2226564910891
rs12693170	A	C	A	C	-0.0876407342208994	0.0148	0.754083521696015	0.6982	FALSE	FALSE	FALSE	finn-b-C3_KIDNEY_NOTRENALPELVIS	0.0503	0.768	1e+05	Malignant neoplasm of kidney, except renal pelvis || id:finn-b-C3_KIDNEY_NOTRENALPELVIS	0.0190691933442572	4.30817209508756e-06	10000	PWY.7211..superpathway.of.pyrimidine.deoxyribonucleotides.de.novo.biosynthesis	GCST90027613	2	1	TRUE	0.002108228496757	8.65756519525064e-07	1.90691933442572	0.002108228496757	21.1225997773527
rs4074922	G	C	G	C	-0.10870154083997	0.1084	0.200293612757404	0.1156	FALSE	TRUE	FALSE	finn-b-C3_KIDNEY_NOTRENALPELVIS	0.0725	0.1348	1e+05	Malignant neoplasm of kidney, except renal pelvis || id:finn-b-C3_KIDNEY_NOTRENALPELVIS	0.0238070536374197	4.97264742381495e-06	10000	PWY.7211..superpathway.of.pyrimidine.deoxyribonucleotides.de.novo.biosynthesis	GCST90027613	2	1	TRUE	0.00208085740726626	2.23553528137587e-05	2.38070536374197	0.00208085740726626	20.8477936436767
rs4624725	A	G	A	G	0.101274560225995	0.1337	0.810341693788304	0.8812	FALSE	FALSE	FALSE	finn-b-C3_KIDNEY_NOTRENALPELVIS	0.0717	0.0620798	1e+05	Malignant neoplasm of kidney, except renal pelvis || id:finn-b-C3_KIDNEY_NOTRENALPELVIS	0.0216037692603809	2.76132057711392e-06	10000	PWY.7211..superpathway.of.pyrimidine.deoxyribonucleotides.de.novo.biosynthesis	GCST90027613	2	1	TRUE	0.00219318368071461	3.47710726189511e-05	2.16037692603809	0.00219318368071461	21.9756470703124
rs62485312	A	G	A	G	0.134092548900379	0.0718	0.102163775849704	0.05514	FALSE	FALSE	FALSE	finn-b-C3_KIDNEY_NOTRENALPELVIS	0.1008	0.4763	1e+05	Malignant neoplasm of kidney, except renal pelvis || id:finn-b-C3_KIDNEY_NOTRENALPELVIS	0.0281448592439122	1.89443742907088e-06	10000	PWY.7211..superpathway.of.pyrimidine.deoxyribonucleotides.de.novo.biosynthesis	GCST90027613	2	1	TRUE	0.00226523416500282	5.07381124577222e-06	2.81448592439122	0.00226523416500282	22.6992302535879
rs73335828	A	G	A	G	0.168872756545753	-0.0377	0.055460187508253	0.0668	FALSE	FALSE	FALSE	finn-b-C3_KIDNEY_NOTRENALPELVIS	0.093	0.6853	1e+05	Malignant neoplasm of kidney, except renal pelvis || id:finn-b-C3_KIDNEY_NOTRENALPELVIS	0.0359796776675244	2.68491901097429e-06	10000	PWY.7211..superpathway.of.pyrimidine.deoxyribonucleotides.de.novo.biosynthesis	GCST90027613	2	1	TRUE	0.00219854646333131	1.64332996956106e-06	3.59796776675244	0.00219854646333131	22.0295004206252
rs7492664	T	G	T	G	-0.147612438128482	-0.0452	0.0726264360227123	0.1215	FALSE	FALSE	FALSE	finn-b-C3_KIDNEY_NOTRENALPELVIS	0.0708	0.5234	1e+05	Malignant neoplasm of kidney, except renal pelvis || id:finn-b-C3_KIDNEY_NOTRENALPELVIS	0.031644221443654	3.08989800253966e-06	10000	PWY.7211..superpathway.of.pyrimidine.deoxyribonucleotides.de.novo.biosynthesis	GCST90027613	2	1	TRUE	0.00217169965289068	4.07584134177557e-06	3.1644221443654	0.00217169965289068	21.7599091166767
rs1428949	T	C	T	C	-0.0779739137828442	0.0641	0.433175973930539	0.4705	FALSE	FALSE	FALSE	finn-b-C3_KIDNEY_NOTRENALPELVIS	0.0463	0.1663	1e+05	Malignant neoplasm of kidney, except renal pelvis || id:finn-b-C3_KIDNEY_NOTRENALPELVIS	0.0166369350886735	2.77515912825851e-06	10000	PWY.7219..adenosine.ribonucleotides.de.novo.biosynthesis	GCST90027614	2	1	TRUE	0.00219222826322353	1.91670130599738e-05	1.66369350886735	0.00219222826322353	21.966052777439
rs34848869	G	C	G	C	-0.16228652122924	-0.032	0.0629004302677422	0.0853	FALSE	TRUE	FALSE	finn-b-C3_KIDNEY_NOTRENALPELVIS	0.0837	0.701799	1e+05	Malignant neoplasm of kidney, except renal pelvis || id:finn-b-C3_KIDNEY_NOTRENALPELVIS	0.0354613962662952	4.7298274413985e-06	10000	PWY.7219..adenosine.ribonucleotides.de.novo.biosynthesis	GCST90027614	2	1	TRUE	0.00209040917362218	1.46169611216433e-06	3.54613962662952	0.00209040917362218	20.9436918033498
rs35057482	T	C	T	C	-0.137281861319476	-0.0889	0.0887947942164752	0.05519	FALSE	FALSE	FALSE	finn-b-C3_KIDNEY_NOTRENALPELVIS	0.1005	0.3765	1e+05	Malignant neoplasm of kidney, except renal pelvis || id:finn-b-C3_KIDNEY_NOTRENALPELVIS	0.0294164559204798	3.05868932106244e-06	10000	PWY.7219..adenosine.ribonucleotides.de.novo.biosynthesis	GCST90027614	2	1	TRUE	0.00217363922384895	7.82486198321528e-06	2.94164559204798	0.00217363922384895	21.7793854866068
rs62338928	G	A	G	A	-0.0878880044522289	0.0738	0.324930695979606	0.255	FALSE	FALSE	FALSE	finn-b-C3_KIDNEY_NOTRENALPELVIS	0.0533	0.1661	1e+05	Malignant neoplasm of kidney, except renal pelvis || id:finn-b-C3_KIDNEY_NOTRENALPELVIS	0.0174996749652241	5.10656688317731e-07	10000	PWY.7219..adenosine.ribonucleotides.de.novo.biosynthesis	GCST90027614	2	1	TRUE	0.00251647050043644	1.91716135149461e-05	1.74996749652241	0.00251647050043644	25.2231453646017
rs7108080	A	G	A	G	-0.0859270424950691	0.0155	0.508635255601336	0.3599	FALSE	FALSE	FALSE	finn-b-C3_KIDNEY_NOTRENALPELVIS	0.0483	0.749	1e+05	Malignant neoplasm of kidney, except renal pelvis || id:finn-b-C3_KIDNEY_NOTRENALPELVIS	0.016871287448478	3.522680759957e-07	10000	PWY.7219..adenosine.ribonucleotides.de.novo.biosynthesis	GCST90027614	2	1	TRUE	0.00258776501652143	1.02985806303664e-06	1.6871287448478	0.00258776501652143	25.9396002251866
rs71430764	A	C	A	C	-0.203901363288082	0.1086	0.0505610204795328	0.03136	FALSE	FALSE	FALSE	finn-b-C3_KIDNEY_NOTRENALPELVIS	0.1325	0.4123	1e+05	Malignant neoplasm of kidney, except renal pelvis || id:finn-b-C3_KIDNEY_NOTRENALPELVIS	0.0423462324299686	1.47125854450871e-06	10000	PWY.7219..adenosine.ribonucleotides.de.novo.biosynthesis	GCST90027614	2	1	TRUE	0.00231361780095498	6.71790197318099e-06	4.23462324299686	0.00231361780095498	23.1851924479139
rs10817481	C	A	C	A	-0.0773224891067388	-0.0164	0.516451026003578	0.4986	FALSE	FALSE	FALSE	finn-b-C3_KIDNEY_NOTRENALPELVIS	0.0462	0.7229	1e+05	Malignant neoplasm of kidney, except renal pelvis || id:finn-b-C3_KIDNEY_NOTRENALPELVIS	0.0164176063256549	2.48045453347822e-06	10000	PWY.7221..guanosine.ribonucleotides.de.novo.biosynthesis	GCST90027615	2	1	TRUE	0.00221368787538353	1.26011993955768e-06	1.64176063256549	0.00221368787538353	22.1815544161527
rs11058744	T	G	T	G	-0.153542854882827	-0.0525	0.0707435675226407	0.04847	FALSE	FALSE	FALSE	finn-b-C3_KIDNEY_NOTRENALPELVIS	0.1068	0.623199	1e+05	Malignant neoplasm of kidney, except renal pelvis || id:finn-b-C3_KIDNEY_NOTRENALPELVIS	0.0321108936376378	1.73867577022003e-06	10000	PWY.7221..guanosine.ribonucleotides.de.novo.biosynthesis	GCST90027615	2	1	TRUE	0.00228165126143051	2.4164829650596e-06	3.21108936376378	0.00228165126143051	22.8641172537557
rs11168050	A	G	A	G	0.141162684790219	0.0296	0.0793935201374423	0.1096	FALSE	FALSE	FALSE	finn-b-C3_KIDNEY_NOTRENALPELVIS	0.074	0.6898	1e+05	Malignant neoplasm of kidney, except renal pelvis || id:finn-b-C3_KIDNEY_NOTRENALPELVIS	0.0302311444741562	3.02013646361959e-06	10000	PWY.7221..guanosine.ribonucleotides.de.novo.biosynthesis	GCST90027615	2	1	TRUE	0.00217606281425915	1.60002944054171e-06	3.02311444741562	0.00217606281425915	21.8037222862425
rs12457526	T	G	T	G	-0.078725542996611	0.0247	0.382443657225102	0.3895	FALSE	FALSE	FALSE	finn-b-C3_KIDNEY_NOTRENALPELVIS	0.0474	0.601999	1e+05	Malignant neoplasm of kidney, except renal pelvis || id:finn-b-C3_KIDNEY_NOTRENALPELVIS	0.016744650201947	2.58214200243571e-06	10000	PWY.7221..guanosine.ribonucleotides.de.novo.biosynthesis	GCST90027615	2	1	TRUE	0.00220600718763319	2.71546825353344e-06	1.6744650201947	0.00220600718763319	22.1044223765979
rs1428949	T	C	T	C	-0.0770872018981948	0.0641	0.433175973930539	0.4705	FALSE	FALSE	FALSE	finn-b-C3_KIDNEY_NOTRENALPELVIS	0.0463	0.1663	1e+05	Malignant neoplasm of kidney, except renal pelvis || id:finn-b-C3_KIDNEY_NOTRENALPELVIS	0.0166081677067646	3.45849558400701e-06	10000	PWY.7221..guanosine.ribonucleotides.de.novo.biosynthesis	GCST90027615	2	1	TRUE	0.00215017186669452	1.91670130599738e-05	1.66081677067646	0.00215017186669452	21.5437410691621
rs143920868	T	C	T	C	-0.151032868896067	-0.0519	0.087232856440589	0.12	FALSE	FALSE	FALSE	finn-b-C3_KIDNEY_NOTRENALPELVIS	0.0719	0.4706	1e+05	Malignant neoplasm of kidney, except renal pelvis || id:finn-b-C3_KIDNEY_NOTRENALPELVIS	0.0310716252668035	1.16913981300379e-06	10000	PWY.7221..guanosine.ribonucleotides.de.novo.biosynthesis	GCST90027615	2	1	TRUE	0.00235763599395732	5.21054748387973e-06	3.10716252668035	0.00235763599395732	23.6273493568709
rs6427759	C	A	C	A	-0.13669166862539	0.0295	0.908600286845159	0.8953	FALSE	FALSE	FALSE	finn-b-C3_KIDNEY_NOTRENALPELVIS	0.0755	0.6959	1e+05	Malignant neoplasm of kidney, except renal pelvis || id:finn-b-C3_KIDNEY_NOTRENALPELVIS	0.0289961371251947	2.42741186606008e-06	10000	PWY.7221..guanosine.ribonucleotides.de.novo.biosynthesis	GCST90027615	2	1	TRUE	0.0022178205895433	1.52671562948512e-06	2.89961371251947	0.0022178205895433	22.2230570076481
rs6903592	A	T	A	T	-0.0819130946612693	0.0183	0.31840775596876	0.3279	FALSE	TRUE	FALSE	finn-b-C3_KIDNEY_NOTRENALPELVIS	0.0491	0.7089	1e+05	Malignant neoplasm of kidney, except renal pelvis || id:finn-b-C3_KIDNEY_NOTRENALPELVIS	0.0172573280904653	2.06896395508088e-06	10000	PWY.7221..guanosine.ribonucleotides.de.novo.biosynthesis	GCST90027615	2	1	TRUE	0.00224837561790927	1.38914403339213e-06	1.72573280904653	0.00224837561790927	22.5299151397306
rs7108080	A	G	A	G	-0.0855443766748826	0.0155	0.508635255601336	0.3599	FALSE	FALSE	FALSE	finn-b-C3_KIDNEY_NOTRENALPELVIS	0.0483	0.749	1e+05	Malignant neoplasm of kidney, except renal pelvis || id:finn-b-C3_KIDNEY_NOTRENALPELVIS	0.01684211484146	3.79038551469428e-07	10000	PWY.7221..guanosine.ribonucleotides.de.novo.biosynthesis	GCST90027615	2	1	TRUE	0.00257369671381653	1.02985806303664e-06	1.684211484146	0.00257369671381653	25.7982165298429
rs754639	A	G	A	G	0.0855546107122984	0.0738	0.330230236317842	0.2966	FALSE	FALSE	FALSE	finn-b-C3_KIDNEY_NOTRENALPELVIS	0.0508	0.1464	1e+05	Malignant neoplasm of kidney, except renal pelvis || id:finn-b-C3_KIDNEY_NOTRENALPELVIS	0.0185649407519305	4.05785995183602e-06	10000	PWY.7221..guanosine.ribonucleotides.de.novo.biosynthesis	GCST90027615	2	1	TRUE	0.00211965431880667	2.11049738890572e-05	1.85649407519305	0.00211965431880667	21.2373196557573
rs76346802	G	A	G	A	-0.128866516049261	-0.1072	0.0931430830279912	0.1019	FALSE	FALSE	FALSE	finn-b-C3_KIDNEY_NOTRENALPELVIS	0.0766	0.1617	1e+05	Malignant neoplasm of kidney, except renal pelvis || id:finn-b-C3_KIDNEY_NOTRENALPELVIS	0.0280656678097237	4.3984609288126e-06	10000	PWY.7221..guanosine.ribonucleotides.de.novo.biosynthesis	GCST90027615	2	1	TRUE	0.00210426991282525	1.95853894374042e-05	2.80656678097237	0.00210426991282525	21.0828546050487
rs112075774	A	G	A	G	-0.160161151838732	0.0051	0.0650247791424294	0.07151	FALSE	FALSE	FALSE	finn-b-C3_KIDNEY_NOTRENALPELVIS	0.0913	0.9555	1e+05	Malignant neoplasm of kidney, except renal pelvis || id:finn-b-C3_KIDNEY_NOTRENALPELVIS	0.0345292786026604	3.51089892654721e-06	10000	PWY.7234..inosine.5..phosphate.biosynthesis.III	GCST90027616	2	1	TRUE	0.00214729969012559	3.12037988442194e-08	3.45292786026604	0.00214729969012559	21.514901242647
rs117005933	T	C	T	C	-0.169135919058316	-0.0817	0.0599434706009091	0.09221	FALSE	FALSE	FALSE	finn-b-C3_KIDNEY_NOTRENALPELVIS	0.0801	0.3073	1e+05	Malignant neoplasm of kidney, except renal pelvis || id:finn-b-C3_KIDNEY_NOTRENALPELVIS	0.0347446842549848	1.12753092999428e-06	10000	PWY.7234..inosine.5..phosphate.biosynthesis.III	GCST90027616	2	1	TRUE	0.00236457821926263	1.04035904810919e-05	3.47446842549848	0.00236457821926263	23.697086651143
rs35096174	A	C	A	C	-0.14766190755501	-0.0011	0.0801647717910712	0.05365	FALSE	FALSE	FALSE	finn-b-C3_KIDNEY_NOTRENALPELVIS	0.1032	0.9912	1e+05	Malignant neoplasm of kidney, except renal pelvis || id:finn-b-C3_KIDNEY_NOTRENALPELVIS	0.0316590131882923	3.09918070411862e-06	10000	PWY.7234..inosine.5..phosphate.biosynthesis.III	GCST90027616	2	1	TRUE	0.00217112653743414	1.13614735358944e-09	3.16590131882923	0.00217112653743414	21.754154142625
rs79676117	C	A	C	A	-0.211348143560277	-0.0576	0.0501897410547925	0.05512	FALSE	FALSE	FALSE	finn-b-C3_KIDNEY_NOTRENALPELVIS	0.1016	0.5709	1e+05	Malignant neoplasm of kidney, except renal pelvis || id:finn-b-C3_KIDNEY_NOTRENALPELVIS	0.0370388787293187	1.1558315059363e-08	10000	PWY.7234..inosine.5..phosphate.biosynthesis.III	GCST90027616	2	1	TRUE	0.00324605626476676	3.21414038045549e-06	3.70388787293187	0.00324605626476676	32.5597613524555
rs928495	T	C	T	C	0.145157435185943	0.0691	0.0973020520425382	0.1199	FALSE	FALSE	FALSE	finn-b-C3_KIDNEY_NOTRENALPELVIS	0.0708	0.3295	1e+05	Malignant neoplasm of kidney, except renal pelvis || id:finn-b-C3_KIDNEY_NOTRENALPELVIS	0.0276881697626604	1.58347005315945e-07	10000	PWY.7234..inosine.5..phosphate.biosynthesis.III	GCST90027616	2	1	TRUE	0.00274147757542256	9.52563921223729e-06	2.76881697626604	0.00274147757542256	27.4846413269411
rs12678419	G	C	G	C	-0.108148241935031	0.1555	0.158789582132678	0.1437	FALSE	TRUE	FALSE	finn-b-C3_KIDNEY_NOTRENALPELVIS	0.0656	0.0178599	1e+05	Malignant neoplasm of kidney, except renal pelvis || id:finn-b-C3_KIDNEY_NOTRENALPELVIS	0.0224845440115759	1.51011410976877e-06	10000	PWY.7237..myo...chiro..and.scillo.inositol.degradation	GCST90027617	2	1	TRUE	0.00230862738633365	5.61872001574415e-05	2.24845440115759	0.00230862738633365	23.1350668574957
rs1455275	T	C	T	C	0.121888022102427	0.0326	0.109073134018068	0.1026	FALSE	FALSE	FALSE	finn-b-C3_KIDNEY_NOTRENALPELVIS	0.0762	0.668499	1e+05	Malignant neoplasm of kidney, except renal pelvis || id:finn-b-C3_KIDNEY_NOTRENALPELVIS	0.0264037381055457	3.90610360354773e-06	10000	PWY.7237..myo...chiro..and.scillo.inositol.degradation	GCST90027617	2	1	TRUE	0.00212693097544746	1.83034580632521e-06	2.64037381055457	0.00212693097544746	21.3103816032543
rs1515603	A	G	A	G	0.149609865919416	0.1042	0.0680756103273416	0.158	FALSE	FALSE	FALSE	finn-b-C3_KIDNEY_NOTRENALPELVIS	0.064	0.1034	1e+05	Malignant neoplasm of kidney, except renal pelvis || id:finn-b-C3_KIDNEY_NOTRENALPELVIS	0.0324188303322129	3.93272611374805e-06	10000	PWY.7237..myo...chiro..and.scillo.inositol.degradation	GCST90027617	2	1	TRUE	0.00212563414791282	2.6507737646275e-05	3.24188303322129	0.00212563414791282	21.2973606078007
rs3998109	A	G	A	G	0.0808374616168795	0.0832	0.349747500664472	0.3397	FALSE	FALSE	FALSE	finn-b-C3_KIDNEY_NOTRENALPELVIS	0.0496	0.093261	1e+05	Malignant neoplasm of kidney, except renal pelvis || id:finn-b-C3_KIDNEY_NOTRENALPELVIS	0.0172506229948895	2.78514075319889e-06	10000	PWY.7237..myo...chiro..and.scillo.inositol.degradation	GCST90027617	2	1	TRUE	0.00219154209049658	2.81371279580222e-05	1.72506229948895	0.00219154209049658	21.9591622491258
rs4860463	G	A	G	A	-0.128432743443431	-0.054	0.883510306551825	0.9217	FALSE	FALSE	FALSE	finn-b-C3_KIDNEY_NOTRENALPELVIS	0.0867	0.533	1e+05	Malignant neoplasm of kidney, except renal pelvis || id:finn-b-C3_KIDNEY_NOTRENALPELVIS	0.0273357094793168	2.62271102203341e-06	10000	PWY.7237..myo...chiro..and.scillo.inositol.degradation	GCST90027617	2	1	TRUE	0.00220302724622783	3.87932643530009e-06	2.73357094793168	0.00220302724622783	22.0744971264021
rs6448117	G	T	G	T	-0.188447875509832	-0.2657	0.0525440722524411	0.0165	FALSE	FALSE	FALSE	finn-b-C3_KIDNEY_NOTRENALPELVIS	0.1777	0.1349	1e+05	Malignant neoplasm of kidney, except renal pelvis || id:finn-b-C3_KIDNEY_NOTRENALPELVIS	0.0374449563076677	4.83711036080938e-07	10000	PWY.7237..myo...chiro..and.scillo.inositol.degradation	GCST90027617	2	1	TRUE	0.00252687585506813	2.23566758336863e-05	3.74449563076677	0.00252687585506813	25.3277047646051
rs7128538	A	G	A	G	0.0772023638174441	0.083	0.469966394825277	0.4417	FALSE	FALSE	FALSE	finn-b-C3_KIDNEY_NOTRENALPELVIS	0.0466	0.0747601	1e+05	Malignant neoplasm of kidney, except renal pelvis || id:finn-b-C3_KIDNEY_NOTRENALPELVIS	0.0164376031933628	2.64408344378586e-06	10000	PWY.7237..myo...chiro..and.scillo.inositol.degradation	GCST90027617	2	1	TRUE	0.00220147590320887	3.17233658573437e-05	1.64376031933628	0.00220147590320887	22.0589182572765
rs80233470	T	C	T	C	0.126112062381665	-0.0493	0.114158383793731	0.04116	FALSE	FALSE	FALSE	finn-b-C3_KIDNEY_NOTRENALPELVIS	0.1156	0.6699	1e+05	Malignant neoplasm of kidney, except renal pelvis || id:finn-b-C3_KIDNEY_NOTRENALPELVIS	0.0271437703009293	3.38305836232524e-06	10000	PWY.7237..myo...chiro..and.scillo.inositol.degradation	GCST90027617	2	1	TRUE	0.00215438409475959	1.81880469440109e-06	2.71437703009293	0.00215438409475959	21.5860367937437
rs111686525	T	A	T	A	-0.190748914158075	0.2563	0.0537814402059665	0.04909	FALSE	TRUE	FALSE	finn-b-C3_KIDNEY_NOTRENALPELVIS	0.1083	0.01793	1e+05	Malignant neoplasm of kidney, except renal pelvis || id:finn-b-C3_KIDNEY_NOTRENALPELVIS	0.0407554286520246	2.86411507027283e-06	10000	PWY.724..superpathway.of.L.lysine..L.threonine.and.L.methionine.biosynthesis.II	GCST90027618	2	1	TRUE	0.00218619850287457	5.60047240732357e-05	4.07554286520246	0.00218619850287457	21.9055024083098
rs261316	T	C	T	C	-0.0743682621611448	0.0499	0.60597053502197	0.5406	FALSE	FALSE	FALSE	finn-b-C3_KIDNEY_NOTRENALPELVIS	0.046	0.278	1e+05	Malignant neoplasm of kidney, except renal pelvis || id:finn-b-C3_KIDNEY_NOTRENALPELVIS	0.0162574051667597	4.77532216935233e-06	10000	PWY.724..superpathway.of.L.lysine..L.threonine.and.L.methionine.biosynthesis.II	GCST90027618	2	1	TRUE	0.0020885826521911	1.17676299579098e-05	1.62574051667597	0.0020885826521911	20.9253536873089
rs337641	A	G	A	G	0.0889728782611782	-0.0758	0.763878795250331	0.8141	FALSE	FALSE	FALSE	finn-b-C3_KIDNEY_NOTRENALPELVIS	0.0594	0.2018	1e+05	Malignant neoplasm of kidney, except renal pelvis || id:finn-b-C3_KIDNEY_NOTRENALPELVIS	0.0184866237168884	1.48811854616663e-06	10000	PWY.724..superpathway.of.L.lysine..L.threonine.and.L.methionine.biosynthesis.II	GCST90027618	2	1	TRUE	0.00231143635038801	1.62842265242881e-05	1.84866237168884	0.00231143635038801	23.1632810810644
rs3815025	T	A	T	A	-0.0750086333049077	0.0037	0.566424926134838	0.6029	FALSE	TRUE	TRUE	finn-b-C3_KIDNEY_NOTRENALPELVIS	0.0473	0.9385	1e+05	Malignant neoplasm of kidney, except renal pelvis || id:finn-b-C3_KIDNEY_NOTRENALPELVIS	0.0164197329314082	4.91929192954409e-06	10000	PWY.724..superpathway.of.L.lysine..L.threonine.and.L.methionine.biosynthesis.II	GCST90027618	2	1	FALSE	0.00208291550297501	6.11913206055101e-08	1.64197329314082	0.00208291550297501	20.8684564301658
rs61889187	A	T	A	T	0.110994531442743	-0.0564	0.155585371910458	0.07372	FALSE	TRUE	FALSE	finn-b-C3_KIDNEY_NOTRENALPELVIS	0.0881	0.5221	1e+05	Malignant neoplasm of kidney, except renal pelvis || id:finn-b-C3_KIDNEY_NOTRENALPELVIS	0.0218243408134931	3.66053246947116e-07	10000	PWY.724..superpathway.of.L.lysine..L.threonine.and.L.methionine.biosynthesis.II	GCST90027618	2	1	TRUE	0.00258039186186838	4.09839013219756e-06	2.18243408134931	0.00258039186186838	25.8655009631486
rs6733157	T	C	T	C	-0.079321405907909	0.0133	0.498334929733075	0.5585	FALSE	FALSE	FALSE	finn-b-C3_KIDNEY_NOTRENALPELVIS	0.0468	0.776101	1e+05	Malignant neoplasm of kidney, except renal pelvis || id:finn-b-C3_KIDNEY_NOTRENALPELVIS	0.0164505522243135	1.42262776885426e-06	10000	PWY.724..superpathway.of.L.lysine..L.threonine.and.L.methionine.biosynthesis.II	GCST90027618	2	1	TRUE	0.00232005325749374	8.07643888358229e-07	1.64505522243135	0.00232005325749374	23.2498333199525
rs73218301	C	T	C	T	-0.095616431972751	0.0422	0.191271240985411	0.2119	FALSE	FALSE	FALSE	finn-b-C3_KIDNEY_NOTRENALPELVIS	0.0571	0.46	1e+05	Malignant neoplasm of kidney, except renal pelvis || id:finn-b-C3_KIDNEY_NOTRENALPELVIS	0.0207612702910939	4.11437731410651e-06	10000	PWY.724..superpathway.of.L.lysine..L.threonine.and.L.methionine.biosynthesis.II	GCST90027618	2	1	TRUE	0.00211701388978806	5.46209185411083e-06	2.07612702910939	0.00211701388978806	21.2108084461952
rs2404677	C	T	C	T	-0.13931290099444	0.0338	0.785661868006545	0.7577	FALSE	FALSE	FALSE	finn-b-C3_KIDNEY_NOTRENALPELVIS	0.0539	0.5311	1e+05	Malignant neoplasm of kidney, except renal pelvis || id:finn-b-C3_KIDNEY_NOTRENALPELVIS	0.0286851808703793	1.1940899598543e-06	10000	PWY.7254..TCA.cycle.VII..acetate.producers.	GCST90027619	2	1	TRUE	0.00235359101693076	3.93244673046936e-06	2.86851808703793	0.00235359101693076	23.5867164712795
rs2457055	A	G	A	G	-0.128779801459486	0.0011	0.307426078045717	0.2365	FALSE	FALSE	FALSE	finn-b-C3_KIDNEY_NOTRENALPELVIS	0.054	0.9833	1e+05	Malignant neoplasm of kidney, except renal pelvis || id:finn-b-C3_KIDNEY_NOTRENALPELVIS	0.0256963761025054	5.39810339548177e-07	10000	PWY.7254..TCA.cycle.VII..acetate.producers.	GCST90027619	2	1	TRUE	0.00250581487137276	4.14960286509907e-09	2.56963761025054	0.00250581487137276	25.1160733140055
rs34467156	T	C	T	C	-0.216991098969106	0.0723	0.071504443305841	0.05027	FALSE	FALSE	FALSE	finn-b-C3_KIDNEY_NOTRENALPELVIS	0.106	0.494899	1e+05	Malignant neoplasm of kidney, except renal pelvis || id:finn-b-C3_KIDNEY_NOTRENALPELVIS	0.0473849844218566	4.66485707199854e-06	10000	PWY.7254..TCA.cycle.VII..acetate.producers.	GCST90027619	2	1	TRUE	0.00209304839402733	4.65234089379631e-06	4.73849844218566	0.00209304839402733	20.9701894648671
rs629769	G	A	G	A	0.143272561155449	0.002	0.817265810510774	0.8745	FALSE	FALSE	FALSE	finn-b-C3_KIDNEY_NOTRENALPELVIS	0.0712	0.9781	1e+05	Malignant neoplasm of kidney, except renal pelvis || id:finn-b-C3_KIDNEY_NOTRENALPELVIS	0.030730493006542	3.12804551310501e-06	10000	PWY.7254..TCA.cycle.VII..acetate.producers.	GCST90027619	2	1	TRUE	0.00216935535756115	7.89057562578332e-09	3.0730493006542	0.00216935535756115	21.7363687729479
rs62385620	A	T	A	T	0.200527830856322	-0.1091	0.116897035443747	0.1452	FALSE	TRUE	FALSE	finn-b-C3_KIDNEY_NOTRENALPELVIS	0.0678	0.1076	1e+05	Malignant neoplasm of kidney, except renal pelvis || id:finn-b-C3_KIDNEY_NOTRENALPELVIS	0.0413791107934332	1.25904066298133e-06	10000	PWY.7315..dTDP.N.acetylthomosamine.biosynthesis	GCST90027620	2	1	TRUE	0.00234344590032578	2.58933089941347e-05	4.13791107934332	0.00234344590032578	23.4848074872831
rs680199	C	T	C	T	0.135523338057487	0.0173	0.349841952679322	0.4277	FALSE	FALSE	FALSE	finn-b-C3_KIDNEY_NOTRENALPELVIS	0.047	0.7133	1e+05	Malignant neoplasm of kidney, except renal pelvis || id:finn-b-C3_KIDNEY_NOTRENALPELVIS	0.0272805023720135	6.77262400901668e-07	10000	PWY.7315..dTDP.N.acetylthomosamine.biosynthesis	GCST90027620	2	1	TRUE	0.00246229249821497	1.3548917175467e-06	2.72805023720135	0.00246229249821497	24.6787667393608
rs7822956	G	A	G	A	0.159007083413745	0.0456	0.811848873094548	0.8221	FALSE	FALSE	FALSE	finn-b-C3_KIDNEY_NOTRENALPELVIS	0.06	0.4473	1e+05	Malignant neoplasm of kidney, except renal pelvis || id:finn-b-C3_KIDNEY_NOTRENALPELVIS	0.0328990792208889	1.34371002548595e-06	10000	PWY.7315..dTDP.N.acetylthomosamine.biosynthesis	GCST90027620	2	1	TRUE	0.00233098141321609	5.77608215899263e-06	3.28990792208889	0.00233098141321609	23.3596029696769
rs12436806	A	T	A	T	0.115931860785024	0.0093	0.120877013850459	0.1769	FALSE	TRUE	FALSE	finn-b-C3_KIDNEY_NOTRENALPELVIS	0.0604	0.8775	1e+05	Malignant neoplasm of kidney, except renal pelvis || id:finn-b-C3_KIDNEY_NOTRENALPELVIS	0.0253848176800886	4.94809925257471e-06	10000	PWY.7323..superpathway.of.GDP.mannose.derived.O.antigen.building.blocks.biosynthesis	GCST90027621	2	1	TRUE	0.002081801544732	2.37083103068037e-07	2.53848176800886	0.002081801544732	20.8572725464366
rs28556854	A	T	A	T	-0.101993046425966	0.0685	0.192388872867285	0.1339	FALSE	TRUE	FALSE	finn-b-C3_KIDNEY_NOTRENALPELVIS	0.0678	0.3124	1e+05	Malignant neoplasm of kidney, except renal pelvis || id:finn-b-C3_KIDNEY_NOTRENALPELVIS	0.0206153899359612	7.52025847755197e-07	10000	PWY.7323..superpathway.of.GDP.mannose.derived.O.antigen.building.blocks.biosynthesis	GCST90027621	2	1	TRUE	0.00244220970260837	1.02076555830681e-05	2.06153899359612	0.00244220970260837	24.4769905504915
rs57799060	T	C	T	C	0.0815403501139535	0.0236	0.428926959680123	0.5346	FALSE	FALSE	FALSE	finn-b-C3_KIDNEY_NOTRENALPELVIS	0.047	0.6159	1e+05	Malignant neoplasm of kidney, except renal pelvis || id:finn-b-C3_KIDNEY_NOTRENALPELVIS	0.017334492448376	2.55192764787354e-06	10000	PWY.7323..superpathway.of.GDP.mannose.derived.O.antigen.building.blocks.biosynthesis	GCST90027621	2	1	TRUE	0.00220825720832712	2.52136593524097e-06	1.7334492448376	0.00220825720832712	22.1270177152229
rs6122425	A	C	A	C	-0.0927808409683393	0.0397	0.224915237063423	0.2278	FALSE	FALSE	FALSE	finn-b-C3_KIDNEY_NOTRENALPELVIS	0.0549	0.4697	1e+05	Malignant neoplasm of kidney, except renal pelvis || id:finn-b-C3_KIDNEY_NOTRENALPELVIS	0.0201022575720916	3.92256097479716e-06	10000	PWY.7323..superpathway.of.GDP.mannose.derived.O.antigen.building.blocks.biosynthesis	GCST90027621	2	1	TRUE	0.00212612826680419	5.22929014977952e-06	2.01022575720916	0.00212612826680419	21.3023218802064
rs71507888	G	C	G	C	-0.0973186864297592	-0.0718	0.211342515010516	0.2541	FALSE	TRUE	FALSE	finn-b-C3_KIDNEY_NOTRENALPELVIS	0.0537	0.1812	1e+05	Malignant neoplasm of kidney, except renal pelvis || id:finn-b-C3_KIDNEY_NOTRENALPELVIS	0.0211562068641765	4.224780126636e-06	10000	PWY.7323..superpathway.of.GDP.mannose.derived.O.antigen.building.blocks.biosynthesis	GCST90027621	2	1	TRUE	0.00211195933782006	1.78772716325023e-05	2.11562068641765	0.00211195933782006	21.1600586429648
rs75227442	C	G	C	G	-0.177173139861801	-0.0903	0.0527522947697734	0.09269	FALSE	TRUE	FALSE	finn-b-C3_KIDNEY_NOTRENALPELVIS	0.0811	0.2655	1e+05	Malignant neoplasm of kidney, except renal pelvis || id:finn-b-C3_KIDNEY_NOTRENALPELVIS	0.0386760356556483	4.62859674521628e-06	10000	PWY.7323..superpathway.of.GDP.mannose.derived.O.antigen.building.blocks.biosynthesis	GCST90027621	2	1	TRUE	0.00209453743749597	1.23975849821066e-05	3.86760356556483	0.00209453743749597	20.9851394603154
rs9949233	C	T	C	T	-0.0782695929341648	0.0026	0.422092144132067	0.4221	FALSE	FALSE	FALSE	finn-b-C3_KIDNEY_NOTRENALPELVIS	0.0468	0.9553	1e+05	Malignant neoplasm of kidney, except renal pelvis || id:finn-b-C3_KIDNEY_NOTRENALPELVIS	0.0168930692280222	3.5999205936815e-06	10000	PWY.7323..superpathway.of.GDP.mannose.derived.O.antigen.building.blocks.biosynthesis	GCST90027621	2	1	TRUE	0.00214251767028975	3.0864813874524e-08	1.68930692280222	0.00214251767028975	21.4668848476691
rs1873471	C	G	C	G	0.0866010971211479	-0.0417	0.537477020998124	0.5616	FALSE	TRUE	TRUE	finn-b-C3_KIDNEY_NOTRENALPELVIS	0.0469	0.3739	1e+05	Malignant neoplasm of kidney, except renal pelvis || id:finn-b-C3_KIDNEY_NOTRENALPELVIS	0.0178896573287544	1.29286773842209e-06	10000	PWY.7328..superpathway.of.UDP.glucose.derived.O.antigen.building.blocks.biosynthesis	GCST90027622	2	1	FALSE	0.00233836812427431	7.90554248867685e-06	1.78896573287544	0.00233836812427431	23.4338013606269
rs206592	C	T	C	T	0.092783833756744	0.0012	0.291056314507525	0.2643	FALSE	FALSE	FALSE	finn-b-C3_KIDNEY_NOTRENALPELVIS	0.0524	0.9813	1e+05	Malignant neoplasm of kidney, except renal pelvis || id:finn-b-C3_KIDNEY_NOTRENALPELVIS	0.0192896738653537	1.50910628156275e-06	10000	PWY.7328..superpathway.of.UDP.glucose.derived.O.antigen.building.blocks.biosynthesis	GCST90027622	2	1	TRUE	0.00230875519267441	5.24455448773273e-09	1.92896738653537	0.00230875519267441	23.1363505859135
rs34532802	T	G	T	G	0.113801921460664	-0.0148	0.141256303102879	0.1523	FALSE	FALSE	FALSE	finn-b-C3_KIDNEY_NOTRENALPELVIS	0.0645	0.8185	1e+05	Malignant neoplasm of kidney, except renal pelvis || id:finn-b-C3_KIDNEY_NOTRENALPELVIS	0.024473304254952	3.31865545783794e-06	10000	PWY.7328..superpathway.of.UDP.glucose.derived.O.antigen.building.blocks.biosynthesis	GCST90027622	2	1	TRUE	0.0021580554235546	5.26517073630218e-07	2.4473304254952	0.0021580554235546	21.6229015446503
rs432569	C	T	C	T	-0.105976875931436	-0.0045	0.193202288532088	0.2339	FALSE	FALSE	FALSE	finn-b-C3_KIDNEY_NOTRENALPELVIS	0.0546	0.935	1e+05	Malignant neoplasm of kidney, except renal pelvis || id:finn-b-C3_KIDNEY_NOTRENALPELVIS	0.0212614091473298	6.2131584152399e-07	10000	PWY.7328..superpathway.of.UDP.glucose.derived.O.antigen.building.blocks.biosynthesis	GCST90027622	2	1	TRUE	0.00247883217033583	6.7927932860135e-08	2.12614091473298	0.00247883217033583	24.8449505015913
rs45491295	A	G	A	G	0.116847962115321	-0.0321	0.140940503053458	0.08116	FALSE	FALSE	FALSE	finn-b-C3_KIDNEY_NOTRENALPELVIS	0.0845	0.7042	1e+05	Malignant neoplasm of kidney, except renal pelvis || id:finn-b-C3_KIDNEY_NOTRENALPELVIS	0.0240814954352959	1.22106303567881e-06	10000	PWY.7328..superpathway.of.UDP.glucose.derived.O.antigen.building.blocks.biosynthesis	GCST90027622	2	1	TRUE	0.00234931230565103	1.44312751173896e-06	2.40814954352959	0.00234931230565103	23.5437360206533
rs4563069	A	G	A	G	0.133635690592508	-0.1033	0.109239934721984	0.1612	FALSE	FALSE	FALSE	finn-b-C3_KIDNEY_NOTRENALPELVIS	0.0627	0.0991905	1e+05	Malignant neoplasm of kidney, except renal pelvis || id:finn-b-C3_KIDNEY_NOTRENALPELVIS	0.0268096416340898	6.20859245643042e-07	10000	PWY.7328..superpathway.of.UDP.glucose.derived.O.antigen.building.blocks.biosynthesis	GCST90027622	2	1	TRUE	0.00247897321106305	2.71432882672917e-05	2.68096416340898	0.00247897321106305	24.8463676439901
rs6531656	T	C	T	C	-0.104540718483609	-0.0742	0.816577737589981	0.8415	FALSE	FALSE	FALSE	finn-b-C3_KIDNEY_NOTRENALPELVIS	0.0635	0.2421	1e+05	Malignant neoplasm of kidney, except renal pelvis || id:finn-b-C3_KIDNEY_NOTRENALPELVIS	0.0216940386534204	1.44374702053323e-06	10000	PWY.7328..superpathway.of.UDP.glucose.derived.O.antigen.building.blocks.biosynthesis	GCST90027622	2	1	TRUE	0.00231723180477323	1.36541011567569e-05	2.16940386534204	0.00231723180477323	23.2214931666428
rs74242229	A	C	A	C	-0.172329366029606	0.0575	0.0742716640734682	0.08449	FALSE	FALSE	FALSE	finn-b-C3_KIDNEY_NOTRENALPELVIS	0.0827	0.4868	1e+05	Malignant neoplasm of kidney, except renal pelvis || id:finn-b-C3_KIDNEY_NOTRENALPELVIS	0.0321982175764954	8.69201400020526e-08	10000	PWY.7328..superpathway.of.UDP.glucose.derived.O.antigen.building.blocks.biosynthesis	GCST90027622	2	1	TRUE	0.00285692778625246	4.8342739417171e-06	3.21982175764954	0.00285692778625246	28.6454018514499
rs903246	C	T	C	T	-0.154369277564191	-0.072	0.0800443151918017	0.07644	FALSE	FALSE	FALSE	finn-b-C3_KIDNEY_NOTRENALPELVIS	0.0888	0.4176	1e+05	Malignant neoplasm of kidney, except renal pelvis || id:finn-b-C3_KIDNEY_NOTRENALPELVIS	0.0309024299078031	5.87210394356579e-07	10000	PWY.7328..superpathway.of.UDP.glucose.derived.O.antigen.building.blocks.biosynthesis	GCST90027622	2	1	TRUE	0.0024896640903723	6.57422997395684e-06	3.09024299078031	0.0024896640903723	24.9537881257577
rs1175227	T	G	T	G	-0.100365159251788	-0.018	0.203723221712298	0.2634	FALSE	FALSE	FALSE	finn-b-C3_KIDNEY_NOTRENALPELVIS	0.0524	0.7314	1e+05	Malignant neoplasm of kidney, except renal pelvis || id:finn-b-C3_KIDNEY_NOTRENALPELVIS	0.0216206810240824	3.44901625572012e-06	10000	PWY.7371..1.4.dihydroxy.6.naphthoate.biosynthesis.II	GCST90027623	2	1	TRUE	0.00215069607861174	1.18002337347176e-06	2.16206810240824	0.00215069607861174	21.5490047539826
rs2102767	A	G	A	G	0.088213043841442	-0.0279	0.70904746947726	0.7881	FALSE	FALSE	FALSE	finn-b-C3_KIDNEY_NOTRENALPELVIS	0.0569	0.6243	1e+05	Malignant neoplasm of kidney, except renal pelvis || id:finn-b-C3_KIDNEY_NOTRENALPELVIS	0.0192986799848114	4.85549037735342e-06	10000	PWY.7371..1.4.dihydroxy.6.naphthoate.biosynthesis.II	GCST90027623	2	1	TRUE	0.00208540614125295	2.40431582843658e-06	1.92986799848114	0.00208540614125295	20.8934619541181
rs221017	C	G	C	G	-0.126929417901503	0.1501	0.121300771866152	0.127	FALSE	TRUE	FALSE	finn-b-C3_KIDNEY_NOTRENALPELVIS	0.0699	0.0318302	1e+05	Malignant neoplasm of kidney, except renal pelvis || id:finn-b-C3_KIDNEY_NOTRENALPELVIS	0.0274889504219943	3.8844586327564e-06	10000	PWY.7371..1.4.dihydroxy.6.naphthoate.biosynthesis.II	GCST90027623	2	1	TRUE	0.00212799188995726	4.61100606185983e-05	2.74889504219943	0.00212799188995726	21.3210339030238
rs74928855	A	G	A	G	-0.171641164050963	0.2048	0.0590329279145654	0.05409	FALSE	FALSE	FALSE	finn-b-C3_KIDNEY_NOTRENALPELVIS	0.1021	0.0449397	1e+05	Malignant neoplasm of kidney, except renal pelvis || id:finn-b-C3_KIDNEY_NOTRENALPELVIS	0.0366794085805596	2.87580269255552e-06	10000	PWY.7371..1.4.dihydroxy.6.naphthoate.biosynthesis.II	GCST90027623	2	1	TRUE	0.00218542026779132	4.02345948428782e-05	3.66794085805596	0.00218542026779132	21.8976874874304
rs7522136	A	C	A	C	-0.142041840586956	0.1339	0.125810401288968	0.1848	FALSE	FALSE	FALSE	finn-b-C3_KIDNEY_NOTRENALPELVIS	0.0604	0.0264801	1e+05	Malignant neoplasm of kidney, except renal pelvis || id:finn-b-C3_KIDNEY_NOTRENALPELVIS	0.0267965395006851	1.15325946344757e-07	10000	PWY.7371..1.4.dihydroxy.6.naphthoate.biosynthesis.II	GCST90027623	2	1	TRUE	0.00280248445339499	4.914446584662e-05	2.67965395006851	0.00280248445339499	28.0979837276115
[truncated: 1,007 more rows]
