# Supplementary material for: Exploring the gut microbiome and immunological landscape in kidney cancer: a Mendelian randomization analysis
Source: Front Immunol. 2024 Aug 29;15:1459967. doi: 10.3389/fimmu.2024.1459967 (PMC11390574; doi:10.3389/fimmu.2024.1459967)
Supplement: Supplementary file 4 [file Table4.xls]

id.exposure	id.outcome	exposure	outcome	snp_r2.exposure	snp_r2.outcome	correct_causal_direction	steiger_pval
GCST90001456	finn-b-C3_KIDNEY_NOTRENALPELVIS	CD11c+ HLA DR++ monocyte Absolute Count	Malignant neoplasm of kidney, except renal pelvis || id:finn-b-C3_KIDNEY_NOTRENALPELVIS	0.000608017584745928	2.67406690007365e-09	TRUE	0.182967558619719
GCST90001467	finn-b-C3_KIDNEY_NOTRENALPELVIS	CD86+ plasmacytoid Dendritic Cell %Dendritic Cell	Malignant neoplasm of kidney, except renal pelvis || id:finn-b-C3_KIDNEY_NOTRENALPELVIS	0.00146481391878612	2.09197525896638e-08	TRUE	0.0285510727590544
GCST90001470	finn-b-C3_KIDNEY_NOTRENALPELVIS	CD62L- plasmacytoid Dendritic Cell Absolute Count	Malignant neoplasm of kidney, except renal pelvis || id:finn-b-C3_KIDNEY_NOTRENALPELVIS	0.00194433935929311	2.6807683576527e-09	TRUE	0.0118447606878017
GCST90001481	finn-b-C3_KIDNEY_NOTRENALPELVIS	Resting CD4 regulatory T cell %CD4 regulatory T cell	Malignant neoplasm of kidney, except renal pelvis || id:finn-b-C3_KIDNEY_NOTRENALPELVIS	0.00702736464464106	4.4801973241551e-09	TRUE	1.31350801166153e-06
GCST90001482	finn-b-C3_KIDNEY_NOTRENALPELVIS	Resting CD4 regulatory T cell %CD4+ T cell	Malignant neoplasm of kidney, except renal pelvis || id:finn-b-C3_KIDNEY_NOTRENALPELVIS	0.00430732966474307	6.30867866570259e-09	TRUE	0.000155299406535471
GCST90001502	finn-b-C3_KIDNEY_NOTRENALPELVIS	Activated & secreting CD4 regulatory T cell %CD4 regulatory T cell	Malignant neoplasm of kidney, except renal pelvis || id:finn-b-C3_KIDNEY_NOTRENALPELVIS	0.00783743551860182	4.72171973231265e-09	TRUE	3.21427721254319e-07
GCST90001598	finn-b-C3_KIDNEY_NOTRENALPELVIS	CD4-CD8- T cell Absolute Count	Malignant neoplasm of kidney, except renal pelvis || id:finn-b-C3_KIDNEY_NOTRENALPELVIS	0.000747067522105166	9.37138264797736e-09	TRUE	0.106005532623903
GCST90001655	finn-b-C3_KIDNEY_NOTRENALPELVIS	CD28+ CD4-CD8- T cell %T cell	Malignant neoplasm of kidney, except renal pelvis || id:finn-b-C3_KIDNEY_NOTRENALPELVIS	0.000704748134176827	1.27246454312915e-08	TRUE	0.127476497389858
GCST90001684	finn-b-C3_KIDNEY_NOTRENALPELVIS	CD127- CD8+ T cell Absolute Count	Malignant neoplasm of kidney, except renal pelvis || id:finn-b-C3_KIDNEY_NOTRENALPELVIS	0.00040173768097726	5.53656032007846e-09	TRUE	0.254283745332403
GCST90001701	finn-b-C3_KIDNEY_NOTRENALPELVIS	BAFF-R on CD20- CD38- B cell	Malignant neoplasm of kidney, except renal pelvis || id:finn-b-C3_KIDNEY_NOTRENALPELVIS	0.00221577544965333	3.58195750676591e-09	TRUE	0.00561862277355877
GCST90001749	finn-b-C3_KIDNEY_NOTRENALPELVIS	CD20 on IgD+ CD38- naive B cell	Malignant neoplasm of kidney, except renal pelvis || id:finn-b-C3_KIDNEY_NOTRENALPELVIS	0.00209797364703888	1.16990401432945e-08	TRUE	0.052499057237496
GCST90001750	finn-b-C3_KIDNEY_NOTRENALPELVIS	CD20 on IgD+ CD38- unswitched memory B cell	Malignant neoplasm of kidney, except renal pelvis || id:finn-b-C3_KIDNEY_NOTRENALPELVIS	0.00236658348449486	2.94037016719229e-09	TRUE	0.039086679728216
GCST90001796	finn-b-C3_KIDNEY_NOTRENALPELVIS	CD27 on CD20- B cell	Malignant neoplasm of kidney, except renal pelvis || id:finn-b-C3_KIDNEY_NOTRENALPELVIS	0.000298658502404383	2.56644616284443e-09	TRUE	0.307702041331935
GCST90001831	finn-b-C3_KIDNEY_NOTRENALPELVIS	CD62L on CD62L+ myeloid Dendritic Cell	Malignant neoplasm of kidney, except renal pelvis || id:finn-b-C3_KIDNEY_NOTRENALPELVIS	0.00181237805208522	5.61156591695353e-10	TRUE	0.0245524600529974
GCST90001863	finn-b-C3_KIDNEY_NOTRENALPELVIS	CD3 on CD28+ CD45RA- CD8+ T cell	Malignant neoplasm of kidney, except renal pelvis || id:finn-b-C3_KIDNEY_NOTRENALPELVIS	0.00492030596225256	7.06507561233099e-09	TRUE	0.000187384957611573
GCST90001871	finn-b-C3_KIDNEY_NOTRENALPELVIS	HVEM on T cell	Malignant neoplasm of kidney, except renal pelvis || id:finn-b-C3_KIDNEY_NOTRENALPELVIS	0.00546778562130152	8.14009117466217e-09	TRUE	0.00949894929448528
GCST90001905	finn-b-C3_KIDNEY_NOTRENALPELVIS	CD86 on monocyte	Malignant neoplasm of kidney, except renal pelvis || id:finn-b-C3_KIDNEY_NOTRENALPELVIS	0.000573980863681579	2.05665108686617e-09	TRUE	0.208259549486835
GCST90001919	finn-b-C3_KIDNEY_NOTRENALPELVIS	CD45 on Natural Killer T	Malignant neoplasm of kidney, except renal pelvis || id:finn-b-C3_KIDNEY_NOTRENALPELVIS	0.000570921725977682	2.30101581582223e-09	TRUE	0.190240046513541
GCST90001959	finn-b-C3_KIDNEY_NOTRENALPELVIS	CD4 on HLA DR+ CD4+ T cell	Malignant neoplasm of kidney, except renal pelvis || id:finn-b-C3_KIDNEY_NOTRENALPELVIS	0.000704276903220934	9.95054786973212e-10	TRUE	0.148740016925867
GCST90001967	finn-b-C3_KIDNEY_NOTRENALPELVIS	FSC-A on CD14+ monocyte	Malignant neoplasm of kidney, except renal pelvis || id:finn-b-C3_KIDNEY_NOTRENALPELVIS	0.000555928638676766	1.57108156212595e-09	TRUE	0.196090548353849
GCST90002007	finn-b-C3_KIDNEY_NOTRENALPELVIS	HLA DR on CD14+ CD16+ monocyte	Malignant neoplasm of kidney, except renal pelvis || id:finn-b-C3_KIDNEY_NOTRENALPELVIS	0.00906227116557021	5.5755955101219e-09	TRUE	1.7447222439983e-08
GCST90002024	finn-b-C3_KIDNEY_NOTRENALPELVIS	CD4 on naive CD4+ T cell	Malignant neoplasm of kidney, except renal pelvis || id:finn-b-C3_KIDNEY_NOTRENALPELVIS	0.00155468401106787	1.78867275584107e-09	TRUE	0.0362154844427059
GCST90002040	finn-b-C3_KIDNEY_NOTRENALPELVIS	CD80 on granulocyte	Malignant neoplasm of kidney, except renal pelvis || id:finn-b-C3_KIDNEY_NOTRENALPELVIS	0.00226970531233509	2.20489693199908e-08	TRUE	0.012395803360721
GCST90002042	finn-b-C3_KIDNEY_NOTRENALPELVIS	CD45 on CD33+ HLA DR+ CD14-	Malignant neoplasm of kidney, except renal pelvis || id:finn-b-C3_KIDNEY_NOTRENALPELVIS	0.00255458017689417	3.05999498292724e-09	TRUE	0.046548449742663
GCST90002065	finn-b-C3_KIDNEY_NOTRENALPELVIS	CD4 on CD39+ resting CD4 regulatory T cell	Malignant neoplasm of kidney, except renal pelvis || id:finn-b-C3_KIDNEY_NOTRENALPELVIS	0.000642899527058072	3.21270344710434e-09	TRUE	0.198799031981307
