# Supplementary material for: Exploring the gut microbiome and immunological landscape in kidney cancer: a Mendelian randomization analysis
Source: Front Immunol. 2024 Aug 29;15:1459967. doi: 10.3389/fimmu.2024.1459967 (PMC11390574; doi:10.3389/fimmu.2024.1459967)
Supplement: Supplementary file 5 [file Table5.xls]

id.exposure	id.outcome	exposure	outcome	snp_r2.exposure	snp_r2.outcome	correct_causal_direction	steiger_pval
GCST90274762	finn-b-C3_KIDNEY_NOTRENALPELVIS	beta-nerve growth factor levels	Malignant neoplasm of kidney, except renal pelvis || id:finn-b-C3_KIDNEY_NOTRENALPELVIS	6.37497778583347e-05	9.0253925044479e-09	TRUE	0.385444178897436
GCST90274769	finn-b-C3_KIDNEY_NOTRENALPELVIS	C-C motif chemokine 28 levels	Malignant neoplasm of kidney, except renal pelvis || id:finn-b-C3_KIDNEY_NOTRENALPELVIS	6.82065902264421e-05	3.47644312757068e-09	TRUE	0.364952732469788
GCST90274789	finn-b-C3_KIDNEY_NOTRENALPELVIS	Fibroblast growth factor 23 levels	Malignant neoplasm of kidney, except renal pelvis || id:finn-b-C3_KIDNEY_NOTRENALPELVIS	6.91622023138462e-05	1.69149571695803e-08	TRUE	0.368567348429139
GCST90274806	finn-b-C3_KIDNEY_NOTRENALPELVIS	Interleukin-2 levels	Malignant neoplasm of kidney, except renal pelvis || id:finn-b-C3_KIDNEY_NOTRENALPELVIS	5.87769761008398e-05	3.02609760088551e-09	TRUE	0.440957335982981
