# Supplementary material for: Exploring the gut microbiome and immunological landscape in kidney cancer: a Mendelian randomization analysis
Source: Front Immunol. 2024 Aug 29;15:1459967. doi: 10.3389/fimmu.2024.1459967 (PMC11390574; doi:10.3389/fimmu.2024.1459967)
Supplement: Supplementary file 6 [file Table6.xls]

id.exposure	id.outcome	exposure	outcome	snp_r2.exposure	snp_r2.outcome	correct_causal_direction	steiger_pval
GCST90027461	finn-b-C3_KIDNEY_NOTRENALPELVIS	DTDPRHAMSYN.PWY..dTDP.L.rhamnose.biosynthesis.I	Malignant neoplasm of kidney, except renal pelvis || id:finn-b-C3_KIDNEY_NOTRENALPELVIS	4.15312019496436e-05	3.46401999820208e-09	TRUE	0.54267748583628
GCST90027560	finn-b-C3_KIDNEY_NOTRENALPELVIS	PWY.5850..superpathway.of.menaquinol.6.biosynthesis.I	Malignant neoplasm of kidney, except renal pelvis || id:finn-b-C3_KIDNEY_NOTRENALPELVIS	2.43944910778492e-05	1.20651963900379e-08	TRUE	0.645236297973844
GCST90027567	finn-b-C3_KIDNEY_NOTRENALPELVIS	PWY.5989..stearate.biosynthesis.II..bacteria.and.plants.	Malignant neoplasm of kidney, except renal pelvis || id:finn-b-C3_KIDNEY_NOTRENALPELVIS	2.76717808134388e-05	8.77374399667682e-09	TRUE	0.622319937467317
GCST90027574	finn-b-C3_KIDNEY_NOTRENALPELVIS	PWY.621..sucrose.degradation.III..sucrose.invertase.	Malignant neoplasm of kidney, except renal pelvis || id:finn-b-C3_KIDNEY_NOTRENALPELVIS	2.63202675485815e-05	1.87511174715242e-09	TRUE	0.627700216750879
GCST90027618	finn-b-C3_KIDNEY_NOTRENALPELVIS	PWY.724..superpathway.of.L.lysine..L.threonine.and.L.methionine.biosynthesis.II	Malignant neoplasm of kidney, except renal pelvis || id:finn-b-C3_KIDNEY_NOTRENALPELVIS	3.53457334713928e-05	3.58746954896645e-09	TRUE	0.574747225762638
GCST90027632	finn-b-C3_KIDNEY_NOTRENALPELVIS	PWY_GLYOXYLATE.BYPASS..glyoxylate.cycle	Malignant neoplasm of kidney, except renal pelvis || id:finn-b-C3_KIDNEY_NOTRENALPELVIS	2.84013976191939e-05	1.86384465721378e-09	TRUE	0.614298252376559
GCST90027697	finn-b-C3_KIDNEY_NOTRENALPELVIS	k__Bacteria.p__Bacteroidetes.c__Bacteroidia.o__Bacteroidales.f__Porphyromonadaceae.g__Odoribacter	Malignant neoplasm of kidney, except renal pelvis || id:finn-b-C3_KIDNEY_NOTRENALPELVIS	2.00451286778178e-05	2.49210333473188e-09	TRUE	0.672975992949565
GCST90027765	finn-b-C3_KIDNEY_NOTRENALPELVIS	k__Bacteria.p__Bacteroidetes.c__Bacteroidia.o__Bacteroidales.f__Porphyromonadaceae.g__Odoribacter.s__Odoribacter_splanchnicus	Malignant neoplasm of kidney, except renal pelvis || id:finn-b-C3_KIDNEY_NOTRENALPELVIS	2.98080076450665e-05	1.01208819688182e-08	TRUE	0.609419738897443
GCST90027780	finn-b-C3_KIDNEY_NOTRENALPELVIS	k__Bacteria.p__Bacteroidetes.c__Bacteroidia.o__Bacteroidales.f__Rikenellaceae.g__Alistipes.s__Alistipes_shahii	Malignant neoplasm of kidney, except renal pelvis || id:finn-b-C3_KIDNEY_NOTRENALPELVIS	1.95681073694791e-05	2.57802845002485e-09	TRUE	0.676768744295395
GCST90027812	finn-b-C3_KIDNEY_NOTRENALPELVIS	k__Bacteria.p__Proteobacteria.c__Betaproteobacteria.o__Burkholderiales.f__Sutterellaceae.g__Sutterella.s__Sutterella_wadsworthensis	Malignant neoplasm of kidney, except renal pelvis || id:finn-b-C3_KIDNEY_NOTRENALPELVIS	1.35463804908976e-05	9.4532043346818e-10	TRUE	0.72787929277844
GCST90027815	finn-b-C3_KIDNEY_NOTRENALPELVIS	k__Bacteria.p__Proteobacteria.c__Deltaproteobacteria.o__Desulfovibrionales.f__Desulfovibrionaceae.g__Desulfovibrio.s__Desulfovibrio_piger	Malignant neoplasm of kidney, except renal pelvis || id:finn-b-C3_KIDNEY_NOTRENALPELVIS	1.43500311992218e-05	2.73521825582342e-09	TRUE	0.721727161861903
GCST90027842	finn-b-C3_KIDNEY_NOTRENALPELVIS	k__Bacteria.p__Firmicutes.c__Clostridia.o__Clostridiales.f__Lachnospiraceae.g__Butyrivibrio.s__Butyrivibrio_crossotus	Malignant neoplasm of kidney, except renal pelvis || id:finn-b-C3_KIDNEY_NOTRENALPELVIS	3.78781594653453e-05	9.97882246822697e-09	TRUE	0.563794793215196
