# Supplementary material for: Exploring the gut microbiome and immunological landscape in kidney cancer: a Mendelian randomization analysis
Source: Front Immunol. 2024 Aug 29;15:1459967. doi: 10.3389/fimmu.2024.1459967 (PMC11390574; doi:10.3389/fimmu.2024.1459967)
Supplement: Supplementary file 7 [file Table7.xls]

## Sheet: Sheet1
id.exposure	id.outcome	outcome	exposure	method	nsnp	b	se	pval	or	lo_ci	up_ci	or_lci95	or_uci95	qvalue
GCST90001967	finn-b-C3_KIDNEY_NOTRENALPELVIS	Malignant neoplasm of kidney, except renal pelvis || id:finn-b-C3_KIDNEY_NOTRENALPELVIS	FSC-A on CD14+ monocyte	Inverse variance weighted	9	-0.31254	0.125951	0.0130857	0.731587	-0.559405	-0.0656748	0.571549	0.936435	0.995161
GCST90001796	finn-b-C3_KIDNEY_NOTRENALPELVIS	Malignant neoplasm of kidney, except renal pelvis || id:finn-b-C3_KIDNEY_NOTRENALPELVIS	CD27 on CD20- B cell	Inverse variance weighted	7	-0.226425	0.0894264	0.0113423	0.797379	-0.401701	-0.0511493	0.669181	0.950137	0.995161
GCST90001467	finn-b-C3_KIDNEY_NOTRENALPELVIS	Malignant neoplasm of kidney, except renal pelvis || id:finn-b-C3_KIDNEY_NOTRENALPELVIS	CD86+ plasmacytoid Dendritic Cell %Dendritic Cell	Inverse variance weighted	19	-0.220527	0.0921412	0.016695	0.802096	-0.401123	-0.0399301	0.669567	0.960857	0.995161
GCST90001750	finn-b-C3_KIDNEY_NOTRENALPELVIS	Malignant neoplasm of kidney, except renal pelvis || id:finn-b-C3_KIDNEY_NOTRENALPELVIS	CD20 on IgD+ CD38- unswitched memory B cell	Inverse variance weighted	15	-0.200819	0.0812399	0.0134388	0.818061	-0.360049	-0.0415887	0.697642	0.959264	0.995161
GCST90001749	finn-b-C3_KIDNEY_NOTRENALPELVIS	Malignant neoplasm of kidney, except renal pelvis || id:finn-b-C3_KIDNEY_NOTRENALPELVIS	CD20 on IgD+ CD38- naive B cell	Inverse variance weighted	10	-0.199116	0.0894901	0.026081	0.819455	-0.374516	-0.0237151	0.687622	0.976564	0.995161
GCST90001456	finn-b-C3_KIDNEY_NOTRENALPELVIS	Malignant neoplasm of kidney, except renal pelvis || id:finn-b-C3_KIDNEY_NOTRENALPELVIS	CD11c+ HLA DR++ monocyte Absolute Count	Inverse variance weighted	11	-0.194113	0.0970583	0.0455046	0.823565	-0.384347	-0.00387845	0.680895	0.996129	0.995161
GCST90001831	finn-b-C3_KIDNEY_NOTRENALPELVIS	Malignant neoplasm of kidney, except renal pelvis || id:finn-b-C3_KIDNEY_NOTRENALPELVIS	CD62L on CD62L+ myeloid Dendritic Cell	Inverse variance weighted	9	-0.190681	0.0955142	0.0458941	0.826396	-0.377889	-0.0034735	0.685306	0.996533	0.995161
GCST90001701	finn-b-C3_KIDNEY_NOTRENALPELVIS	Malignant neoplasm of kidney, except renal pelvis || id:finn-b-C3_KIDNEY_NOTRENALPELVIS	BAFF-R on CD20- CD38- B cell	Inverse variance weighted	8	-0.179731	0.088886	0.0431726	0.835495	-0.353947	-0.00551412	0.701912	0.994501	0.995161
GCST90002024	finn-b-C3_KIDNEY_NOTRENALPELVIS	Malignant neoplasm of kidney, except renal pelvis || id:finn-b-C3_KIDNEY_NOTRENALPELVIS	CD4 on naive CD4+ T cell	Inverse variance weighted	14	-0.174687	0.080201	0.0293977	0.83972	-0.33188	-0.0174927	0.717573	0.982659	0.995161
GCST90001871	finn-b-C3_KIDNEY_NOTRENALPELVIS	Malignant neoplasm of kidney, except renal pelvis || id:finn-b-C3_KIDNEY_NOTRENALPELVIS	HVEM on T cell	Inverse variance weighted	13	-0.17049	0.0672254	0.0112094	0.843251	-0.302252	-0.0387286	0.739152	0.962012	0.995161
GCST90002065	finn-b-C3_KIDNEY_NOTRENALPELVIS	Malignant neoplasm of kidney, except renal pelvis || id:finn-b-C3_KIDNEY_NOTRENALPELVIS	CD4 on CD39+ resting CD4 regulatory T cell	Inverse variance weighted	7	-0.154943	0.0638001	0.0151584	0.856464	-0.279991	-0.029895	0.75579	0.970547	0.995161
GCST90001919	finn-b-C3_KIDNEY_NOTRENALPELVIS	Malignant neoplasm of kidney, except renal pelvis || id:finn-b-C3_KIDNEY_NOTRENALPELVIS	CD45 on Natural Killer T	Inverse variance weighted	10	-0.134121	0.0651332	0.0394766	0.874484	-0.261782	-0.00646016	0.769678	0.993561	0.995161
GCST90001482	finn-b-C3_KIDNEY_NOTRENALPELVIS	Malignant neoplasm of kidney, except renal pelvis || id:finn-b-C3_KIDNEY_NOTRENALPELVIS	Resting CD4 regulatory T cell %CD4+ T cell	Inverse variance weighted	23	-0.0766877	0.0286071	0.00734632	0.926179	-0.132758	-0.0206178	0.875677	0.979593	0.995161
GCST90001481	finn-b-C3_KIDNEY_NOTRENALPELVIS	Malignant neoplasm of kidney, except renal pelvis || id:finn-b-C3_KIDNEY_NOTRENALPELVIS	Resting CD4 regulatory T cell %CD4 regulatory T cell	Inverse variance weighted	20	-0.0727164	0.028133	0.00974541	0.929864	-0.127857	-0.0175757	0.879979	0.982578	0.995161
GCST90002007	finn-b-C3_KIDNEY_NOTRENALPELVIS	Malignant neoplasm of kidney, except renal pelvis || id:finn-b-C3_KIDNEY_NOTRENALPELVIS	HLA DR on CD14+ CD16+ monocyte	Inverse variance weighted	16	-0.0615702	0.0276503	0.0259645	0.940287	-0.115765	-0.00737553	0.890685	0.992652	0.995161
GCST90001502	finn-b-C3_KIDNEY_NOTRENALPELVIS	Malignant neoplasm of kidney, except renal pelvis || id:finn-b-C3_KIDNEY_NOTRENALPELVIS	Activated & secreting CD4 regulatory T cell %CD4 regulatory T cell	Inverse variance weighted	21	0.0773391	0.0260033	0.0029375	1.08041	0.0263726	0.128306	1.02672	1.1369	0.995161
GCST90002040	finn-b-C3_KIDNEY_NOTRENALPELVIS	Malignant neoplasm of kidney, except renal pelvis || id:finn-b-C3_KIDNEY_NOTRENALPELVIS	CD80 on granulocyte	Inverse variance weighted	23	0.126269	0.0609905	0.0384236	1.13459	0.00672766	0.24581	1.00675	1.27866	0.995161
GCST90001905	finn-b-C3_KIDNEY_NOTRENALPELVIS	Malignant neoplasm of kidney, except renal pelvis || id:finn-b-C3_KIDNEY_NOTRENALPELVIS	CD86 on monocyte	Inverse variance weighted	7	0.157606	0.0733118	0.031571	1.1707	0.0139146	0.301297	1.01401	1.35161	0.995161
GCST90001863	finn-b-C3_KIDNEY_NOTRENALPELVIS	Malignant neoplasm of kidney, except renal pelvis || id:finn-b-C3_KIDNEY_NOTRENALPELVIS	CD3 on CD28+ CD45RA- CD8+ T cell	Inverse variance weighted	14	0.160879	0.0697349	0.0210547	1.17454	0.0241982	0.297559	1.02449	1.34657	0.995161
GCST90001470	finn-b-C3_KIDNEY_NOTRENALPELVIS	Malignant neoplasm of kidney, except renal pelvis || id:finn-b-C3_KIDNEY_NOTRENALPELVIS	CD62L- plasmacytoid Dendritic Cell Absolute Count	Inverse variance weighted	15	0.161642	0.0684285	0.0181666	1.17544	0.0275222	0.295762	1.0279	1.34415	0.995161
GCST90002042	finn-b-C3_KIDNEY_NOTRENALPELVIS	Malignant neoplasm of kidney, except renal pelvis || id:finn-b-C3_KIDNEY_NOTRENALPELVIS	CD45 on CD33+ HLA DR+ CD14-	Inverse variance weighted	11	0.169869	0.0842386	0.0437451	1.18515	0.00476162	0.334977	1.00477	1.39791	0.995161
GCST90001959	finn-b-C3_KIDNEY_NOTRENALPELVIS	Malignant neoplasm of kidney, except renal pelvis || id:finn-b-C3_KIDNEY_NOTRENALPELVIS	CD4 on HLA DR+ CD4+ T cell	Inverse variance weighted	9	0.233726	0.112421	0.0376158	1.2633	0.01338	0.454072	1.01347	1.57471	0.995161
GCST90001598	finn-b-C3_KIDNEY_NOTRENALPELVIS	Malignant neoplasm of kidney, except renal pelvis || id:finn-b-C3_KIDNEY_NOTRENALPELVIS	CD4-CD8- T cell Absolute Count	Inverse variance weighted	13	0.252672	0.104696	0.0158051	1.28746	0.0474676	0.457876	1.04861	1.58071	0.995161
GCST90001655	finn-b-C3_KIDNEY_NOTRENALPELVIS	Malignant neoplasm of kidney, except renal pelvis || id:finn-b-C3_KIDNEY_NOTRENALPELVIS	CD28+ CD4-CD8- T cell %T cell	Inverse variance weighted	15	0.25504	0.0793801	0.00131402	1.29051	0.0994554	0.410625	1.10457	1.50776	0.995161
GCST90001684	finn-b-C3_KIDNEY_NOTRENALPELVIS	Malignant neoplasm of kidney, except renal pelvis || id:finn-b-C3_KIDNEY_NOTRENALPELVIS	CD127- CD8+ T cell Absolute Count	Inverse variance weighted	6	0.325798	0.153513	0.0338138	1.38514	0.0249128	0.626683	1.02523	1.87139	0.995161
