# Supplementary material for: Exploring the gut microbiome and immunological landscape in kidney cancer: a Mendelian randomization analysis
Source: Front Immunol. 2024 Aug 29;15:1459967. doi: 10.3389/fimmu.2024.1459967 (PMC11390574; doi:10.3389/fimmu.2024.1459967)
Supplement: Supplementary file 8 [file Table8.xls]

id.exposure	id.outcome	outcome	exposure	method	Q	Q_df	Q_pval
GCST90001456	finn-b-C3_KIDNEY_NOTRENALPELVIS	Malignant neoplasm of kidney, except renal pelvis || id:finn-b-C3_KIDNEY_NOTRENALPELVIS	CD11c+ HLA DR++ monocyte Absolute Count	Inverse variance weighted	4.47655206794782	10	0.923299435762847
GCST90001456	finn-b-C3_KIDNEY_NOTRENALPELVIS	Malignant neoplasm of kidney, except renal pelvis || id:finn-b-C3_KIDNEY_NOTRENALPELVIS	CD11c+ HLA DR++ monocyte Absolute Count	MR Egger	4.3303602474238	9	0.888355684473504
GCST90001467	finn-b-C3_KIDNEY_NOTRENALPELVIS	Malignant neoplasm of kidney, except renal pelvis || id:finn-b-C3_KIDNEY_NOTRENALPELVIS	CD86+ plasmacytoid Dendritic Cell %Dendritic Cell	Inverse variance weighted	26.0335373099185	18	0.0989935586879575
GCST90001467	finn-b-C3_KIDNEY_NOTRENALPELVIS	Malignant neoplasm of kidney, except renal pelvis || id:finn-b-C3_KIDNEY_NOTRENALPELVIS	CD86+ plasmacytoid Dendritic Cell %Dendritic Cell	MR Egger	19.0532053497526	17	0.325486788674705
GCST90001470	finn-b-C3_KIDNEY_NOTRENALPELVIS	Malignant neoplasm of kidney, except renal pelvis || id:finn-b-C3_KIDNEY_NOTRENALPELVIS	CD62L- plasmacytoid Dendritic Cell Absolute Count	Inverse variance weighted	10.4932847646756	14	0.725303095086894
GCST90001470	finn-b-C3_KIDNEY_NOTRENALPELVIS	Malignant neoplasm of kidney, except renal pelvis || id:finn-b-C3_KIDNEY_NOTRENALPELVIS	CD62L- plasmacytoid Dendritic Cell Absolute Count	MR Egger	10.4545984877089	13	0.656404437417916
GCST90001481	finn-b-C3_KIDNEY_NOTRENALPELVIS	Malignant neoplasm of kidney, except renal pelvis || id:finn-b-C3_KIDNEY_NOTRENALPELVIS	Resting CD4 regulatory T cell %CD4 regulatory T cell	Inverse variance weighted	14.0304889840107	19	0.781911071842692
GCST90001481	finn-b-C3_KIDNEY_NOTRENALPELVIS	Malignant neoplasm of kidney, except renal pelvis || id:finn-b-C3_KIDNEY_NOTRENALPELVIS	Resting CD4 regulatory T cell %CD4 regulatory T cell	MR Egger	12.2108641162406	18	0.836161817111716
GCST90001482	finn-b-C3_KIDNEY_NOTRENALPELVIS	Malignant neoplasm of kidney, except renal pelvis || id:finn-b-C3_KIDNEY_NOTRENALPELVIS	Resting CD4 regulatory T cell %CD4+ T cell	Inverse variance weighted	18.5475416806163	22	0.67307613749465
GCST90001482	finn-b-C3_KIDNEY_NOTRENALPELVIS	Malignant neoplasm of kidney, except renal pelvis || id:finn-b-C3_KIDNEY_NOTRENALPELVIS	Resting CD4 regulatory T cell %CD4+ T cell	MR Egger	18.3371517972319	21	0.627579855484629
GCST90001502	finn-b-C3_KIDNEY_NOTRENALPELVIS	Malignant neoplasm of kidney, except renal pelvis || id:finn-b-C3_KIDNEY_NOTRENALPELVIS	Activated & secreting CD4 regulatory T cell %CD4 regulatory T cell	Inverse variance weighted	15.201216926313	20	0.764780445850523
GCST90001502	finn-b-C3_KIDNEY_NOTRENALPELVIS	Malignant neoplasm of kidney, except renal pelvis || id:finn-b-C3_KIDNEY_NOTRENALPELVIS	Activated & secreting CD4 regulatory T cell %CD4 regulatory T cell	MR Egger	11.9911752722	19	0.886002190002588
GCST90001598	finn-b-C3_KIDNEY_NOTRENALPELVIS	Malignant neoplasm of kidney, except renal pelvis || id:finn-b-C3_KIDNEY_NOTRENALPELVIS	CD4-CD8- T cell Absolute Count	Inverse variance weighted	15.274651143211	12	0.226759123600809
GCST90001598	finn-b-C3_KIDNEY_NOTRENALPELVIS	Malignant neoplasm of kidney, except renal pelvis || id:finn-b-C3_KIDNEY_NOTRENALPELVIS	CD4-CD8- T cell Absolute Count	MR Egger	13.0813997983833	11	0.288038482075003
GCST90001655	finn-b-C3_KIDNEY_NOTRENALPELVIS	Malignant neoplasm of kidney, except renal pelvis || id:finn-b-C3_KIDNEY_NOTRENALPELVIS	CD28+ CD4-CD8- T cell %T cell	Inverse variance weighted	14.2895830173647	14	0.428367307649603
GCST90001655	finn-b-C3_KIDNEY_NOTRENALPELVIS	Malignant neoplasm of kidney, except renal pelvis || id:finn-b-C3_KIDNEY_NOTRENALPELVIS	CD28+ CD4-CD8- T cell %T cell	MR Egger	14.258731980283	13	0.355878488053242
GCST90001684	finn-b-C3_KIDNEY_NOTRENALPELVIS	Malignant neoplasm of kidney, except renal pelvis || id:finn-b-C3_KIDNEY_NOTRENALPELVIS	CD127- CD8+ T cell Absolute Count	Inverse variance weighted	6.08209482178727	5	0.298312516686065
GCST90001684	finn-b-C3_KIDNEY_NOTRENALPELVIS	Malignant neoplasm of kidney, except renal pelvis || id:finn-b-C3_KIDNEY_NOTRENALPELVIS	CD127- CD8+ T cell Absolute Count	MR Egger	5.85790463259635	4	0.21001433007486
GCST90001701	finn-b-C3_KIDNEY_NOTRENALPELVIS	Malignant neoplasm of kidney, except renal pelvis || id:finn-b-C3_KIDNEY_NOTRENALPELVIS	BAFF-R on CD20- CD38- B cell	Inverse variance weighted	6.03966210826169	7	0.535125924554967
GCST90001701	finn-b-C3_KIDNEY_NOTRENALPELVIS	Malignant neoplasm of kidney, except renal pelvis || id:finn-b-C3_KIDNEY_NOTRENALPELVIS	BAFF-R on CD20- CD38- B cell	MR Egger	6.00938320112838	6	0.422139788784285
GCST90001749	finn-b-C3_KIDNEY_NOTRENALPELVIS	Malignant neoplasm of kidney, except renal pelvis || id:finn-b-C3_KIDNEY_NOTRENALPELVIS	CD20 on IgD+ CD38- naive B cell	Inverse variance weighted	12.9607190625529	9	0.164391753659675
GCST90001749	finn-b-C3_KIDNEY_NOTRENALPELVIS	Malignant neoplasm of kidney, except renal pelvis || id:finn-b-C3_KIDNEY_NOTRENALPELVIS	CD20 on IgD+ CD38- naive B cell	MR Egger	7.29983065230227	8	0.50465563637992
GCST90001750	finn-b-C3_KIDNEY_NOTRENALPELVIS	Malignant neoplasm of kidney, except renal pelvis || id:finn-b-C3_KIDNEY_NOTRENALPELVIS	CD20 on IgD+ CD38- unswitched memory B cell	Inverse variance weighted	6.15691655036742	14	0.962379969032828
GCST90001750	finn-b-C3_KIDNEY_NOTRENALPELVIS	Malignant neoplasm of kidney, except renal pelvis || id:finn-b-C3_KIDNEY_NOTRENALPELVIS	CD20 on IgD+ CD38- unswitched memory B cell	MR Egger	6.15311772568297	13	0.940402177544484
GCST90001796	finn-b-C3_KIDNEY_NOTRENALPELVIS	Malignant neoplasm of kidney, except renal pelvis || id:finn-b-C3_KIDNEY_NOTRENALPELVIS	CD27 on CD20- B cell	Inverse variance weighted	4.6621069954676	6	0.587821065840801
GCST90001796	finn-b-C3_KIDNEY_NOTRENALPELVIS	Malignant neoplasm of kidney, except renal pelvis || id:finn-b-C3_KIDNEY_NOTRENALPELVIS	CD27 on CD20- B cell	MR Egger	3.59255253704718	5	0.609431841443451
GCST90001831	finn-b-C3_KIDNEY_NOTRENALPELVIS	Malignant neoplasm of kidney, except renal pelvis || id:finn-b-C3_KIDNEY_NOTRENALPELVIS	CD62L on CD62L+ myeloid Dendritic Cell	Inverse variance weighted	1.42162164182367	8	0.99393416491705
GCST90001831	finn-b-C3_KIDNEY_NOTRENALPELVIS	Malignant neoplasm of kidney, except renal pelvis || id:finn-b-C3_KIDNEY_NOTRENALPELVIS	CD62L on CD62L+ myeloid Dendritic Cell	MR Egger	1.36529822780632	7	0.986610516192915
GCST90001863	finn-b-C3_KIDNEY_NOTRENALPELVIS	Malignant neoplasm of kidney, except renal pelvis || id:finn-b-C3_KIDNEY_NOTRENALPELVIS	CD3 on CD28+ CD45RA- CD8+ T cell	Inverse variance weighted	11.534480256946	13	0.566134814909267
GCST90001863	finn-b-C3_KIDNEY_NOTRENALPELVIS	Malignant neoplasm of kidney, except renal pelvis || id:finn-b-C3_KIDNEY_NOTRENALPELVIS	CD3 on CD28+ CD45RA- CD8+ T cell	MR Egger	11.3107794615022	12	0.502489293628174
GCST90001871	finn-b-C3_KIDNEY_NOTRENALPELVIS	Malignant neoplasm of kidney, except renal pelvis || id:finn-b-C3_KIDNEY_NOTRENALPELVIS	HVEM on T cell	Inverse variance weighted	13.1250475960935	12	0.36001761629236
GCST90001871	finn-b-C3_KIDNEY_NOTRENALPELVIS	Malignant neoplasm of kidney, except renal pelvis || id:finn-b-C3_KIDNEY_NOTRENALPELVIS	HVEM on T cell	MR Egger	13.0877265768127	11	0.287630350104872
GCST90001905	finn-b-C3_KIDNEY_NOTRENALPELVIS	Malignant neoplasm of kidney, except renal pelvis || id:finn-b-C3_KIDNEY_NOTRENALPELVIS	CD86 on monocyte	Inverse variance weighted	3.0014512963621	6	0.808664655276423
GCST90001905	finn-b-C3_KIDNEY_NOTRENALPELVIS	Malignant neoplasm of kidney, except renal pelvis || id:finn-b-C3_KIDNEY_NOTRENALPELVIS	CD86 on monocyte	MR Egger	2.58657399450657	5	0.763404119750724
GCST90001919	finn-b-C3_KIDNEY_NOTRENALPELVIS	Malignant neoplasm of kidney, except renal pelvis || id:finn-b-C3_KIDNEY_NOTRENALPELVIS	CD45 on Natural Killer T	Inverse variance weighted	7.43397477957177	9	0.592032140683256
GCST90001919	finn-b-C3_KIDNEY_NOTRENALPELVIS	Malignant neoplasm of kidney, except renal pelvis || id:finn-b-C3_KIDNEY_NOTRENALPELVIS	CD45 on Natural Killer T	MR Egger	6.90537977855905	8	0.546875135134153
GCST90001959	finn-b-C3_KIDNEY_NOTRENALPELVIS	Malignant neoplasm of kidney, except renal pelvis || id:finn-b-C3_KIDNEY_NOTRENALPELVIS	CD4 on HLA DR+ CD4+ T cell	Inverse variance weighted	2.10987574862239	8	0.977456768645567
GCST90001959	finn-b-C3_KIDNEY_NOTRENALPELVIS	Malignant neoplasm of kidney, except renal pelvis || id:finn-b-C3_KIDNEY_NOTRENALPELVIS	CD4 on HLA DR+ CD4+ T cell	MR Egger	2.07526653360606	7	0.955557233559068
GCST90001967	finn-b-C3_KIDNEY_NOTRENALPELVIS	Malignant neoplasm of kidney, except renal pelvis || id:finn-b-C3_KIDNEY_NOTRENALPELVIS	FSC-A on CD14+ monocyte	Inverse variance weighted	2.51934321359988	8	0.96082283275731
GCST90001967	finn-b-C3_KIDNEY_NOTRENALPELVIS	Malignant neoplasm of kidney, except renal pelvis || id:finn-b-C3_KIDNEY_NOTRENALPELVIS	FSC-A on CD14+ monocyte	MR Egger	1.45830462087038	7	0.98371814973502
GCST90002007	finn-b-C3_KIDNEY_NOTRENALPELVIS	Malignant neoplasm of kidney, except renal pelvis || id:finn-b-C3_KIDNEY_NOTRENALPELVIS	HLA DR on CD14+ CD16+ monocyte	Inverse variance weighted	14.4923029572296	15	0.488566384110456
GCST90002007	finn-b-C3_KIDNEY_NOTRENALPELVIS	Malignant neoplasm of kidney, except renal pelvis || id:finn-b-C3_KIDNEY_NOTRENALPELVIS	HLA DR on CD14+ CD16+ monocyte	MR Egger	14.227883983146	14	0.432875219054547
GCST90002024	finn-b-C3_KIDNEY_NOTRENALPELVIS	Malignant neoplasm of kidney, except renal pelvis || id:finn-b-C3_KIDNEY_NOTRENALPELVIS	CD4 on naive CD4+ T cell	Inverse variance weighted	4.80540167690478	13	0.979230698171415
GCST90002024	finn-b-C3_KIDNEY_NOTRENALPELVIS	Malignant neoplasm of kidney, except renal pelvis || id:finn-b-C3_KIDNEY_NOTRENALPELVIS	CD4 on naive CD4+ T cell	MR Egger	4.69273596058187	12	0.967462628030377
GCST90002040	finn-b-C3_KIDNEY_NOTRENALPELVIS	Malignant neoplasm of kidney, except renal pelvis || id:finn-b-C3_KIDNEY_NOTRENALPELVIS	CD80 on granulocyte	Inverse variance weighted	26.0272989043331	22	0.250511793039065
GCST90002040	finn-b-C3_KIDNEY_NOTRENALPELVIS	Malignant neoplasm of kidney, except renal pelvis || id:finn-b-C3_KIDNEY_NOTRENALPELVIS	CD80 on granulocyte	MR Egger	25.9240705912883	21	0.209359042387434
GCST90002042	finn-b-C3_KIDNEY_NOTRENALPELVIS	Malignant neoplasm of kidney, except renal pelvis || id:finn-b-C3_KIDNEY_NOTRENALPELVIS	CD45 on CD33+ HLA DR+ CD14-	Inverse variance weighted	8.68843671628506	10	0.561905166098939
GCST90002042	finn-b-C3_KIDNEY_NOTRENALPELVIS	Malignant neoplasm of kidney, except renal pelvis || id:finn-b-C3_KIDNEY_NOTRENALPELVIS	CD45 on CD33+ HLA DR+ CD14-	MR Egger	7.63527850340505	9	0.571277224652423
GCST90002065	finn-b-C3_KIDNEY_NOTRENALPELVIS	Malignant neoplasm of kidney, except renal pelvis || id:finn-b-C3_KIDNEY_NOTRENALPELVIS	CD4 on CD39+ resting CD4 regulatory T cell	Inverse variance weighted	4.00451468192803	6	0.676065420684913
GCST90002065	finn-b-C3_KIDNEY_NOTRENALPELVIS	Malignant neoplasm of kidney, except renal pelvis || id:finn-b-C3_KIDNEY_NOTRENALPELVIS	CD4 on CD39+ resting CD4 regulatory T cell	MR Egger	3.05786325644996	5	0.691065281664048
