# Supplementary material for: Exploring the gut microbiome and immunological landscape in kidney cancer: a Mendelian randomization analysis
Source: Front Immunol. 2024 Aug 29;15:1459967. doi: 10.3389/fimmu.2024.1459967 (PMC11390574; doi:10.3389/fimmu.2024.1459967)
Supplement: Supplementary file 9 [file Table9.xls]

id.exposure	id.outcome	outcome	exposure	egger_intercept	se	pval
GCST90001456	finn-b-C3_KIDNEY_NOTRENALPELVIS	Malignant neoplasm of kidney, except renal pelvis || id:finn-b-C3_KIDNEY_NOTRENALPELVIS	CD11c+ HLA DR++ monocyte Absolute Count	0.0156013567330346	0.0408038206635377	0.711073982022591
GCST90001467	finn-b-C3_KIDNEY_NOTRENALPELVIS	Malignant neoplasm of kidney, except renal pelvis || id:finn-b-C3_KIDNEY_NOTRENALPELVIS	CD86+ plasmacytoid Dendritic Cell %Dendritic Cell	-0.0758973315442101	0.03041221359304	0.023154390887444
GCST90001470	finn-b-C3_KIDNEY_NOTRENALPELVIS	Malignant neoplasm of kidney, except renal pelvis || id:finn-b-C3_KIDNEY_NOTRENALPELVIS	CD62L- plasmacytoid Dendritic Cell Absolute Count	-0.00561916887661618	0.0285689063925279	0.847113085081672
GCST90001481	finn-b-C3_KIDNEY_NOTRENALPELVIS	Malignant neoplasm of kidney, except renal pelvis || id:finn-b-C3_KIDNEY_NOTRENALPELVIS	Resting CD4 regulatory T cell %CD4 regulatory T cell	-0.0347158291894009	0.0257357370820902	0.194084526407899
GCST90001482	finn-b-C3_KIDNEY_NOTRENALPELVIS	Malignant neoplasm of kidney, except renal pelvis || id:finn-b-C3_KIDNEY_NOTRENALPELVIS	Resting CD4 regulatory T cell %CD4+ T cell	-0.0114516251018342	0.0249663293540324	0.651173807659375
GCST90001502	finn-b-C3_KIDNEY_NOTRENALPELVIS	Malignant neoplasm of kidney, except renal pelvis || id:finn-b-C3_KIDNEY_NOTRENALPELVIS	Activated & secreting CD4 regulatory T cell %CD4 regulatory T cell	0.0424182745286046	0.0236754184980396	0.0891298848777864
GCST90001598	finn-b-C3_KIDNEY_NOTRENALPELVIS	Malignant neoplasm of kidney, except renal pelvis || id:finn-b-C3_KIDNEY_NOTRENALPELVIS	CD4-CD8- T cell Absolute Count	-0.0572457566005658	0.0421531335472087	0.201652304631311
GCST90001655	finn-b-C3_KIDNEY_NOTRENALPELVIS	Malignant neoplasm of kidney, except renal pelvis || id:finn-b-C3_KIDNEY_NOTRENALPELVIS	CD28+ CD4-CD8- T cell %T cell	-0.0054151526766697	0.0322882567949054	0.869390184669738
GCST90001684	finn-b-C3_KIDNEY_NOTRENALPELVIS	Malignant neoplasm of kidney, except renal pelvis || id:finn-b-C3_KIDNEY_NOTRENALPELVIS	CD127- CD8+ T cell Absolute Count	0.0556738174795578	0.14229310374137	0.715551411320074
GCST90001701	finn-b-C3_KIDNEY_NOTRENALPELVIS	Malignant neoplasm of kidney, except renal pelvis || id:finn-b-C3_KIDNEY_NOTRENALPELVIS	BAFF-R on CD20- CD38- B cell	-0.0109829338479644	0.0631666134800657	0.867683715797482
GCST90001749	finn-b-C3_KIDNEY_NOTRENALPELVIS	Malignant neoplasm of kidney, except renal pelvis || id:finn-b-C3_KIDNEY_NOTRENALPELVIS	CD20 on IgD+ CD38- naive B cell	0.0970852616104728	0.0408047769505117	0.0445970058080698
GCST90001750	finn-b-C3_KIDNEY_NOTRENALPELVIS	Malignant neoplasm of kidney, except renal pelvis || id:finn-b-C3_KIDNEY_NOTRENALPELVIS	CD20 on IgD+ CD38- unswitched memory B cell	-0.00319131035260946	0.0517778979715423	0.95179134262387
GCST90001796	finn-b-C3_KIDNEY_NOTRENALPELVIS	Malignant neoplasm of kidney, except renal pelvis || id:finn-b-C3_KIDNEY_NOTRENALPELVIS	CD27 on CD20- B cell	0.0423962699215122	0.0409945569649832	0.3484504109044
GCST90001831	finn-b-C3_KIDNEY_NOTRENALPELVIS	Malignant neoplasm of kidney, except renal pelvis || id:finn-b-C3_KIDNEY_NOTRENALPELVIS	CD62L on CD62L+ myeloid Dendritic Cell	0.0143167419884374	0.0603253308680904	0.819200444071897
GCST90001863	finn-b-C3_KIDNEY_NOTRENALPELVIS	Malignant neoplasm of kidney, except renal pelvis || id:finn-b-C3_KIDNEY_NOTRENALPELVIS	CD3 on CD28+ CD45RA- CD8+ T cell	0.0201319302808584	0.042564903538983	0.644721344830297
GCST90001871	finn-b-C3_KIDNEY_NOTRENALPELVIS	Malignant neoplasm of kidney, except renal pelvis || id:finn-b-C3_KIDNEY_NOTRENALPELVIS	HVEM on T cell	-0.00751176679236954	0.0424132070314676	0.86264165332149
GCST90001905	finn-b-C3_KIDNEY_NOTRENALPELVIS	Malignant neoplasm of kidney, except renal pelvis || id:finn-b-C3_KIDNEY_NOTRENALPELVIS	CD86 on monocyte	-0.0280864160277324	0.0436050196971618	0.547883289401126
GCST90001919	finn-b-C3_KIDNEY_NOTRENALPELVIS	Malignant neoplasm of kidney, except renal pelvis || id:finn-b-C3_KIDNEY_NOTRENALPELVIS	CD45 on Natural Killer T	0.0283321803945114	0.0389689292215913	0.487925155802707
GCST90001959	finn-b-C3_KIDNEY_NOTRENALPELVIS	Malignant neoplasm of kidney, except renal pelvis || id:finn-b-C3_KIDNEY_NOTRENALPELVIS	CD4 on HLA DR+ CD4+ T cell	-0.0103692241955803	0.0557378727914027	0.85769317453563
GCST90001967	finn-b-C3_KIDNEY_NOTRENALPELVIS	Malignant neoplasm of kidney, except renal pelvis || id:finn-b-C3_KIDNEY_NOTRENALPELVIS	FSC-A on CD14+ monocyte	-0.0693487296511848	0.0673244663514942	0.337249282446986
GCST90002007	finn-b-C3_KIDNEY_NOTRENALPELVIS	Malignant neoplasm of kidney, except renal pelvis || id:finn-b-C3_KIDNEY_NOTRENALPELVIS	HLA DR on CD14+ CD16+ monocyte	-0.0125687052904135	0.0246405487195302	0.617940531967908
GCST90002024	finn-b-C3_KIDNEY_NOTRENALPELVIS	Malignant neoplasm of kidney, except renal pelvis || id:finn-b-C3_KIDNEY_NOTRENALPELVIS	CD4 on naive CD4+ T cell	0.0160461911231719	0.0478053023809979	0.742925057965123
GCST90002040	finn-b-C3_KIDNEY_NOTRENALPELVIS	Malignant neoplasm of kidney, except renal pelvis || id:finn-b-C3_KIDNEY_NOTRENALPELVIS	CD80 on granulocyte	-0.00743644426962665	0.0257162632477081	0.77528463967167
GCST90002042	finn-b-C3_KIDNEY_NOTRENALPELVIS	Malignant neoplasm of kidney, except renal pelvis || id:finn-b-C3_KIDNEY_NOTRENALPELVIS	CD45 on CD33+ HLA DR+ CD14-	-0.0558098502990587	0.0543831110330266	0.331571332109873
GCST90002065	finn-b-C3_KIDNEY_NOTRENALPELVIS	Malignant neoplasm of kidney, except renal pelvis || id:finn-b-C3_KIDNEY_NOTRENALPELVIS	CD4 on CD39+ resting CD4 regulatory T cell	-0.0744587077548343	0.0765280149000895	0.375258776245059
