# Supplementary material for: Exploring the gut microbiome and immunological landscape in kidney cancer: a Mendelian randomization analysis
Source: Front Immunol. 2024 Aug 29;15:1459967. doi: 10.3389/fimmu.2024.1459967 (PMC11390574; doi:10.3389/fimmu.2024.1459967)
Supplement: Supplementary file 10 [file Table10.xls]

## Sheet: Sheet1
id.exposure	id.outcome	outcome	exposure	method	nsnp	b	se	pval	lo_ci	up_ci	or	or_lci95	or_uci95	qvalue
GCST90274806	finn-b-C3_KIDNEY_NOTRENALPELVIS	Malignant neoplasm of kidney, except renal pelvis || id:finn-b-C3_KIDNEY_NOTRENALPELVIS	Interleukin-2 levels	Inverse variance weighted	16	-0.391385	0.175093	0.0253977	-0.734566	-0.0482029	0.67612	0.479713	0.95294	0.971627
GCST90274789	finn-b-C3_KIDNEY_NOTRENALPELVIS	Malignant neoplasm of kidney, except renal pelvis || id:finn-b-C3_KIDNEY_NOTRENALPELVIS	Fibroblast growth factor 23 levels	Inverse variance weighted	14	0.544356	0.24592	0.02686	0.0623524	1.02636	1.7235	1.06434	2.79089	0.971627
GCST90274762	finn-b-C3_KIDNEY_NOTRENALPELVIS	Malignant neoplasm of kidney, except renal pelvis || id:finn-b-C3_KIDNEY_NOTRENALPELVIS	beta-nerve growth factor levels	Inverse variance weighted	21	0.387824	0.179875	0.031078	0.0352687	0.740379	1.47377	1.0359	2.09673	0.971627
GCST90274769	finn-b-C3_KIDNEY_NOTRENALPELVIS	Malignant neoplasm of kidney, except renal pelvis || id:finn-b-C3_KIDNEY_NOTRENALPELVIS	C-C motif chemokine 28 levels	Inverse variance weighted	20	-0.397956	0.184934	0.0314069	-0.760427	-0.035485	0.671691	0.467467	0.965137	0.971627
