# Supplementary material for: Exploring the gut microbiome and immunological landscape in kidney cancer: a Mendelian randomization analysis
Source: Front Immunol. 2024 Aug 29;15:1459967. doi: 10.3389/fimmu.2024.1459967 (PMC11390574; doi:10.3389/fimmu.2024.1459967)
Supplement: Supplementary file 11 [file Table11.xls]

id.exposure	id.outcome	outcome	exposure	method	Q	Q_df	Q_pval
GCST90274762	finn-b-C3_KIDNEY_NOTRENALPELVIS	Malignant neoplasm of kidney, except renal pelvis || id:finn-b-C3_KIDNEY_NOTRENALPELVIS	beta-nerve growth factor levels	Inverse variance weighted	17.43427511926	20	0.624620937294507
GCST90274762	finn-b-C3_KIDNEY_NOTRENALPELVIS	Malignant neoplasm of kidney, except renal pelvis || id:finn-b-C3_KIDNEY_NOTRENALPELVIS	beta-nerve growth factor levels	MR Egger	17.2317139031548	19	0.574173110188041
GCST90274769	finn-b-C3_KIDNEY_NOTRENALPELVIS	Malignant neoplasm of kidney, except renal pelvis || id:finn-b-C3_KIDNEY_NOTRENALPELVIS	C-C motif chemokine 28 levels	Inverse variance weighted	13.393340442819	19	0.817840123742853
GCST90274769	finn-b-C3_KIDNEY_NOTRENALPELVIS	Malignant neoplasm of kidney, except renal pelvis || id:finn-b-C3_KIDNEY_NOTRENALPELVIS	C-C motif chemokine 28 levels	MR Egger	13.1333367199795	18	0.783591685538936
GCST90274789	finn-b-C3_KIDNEY_NOTRENALPELVIS	Malignant neoplasm of kidney, except renal pelvis || id:finn-b-C3_KIDNEY_NOTRENALPELVIS	Fibroblast growth factor 23 levels	Inverse variance weighted	20.3679863231329	13	0.0864068334851176
GCST90274789	finn-b-C3_KIDNEY_NOTRENALPELVIS	Malignant neoplasm of kidney, except renal pelvis || id:finn-b-C3_KIDNEY_NOTRENALPELVIS	Fibroblast growth factor 23 levels	MR Egger	13.6182871510422	12	0.325744732666819
GCST90274806	finn-b-C3_KIDNEY_NOTRENALPELVIS	Malignant neoplasm of kidney, except renal pelvis || id:finn-b-C3_KIDNEY_NOTRENALPELVIS	Interleukin-2 levels	Inverse variance weighted	8.77401817238352	15	0.889033705309631
GCST90274806	finn-b-C3_KIDNEY_NOTRENALPELVIS	Malignant neoplasm of kidney, except renal pelvis || id:finn-b-C3_KIDNEY_NOTRENALPELVIS	Interleukin-2 levels	MR Egger	8.74173613788825	14	0.847230592816603
