# Supplementary material for: Exploring the gut microbiome and immunological landscape in kidney cancer: a Mendelian randomization analysis
Source: Front Immunol. 2024 Aug 29;15:1459967. doi: 10.3389/fimmu.2024.1459967 (PMC11390574; doi:10.3389/fimmu.2024.1459967)
Supplement: Supplementary file 12 [file Table12.xls]

id.exposure	id.outcome	outcome	exposure	egger_intercept	se	pval
GCST90274762	finn-b-C3_KIDNEY_NOTRENALPELVIS	Malignant neoplasm of kidney, except renal pelvis || id:finn-b-C3_KIDNEY_NOTRENALPELVIS	beta-nerve growth factor levels	0.0185841995386411	0.0412919803495557	0.65775435680187
GCST90274769	finn-b-C3_KIDNEY_NOTRENALPELVIS	Malignant neoplasm of kidney, except renal pelvis || id:finn-b-C3_KIDNEY_NOTRENALPELVIS	C-C motif chemokine 28 levels	0.0169459269206594	0.0332334590124611	0.616312882197141
GCST90274789	finn-b-C3_KIDNEY_NOTRENALPELVIS	Malignant neoplasm of kidney, except renal pelvis || id:finn-b-C3_KIDNEY_NOTRENALPELVIS	Fibroblast growth factor 23 levels	-0.13881775608368	0.056921119373666	0.0312277322872217
GCST90274806	finn-b-C3_KIDNEY_NOTRENALPELVIS	Malignant neoplasm of kidney, except renal pelvis || id:finn-b-C3_KIDNEY_NOTRENALPELVIS	Interleukin-2 levels	-0.00890473497762252	0.0495610558373827	0.859984622332235
