# Supplementary material for: Exploring the gut microbiome and immunological landscape in kidney cancer: a Mendelian randomization analysis
Source: Front Immunol. 2024 Aug 29;15:1459967. doi: 10.3389/fimmu.2024.1459967 (PMC11390574; doi:10.3389/fimmu.2024.1459967)
Supplement: Supplementary file 13 [file Table13.xls]

id.exposure	id.outcome	outcome	exposure	method	nsnp	b	se	pval	lo_ci	up_ci	or	or_lci95	or_uci95	qvalue
GCST90027461	finn-b-C3_KIDNEY_NOTRENALPELVIS	Malignant neoplasm of kidney, except renal pelvis || id:finn-b-C3_KIDNEY_NOTRENALPELVIS	DTDPRHAMSYN.PWY..dTDP.L.rhamnose.biosynthesis.I	Inverse variance weighted	7	-0.524410184	0.23373941	0.024860231	-0.982539427	-0.066280941	0.591904376	0.374359233	0.935867904	0.999437305
GCST90027560	finn-b-C3_KIDNEY_NOTRENALPELVIS	Malignant neoplasm of kidney, except renal pelvis || id:finn-b-C3_KIDNEY_NOTRENALPELVIS	PWY.5850..superpathway.of.menaquinol.6.biosynthesis.I	Inverse variance weighted	5	-0.405428779	0.131204019	0.002001136	-0.662588657	-0.148268902	0.666690886	0.515515114	0.862199237	0.999437305
GCST90027567	finn-b-C3_KIDNEY_NOTRENALPELVIS	Malignant neoplasm of kidney, except renal pelvis || id:finn-b-C3_KIDNEY_NOTRENALPELVIS	PWY.5989..stearate.biosynthesis.II..bacteria.and.plants.	Inverse variance weighted	5	0.809455249	0.370814413	0.029042288	0.082658999	1.536251499	2.24668377	1.08617136	4.647137779	0.999437305
GCST90027574	finn-b-C3_KIDNEY_NOTRENALPELVIS	Malignant neoplasm of kidney, except renal pelvis || id:finn-b-C3_KIDNEY_NOTRENALPELVIS	PWY.621..sucrose.degradation.III..sucrose.invertase.	Inverse variance weighted	5	-0.531211352	0.225599955	0.018539625	-0.973387264	-0.089035439	0.587892394	0.377801156	0.914813153	0.999437305
GCST90027618	finn-b-C3_KIDNEY_NOTRENALPELVIS	Malignant neoplasm of kidney, except renal pelvis || id:finn-b-C3_KIDNEY_NOTRENALPELVIS	PWY.724..superpathway.of.L.lysine..L.threonine.and.L.methionine.biosynthesis.II	Inverse variance weighted	6	-0.680473698	0.256296126	0.007930154	-1.182814104	-0.178133292	0.506377066	0.30641524	0.836830873	0.999437305
GCST90027632	finn-b-C3_KIDNEY_NOTRENALPELVIS	Malignant neoplasm of kidney, except renal pelvis || id:finn-b-C3_KIDNEY_NOTRENALPELVIS	PWY_GLYOXYLATE.BYPASS..glyoxylate.cycle	Inverse variance weighted	6	-0.416728154	0.207075229	0.044172721	-0.822595603	-0.010860704	0.659200097	0.439289951	0.98919806	0.999437305
GCST90027697	finn-b-C3_KIDNEY_NOTRENALPELVIS	Malignant neoplasm of kidney, except renal pelvis || id:finn-b-C3_KIDNEY_NOTRENALPELVIS	k_Bacteria.p_Bacteroidetes.c_Bacteroidia.o_Bacteroidales.f_Porphyromonadaceae.g_Odoribacter	Inverse variance weighted	4	0.749375073	0.287316699	0.009102378	0.186234342	1.312515803	2.115677459	1.20470454	3.715509455	0.999437305
GCST90027765	finn-b-C3_KIDNEY_NOTRENALPELVIS	Malignant neoplasm of kidney, except renal pelvis || id:finn-b-C3_KIDNEY_NOTRENALPELVIS	k_Bacteria.p_Bacteroidetes.c_Bacteroidia.o_Bacteroidales.f_Porphyromonadaceae.g_Odoribacter.s_Odoribacter_splanchnicus	Inverse variance weighted	5	0.598225212	0.235752105	0.011164163	0.136151085	1.060299339	1.818887793	1.145855002	2.887235121	0.999437305
GCST90027780	finn-b-C3_KIDNEY_NOTRENALPELVIS	Malignant neoplasm of kidney, except renal pelvis || id:finn-b-C3_KIDNEY_NOTRENALPELVIS	k_Bacteria.p_Bacteroidetes.c_Bacteroidia.o_Bacteroidales.f_Rikenellaceae.g_Alistipes.s_Alistipes_shahii	Inverse variance weighted	4	0.865052123	0.298172351	0.003717584	0.280634315	1.449469932	2.375129882	1.323969359	4.260855372	0.999437305
GCST90027812	finn-b-C3_KIDNEY_NOTRENALPELVIS	Malignant neoplasm of kidney, except renal pelvis || id:finn-b-C3_KIDNEY_NOTRENALPELVIS	k_Bacteria.p_Proteobacteria.c_Betaproteobacteria.o_Burkholderiales.f_Sutterellaceae.g_Sutterella.s_Sutterella_wadsworthensis	Inverse variance weighted	3	0.652618727	0.317627355	0.039911094	0.03006911	1.275168343	1.920563681	1.030525751	3.579303911	0.999437305
GCST90027815	finn-b-C3_KIDNEY_NOTRENALPELVIS	Malignant neoplasm of kidney, except renal pelvis || id:finn-b-C3_KIDNEY_NOTRENALPELVIS	k_Bacteria.p_Proteobacteria.c_Deltaproteobacteria.o_Desulfovibrionales.f_Desulfovibrionaceae.g_Desulfovibrio.s_Desulfovibrio_piger	Inverse variance weighted	3	-0.422340581	0.207635003	0.041946262	-0.829305187	-0.015375975	0.655510747	0.436352365	0.984741632	0.999437305
GCST90027842	finn-b-C3_KIDNEY_NOTRENALPELVIS	Malignant neoplasm of kidney, except renal pelvis || id:finn-b-C3_KIDNEY_NOTRENALPELVIS	k_Bacteria.p_Firmicutes.c_Clostridia.o_Clostridiales.f_Lachnospiraceae.g_Butyrivibrio.s_Butyrivibrio_crossotus	Inverse variance weighted	6	0.289794405	0.130899491	0.02683775	0.033231403	0.546357407	1.336152754	1.033789734	1.726950968	0.999437305
